# Supplementary material for: Precision installation of silyl synthetic handles within arenes by regiocontrolled ruthenium C(sp2)–H functionalization
Source: Nat Catal. 2025 Apr 2;8(4):301–14. doi: 10.1038/s41929-025-01309-6 (PMC12031671; doi:10.1038/s41929-025-01309-6)
Supplement: Supplementary file 2 — Crystallographic information file for compound 31 (CCDC 2384328). [file 41929_2025_1309_MOESM2_ESM.cif]

data_s6124r
_audit_creation_date               2024-09-13
_audit_creation_method
;
Olex2 1.5
(compiled 2024.02.16 svn.r378c4104 for OlexSys, GUI svn.r6928)
;
_shelx_SHELXL_version_number       '2018/3'
_audit_contact_author_address      ?
_audit_contact_author_email        ?
_audit_contact_author_name         ''
_audit_contact_author_phone        ?
_publ_contact_author_id_orcid      ?
_publ_section_references
;
Dolomanov, O.V., Bourhis, L.J., Gildea, R.J, Howard, J.A.K. & Puschmann, H.
 (2009), J. Appl. Cryst. 42, 339-341.

Sheldrick, G.M. (2015). Acta Cryst. A71, 3-8.

Sheldrick, G.M. (2015). Acta Cryst. C71, 3-8.
;
_chemical_name_common              ?
_chemical_name_systematic          ?
_chemical_formula_moiety           'C20 H20 F2 N5 Ru, F6 P, 2(C2 H3 N)'
_chemical_formula_sum              'C24 H26 F8 N7 P Ru'
_chemical_formula_weight           696.56
_chemical_melting_point            ?
loop_
  _atom_type_symbol
  _atom_type_description
  _atom_type_scat_dispersion_real
  _atom_type_scat_dispersion_imag
  _atom_type_scat_source
 'C' 'C' 0.0181 0.0091 'International Tables Vol C Tables 4.2.6.8 and 6.1.1.4'
 'H' 'H' 0.0000 0.0000 'International Tables Vol C Tables 4.2.6.8 and 6.1.1.4'
 'F' 'F' 0.0727 0.0534 'International Tables Vol C Tables 4.2.6.8 and 6.1.1.4'
 'N' 'N' 0.0311 0.0180 'International Tables Vol C Tables 4.2.6.8 and 6.1.1.4'
 'P' 'P' 0.2955 0.4335 'International Tables Vol C Tables 4.2.6.8 and 6.1.1.4'
 'Ru' 'Ru' 0.0552 3.2960 'International Tables Vol C Tables 4.2.6.8 and 6.1.1.4'

_shelx_space_group_comment
;
The symmetry employed for this shelxl refinement is uniquely defined
by the following loop, which should always be used as a source of
symmetry information in preference to the above space-group names.
They are only intended as comments.
;
_space_group_crystal_system        'monoclinic'
_space_group_IT_number             14
_space_group_name_H-M_alt          'P 1 21/c 1'
_space_group_name_Hall             '-P 2ybc'
loop_
  _space_group_symop_operation_xyz
 'x, y, z'
 '-x, y+1/2, -z+1/2'
 '-x, -y, -z'
 'x, -y-1/2, z-1/2'

_cell_length_a                     11.4756(2)
_cell_length_b                     32.5925(6)
_cell_length_c                     7.97290(10)
_cell_angle_alpha                  90
_cell_angle_beta                   101.552(2)
_cell_angle_gamma                  90
_cell_volume                       2921.61(9)
_cell_formula_units_Z              4
_cell_measurement_reflns_used      11889
_cell_measurement_temperature      100.01(14)
_cell_measurement_theta_max        75.5610
_cell_measurement_theta_min        2.6980
_shelx_estimated_absorpt_T_max     0.605
_shelx_estimated_absorpt_T_min     0.554
_exptl_absorpt_coefficient_mu      5.579
_exptl_absorpt_correction_T_max    1.00000
_exptl_absorpt_correction_T_min    0.44202
_exptl_absorpt_correction_type     multi-scan
_exptl_absorpt_process_details
;
CrysAlisPro 1.171.42.64a (Rigaku Oxford Diffraction, 2022)
Empirical absorption correction using spherical harmonics,
implemented in SCALE3 ABSPACK scaling algorithm.
;
_exptl_absorpt_special_details     ?
_exptl_crystal_colour              'clear light yellow'
_exptl_crystal_colour_lustre       clear
_exptl_crystal_colour_modifier     light
_exptl_crystal_colour_primary      yellow
_exptl_crystal_density_diffrn      1.584
_exptl_crystal_density_meas        ?
_exptl_crystal_density_method      ?
_exptl_crystal_description         block
_exptl_crystal_F_000               1400
_exptl_crystal_size_max            0.12
_exptl_crystal_size_mid            0.11
_exptl_crystal_size_min            0.1
_exptl_transmission_factor_max     ?
_exptl_transmission_factor_min     ?
_diffrn_reflns_av_R_equivalents    0.0932
_diffrn_reflns_av_unetI/netI       0.0550
_diffrn_reflns_Laue_measured_fraction_full  1.000
_diffrn_reflns_Laue_measured_fraction_max  0.988
_diffrn_reflns_limit_h_max         12
_diffrn_reflns_limit_h_min         -14
_diffrn_reflns_limit_k_max         40
_diffrn_reflns_limit_k_min         -40
_diffrn_reflns_limit_l_max         10
_diffrn_reflns_limit_l_min         -10
_diffrn_reflns_number              37872
_diffrn_reflns_point_group_measured_fraction_full  1.000
_diffrn_reflns_point_group_measured_fraction_max  0.988
_diffrn_reflns_theta_full          67.684
_diffrn_reflns_theta_max           75.923
_diffrn_reflns_theta_min           2.711
_diffrn_ambient_environment        N~2~
_diffrn_ambient_temperature        100.01(14)
_diffrn_detector                   'Hybrid Pixel Array Detector'
_diffrn_detector_area_resol_mean   10.0000
_diffrn_measured_fraction_theta_full  1.000
_diffrn_measured_fraction_theta_max  0.988
_diffrn_measurement_details
;
List of Runs (angles in degrees, time in seconds):

  # Type    Start    End  Width  t~exp~   \w     \q     \k     \f   Frames
--------------------------------------------------------------------------
  1  \w    -20.00   5.00   1.00    1.00    --    5.00 -37.00 -42.00   25
  2  \w     10.00  37.00   1.00    1.00    --    5.00  37.00 113.00   27
  3  \w    -93.00 -68.00   1.00    1.00    --  -44.36 -37.00 -42.00   25
  4  \w    -75.00 -42.00   1.00    1.00    --  -44.36  37.00 113.00   33
  5  \w    -20.00  19.00   1.00    1.00    --  -44.36  37.00 113.00   39
  6  \w   -141.00-114.00   1.00    4.00    -- -107.20  37.00 113.00   27
  7  \w   -195.00-133.00   1.00    4.00    -- -107.20 -37.00 -42.00   62
  8  \w    -83.00 -38.00   1.00    4.00    -- -107.20  37.00 113.00   45
  9  \w    -76.00  43.00   1.00    1.00    --  -44.36  57.00-180.00  119
 10  \w    -43.00 -14.00   1.00    1.00    --  -44.36 -57.00-120.00   29
 11  \w    -49.00  43.00   1.00    1.00    --  -44.36  76.00-120.00   92
 12  \w    -46.00 -21.00   1.00    1.00    --  -46.44  37.00 113.00   25
 13  \w   -135.00 -26.00   1.00    1.00    --  -46.44 -57.00-150.00  109
 14  \w    -95.00 -70.00   1.00    1.00    --  -46.44 -37.00 -42.00   25
 15  \w   -115.00  -7.00   1.00    1.00    --  -46.44 -76.00 150.00  108
 16  \w   -146.00 -19.00   1.00    4.00    -- -107.20  38.00 -60.00  127
 17  \w    -93.00 -67.00   1.00    4.00    -- -107.20 -76.00-167.02   26
 18  \w   -139.00 -18.00   1.00    4.00    -- -107.20  57.00 -60.00  121
 19  \w    -95.00 -68.00   1.00    4.00    -- -107.20 -76.00-137.98   27
 20  \w   -169.00 -76.00   1.00    4.00    -- -107.20 -57.00 150.00   93
 21  \w   -101.00 -76.00   1.00    4.00    -- -107.20  76.00-120.00   25
 22  \w   -135.00 -67.00   1.00    4.00    -- -107.20 -76.00-150.00   68
 23  \w   -159.00-132.00   1.00    4.00    -- -107.20 -76.00-137.98   27
 24  \w   -166.00 -76.00   1.00    4.00    -- -107.20 -57.00 -90.00   90
 25  \w   -179.00 -67.00   1.00    4.00    -- -107.20 -76.00 -90.00  112
 26  \w    -56.00 -31.00   1.00    4.00    -- -107.20  76.00 120.00   25
 27  \w   -148.00 -61.00   1.00    4.00    -- -107.20  76.00 120.00   87
 28  \w    -99.00 -72.00   1.00    4.00    -- -107.20 -68.00-137.47   27
 29  \w    -94.00 -69.00   1.00    4.00    -- -107.20 -73.00-113.60   25
 30  \w    -93.00 -68.00   1.00    4.00    -- -107.20 -74.00-137.78   25
 31  \w   -189.00 -74.00   1.00    4.00    -- -107.20 -61.00-177.04  115
 32  \w    -92.00 -67.00   1.00    4.00    -- -107.20 -76.00-103.02   25
 33  \w   -192.00-166.00   1.00    4.00    -- -107.20 -57.00-150.00   26
 34  \w   -128.00 -74.00   1.00    4.00    -- -107.20 -57.00-150.00   54
 35  \w    -92.00 -67.00   1.00    4.00    -- -107.20 -76.00-120.00   25
 36  \w    -92.00 -67.00   1.00    4.00    -- -107.20 -76.00-117.39   25
 37  \w   -135.00 -23.00   1.00    4.00    -- -107.20  57.00 120.00  112
;
_diffrn_measurement_device         'four-circle diffractometer'
_diffrn_measurement_device_type    'XtaLAB AFC11 (RINC): Kappa single'
_diffrn_measurement_method         '\w scans'
_diffrn_orient_matrix_type        
 'CrysAlisPro convention (1999,Acta A55,543-557)'
_diffrn_orient_matrix_UB_11        -0.0592186000
_diffrn_orient_matrix_UB_12        -0.0184209000
_diffrn_orient_matrix_UB_13        -0.1741131000
_diffrn_orient_matrix_UB_21        -0.1076603000
_diffrn_orient_matrix_UB_22        -0.0131644000
_diffrn_orient_matrix_UB_23        0.0755756000
_diffrn_orient_matrix_UB_31        -0.0606175000
_diffrn_orient_matrix_UB_32        0.0415121000
_diffrn_orient_matrix_UB_33        -0.0534815000
_diffrn_radiation_monochromator    mirror
_diffrn_radiation_probe            x-ray
_diffrn_radiation_type             'Cu K\a'
_diffrn_radiation_wavelength       1.54184
_diffrn_source                     'Rotating-anode X-ray tube (dual wavelength)'
_diffrn_source_type                'Rigaku (Cu) X-ray DW Source'
_reflns_Friedel_coverage           0.000
_reflns_Friedel_fraction_full      .
_reflns_Friedel_fraction_max       .
_reflns_number_gt                  5098
_reflns_number_total               6010
_reflns_special_details
;
 Reflections were merged by SHELXL according to the crystal
 class for the calculation of statistics and refinement.
 
 _reflns_Friedel_fraction is defined as the number of unique
 Friedel pairs measured divided by the number that would be
 possible theoretically, ignoring centric projections and
 systematic absences.
;
_reflns_threshold_expression       'I > 2\s(I)'
_computing_cell_refinement         'CrysAlisPro 1.171.42.64a (Rigaku OD, 2022)'
_computing_data_collection         'CrysAlisPro 1.171.42.64a (Rigaku OD, 2022)'
_computing_data_reduction          'CrysAlisPro 1.171.42.64a (Rigaku OD, 2022)'
_computing_molecular_graphics      'Olex2 1.5 (Dolomanov et al., 2009)'
_computing_publication_material    'Olex2 1.5 (Dolomanov et al., 2009)'
_computing_structure_refinement    'SHELXL 2018/3 (Sheldrick, 2015)'
_computing_structure_solution      'SHELXT 2018/2 (Sheldrick, 2018)'
_refine_diff_density_max           1.976
_refine_diff_density_min           -0.705
_refine_diff_density_rms           0.108
_refine_ls_extinction_coef         .
_refine_ls_extinction_method       none
_refine_ls_goodness_of_fit_ref     1.076
_refine_ls_hydrogen_treatment      constr
_refine_ls_matrix_type             full
_refine_ls_number_parameters       441
_refine_ls_number_reflns           6010
_refine_ls_number_restraints       147
_refine_ls_R_factor_all            0.0569
_refine_ls_R_factor_gt             0.0476
_refine_ls_restrained_S_all        1.076
_refine_ls_shift/su_max            0.002
_refine_ls_shift/su_mean           0.000
_refine_ls_structure_factor_coef   Fsqd
_refine_ls_weighting_details      
 'w=1/[\s^2^(Fo^2^)+(0.0739P)^2^+3.6779P] where P=(Fo^2^+2Fc^2^)/3'
_refine_ls_weighting_scheme        calc
_refine_ls_wR_factor_gt            0.1285
_refine_ls_wR_factor_ref           0.1356
_refine_special_details            ?
_olex2_refinement_description
;
1. Restrained distances
 P1-F5 \\sim P2-F13
 with sigma of 0.02
 F4-F6 \\sim F9-F14
 with sigma of 0.04
 F8-F3 \\sim F11-F10
 with sigma of 0.04
 P1-F8 \\sim P2-F11
 with sigma of 0.02
 F6-F7 \\sim F14-F12
 with sigma of 0.04
 P1-F4 \\sim P2-F9
 with sigma of 0.02
 F8-F7 \\sim F11-F12
 with sigma of 0.04
 P1-F3 \\sim P2-F10
 with sigma of 0.02
 F3-F6 \\sim F10-F14
 with sigma of 0.04
 P1-F6 \\sim P2-F14
 with sigma of 0.02
 P1-F7 \\sim P2-F12
 with sigma of 0.02
 F8-F6 \\sim F11-F14
 with sigma of 0.04
 F5-F8 \\sim F13-F11
 with sigma of 0.04
 F4-F3 \\sim F9-F10
 with sigma of 0.04
 F5-F4 \\sim F13-F9
 with sigma of 0.04
 F4-F7 \\sim F9-F12
 with sigma of 0.04
 F5-F3 \\sim F13-F10
 with sigma of 0.04
 F3-F7 \\sim F10-F12
 with sigma of 0.04
 F5-F6 \\sim F13-F14
 with sigma of 0.04
 F5-F7 \\sim F13-F12
 with sigma of 0.04
 F8-F4 \\sim F11-F9
 with sigma of 0.04
2. Rigid body (RIGU) restrains
 P2, F13, F11, F9, F10, F14, F12
 with sigma for 1-2 distances of 0.004 and sigma for 1-3 distances of 0.004
 P1, F5, F8, F4, F3, F6, F7
 with sigma for 1-2 distances of 0.004 and sigma for 1-3 distances of 0.004
 F4, P1, F5, F8, F3, F6, F7, F9, P2, F13, F11, F10, F14, F12
 with sigma for 1-2 distances of 0.002 and sigma for 1-3 distances of 0.002
3. Others
 Sof(P2)=Sof(F13)=Sof(F11)=Sof(F9)=Sof(F10)=Sof(F14)=Sof(F12)=1-FVAR(1)
 Sof(P1)=Sof(F5)=Sof(F8)=Sof(F4)=Sof(F3)=Sof(F6)=Sof(F7)=FVAR(1)
4.a Aromatic/amide H refined with riding coordinates:
 C8(H8), C7(H7), C10(H10), C24(H24), C3(H3)
4.b Idealised Me refined as rotating group:
 C17(H17A,H17B,H17C), C15(H15A,H15B,H15C), C11(H11A,H11B,H11C), C13(H13A,H13B,
 H13C), C23(H23A,H23B,H23C), C19(H19A,H19B,H19C), C21(H21A,H21B,H21C)
;
_atom_sites_solution_hydrogens     geom
_atom_sites_solution_primary       dual
_atom_sites_solution_secondary     ?
loop_
  _atom_site_label
  _atom_site_type_symbol
  _atom_site_fract_x
  _atom_site_fract_y
  _atom_site_fract_z
  _atom_site_U_iso_or_equiv
  _atom_site_adp_type
  _atom_site_occupancy
  _atom_site_site_symmetry_order
  _atom_site_calc_flag
  _atom_site_refinement_flags_posn
  _atom_site_refinement_flags_adp
  _atom_site_refinement_flags_occupancy
  _atom_site_disorder_assembly
  _atom_site_disorder_group
 Ru1 Ru 0.56930(2) 0.36539(2) 0.53870(3) 0.02384(12) Uani 1 1 d . . . . .
 P1 P 1.2396(3) 0.49466(10) 0.7754(5) 0.0307(7) Uani 0.786(13) 1 d D . P A 1
 F1 F 0.2872(2) 0.36962(7) 0.3095(3) 0.0329(5) Uani 1 1 d . . . . .
 F2 F 0.4154(2) 0.21162(8) 0.4624(4) 0.0464(6) Uani 1 1 d . . . . .
 N1 N 0.6525(3) 0.31104(9) 0.6278(4) 0.0252(6) Uani 1 1 d . . . . .
 N6 N 0.4963(3) 0.37176(10) 0.7485(4) 0.0281(7) Uani 1 1 d . . . . .
 N5 N 0.4850(3) 0.41793(9) 0.4415(4) 0.0260(6) Uani 1 1 d . . . . .
 N4 N 0.6438(3) 0.36297(9) 0.3292(4) 0.0262(6) Uani 1 1 d . . . . .
 F5 F 1.1864(5) 0.45686(17) 0.8654(9) 0.0617(17) Uani 0.786(13) 1 d D . P A 1
 F8 F 1.2937(8) 0.5309(2) 0.6856(10) 0.070(2) Uani 0.786(13) 1 d D . P A 1
 F4 F 1.1112(3) 0.50442(16) 0.6685(6) 0.0538(13) Uani 0.786(13) 1 d D . P A 1
 N3 N 0.7156(3) 0.40400(9) 0.6438(4) 0.0266(6) Uani 1 1 d . . . . .
 C2 C 0.4385(3) 0.32441(11) 0.4436(4) 0.0263(7) Uani 1 1 d . . . . .
 F3 F 1.3678(5) 0.4833(2) 0.8829(7) 0.0671(16) Uani 0.786(13) 1 d D . P A 1
 N8 N 0.0364(4) 0.37444(14) -0.0102(6) 0.0493(10) Uani 1 1 d . . . . .
 C8 C 0.7494(4) 0.23750(12) 0.7593(5) 0.0366(9) Uani 1 1 d . . . . .
 H8 H 0.781515 0.212221 0.806794 0.044 Uiso 1 1 calc R U . . .
 C5 C 0.4685(4) 0.28257(11) 0.4882(5) 0.0292(8) Uani 1 1 d . . . . .
 C1 C 0.3250(4) 0.33016(12) 0.3477(5) 0.0302(8) Uani 1 1 d . . . . .
 C6 C 0.5860(3) 0.27604(11) 0.5950(5) 0.0282(8) Uani 1 1 d . . . . .
 C7 C 0.6346(4) 0.23893(12) 0.6647(5) 0.0344(9) Uani 1 1 d . . . . .
 H7 H 0.588277 0.214568 0.647005 0.041 Uiso 1 1 calc R U . . .
 C10 C 0.7649(3) 0.30889(11) 0.7167(5) 0.0283(7) Uani 1 1 d . . . . .
 H10 H 0.810248 0.333476 0.733376 0.034 Uiso 1 1 calc R U . . .
 F6 F 1.2608(6) 0.46455(18) 0.6270(7) 0.0800(18) Uani 0.786(13) 1 d D . P A 1
 C22 C 0.4519(4) 0.37740(13) 0.8601(5) 0.0324(8) Uani 1 1 d . . . . .
 C9 C 0.8185(4) 0.27306(12) 0.7852(5) 0.0337(8) Uani 1 1 d . . . . .
 C14 C 0.6929(4) 0.36626(11) 0.2215(5) 0.0284(8) Uani 1 1 d . . . . .
 C4 C 0.3858(4) 0.25197(12) 0.4251(6) 0.0354(9) Uani 1 1 d . . . . .
 C17 C 0.3987(4) 0.48660(12) 0.3076(6) 0.0366(9) Uani 1 1 d . . . . .
 H17A H 0.338828 0.480981 0.204006 0.055 Uiso 1 1 calc R U . . .
 H17B H 0.462865 0.503189 0.277874 0.055 Uiso 1 1 calc R U . . .
 H17C H 0.361784 0.501591 0.389906 0.055 Uiso 1 1 calc R U . . .
 F7 F 1.2171(8) 0.52321(18) 0.9249(6) 0.085(2) Uani 0.786(13) 1 d D . P A 1
 C16 C 0.4471(3) 0.44810(11) 0.3832(5) 0.0291(8) Uani 1 1 d . . . . .
 C24 C 0.2451(4) 0.29973(13) 0.2860(6) 0.0367(9) Uani 1 1 d . . . . .
 H24 H 0.169818 0.306206 0.217008 0.044 Uiso 1 1 calc R U . . .
 N7 N -0.0332(4) 0.34336(15) 0.4311(6) 0.0585(11) Uani 1 1 d . . . . .
 C15 C 0.7574(4) 0.37041(15) 0.0812(6) 0.0405(10) Uani 1 1 d . . . . .
 H15A H 0.714774 0.355521 -0.019322 0.061 Uiso 1 1 calc R U . . .
 H15B H 0.837538 0.358981 0.116657 0.061 Uiso 1 1 calc R U . . .
 H15C H 0.762956 0.399487 0.052618 0.061 Uiso 1 1 calc R U . . .
 C11 C 0.9443(4) 0.27267(14) 0.8848(6) 0.0428(10) Uani 1 1 d . . . . .
 H11A H 0.944084 0.271970 1.007589 0.064 Uiso 1 1 calc R U . . .
 H11B H 0.985590 0.297427 0.858202 0.064 Uiso 1 1 calc R U . . .
 H11C H 0.985458 0.248339 0.853524 0.064 Uiso 1 1 calc R U . . .
 C3 C 0.2768(4) 0.25922(13) 0.3266(6) 0.0395(10) Uani 1 1 d . . . . .
 H3 H 0.223894 0.237304 0.286760 0.047 Uiso 1 1 calc R U . . .
 C20 C 0.0570(4) 0.39965(14) 0.0899(6) 0.0397(9) Uani 1 1 d . . . . .
 C13 C 0.8970(4) 0.45277(14) 0.7182(6) 0.0442(11) Uani 1 1 d . . . . .
 H13A H 0.894527 0.472338 0.624264 0.066 Uiso 1 1 calc R U . . .
 H13B H 0.970671 0.436770 0.733501 0.066 Uiso 1 1 calc R U . . .
 H13C H 0.894221 0.467714 0.824005 0.066 Uiso 1 1 calc R U . . .
 C12 C 0.7952(4) 0.42522(12) 0.6779(5) 0.0306(8) Uani 1 1 d . . . . .
 C23 C 0.3937(4) 0.38498(16) 1.0047(5) 0.0431(11) Uani 1 1 d . . . . .
 H23A H 0.324177 0.402625 0.967590 0.065 Uiso 1 1 calc R U . . .
 H23B H 0.449709 0.398565 1.096922 0.065 Uiso 1 1 calc R U . . .
 H23C H 0.368333 0.358830 1.046341 0.065 Uiso 1 1 calc R U . . .
 C18 C 0.0515(4) 0.35047(16) 0.5248(6) 0.0443(10) Uani 1 1 d . . . . .
 C19 C 0.1624(5) 0.35915(18) 0.6471(7) 0.0523(12) Uani 1 1 d . . . . .
 H19A H 0.222731 0.338838 0.633320 0.078 Uiso 1 1 calc R U . . .
 H19B H 0.147902 0.357752 0.763989 0.078 Uiso 1 1 calc R U . . .
 H19C H 0.190587 0.386670 0.625654 0.078 Uiso 1 1 calc R U . . .
 C21 C 0.0811(5) 0.43235(16) 0.2152(8) 0.0556(13) Uani 1 1 d . . . . .
 H21A H 0.095652 0.457948 0.158289 0.083 Uiso 1 1 calc R U . . .
 H21B H 0.151476 0.425352 0.302193 0.083 Uiso 1 1 calc R U . . .
 H21C H 0.012545 0.435858 0.269980 0.083 Uiso 1 1 calc R U . . .
 P2 P 1.2452(14) 0.4992(5) 0.7831(19) 0.053(4) Uani 0.214(13) 1 d D . P A 2
 F13 F 1.191(2) 0.4715(8) 0.915(2) 0.077(6) Uani 0.214(13) 1 d D . P A 2
 F11 F 1.297(3) 0.5243(9) 0.649(3) 0.077(6) Uani 0.214(13) 1 d D . P A 2
 F9 F 1.126(2) 0.5239(11) 0.746(4) 0.117(9) Uani 0.214(13) 1 d D . P A 2
 F10 F 1.363(2) 0.4730(8) 0.817(5) 0.104(8) Uani 0.214(13) 1 d D . P A 2
 F14 F 1.183(3) 0.4691(9) 0.633(2) 0.111(10) Uani 0.214(13) 1 d D . P A 2
 F12 F 1.307(3) 0.5273(6) 0.933(2) 0.095(8) Uani 0.214(13) 1 d D . P A 2

loop_
  _atom_site_aniso_label
  _atom_site_aniso_U_11
  _atom_site_aniso_U_22
  _atom_site_aniso_U_33
  _atom_site_aniso_U_23
  _atom_site_aniso_U_13
  _atom_site_aniso_U_12
 Ru1 0.03046(18) 0.01890(17) 0.02306(17) -0.00026(9) 0.00750(11) 0.00068(10)
 P1 0.0326(13) 0.0292(10) 0.0320(14) 0.0051(8) 0.0103(10) -0.0005(8)
 F1 0.0364(12) 0.0284(12) 0.0338(12) 0.0014(9) 0.0065(10) 0.0001(9)
 F2 0.0510(15) 0.0210(12) 0.0657(18) -0.0018(11) 0.0083(13) -0.0047(10)
 N1 0.0326(16) 0.0192(14) 0.0257(15) 0.0016(11) 0.0102(12) 0.0028(12)
 N6 0.0349(16) 0.0240(15) 0.0257(16) -0.0001(12) 0.0068(14) 0.0011(12)
 N5 0.0342(16) 0.0215(15) 0.0232(14) -0.0011(12) 0.0074(12) 0.0009(12)
 N4 0.0322(16) 0.0194(14) 0.0275(16) -0.0001(11) 0.0069(13) -0.0015(11)
 F5 0.047(2) 0.054(3) 0.086(4) 0.037(3) 0.018(2) 0.001(2)
 F8 0.069(3) 0.066(3) 0.073(4) 0.035(3) 0.010(3) -0.021(3)
 F4 0.0395(18) 0.071(3) 0.051(2) 0.0202(19) 0.0077(16) 0.0017(17)
 N3 0.0340(16) 0.0217(14) 0.0240(14) -0.0017(12) 0.0056(12) 0.0002(13)
 C2 0.0342(19) 0.0210(17) 0.0250(17) -0.0057(13) 0.0093(15) -0.0050(14)
 F3 0.040(2) 0.098(4) 0.060(3) 0.033(3) 0.0016(18) -0.001(2)
 N8 0.057(2) 0.045(2) 0.049(2) 0.000(2) 0.017(2) -0.0052(19)
 C8 0.050(2) 0.0213(18) 0.039(2) 0.0072(16) 0.0123(19) 0.0043(16)
 C5 0.0360(19) 0.0227(18) 0.0323(19) -0.0021(14) 0.0147(16) -0.0036(15)
 C1 0.037(2) 0.0266(18) 0.0293(18) -0.0014(15) 0.0117(16) 0.0002(15)
 C6 0.0353(19) 0.0216(17) 0.0308(18) -0.0019(14) 0.0145(15) -0.0031(14)
 C7 0.041(2) 0.0231(18) 0.040(2) 0.0039(16) 0.0110(18) 0.0011(15)
 C10 0.0355(19) 0.0207(17) 0.0299(18) -0.0002(14) 0.0098(15) -0.0015(14)
 F6 0.093(4) 0.080(3) 0.074(3) -0.025(2) 0.033(3) 0.013(3)
 C22 0.039(2) 0.033(2) 0.0252(19) 0.0024(15) 0.0054(17) 0.0071(16)
 C9 0.040(2) 0.028(2) 0.035(2) 0.0011(16) 0.0124(17) 0.0048(16)
 C14 0.036(2) 0.0254(19) 0.0234(18) 0.0013(13) 0.0064(16) -0.0012(14)
 C4 0.044(2) 0.0257(19) 0.039(2) -0.0023(16) 0.0144(18) -0.0031(17)
 C17 0.043(2) 0.0261(19) 0.038(2) 0.0039(16) 0.0012(18) 0.0037(16)
 F7 0.128(6) 0.072(3) 0.055(3) -0.021(2) 0.020(3) 0.020(3)
 C16 0.0357(19) 0.0243(19) 0.0279(18) -0.0024(15) 0.0078(15) -0.0023(15)
 C24 0.033(2) 0.038(2) 0.039(2) -0.0036(18) 0.0087(17) -0.0015(16)
 N7 0.051(3) 0.059(3) 0.062(3) 0.004(2) 0.004(2) -0.008(2)
 C15 0.040(2) 0.053(3) 0.032(2) 0.0021(18) 0.0149(18) 0.0017(19)
 C11 0.042(2) 0.031(2) 0.053(3) 0.0063(19) 0.004(2) 0.0050(17)
 C3 0.042(2) 0.033(2) 0.045(2) -0.0090(18) 0.0113(19) -0.0110(17)
 C20 0.036(2) 0.036(2) 0.048(2) 0.008(2) 0.0104(18) 0.0038(17)
 C13 0.046(2) 0.035(2) 0.047(3) 0.0068(19) -0.003(2) -0.0105(19)
 C12 0.038(2) 0.0243(18) 0.0285(19) 0.0051(14) 0.0036(16) 0.0016(16)
 C23 0.053(3) 0.050(3) 0.029(2) 0.0024(18) 0.0151(19) 0.019(2)
 C18 0.047(3) 0.041(3) 0.048(3) 0.002(2) 0.016(2) 0.000(2)
 C19 0.054(3) 0.064(3) 0.040(3) -0.007(2) 0.013(2) -0.004(2)
 C21 0.062(3) 0.039(3) 0.064(3) -0.007(2) 0.008(3) 0.008(2)
 P2 0.042(6) 0.077(8) 0.036(6) 0.010(4) 0.000(4) -0.010(5)
 F13 0.089(11) 0.099(13) 0.044(7) -0.001(8) 0.016(7) -0.043(9)
 F11 0.059(10) 0.119(14) 0.047(8) 0.033(9) -0.005(8) -0.023(9)
 F9 0.073(9) 0.16(2) 0.118(19) 0.035(14) 0.022(9) 0.041(12)
 F10 0.074(10) 0.068(12) 0.18(2) 0.054(12) 0.045(11) 0.011(9)
 F14 0.15(2) 0.133(15) 0.048(7) -0.023(9) 0.031(10) -0.075(15)
 F12 0.136(18) 0.088(11) 0.053(7) 0.001(7) -0.001(8) -0.047(11)

_geom_special_details
;
 All esds (except the esd in the dihedral angle between two l.s. planes)
 are estimated using the full covariance matrix.  The cell esds are taken
 into account individually in the estimation of esds in distances, angles
 and torsion angles; correlations between esds in cell parameters are only
 used when they are defined by crystal symmetry.  An approximate (isotropic)
 treatment of cell esds is used for estimating esds involving l.s. planes.
;
loop_
  _geom_bond_atom_site_label_1
  _geom_bond_atom_site_label_2
  _geom_bond_distance
  _geom_bond_site_symmetry_2
  _geom_bond_publ_flag
 Ru1 N1 2.069(3) . ?
 Ru1 N6 2.025(3) . ?
 Ru1 N5 2.041(3) . ?
 Ru1 N4 2.025(3) . ?
 Ru1 N3 2.131(3) . ?
 Ru1 C2 2.039(4) . ?
 P1 F5 1.606(4) . ?
 P1 F8 1.572(5) . ?
 P1 F4 1.579(5) . ?
 P1 F3 1.591(5) . ?
 P1 F6 1.593(5) . ?
 P1 F7 1.573(5) . ?
 F1 C1 1.372(4) . ?
 F2 C4 1.376(5) . ?
 N1 C6 1.368(5) . ?
 N1 C10 1.344(5) . ?
 N6 C22 1.126(5) . ?
 N5 C16 1.136(5) . ?
 N4 C14 1.122(5) . ?
 N3 C12 1.134(5) . ?
 C2 C5 1.433(5) . ?
 C2 C1 1.385(5) . ?
 N8 C20 1.137(6) . ?
 C8 H8 0.9500 . ?
 C8 C7 1.382(6) . ?
 C8 C9 1.396(6) . ?
 C5 C6 1.460(6) . ?
 C5 C4 1.399(6) . ?
 C1 C24 1.373(6) . ?
 C6 C7 1.400(5) . ?
 C7 H7 0.9500 . ?
 C10 H10 0.9500 . ?
 C10 C9 1.380(5) . ?
 C22 C23 1.464(6) . ?
 C9 C11 1.503(6) . ?
 C14 C15 1.465(6) . ?
 C4 C3 1.358(7) . ?
 C17 H17A 0.9800 . ?
 C17 H17B 0.9800 . ?
 C17 H17C 0.9800 . ?
 C17 C16 1.453(5) . ?
 C24 H24 0.9500 . ?
 C24 C3 1.391(6) . ?
 N7 C18 1.126(7) . ?
 C15 H15A 0.9800 . ?
 C15 H15B 0.9800 . ?
 C15 H15C 0.9800 . ?
 C11 H11A 0.9800 . ?
 C11 H11B 0.9800 . ?
 C11 H11C 0.9800 . ?
 C3 H3 0.9500 . ?
 C20 C21 1.449(7) . ?
 C13 H13A 0.9800 . ?
 C13 H13B 0.9800 . ?
 C13 H13C 0.9800 . ?
 C13 C12 1.457(6) . ?
 C23 H23A 0.9800 . ?
 C23 H23B 0.9800 . ?
 C23 H23C 0.9800 . ?
 C18 C19 1.467(7) . ?
 C19 H19A 0.9800 . ?
 C19 H19B 0.9800 . ?
 C19 H19C 0.9800 . ?
 C21 H21A 0.9800 . ?
 C21 H21B 0.9800 . ?
 C21 H21C 0.9800 . ?
 P2 F13 1.607(15) . ?
 P2 F11 1.559(15) . ?
 P2 F9 1.563(15) . ?
 P2 F10 1.578(15) . ?
 P2 F14 1.600(15) . ?
 P2 F12 1.560(15) . ?

loop_
  _geom_angle_atom_site_label_1
  _geom_angle_atom_site_label_2
  _geom_angle_atom_site_label_3
  _geom_angle
  _geom_angle_site_symmetry_1
  _geom_angle_site_symmetry_3
  _geom_angle_publ_flag
 N1 Ru1 N3 95.59(12) . . ?
 N6 Ru1 N1 92.46(12) . . ?
 N6 Ru1 N5 89.13(12) . . ?
 N6 Ru1 N3 92.18(13) . . ?
 N6 Ru1 C2 88.80(14) . . ?
 N5 Ru1 N1 177.71(12) . . ?
 N5 Ru1 N3 85.99(12) . . ?
 N4 Ru1 N1 90.44(12) . . ?
 N4 Ru1 N6 176.32(12) . . ?
 N4 Ru1 N5 88.04(12) . . ?
 N4 Ru1 N3 85.28(12) . . ?
 N4 Ru1 C2 93.95(13) . . ?
 C2 Ru1 N1 79.72(14) . . ?
 C2 Ru1 N5 98.68(14) . . ?
 C2 Ru1 N3 175.25(13) . . ?
 F8 P1 F5 178.5(4) . . ?
 F8 P1 F4 90.8(4) . . ?
 F8 P1 F3 90.7(4) . . ?
 F8 P1 F6 89.5(4) . . ?
 F8 P1 F7 92.3(4) . . ?
 F4 P1 F5 89.9(3) . . ?
 F4 P1 F3 178.2(4) . . ?
 F4 P1 F6 89.3(3) . . ?
 F3 P1 F5 88.5(3) . . ?
 F3 P1 F6 89.7(3) . . ?
 F6 P1 F5 89.3(3) . . ?
 F7 P1 F5 88.9(3) . . ?
 F7 P1 F4 90.7(3) . . ?
 F7 P1 F3 90.2(4) . . ?
 F7 P1 F6 178.2(4) . . ?
 C6 N1 Ru1 116.5(3) . . ?
 C10 N1 Ru1 123.6(2) . . ?
 C10 N1 C6 119.8(3) . . ?
 C22 N6 Ru1 175.6(3) . . ?
 C16 N5 Ru1 174.0(3) . . ?
 C14 N4 Ru1 170.7(3) . . ?
 C12 N3 Ru1 170.9(3) . . ?
 C5 C2 Ru1 114.1(3) . . ?
 C1 C2 Ru1 131.1(3) . . ?
 C1 C2 C5 114.7(3) . . ?
 C7 C8 H8 119.9 . . ?
 C7 C8 C9 120.3(4) . . ?
 C9 C8 H8 119.9 . . ?
 C2 C5 C6 115.5(3) . . ?
 C4 C5 C2 118.5(4) . . ?
 C4 C5 C6 125.9(4) . . ?
 F1 C1 C2 118.1(3) . . ?
 F1 C1 C24 116.0(4) . . ?
 C24 C1 C2 125.9(4) . . ?
 N1 C6 C5 113.9(3) . . ?
 N1 C6 C7 118.8(4) . . ?
 C7 C6 C5 127.3(4) . . ?
 C8 C7 C6 120.4(4) . . ?
 C8 C7 H7 119.8 . . ?
 C6 C7 H7 119.8 . . ?
 N1 C10 H10 118.1 . . ?
 N1 C10 C9 123.9(4) . . ?
 C9 C10 H10 118.1 . . ?
 N6 C22 C23 179.6(5) . . ?
 C8 C9 C11 121.9(4) . . ?
 C10 C9 C8 116.7(4) . . ?
 C10 C9 C11 121.4(4) . . ?
 N4 C14 C15 179.7(5) . . ?
 F2 C4 C5 118.9(4) . . ?
 C3 C4 F2 116.8(4) . . ?
 C3 C4 C5 124.3(4) . . ?
 H17A C17 H17B 109.5 . . ?
 H17A C17 H17C 109.5 . . ?
 H17B C17 H17C 109.5 . . ?
 C16 C17 H17A 109.5 . . ?
 C16 C17 H17B 109.5 . . ?
 C16 C17 H17C 109.5 . . ?
 N5 C16 C17 179.7(4) . . ?
 C1 C24 H24 120.7 . . ?
 C1 C24 C3 118.5(4) . . ?
 C3 C24 H24 120.7 . . ?
 C14 C15 H15A 109.5 . . ?
 C14 C15 H15B 109.5 . . ?
 C14 C15 H15C 109.5 . . ?
 H15A C15 H15B 109.5 . . ?
 H15A C15 H15C 109.5 . . ?
 H15B C15 H15C 109.5 . . ?
 C9 C11 H11A 109.5 . . ?
 C9 C11 H11B 109.5 . . ?
 C9 C11 H11C 109.5 . . ?
 H11A C11 H11B 109.5 . . ?
 H11A C11 H11C 109.5 . . ?
 H11B C11 H11C 109.5 . . ?
 C4 C3 C24 117.9(4) . . ?
 C4 C3 H3 121.0 . . ?
 C24 C3 H3 121.0 . . ?
 N8 C20 C21 178.7(5) . . ?
 H13A C13 H13B 109.5 . . ?
 H13A C13 H13C 109.5 . . ?
 H13B C13 H13C 109.5 . . ?
 C12 C13 H13A 109.5 . . ?
 C12 C13 H13B 109.5 . . ?
 C12 C13 H13C 109.5 . . ?
 N3 C12 C13 178.9(4) . . ?
 C22 C23 H23A 109.5 . . ?
 C22 C23 H23B 109.5 . . ?
 C22 C23 H23C 109.5 . . ?
 H23A C23 H23B 109.5 . . ?
 H23A C23 H23C 109.5 . . ?
 H23B C23 H23C 109.5 . . ?
 N7 C18 C19 179.2(6) . . ?
 C18 C19 H19A 109.5 . . ?
 C18 C19 H19B 109.5 . . ?
 C18 C19 H19C 109.5 . . ?
 H19A C19 H19B 109.5 . . ?
 H19A C19 H19C 109.5 . . ?
 H19B C19 H19C 109.5 . . ?
 C20 C21 H21A 109.5 . . ?
 C20 C21 H21B 109.5 . . ?
 C20 C21 H21C 109.5 . . ?
 H21A C21 H21B 109.5 . . ?
 H21A C21 H21C 109.5 . . ?
 H21B C21 H21C 109.5 . . ?
 F11 P2 F13 177.4(16) . . ?
 F11 P2 F9 92.4(14) . . ?
 F11 P2 F10 88.1(14) . . ?
 F11 P2 F14 89.2(14) . . ?
 F11 P2 F12 92.4(14) . . ?
 F9 P2 F13 88.4(13) . . ?
 F9 P2 F10 178.2(17) . . ?
 F9 P2 F14 86.1(14) . . ?
 F10 P2 F13 91.0(13) . . ?
 F10 P2 F14 92.1(15) . . ?
 F14 P2 F13 88.3(11) . . ?
 F12 P2 F13 90.0(12) . . ?
 F12 P2 F9 94.9(15) . . ?
 F12 P2 F10 86.9(14) . . ?
 F12 P2 F14 178.1(14) . . ?

loop_
  _geom_torsion_atom_site_label_1
  _geom_torsion_atom_site_label_2
  _geom_torsion_atom_site_label_3
  _geom_torsion_atom_site_label_4
  _geom_torsion
  _geom_torsion_site_symmetry_1
  _geom_torsion_site_symmetry_2
  _geom_torsion_site_symmetry_3
  _geom_torsion_site_symmetry_4
  _geom_torsion_publ_flag
 Ru1 N1 C6 C5 5.0(4) . . . . ?
 Ru1 N1 C6 C7 -174.7(3) . . . . ?
 Ru1 N1 C10 C9 176.0(3) . . . . ?
 Ru1 C2 C5 C6 0.7(4) . . . . ?
 Ru1 C2 C5 C4 -178.3(3) . . . . ?
 Ru1 C2 C1 F1 -2.0(5) . . . . ?
 Ru1 C2 C1 C24 177.9(3) . . . . ?
 F1 C1 C24 C3 -177.4(4) . . . . ?
 F2 C4 C3 C24 -179.5(4) . . . . ?
 N1 C6 C7 C8 -2.6(6) . . . . ?
 N1 C10 C9 C8 -0.3(6) . . . . ?
 N1 C10 C9 C11 -179.5(4) . . . . ?
 C2 C5 C6 N1 -3.7(5) . . . . ?
 C2 C5 C6 C7 176.0(4) . . . . ?
 C2 C5 C4 F2 177.8(3) . . . . ?
 C2 C5 C4 C3 -1.6(6) . . . . ?
 C2 C1 C24 C3 2.6(6) . . . . ?
 C5 C2 C1 F1 175.9(3) . . . . ?
 C5 C2 C1 C24 -4.1(6) . . . . ?
 C5 C6 C7 C8 177.8(4) . . . . ?
 C5 C4 C3 C24 -0.1(7) . . . . ?
 C1 C2 C5 C6 -177.6(3) . . . . ?
 C1 C2 C5 C4 3.4(5) . . . . ?
 C1 C24 C3 C4 -0.3(6) . . . . ?
 C6 N1 C10 C9 -2.7(6) . . . . ?
 C6 C5 C4 F2 -1.0(6) . . . . ?
 C6 C5 C4 C3 179.6(4) . . . . ?
 C7 C8 C9 C10 1.8(6) . . . . ?
 C7 C8 C9 C11 -179.0(4) . . . . ?
 C10 N1 C6 C5 -176.3(3) . . . . ?
 C10 N1 C6 C7 4.0(5) . . . . ?
 C9 C8 C7 C6 -0.4(6) . . . . ?
 C4 C5 C6 N1 175.2(4) . . . . ?
 C4 C5 C6 C7 -5.2(6) . . . . ?

_shelx_res_file
;
TITL s6124r_a.res in P2(1)/c
    s6124r.res
    created by SHELXL-2018/3 at 09:16:50 on 23-Sep-2022
REM Old TITL s6124r in P2(1)/c
REM SHELXT solution in P2(1)/c: R1 0.102, Rweak 0.005, Alpha 0.054
REM <I/s> 0.361 for 129 systematic absences, Orientation as input
REM Formula found by SHELXT: C23 N8 Ru P F8
CELL 1.54184 11.4756 32.5925 7.9729 90 101.552 90
ZERR 4 0.0002 0.0006 0.0001 0 0.002 0
LATT 1
SYMM -X,0.5+Y,0.5-Z
SFAC C H F N P Ru
UNIT 96 104 32 28 4 4
SADI P1 F5 P2 F13
SADI 0.04 F4 F6 F9 F14
SADI 0.04 F8 F3 F11 F10
SADI P1 F8 P2 F11
SADI 0.04 F6 F7 F14 F12
SADI P1 F4 P2 F9
SADI 0.04 F8 F7 F11 F12
SADI P1 F3 P2 F10
SADI 0.04 F3 F6 F10 F14
SADI P1 F6 P2 F14
RIGU P2 F13 F11 F9 F10 F14 F12
SADI P1 F7 P2 F12
SADI 0.04 F8 F6 F11 F14
SADI 0.04 F5 F8 F13 F11
SADI 0.04 F4 F3 F9 F10
SADI 0.04 F5 F4 F13 F9
SADI 0.04 F4 F7 F9 F12
SADI 0.04 F5 F3 F13 F10
SADI 0.04 F3 F7 F10 F12
SADI 0.04 F5 F6 F13 F14
RIGU P1 F5 F8 F4 F3 F6 F7
SADI 0.04 F5 F7 F13 F12
SADI 0.04 F8 F4 F11 F9
RIGU 0.002 0.002 F4 P1 F5 F8 F3 F6 F7 F9 P2 F13 F11 F10 F14 F12

L.S. 25 0 0
PLAN  2
SIZE 0.1 0.12 0.11
TEMP -173
CONF
BOND
list 4
MORE -1
BOND $H
fmap 2 53
acta
REM <olex2.extras>
REM <HklSrc "%.\\s6124r.hkl">
REM </olex2.extras>

WGHT    0.073900    3.677900
FVAR       0.16864   0.78560
RU1   6    0.569299    0.365391    0.538705    11.00000    0.03046    0.01890 =
         0.02306   -0.00026    0.00750    0.00068
PART 1
P1    5    1.239565    0.494663    0.775441    21.00000    0.03259    0.02917 =
         0.03201    0.00506    0.01027   -0.00053

PART 0
F1    3    0.287154    0.369620    0.309488    11.00000    0.03637    0.02839 =
         0.03379    0.00141    0.00655    0.00010
F2    3    0.415403    0.211619    0.462444    11.00000    0.05101    0.02098 =
         0.06571   -0.00183    0.00830   -0.00467
N1    4    0.652500    0.311042    0.627760    11.00000    0.03259    0.01923 =
         0.02570    0.00162    0.01020    0.00278
N6    4    0.496345    0.371759    0.748493    11.00000    0.03490    0.02401 =
         0.02573   -0.00013    0.00677    0.00107
N5    4    0.485028    0.417930    0.441524    11.00000    0.03416    0.02154 =
         0.02316   -0.00115    0.00745    0.00093
N4    4    0.643839    0.362973    0.329218    11.00000    0.03216    0.01943 =
         0.02747   -0.00006    0.00688   -0.00147

PART 1
F5    3    1.186354    0.456860    0.865361    21.00000    0.04720    0.05425 =
         0.08552    0.03747    0.01807    0.00090
F8    3    1.293739    0.530872    0.685621    21.00000    0.06856    0.06608 =
         0.07346    0.03485    0.01020   -0.02082
F4    3    1.111239    0.504415    0.668542    21.00000    0.03947    0.07085 =
         0.05055    0.02019    0.00772    0.00166

PART 0
N3    4    0.715622    0.403998    0.643844    11.00000    0.03403    0.02166 =
         0.02399   -0.00166    0.00555    0.00015
C2    1    0.438514    0.324409    0.443610    11.00000    0.03417    0.02100 =
         0.02499   -0.00573    0.00928   -0.00505

PART 1
F3    3    1.367801    0.483312    0.882946    21.00000    0.03971    0.09806 =
         0.06005    0.03301    0.00163   -0.00114

PART 0
N8    4    0.036385    0.374441   -0.010244    11.00000    0.05712    0.04487 =
         0.04875   -0.00039    0.01727   -0.00520

C8    1    0.749418    0.237505    0.759255    11.00000    0.05041    0.02131 =
         0.03934    0.00724    0.01231    0.00435
AFIX  43
H8    2    0.781515    0.212221    0.806794    11.00000   -1.20000
AFIX   0
C5    1    0.468454    0.282572    0.488167    11.00000    0.03604    0.02267 =
         0.03227   -0.00211    0.01472   -0.00355
C1    1    0.324969    0.330163    0.347728    11.00000    0.03692    0.02660 =
         0.02927   -0.00140    0.01168    0.00021
C6    1    0.586010    0.276042    0.595007    11.00000    0.03531    0.02163 =
         0.03081   -0.00191    0.01449   -0.00305
C7    1    0.634565    0.238929    0.664749    11.00000    0.04125    0.02309 =
         0.03993    0.00392    0.01099    0.00107
AFIX  43
H7    2    0.588277    0.214568    0.647005    11.00000   -1.20000
AFIX   0
C10   1    0.764943    0.308888    0.716679    11.00000    0.03555    0.02072 =
         0.02995   -0.00023    0.00984   -0.00155
AFIX  43
H10   2    0.810248    0.333476    0.733376    11.00000   -1.20000
AFIX   0

PART 1
F6    3    1.260755    0.464550    0.627018    21.00000    0.09304    0.07967 =
         0.07411   -0.02518    0.03308    0.01318

PART 0
C22   1    0.451865    0.377402    0.860088    11.00000    0.03892    0.03265 =
         0.02515    0.00235    0.00545    0.00707
C9    1    0.818466    0.273064    0.785155    11.00000    0.03975    0.02810 =
         0.03517    0.00107    0.01235    0.00480
C14   1    0.692917    0.366263    0.221503    11.00000    0.03649    0.02537 =
         0.02342    0.00132    0.00643   -0.00118
C4    1    0.385785    0.251965    0.425097    11.00000    0.04403    0.02571 =
         0.03907   -0.00226    0.01440   -0.00311
C17   1    0.398705    0.486600    0.307586    11.00000    0.04304    0.02608 =
         0.03784    0.00395    0.00120    0.00369
AFIX 137
H17A  2    0.338828    0.480981    0.204006    11.00000   -1.50000
H17B  2    0.462865    0.503189    0.277874    11.00000   -1.50000
H17C  2    0.361784    0.501591    0.389906    11.00000   -1.50000
AFIX   0

PART 1
F7    3    1.217062    0.523211    0.924890    21.00000    0.12806    0.07167 =
         0.05517   -0.02097    0.01984    0.02039

PART 0
C16   1    0.447108    0.448099    0.383177    11.00000    0.03573    0.02429 =
         0.02788   -0.00240    0.00780   -0.00225
C24   1    0.245074    0.299728    0.285965    11.00000    0.03316    0.03794 =
         0.03946   -0.00356    0.00869   -0.00151
AFIX  43
H24   2    0.169818    0.306206    0.217008    11.00000   -1.20000
AFIX   0

N7    4   -0.033249    0.343360    0.431102    11.00000    0.05124    0.05944 =
         0.06158    0.00383    0.00371   -0.00791
C15   1    0.757384    0.370406    0.081250    11.00000    0.03964    0.05292 =
         0.03227    0.00215    0.01489    0.00171
AFIX 137
H15A  2    0.714774    0.355521   -0.019322    11.00000   -1.50000
H15B  2    0.837538    0.358981    0.116657    11.00000   -1.50000
H15C  2    0.762956    0.399487    0.052618    11.00000   -1.50000
AFIX   0
C11   1    0.944347    0.272665    0.884782    11.00000    0.04221    0.03112 =
         0.05276    0.00631    0.00420    0.00501
AFIX 137
H11A  2    0.944084    0.271970    1.007589    11.00000   -1.50000
H11B  2    0.985590    0.297427    0.858202    11.00000   -1.50000
H11C  2    0.985458    0.248339    0.853524    11.00000   -1.50000
AFIX   0
C3    1    0.276810    0.259216    0.326632    11.00000    0.04187    0.03254 =
         0.04504   -0.00904    0.01131   -0.01101
AFIX  43
H3    2    0.223894    0.237304    0.286760    11.00000   -1.20000
AFIX   0

C20   1    0.056984    0.399653    0.089894    11.00000    0.03618    0.03618 =
         0.04757    0.00829    0.01044    0.00385
C13   1    0.896985    0.452766    0.718222    11.00000    0.04582    0.03488 =
         0.04680    0.00682   -0.00265   -0.01054
AFIX 137
H13A  2    0.894527    0.472338    0.624264    11.00000   -1.50000
H13B  2    0.970671    0.436770    0.733501    11.00000   -1.50000
H13C  2    0.894221    0.467714    0.824005    11.00000   -1.50000
AFIX   0
C12   1    0.795182    0.425222    0.677919    11.00000    0.03759    0.02434 =
         0.02851    0.00513    0.00359    0.00163
C23   1    0.393714    0.384982    1.004688    11.00000    0.05319    0.05031 =
         0.02863    0.00245    0.01506    0.01894
AFIX 137
H23A  2    0.324177    0.402625    0.967590    11.00000   -1.50000
H23B  2    0.449709    0.398565    1.096922    11.00000   -1.50000
H23C  2    0.368333    0.358830    1.046341    11.00000   -1.50000
AFIX   0

C18   1    0.051521    0.350467    0.524803    11.00000    0.04669    0.04132 =
         0.04765    0.00222    0.01635   -0.00037
C19   1    0.162389    0.359153    0.647093    11.00000    0.05430    0.06410 =
         0.03977   -0.00703    0.01263   -0.00440
AFIX 137
H19A  2    0.222731    0.338838    0.633320    11.00000   -1.50000
H19B  2    0.147902    0.357752    0.763989    11.00000   -1.50000
H19C  2    0.190587    0.386670    0.625654    11.00000   -1.50000
AFIX   0

C21   1    0.081117    0.432349    0.215234    11.00000    0.06151    0.03917 =
         0.06419   -0.00708    0.00789    0.00778
AFIX 137
H21A  2    0.095652    0.457948    0.158289    11.00000   -1.50000
H21B  2    0.151476    0.425352    0.302193    11.00000   -1.50000
H21C  2    0.012545    0.435858    0.269980    11.00000   -1.50000
AFIX   0

PART 2
P2    5    1.245164    0.499194    0.783084   -21.00000    0.04184    0.07744 =
         0.03556    0.00963    0.00049   -0.00973
F13   3    1.190549    0.471518    0.915304   -21.00000    0.08907    0.09854 =
         0.04363   -0.00105    0.01582   -0.04309
F11   3    1.297474    0.524322    0.649020   -21.00000    0.05855    0.11928 =
         0.04734    0.03342   -0.00464   -0.02261
F9    3    1.126071    0.523931    0.746075   -21.00000    0.07322    0.16179 =
         0.11849    0.03464    0.02249    0.04053
F10   3    1.363201    0.473026    0.817182   -21.00000    0.07407    0.06848 =
         0.17835    0.05395    0.04527    0.01060
F14   3    1.182884    0.469069    0.633236   -21.00000    0.15482    0.13337 =
         0.04781   -0.02259    0.03068   -0.07524
F12   3    1.306519    0.527299    0.933442   -21.00000    0.13553    0.08839 =
         0.05269    0.00060   -0.00089   -0.04734
HKLF 4


REM  s6124r_a.res in P2(1)/c
REM wR2 = 0.1356, GooF = S = 1.076, Restrained GooF = 1.076 for all data
REM R1 = 0.0476 for 5098 Fo > 4sig(Fo) and 0.0569 for all 6010 data
REM 441 parameters refined using 147 restraints

END

WGHT      0.0738      3.6838

REM Highest difference peak  1.976,  deepest hole -0.705,  1-sigma level  0.108
Q1    1   0.6463  0.3605  0.6112  11.00000  0.05    1.98
Q2    1   0.4858  0.3608  0.4664  11.00000  0.05    1.59
;
_shelx_res_checksum                81922
_shelx_hkl_file
;
   0   0  -1    0.51    1.04
   0   0   1    0.26    0.47
   0   0  -1    0.28    0.80
   0   0   2    3.58    1.00
   0   0  -2    3.13    1.70
   0   0   3   -1.29    1.04
   0   0  -3    0.19    2.95
   0   0  -3   -1.67    2.11
   0   0   4   38.36    4.55
   0   0  -4   45.70    6.23
   0   0  -4   42.50    5.37
   0   0   5    0.46    1.23
   0   0   5   -0.24    1.27
   0   0   5   -0.33    1.19
   0   0  -6    5.37    2.01
   0   0  -6    9.05    3.10
   0   0  -6    4.99    3.25
   0   0   6    4.92    1.75
   0   0  -6    4.33    4.05
   0   0   6    3.29    1.49
   0   0  -6    4.59    1.51
   0   0   6    6.11    1.30
   0   0  -6    3.41    1.52
   0   0   7    0.46    1.17
   0   0  -7    1.22    1.68
   0   0   7   -0.17    1.66
   0   0  -7   -0.22    2.20
   0   0  -7   -1.64    1.80
   0   0  -7    0.62    2.24
   0   0   7    0.98    1.61
   0   0  -7   -2.19    3.74
   0   0  -8   11.80    1.67
   0   0  -8    8.13    3.72
   0   0  -8   11.17    2.41
   0   0  -8    8.64    2.10
   0   0  -9    0.94    0.97
   0   0  -9    0.16    2.44
   0   0  -9   -0.98    1.39
   0   1   1  509.93   56.08
   0  -1  -1  582.27   56.12
   0   1  -1  586.55   56.11
   0   1   2    1.45    0.95
   0  -1   2    1.25    0.78
   0   1  -2    1.33    2.16
   0  -1  -2    0.06    2.01
   0  -1  -2    0.62    1.65
   0   1  -2    0.95    1.57
   0  -1   3   48.27    5.08
   0   1   3   44.07    5.12
   0   1  -3   46.65    6.00
   0  -1  -3   45.28    5.75
   0  -1  -3   53.04    5.58
   0   1  -3   48.38    5.49
   0   1   4  115.96   12.95
   0  -1   4  129.54   12.94
   0  -1  -4  120.52   13.69
   0   1  -4  124.32   13.69
   0   1  -4  126.83   13.40
   0  -1  -4  131.99   13.37
   0  -1   5   43.89    5.41
   0   1   5   45.59    5.49
   0   1  -5   46.41    6.74
   0  -1   5   52.78    5.63
   0  -1  -5   58.69    7.19
   0   1   5   49.68    5.60
   0  -1   5   52.72    5.55
   0   1   5   50.56    5.55
   0  -1  -6   20.47    3.14
   0   1  -6   24.16    3.17
   0   1  -6   21.05    4.06
   0  -1  -6   22.47    4.01
   0  -1  -6   19.78    4.12
   0   1  -6   20.64    3.95
   0  -1  -6   17.46    5.01
   0   1   6   22.90    3.19
   0   1  -6   21.31    4.85
   0  -1   6   21.05    3.14
   0  -1   6   19.77    3.06
   0   1   6   17.13    2.99
   0  -1  -6   25.55    2.80
   0   1  -6   25.56    2.77
   0   1   6   23.95    2.65
   0  -1   6   20.83    2.62
   0   1  -6   23.59    2.82
   0  -1  -6   22.93    2.83
   0   1   7    6.06    1.35
   0  -1   7    6.87    1.27
   0   1  -7    5.41    1.84
   0  -1  -7    6.92    1.84
   0   1   7    5.37    1.95
   0  -1   7    4.55    1.90
   0   1  -7    8.64    2.33
   0  -1  -7    4.49    2.25
   0   1  -7    5.43    1.93
   0  -1  -7    8.80    1.98
   0  -1  -7    8.09    2.36
   0   1  -7    7.29    2.20
   0   1   7    5.85    1.85
   0  -1   7    5.39    1.86
   0  -1  -7    3.99    3.75
   0   1  -7   10.11    3.69
   0  -1  -8   28.32    3.22
   0   1  -8   28.84    3.21
   0  -1  -8   23.14    4.83
   0   1  -8   19.81    4.58
   0  -1  -8   30.81    3.68
   0  -1  -8   27.82    3.48
   0  -1  -9   57.94    5.63
   0   1  -9   60.15    5.63
   0   1  -9   40.03    6.18
   0  -1  -9   37.90    6.20
   0   1  -9   50.52    5.75
   0  -1  -9   50.78    5.75
   0  -2   0   44.86    4.48
   0   2   0   41.97    4.51
   0   2   1   15.75    1.98
   0   2  -1   20.40    1.98
   0  -2  -1   16.96    2.14
   0  -2   2  327.97   35.49
   0   2   2  333.66   35.54
   0   2  -2  356.25   35.70
   0  -2  -2  349.90   35.66
   0   2  -2  389.76   35.64
   0  -2  -2  380.89   35.65
   0   2   3  143.50   14.17
   0  -2   3  137.29   14.10
   0   2  -3  157.64   14.61
   0  -2  -3  143.79   14.59
   0  -2  -3  156.26   14.43
   0   2  -3  166.98   14.43
   0   2  -3  115.26   14.04
   0  -2   4   56.46    5.97
   0   2   4   54.78    6.06
   0   2  -4   52.71    7.21
   0  -2  -4   51.85    7.27
   0  -2  -4   56.45    6.60
   0   2   5   97.56   10.99
   0  -2  -5  110.96   11.58
   0  -2  -5  108.57   12.02
   0  -2   5  110.44   11.10
   0   2  -5  101.92   11.72
   0  -2   5  100.24   11.01
   0  -2  -6    1.49    1.97
   0   2  -6    4.09    1.94
   0  -2  -6    1.68    3.04
   0   2  -6    6.95    3.21
   0  -2  -6    0.64    2.35
   0  -2  -6    1.65    1.52
   0   2  -6    1.05    2.95
   0  -2  -6    3.82    4.48
   0  -2   6    1.35    1.49
   0   2  -6   -1.55    3.82
   0  -2  -6    0.81    1.43
   0   2   6    1.30    1.18
   0  -2   6    0.61    1.00
   0  -2   6    1.44    1.48
   0  -2  -7   72.62    7.36
   0   2  -7   72.72    7.33
   0  -2  -7   64.96    8.04
   0   2  -7   67.65    7.22
   0  -2  -7   59.77    7.40
   0   2   7   56.35    6.94
   0  -2   7   66.63    6.94
   0  -2  -7   79.61    7.12
   0  -2  -7   77.46    7.14
   0  -2   7   64.37    7.50
   0  -2   7   61.27    7.45
   0   2  -7   41.34    7.84
   0  -2  -8   -0.12    1.18
   0  -2  -8   -1.87    1.87
   0  -2  -8    2.55    3.44
   0   2  -8   -1.71    3.22
   0  -2  -8    2.27    1.77
   0  -2  -9   85.90   11.71
   0   2  -9   81.68   11.66
   0  -2  -9  131.34   11.35
   0  -2  -9  106.43   11.42
   0   2  -9  110.03   11.43
   0  -3   0   -0.18    0.22
   0   3   0   -0.05    0.56
   0   3   1 1167.83  120.24
   0  -3  -1 1181.70  120.27
   0   3   1 1048.60  120.24
   0   3  -1 1311.98  120.22
   0   3   2  200.30   21.14
   0  -3   2  205.61   21.06
   0   3  -2  225.78   21.31
   0  -3  -2  215.32   21.30
   0   3  -2  198.69   21.08
   0  -3  -2  217.71   21.26
   0   3   3   50.13    5.13
   0  -3   3   47.05    4.97
   0  -3  -3   56.00    5.91
   0   3  -3   64.86    5.79
   0  -3  -3   49.66    5.52
   0   3  -3   39.70    4.94
   0   3   4  107.07   11.35
   0  -3   4  106.31   11.22
   0  -3  -4  107.61   12.11
   0   3  -4  116.74   12.01
   0  -3  -4  108.52   11.78
   0   3   5   19.80    2.86
   0  -3  -5   20.23    3.84
   0  -3  -5   18.49    5.15
   0   3  -5   28.35    4.47
   0  -3   5   18.90    2.81
   0  -3   5   23.38    2.83
   0  -3  -6  127.26   13.55
   0  -3   6  107.10   12.33
   0  -3  -6  112.93   12.13
   0  -3  -6  100.20   12.53
   0   3  -6  120.78   12.14
   0  -3  -6  106.27   12.21
   0  -3  -6  135.74   11.95
   0   3   6  117.97   11.91
   0  -3   6  104.46   11.87
   0   3   6  109.22   12.29
   0  -3  -6  130.01   11.94
   0   3  -6   88.53   12.42
   0  -3   6  111.46   12.32
   0   3  -7   22.58    4.41
   0  -3  -7   27.95    3.43
   0   3  -7   23.37    3.41
   0  -3  -7   15.70    4.43
   0  -3  -7   30.71    3.20
   0   3   7   20.89    2.79
   0   3  -7   20.92    3.24
   0  -3  -7   24.54    3.61
   0  -3   7   24.24    3.38
   0  -3  -7   30.30    3.13
   0  -3   7   21.55    3.39
   0   3   7   20.12    3.26
   0  -3  -8   14.52    1.96
   0  -3  -8   13.56    2.51
   0  -3  -8   11.99    3.93
   0   3  -8    9.65    3.49
   0  -3  -8   17.89    2.48
   0   3   8   13.51    1.81
   0   3  -9    8.99    2.56
   0  -3  -9    9.85    1.48
   0  -3  -9    7.91    2.88
   0  -3  -9   11.58    1.73
   0   3  -9   10.65    1.79
   0  -4   0  111.79   11.01
   0   4   0  100.61   11.06
   0   4  -1    1.45    1.05
   0   4   1    0.79    0.82
   0   4   1    1.45    1.20
   0  -4  -1    0.59    1.33
   0   4   2 1444.29  146.64
   0  -4   2 1425.01  146.53
   0   4  -2 1552.62  146.74
   0  -4  -2 1461.38  146.72
   0  -4  -2 1659.18  146.74
   0   4  -2 1348.93  146.56
   0   4   3   52.54    5.71
   0  -4   3   54.33    5.52
   0   4  -3   72.81    6.44
   0  -4  -3   60.10    6.44
   0   4  -3   47.33    5.51
   0  -4  -3   50.61    6.01
   0  -4   4  172.79   18.26
   0   4   4  177.65   18.43
   0  -4  -4  193.85   18.49
   0  -4  -4  163.62   18.95
   0   4  -4  178.56   18.82
   0  -4  -4  179.46   18.73
   0   4   5   67.22    7.64
   0  -4  -5   68.39    8.27
   0   4  -5   70.66    8.49
   0  -4  -5   71.66    9.10
   0  -4   5   68.23    7.66
   0   4   5   74.52    7.69
   0  -4   5   71.64    7.62
   0   4   5   68.11    7.60
   0  -4  -6   31.16    3.51
   0   4  -6   31.04    3.50
   0  -4  -6   25.42    6.16
   0  -4   6   29.25    3.95
   0   4   6   25.86    3.82
   0   4  -6   30.25    3.84
   0  -4  -6   28.62    4.74
   0  -4  -6   26.41    4.07
   0  -4  -6   32.86    3.53
   0   4  -6   31.74    3.50
   0   4   6   30.51    3.50
   0   4  -6   25.16    4.47
   0   4   6   30.73    3.44
   0   4   6   31.55    3.89
   0  -4   6   29.03    3.87
   0   4   6   27.59    3.76
   0   4  -7    8.19    3.48
   0  -4  -7    2.23    3.58
   0   4  -7    1.52    2.22
   0  -4  -7    4.95    2.26
   0   4  -7    3.09    1.84
   0  -4  -7   -2.19    2.45
   0   4   7    2.80    1.72
   0  -4   7    1.18    1.56
   0  -4   7    0.65    1.50
   0   4   7    0.96    1.65
   0   4  -7    1.78    1.75
   0  -4  -7    1.71    1.83
   0   4   7    2.21    1.15
   0   4  -8   10.21    3.36
   0  -4  -8    8.81    2.28
   0   4  -8    9.59    1.53
   0  -4  -8    8.27    1.51
   0  -4  -8   11.47    2.10
   0   4   8    7.61    1.40
   0   4  -9    0.51    2.22
   0  -4  -9    1.95    1.27
   0   4  -9    1.32    1.33
   0   4  -9    1.44    0.94
   0  -4  -9    2.32    0.98
   0  -5   0    0.17    0.40
   0   5   0    0.15    0.55
   0   5   0   -0.29    1.10
   0   5   1   28.88    3.17
   0  -5  -1   25.93    3.35
   0   5  -1   33.79    3.27
   0   5   1   25.40    3.35
   0   5   2  216.01   22.49
   0  -5   2  207.06   22.35
   0  -5  -2  207.80   22.62
   0   5  -2  267.55   22.67
   0  -5  -2  237.55   22.62
   0   5  -2  232.52   22.43
   0   5   3   43.78    4.63
   0  -5   3   39.49    4.33
   0   5  -3   43.87    5.26
   0  -5  -3   41.08    5.38
   0   5  -3   38.30    4.37
   0  -5  -3   52.92    5.11
   0   5   4  246.72   27.18
   0   5   4  241.67   27.11
   0  -5  -4  285.44   27.24
   0  -5   4  275.37   27.16
   0   5  -4  317.06   27.30
   0  -5  -4  241.65   27.63
   0   5  -4  264.74   27.54
   0  -5  -4  237.57   27.39
   0   5   5    3.17    1.63
   0  -5  -5    5.42    2.94
   0  -5   5    3.71    1.55
   0   5  -5    3.62    3.32
   0   5   5    4.25    1.47
   0  -5  -5    2.59    4.41
   0   5   5    4.23    1.28
   0  -5   5    4.74    1.40
   0  -5  -6  171.31   15.04
   0   5  -6  158.03   15.02
   0   5   6  140.42   15.44
   0  -5   6  144.63   15.48
   0  -5  -6  129.43   16.42
   0   5   6  142.40   15.47
   0  -5  -6  128.70   15.65
   0   5  -6  157.26   15.22
   0   5  -6  123.57   15.12
   0  -5  -6  120.98   15.29
   0  -5  -6  159.54   15.04
   0   5  -6  152.20   15.01
   0   5   6  146.04   15.02
   0   5  -6  108.12   15.42
   0   5   6  147.98   15.06
   0   5   6  130.52   15.39
   0  -5   6  129.06   15.37
   0   5  -7   16.76    3.90
   0   5   7   11.76    2.59
   0  -5   7   12.34    2.74
   0   5  -7   19.93    3.04
   0  -5  -7   17.55    2.91
   0  -5  -7   11.03    4.26
   0   5  -7   16.15    2.57
   0  -5  -7   15.53    3.18
   0   5   7   16.25    2.25
   0   5   7   17.42    2.69
   0  -5   7   15.89    2.73
   0   5  -7   20.58    2.47
   0   5  -7   24.02    2.55
   0   5  -8   32.21    4.02
   0   5   8   31.90    3.64
   0   5  -8   35.37    3.71
   0  -5  -8   37.78    3.74
   0  -5  -8   32.96    4.02
   0   5  -8   29.81    4.82
   0  -5  -8   26.35    4.10
   0  -5  -9   11.59    1.47
   0   5  -9   10.13    1.43
   0   5  -9    9.31    2.46
   0   5  -9    9.88    1.75
   0  -5  -9    8.73    1.64
   0  -5  -9    4.82    2.82
   0  -6   0  597.04   57.30
   0   6   0  547.18   57.29
   0   6   0  540.27   57.35
   0   6   1    7.22    1.70
   0   6  -1    7.63    1.49
   0  -6  -1    4.88    1.74
   0   6   2   -0.41    1.10
   0  -6   2    1.15    0.41
   0   6  -2    0.55    1.21
   0  -6  -2    0.20    1.78
   0  -6  -2   -1.19    1.76
   0  -6   3   33.94    3.92
   0   6   3   41.30    4.33
   0   6  -3   43.23    5.09
   0  -6  -3   40.38    4.94
   0  -6  -3   45.23    4.83
   0   6  -3   37.67    4.06
   0   6   4   19.66    2.74
   0  -6  -4   17.72    3.68
   0   6  -4   20.69    3.93
   0  -6  -4   15.09    4.52
   0   6  -4   20.24    2.61
   0  -6  -4   20.66    2.58
   0  -6   4   20.49    2.48
   0   6   4   15.72    2.37
   0   6   5  190.55   21.69
   0  -6   5  230.10   21.78
   0   6   5  214.66   21.81
   0  -6  -5  167.21   21.78
   0  -6  -5  205.42   22.18
   0  -6  -5  219.63   21.40
   0   6   5  200.31   21.75
   0  -6   5  237.65   21.84
   0  -6  -5  189.44   22.47
   0   6   6    1.61    1.39
   0   6  -6    1.35    2.89
   0  -6   6    0.15    1.46
   0  -6  -6   -1.86    4.86
   0   6   6    1.03    1.56
   0   6  -6    1.03    1.96
   0  -6  -6    0.81    2.51
   0  -6  -6   -0.95    3.43
   0   6  -6   -0.83    1.73
   0  -6  -6    1.37    1.47
   0   6  -6    0.53    1.44
   0   6  -6    1.70    1.44
   0  -6  -6    1.31    1.46
   0   6   6    1.20    1.67
   0   6   6   -1.13    1.45
   0  -6   6   -0.86    1.50
   0   6   6   -1.47    1.20
   0   6  -7  157.75   13.93
   0  -6  -7  128.91   14.10
   0  -6  -7  121.42   14.68
   0  -6  -7  120.06   14.20
   0   6  -7  155.81   13.94
   0   6   7  130.98   13.88
   0   6   7  129.49   14.35
   0   6  -7  101.64   14.41
   0   6   7  117.70   14.32
   0  -6   7  125.08   14.36
   0   6  -8   -0.55    2.96
   0  -6  -8   -1.95    2.06
   0   6  -8    1.49    1.89
   0  -6  -8    0.76    1.76
   0   6  -8    1.19    1.12
   0  -6  -8    1.87    1.16
   0   6   8    1.75    1.00
   0   6  -9   69.75    7.90
   0  -6  -9   61.02    7.82
   0   6  -9   49.83    8.05
   0  -6  -9   91.63    7.79
   0   6  -9   83.73    7.77
   0  -7   0   -0.22    0.55
   0   7   0    0.33    1.44
   0   7   0   -0.23    0.74
   0   7  -1  439.55   43.95
   0  -7  -1  391.81   44.11
   0   7   1  403.42   44.12
   0   7  -1  471.62   44.10
   0   7   2   77.37    8.65
   0  -7  -2   86.22    8.88
   0  -7  -2   79.98    8.86
   0   7  -2   86.59    8.62
   0   7   3   97.61    9.74
   0  -7  -3   96.31   10.16
   0  -7  -3   93.05   10.05
   0   7  -3   87.28    9.53
   0   7   4   25.70    3.32
   0  -7  -4   25.40    4.21
   0   7   4   24.12    3.14
   0  -7  -4   25.32    4.87
   0  -7   4   24.88    3.16
   0  -7   4   24.61    3.07
   0   7  -4   30.41    3.24
   0  -7  -4   26.16    3.18
   0   7   4   24.34    3.05
   0  -7  -5   44.88    4.60
   0   7  -5   38.44    5.16
   0  -7  -5   29.98    5.39
   0  -7  -5   38.00    5.18
   0   7   5   43.97    4.62
   0   7   5   48.04    5.12
   0  -7  -5   47.19    4.60
   0   7  -5   41.95    4.57
   0  -7  -5   35.55    6.48
   0  -7   5   48.11    5.03
   0   7   5   45.36    4.99
   0   7  -5   43.51    4.83
   0  -7  -5   28.77    5.47
   0  -7  -5   37.82    5.76
   0   7   5   41.85    4.69
   0   7   5   39.71    4.87
   0  -7   5   43.05    4.93
   0  -7  -6    9.19    1.87
   0   7  -6    8.87    1.74
   0   7   6   10.57    1.70
   0   7   6    4.53    2.09
   0  -7  -6   12.45    1.80
   0   7  -6   11.11    1.73
   0   7   6   10.21    1.79
   0  -7   6    4.33    1.89
   0   7   6   10.90    2.04
   0  -7  -6   11.78    5.53
   0   7  -6   11.94    2.28
   0  -7  -6   10.07    2.90
   0  -7  -6    6.77    3.45
   0  -7  -6    5.97    3.76
   0  -7   6    7.20    1.91
   0   7   6    7.84    1.92
   0   7  -6    8.86    1.93
   0   7  -6    9.72    3.03
   0  -7  -6   11.91    3.62
   0  -7   7    6.73    1.78
   0   7   7    1.75    1.77
   0  -7  -7    7.86    2.18
   0  -7  -7    7.33    3.75
   0  -7  -7    5.40    2.89
   0   7  -7    4.30    1.76
   0   7  -7    9.13    1.71
   0   7   7    4.58    1.45
   0   7  -7    4.86    3.26
   0   7  -8   13.08    1.87
   0  -7  -8   15.42    1.91
   0   7  -8   11.49    3.31
   0   7   8   13.46    1.82
   0  -7  -8   12.20    2.62
   0  -7  -8   13.37    2.39
   0   7  -8   13.84    2.38
   0  -7  -9   60.95    7.46
   0   7  -9   76.13    7.55
   0   7  -9   74.37    7.41
   0  -7  -9   84.77    7.43
   0  -8   0 3732.59  372.42
   0   8   0 3615.06  372.41
   0   8  -1    8.42    1.01
   0  -8  -1    5.82    1.79
   0   8  -1    8.40    0.97
   0  -8   1    7.79    0.96
   0  -8  -1    8.15    1.00
   0   8   1    7.25    0.97
   0  -8   1    7.46    0.97
   0   8  -1    7.59    1.72
   0   8   1    7.66    1.89
   0   8   2   88.35   11.59
   0   8  -2  110.39   11.49
   0  -8  -2  118.02   11.69
   0  -8  -2  132.67   11.72
   0   8   2  111.53   11.52
   0  -8  -3    6.43    2.85
   0  -8  -3    9.64    1.45
   0  -8  -3    5.87    3.00
   0   8   3    5.48    1.85
   0   8  -3    7.27    1.57
   0  -8  -4  146.61   16.85
   0   8   4  159.89   16.57
   0  -8   4  175.79   16.53
   0  -8  -4  135.69   17.03
   0   8   4  142.38   16.45
   0   8  -4  161.35   16.55
   0  -8  -4  192.92   16.65
   0  -8   4  164.82   16.48
   0   8   4  144.77   16.44
   0   8  -5   57.76    7.10
   0  -8  -5   44.13    7.21
   0  -8  -5   55.16    7.04
   0   8   5   61.11    6.65
   0   8   5   64.26    7.10
   0  -8  -5   69.25    6.63
   0   8  -5   60.63    6.61
   0  -8   5   72.80    7.07
   0  -8  -5   50.44    8.31
   0   8   5   61.22    6.96
   0  -8  -5   53.68    7.47
   0   8  -5   70.71    6.84
   0  -8  -5   69.08    7.78
   0   8   5   64.74    6.71
   0   8  -5   60.53    6.59
   0  -8  -5   69.50    6.63
   0   8   5   60.07    6.92
   0  -8   5   66.20    6.98
   0   8   6    3.86    1.43
   0  -8  -6    7.75    3.76
   0   8  -6    8.21    2.91
   0   8   6    2.87    1.30
   0  -8   6    1.34    1.46
   0   8   6    2.60    1.50
   0  -8  -6    6.78    5.56
   0   8  -6    1.47    2.03
   0  -8  -6    3.24    2.64
   0  -8  -6    0.98    3.51
   0  -8  -6   -1.00    3.59
   0   8  -6    2.48    1.40
   0  -8  -6    3.06    1.56
   0   8   6    4.21    1.87
   0  -8   6    3.73    1.45
   0   8   6    0.97    1.46
   0   8  -6    2.27    1.43
   0  -8  -7    5.33    2.18
   0   8  -7    9.83    1.76
   0   8  -7    6.34    3.29
   0   8  -7    8.93    1.84
   0   8   7    6.88    1.92
   0  -8  -7    4.64    3.68
   0  -8  -7    7.18    2.81
   0   8   7    6.58    1.46
   0   8  -8    9.38    1.94
   0   8  -8    5.23    1.28
   0  -8  -8    8.06    1.38
   0   8  -8    5.71    2.92
   0  -8  -8    6.44    2.28
   0   8   8    5.62    1.32
   0   8  -9   22.99    2.61
   0  -8  -9   15.77    2.43
   0   8  -9   11.78    2.84
   0  -8  -9   23.48    2.38
   0   8  -9   23.67    2.35
   0   9   0   -0.46    0.86
   0  -9   0   -0.55    0.65
   0   9   1  257.64   27.06
   0   9  -1  252.11   26.94
   0  -9  -1  293.52   26.96
   0   9  -1  301.48   26.95
   0  -9   1  274.81   26.94
   0   9   1  234.11   26.93
   0  -9  -1  207.08   27.12
   0  -9   1  281.46   26.94
   0   9   1  259.04   26.94
   0   9  -1  275.10   27.12
   0   9   1  227.44   27.14
   0   9   2    3.76    2.08
   0   9   2    7.47    1.65
   0   9  -2    9.66    1.71
   0  -9   2    8.49    1.23
   0  -9  -2    9.31    1.23
   0  -9  -2    8.63    2.21
   0  -9  -2    9.70    2.42
   0   9   3    0.17    1.64
   0   9  -3    3.06    1.50
   0  -9   3    1.05    0.95
   0  -9  -3    2.37    1.06
   0   9  -3    0.61    0.98
   0   9   3    0.92    0.93
   0  -9  -3    0.12    2.52
   0  -9  -3    1.77    2.58
   0   9   4  800.99   84.70
   0  -9  -4  745.97   84.84
   0   9   4  788.01   84.60
   0  -9   4  901.09   84.66
   0  -9  -4  721.35   84.94
   0  -9   4  854.90   84.61
   0   9  -4 1030.22   84.78
   0  -9  -4  884.90   84.71
   0   9   4  748.89   84.57
   0  -9  -5    2.46    2.32
   0   9   5    0.65    1.21
   0  -9  -5    0.14    3.26
   0   9  -5    1.70    1.16
   0  -9  -5    0.82    1.13
   0   9   5   -0.28    1.59
   0   9   5    0.93    1.20
   0  -9   5    0.24    1.29
   0  -9  -5   -2.88    4.49
   0   9   5   -0.12    1.26
   0   9  -5    1.13    1.69
   0  -9  -5    0.35    2.95
   0  -9  -5    1.61    3.04
   0   9  -5    3.56    2.34
   0  -9  -5    1.48    3.08
   0   9  -5    0.10    1.08
   0  -9  -5    0.82    1.16
   0   9   5    2.01    1.25
   0  -9   5   -0.46    1.12
   0   9   6  194.02   19.39
   0   9   6  180.47   19.84
   0   9  -6  203.45   19.31
   0   9   6  199.10   19.35
   0   9   6  173.50   19.71
   0  -9   6  196.29   19.78
   0  -9  -6  153.33   20.82
   0  -9  -6  159.34   19.91
   0  -9  -6  177.11   19.64
   0  -9  -6  185.72   20.37
   0   9   6  180.33   19.70
   0  -9   6  207.39   19.79
   0  -9  -6  154.89   19.92
   0   9  -6  153.17   19.70
   0   9  -6  197.22   19.30
   0   9  -7    6.27    1.66
   0   9  -7    5.24    1.25
   0  -9  -7    5.08    2.86
   0  -9  -7    3.14    3.75
   0   9  -7    4.70    1.71
   0   9  -7    0.12    3.06
   0   9   7    7.36    1.44
   0   9  -7    6.29    1.92
   0  -9  -7    6.33    4.25
   0  -9  -7    8.45    2.17
   0   9   8   66.34    7.47
   0  -9  -8   78.33    7.51
   0   9  -8   77.47    7.49
   0   9  -8   56.16    8.04
   0  -9  -8   66.35    7.83
   0   9  -8   72.81    7.71
   0   9  -9    3.98    2.01
   0  -9  -9   13.28    1.45
   0   9  -9   11.57    1.40
   0   9  -9   13.25    1.73
   0  -9  -9    7.23    1.49
   0 -10   0  299.27   30.42
   0 -10   0  302.41   30.34
   0  10   0  292.21   30.33
   0 -10  -1   14.83    2.72
   0 -10   1   20.56    2.07
   0  10  -1   21.08    2.08
   0 -10  -1   20.83    2.11
   0  10   1   17.78    2.07
   0  10   1   19.00    2.08
   0 -10   1   19.44    2.07
   0  10   1   17.72    2.39
   0  10  -1   23.15    2.73
   0 -10   1   20.89    2.28
   0  10  -1   17.64    2.14
   0  10   1   17.14    2.80
   0  10  -2   74.49    7.09
   0  10   2   59.84    7.05
   0 -10  -2   71.19    7.10
   0 -10   2   72.48    7.06
   0  10   2   50.08    7.43
   0  10  -2   69.57    7.28
   0 -10  -2   74.27    7.51
   0 -10  -2   66.85    7.58
   0  10   2   61.58    7.06
   0 -10   2   74.15    7.08
   0 -10  -3  392.72   45.32
   0  10  -3  437.65   45.07
   0 -10  -3  500.80   45.15
   0  10   3  386.36   45.04
   0 -10   3  469.19   45.08
   0  10  -3  509.44   45.15
   0  10   3  405.90   45.06
   0 -10   3  479.05   45.11
   0 -10  -3  414.51   45.39
   0  10   3  424.22   45.19
   0 -10  -4    3.59    2.81
   0  10   4   -1.39    1.67
   0  10   4    0.35    1.10
   0 -10  -4    0.19    3.50
   0 -10   4    0.72    1.20
   0  10   4    0.58    1.04
   0 -10  -4   -0.11    1.14
   0 -10   4    0.85    1.02
   0 -10  -5  233.75   24.76
   0 -10  -5  188.17   24.81
   0  10  -5  208.96   24.68
   0  10   5  233.21   24.90
   0  10   5  251.25   24.44
   0 -10  -5  174.96   24.91
   0  10  -5  238.31   24.38
   0 -10   5  261.14   24.81
   0 -10  -5  219.78   25.54
   0  10   5  246.27   24.77
   0  10  -5  268.58   24.56
   0 -10  -5  187.96   24.86
   0 -10  -5  235.00   25.20
   0  10   5  238.77   24.47
   0 -10  -5  266.14   24.41
   0 -10   5  247.15   24.76
   0  10   5  231.83   24.73
   0 -10  -6    1.41    3.83
   0  10   6    5.39    1.59
   0  10  -6    1.10    2.77
   0  10   6    4.53    1.51
   0  10  -6    4.31    1.49
   0  10   6    5.08    1.65
   0 -10   6    2.78    1.63
   0  10  -6    5.15    1.47
   0 -10  -6    5.48    3.60
   0 -10  -6    5.47    2.82
   0  10   6    6.22    2.08
   0  10   6    4.79    1.47
   0 -10   6    3.27    1.56
   0 -10  -6    9.57    3.76
   0 -10  -7   17.60    2.11
   0  10  -7   16.93    2.05
   0 -10  -7   13.83    2.71
   0 -10  -7   13.32    3.26
   0 -10  -7    9.37    4.12
   0  10  -7   14.32    3.51
   0  10   7   16.25    2.20
   0 -10  -7   17.48    4.72
   0  10  -7   14.14    2.57
   0  10  -7   16.18    2.35
   0  10  -7   17.24    2.29
   0  10  -8    8.95    1.40
   0 -10  -8   10.70    1.50
   0 -10  -8    4.94    3.37
   0  10  -8    6.32    2.77
   0  10  -8    8.84    1.98
   0  10   8    7.56    1.43
   0 -10  -8    8.88    2.43
   0 -10  -9   39.93    4.50
   0  10  -9   28.86    4.73
   0 -11   0    0.63    1.50
   0  11   0    0.71    0.90
   0 -11   0   -0.08    0.71
   0 -11  -1  187.92   22.57
   0  11   1  206.16   22.61
   0  11  -1  222.80   22.59
   0  11  -1  224.33   22.36
   0 -11   1  239.10   22.48
   0  11   1  217.83   22.50
   0 -11   2    9.90    1.25
   0 -11  -2    9.65    2.38
   0  11   2    8.96    1.26
   0 -11  -2    7.37    2.44
   0 -11   2    8.17    1.18
   0 -11  -2    8.93    1.28
   0  11  -2    9.93    1.24
   0  11   2    6.49    1.20
   0  11   2    5.20    2.51
   0  11  -2   10.26    2.13
   0  11   3  214.72   22.89
   0 -11  -3  200.44   23.28
   0 -11   3  237.78   22.91
   0 -11  -3  208.60   23.20
   0  11  -3  215.23   22.91
   0  11  -3  261.98   22.97
   0  11   3  191.02   22.85
   0 -11  -3  255.26   22.98
   0 -11   3  235.56   22.89
   0  11   3  205.26   23.03
   0 -11   4  170.99   17.27
   0 -11  -4  147.88   17.87
   0  11   4  159.25   17.24
   0  11   4  165.76   17.41
   0 -11  -4  153.31   17.64
   0 -11  -4  183.71   17.37
   0 -11   4  178.28   17.26
   0  11   4  157.88   17.21
   0 -11  -5   60.29    6.74
   0 -11  -5   45.20    7.28
   0 -11  -5   35.45    7.03
   0  11  -5   51.87    6.67
   0  11   5   64.70    6.81
   0  11   5   60.62    6.20
   0 -11  -5   59.73    8.04
   0 -11   5   64.27    6.57
   0  11   5   62.02    6.53
   0  11   5   52.75    6.43
   0 -11   5   60.63    6.52
   0 -11  -5   46.00    6.98
   0  11   5   58.71    6.25
   0 -11  -5   53.19    7.28
   0 -11  -5   64.71    6.17
   0 -11  -6    4.45    3.87
   0  11   6    4.25    1.55
   0  11   6   -0.36    1.90
   0  11  -6   -1.42    2.70
   0  11  -6    3.03    1.37
   0  11   6    3.26    1.45
   0  11   6    2.51    1.47
   0 -11  -6    1.19    5.16
   0 -11   6    1.45    1.48
   0  11  -6    3.60    1.36
   0 -11  -6    2.19    3.63
   0 -11  -6    1.28    2.73
   0  11  -6    4.59    1.67
   0 -11   6    6.33    1.63
   0  11   6    4.99    1.53
   0 -11  -6    5.06    3.66
   0  11  -7   19.21    2.25
   0  11  -7   17.25    2.61
   0  11   7   15.09    2.23
   0 -11  -7   12.54    2.74
   0 -11  -7   14.11    3.36
   0 -11  -7   10.35    4.11
   0  11  -7   17.92    2.27
   0 -11  -7   15.97    2.07
   0  11  -7   14.94    2.01
   0  11  -7    7.05    3.33
   0  11   7   16.20    2.16
   0 -11  -7   16.86    4.74
   0 -11  -8   -2.18    2.10
   0 -11  -8    0.23    2.90
   0  11  -8    1.21    0.95
   0 -11  -8   -0.22    1.05
   0  11   8   -0.10    1.06
   0  11  -8   -0.80    2.35
   0  11  -8    0.34    1.61
   0 -11  -8   -0.72    3.77
   0  11  -9    4.34    1.21
   0  11  -9    0.97    1.41
   0  12   0  932.20   96.36
   0 -12   0  974.61   96.46
   0  12  -1    4.86    1.94
   0 -12   1    4.62    1.07
   0  12   1    2.91    2.09
   0  12   1    4.43    1.42
   0  12  -1    5.00    0.98
   0 -12  -1    4.75    2.13
   0  12   2  236.58   27.23
   0 -12  -2  264.56   27.57
   0 -12   2  278.99   27.25
   0  12   2  211.71   27.54
   0  12  -2  275.66   27.43
   0 -12   2  277.55   27.24
   0  12   2  238.01   27.22
   0  12  -2  294.64   27.28
   0 -12  -2  324.26   27.31
   0  12   3  112.40   12.35
   0 -12   3  127.55   12.38
   0 -12  -3   91.98   12.79
   0  12  -3  124.43   12.48
   0 -12  -3   99.88   12.81
   0 -12  -3  137.83   12.46
   0 -12   3  124.90   12.35
   0  12   3  102.10   12.32
   0  12  -3  144.59   12.45
   0  12   3  109.36   12.55
   0 -12  -4   56.39    7.79
   0  12   4   62.81    6.93
   0 -12   4   70.33    6.97
   0  12   4   62.54    7.18
   0 -12   4   72.84    6.96
   0  12   4   60.38    6.88
   0 -12  -4   52.03    7.52
   0  12  -5  134.37   15.26
   0 -12  -5  102.19   15.54
   0 -12  -5  109.66   15.72
   0  12   5  164.96   15.59
   0  12   5  158.21   14.99
   0 -12   5  158.20   15.32
   0  12   5  146.17   15.26
   0 -12  -5  147.46   16.33
   0 -12  -5  114.81   15.55
   0 -12  -5  139.34   15.35
   0 -12  -5  136.06   15.84
   0  12   5  158.80   15.02
   0  12   5  138.97   15.22
   0 -12   5  162.70   15.32
   0 -12  -6    7.91    4.16
   0  12   6   12.14    2.01
   0  12  -6    9.26    2.97
   0  12  -6   12.13    1.79
   0  12   6   11.08    2.46
   0  12   6    9.58    1.96
   0 -12   6    7.85    1.97
   0 -12  -6    5.19    5.72
   0  12  -6   11.89    1.73
   0 -12  -6    6.38    3.02
   0 -12  -6    9.03    3.99
   0  12   6   12.50    1.86
   0  12   6    9.71    1.93
   0 -12   6   11.14    2.06
   0 -12  -6   10.67    3.89
   0  12  -7   91.90    8.94
   0 -12  -7   91.67    8.92
   0  12  -7   87.74    8.88
   0 -12  -7   81.54    9.90
   0 -12  -7   70.88    9.45
   0  12  -7   59.06    9.41
   0 -12  -7   76.72   10.05
   0  12   7   92.50    9.01
   0  12  -7   86.70    9.15
   0  12   7   82.30    8.94
   0  12  -7   83.79    8.95
   0 -12  -8    1.01    2.93
   0 -12  -8   -2.72    3.41
   0  12  -8   -0.27    1.56
   0  12  -8    0.72    0.91
   0 -12  -8    2.72    1.05
   0 -12  -8   -0.24    2.07
   0  12   8    0.34    0.99
   0  12  -8   -1.25    2.35
   0  12  -9    4.86    1.12
   0  12  -9   -1.44    1.27
   0 -13   0    1.15    1.57
   0  13   0   -0.39    1.15
   0 -13  -1  125.83   15.54
   0  13   1  133.28   15.61
   0  13  -1  157.37   15.56
   0  13  -1  151.94   15.26
   0 -13   1  163.55   15.39
   0  13   1  147.20   15.42
   0  13  -2   83.35    8.54
   0  13   2   64.75    8.74
   0 -13   2   78.44    8.18
   0 -13  -2   78.87    8.71
   0  13   2   70.10    8.16
   0 -13   2   83.15    8.18
   0 -13  -2   91.05    8.24
   0  13  -2   89.98    8.21
   0  13   2   71.60    8.16
   0  13   2   74.05    8.47
   0 -13  -3   74.22    9.69
   0  13  -3   89.62    9.25
   0  13   3   77.66    9.07
   0 -13   3   86.06    9.10
   0 -13  -3   76.05    9.66
   0  13  -3  104.93    9.19
   0 -13   3   91.72    9.10
   0  13   3   78.50    9.06
   0 -13  -3   97.58    9.20
   0 -13  -4  149.84   16.65
   0  13   4  165.33   16.43
   0 -13  -4  144.84   16.92
   0  13   4  140.26   16.12
   0 -13   4  177.73   16.21
   0 -13   4  165.05   16.16
   0  13   4  145.04   16.11
   0  13  -5    8.79    2.67
   0  13   5   12.14    2.57
   0 -13  -5   11.71    2.86
   0 -13  -5   11.85    4.28
   0  13   5   12.11    1.91
   0 -13   5   15.07    2.07
   0  13   5   11.41    2.01
   0 -13  -5   13.70    4.73
   0 -13   5   11.66    2.03
   0  13   5   11.69    1.93
   0 -13  -5    8.06    3.73
   0 -13  -5   12.91    3.56
   0  13   5   13.99    1.87
   0 -13  -5    6.16    3.69
   0  13  -6  209.94   20.47
   0 -13  -6  227.75   21.06
   0  13   6  202.11   21.15
   0  13  -6  216.54   20.48
   0  13   6  215.38   20.55
   0  13   6  183.79   20.84
   0 -13  -6  153.72   22.00
   0  13  -6  194.06   20.44
   0 -13  -6  191.09   21.22
   0 -13  -6  193.89   20.88
   0 -13  -6  166.78   21.48
   0  13   6  209.85   20.60
   0  13  -6  148.89   20.82
   0 -13  -6  168.67   21.22
   0 -13  -7   21.79    2.37
   0  13  -7   17.11    2.27
   0 -13  -7   14.75    4.36
   0 -13  -7   16.55    3.60
   0 -13  -7   17.93    4.66
   0  13   7   21.24    2.56
   0  13   7   15.79    2.49
   0  13  -7   24.23    2.46
   0  13  -7   14.53    3.43
   0  13  -8   33.07    3.49
   0 -13  -8   36.96    3.55
   0 -13  -8   35.63    4.67
   0  13  -8   34.86    3.82
   0  13  -8   17.44    4.11
   0  13   8   30.52    3.54
   0 -13  -8   28.75    4.15
   0 -13  -8   33.11    5.07
   0 -13  -9    8.46    2.06
   0  13  -9   -1.25    1.12
   0 -14   0  564.89   56.80
   0  14   0  551.54   56.67
   0 -14  -1   37.27    4.48
   0  14  -1   34.69    3.88
   0  14   1   29.47    4.61
   0  14  -1   38.15    4.48
   0  14   1   38.02    4.16
   0 -14   1   36.77    4.00
   0  14   2   62.50    8.52
   0  14  -2   90.55    8.40
   0 -14  -2   70.07    8.51
   0  14   2   75.30    7.88
   0  14   2   72.26    8.23
   0 -14   2   83.18    8.13
   0 -14   3  109.58   11.03
   0  14   3   97.46   11.01
   0 -14  -3   91.28   11.59
   0  14  -3  122.37   11.11
   0 -14   3  114.39   11.04
   0  14   3   98.87   11.00
   0  14  -3  112.42   11.22
   0 -14  -3   89.44   11.56
   0  14   4  267.03   26.62
   0 -14  -4  229.55   27.22
   0 -14   4  312.54   26.69
   0  14   4  270.41   26.61
   0 -14   4  314.30   26.68
   0  14   4  261.39   26.45
   0  14  -4  257.30   26.45
   0 -14  -4  187.38   26.78
   0  14   4  245.67   26.43
   0  14   4  284.44   26.94
   0 -14  -4  203.32   26.78
   0 -14  -4  261.09   27.12
   0 -14  -5   77.60   10.79
   0  14  -5   90.45   10.39
   0 -14  -5   87.38   11.15
   0  14   5  108.61   10.69
   0  14   5  105.60   10.08
   0  14   5   94.75   10.30
   0 -14  -5   90.99   11.78
   0 -14  -5   76.17   10.84
   0 -14  -5   93.20   10.53
   0  14  -5  100.12   10.12
   0 -14  -5   92.24   11.10
   0  14   5   97.68   10.10
   0  14   5  102.16   10.31
   0 -14  -6    0.60    4.04
   0  14   6    1.87    1.54
   0 -14   6    1.39    1.44
   0  14   6    0.39    1.97
   0  14  -6    6.14    2.67
   0 -14  -6    9.41    5.39
   0  14  -6    2.74    0.95
   0  14  -6    1.73    1.22
   0 -14  -6    0.75    3.88
   0 -14  -6   -1.26    2.79
   0 -14  -6   -1.27    3.31
   0  14  -6    1.11    1.24
   0 -14  -6    1.72    2.82
   0  14   6    1.96    1.48
   0 -14  -7   71.16    9.38
   0 -14  -7   71.53    8.98
   0  14   7   86.42    8.50
   0  14   7   77.77    8.43
   0  14  -7   86.41    8.40
   0 -14  -7   62.50    9.53
   0 -14  -7   92.25    8.41
   0  14  -7   81.38    8.35
   0 -14  -8   13.79    3.18
   0  14   8   11.94    1.61
   0  14  -8    2.39    2.44
   0 -14  -8   10.94    2.55
   0 -14  -8   10.28    3.59
   0  14  -8   13.37    2.09
   0  14  -8   12.84    1.51
   0 -14  -9   22.19    3.07
   0 -15   0   -0.26    1.88
   0  15   0   -0.06    1.32
   0 -15  -1  291.33   33.77
   0  15  -1  356.83   33.82
   0  15   1  296.33   33.83
   0 -15   1  358.14   33.64
   0  15  -1  325.90   33.49
   0  15   1  333.08   33.66
   0 -15  -2    1.48    2.25
   0  15   2    0.82    2.43
   0  15  -2    0.58    2.10
   0  15   2    0.78    1.52
   0 -15   2    0.58    1.08
   0  15   3   57.96    6.28
   0 -15  -3   62.01    7.19
   0 -15   3   54.97    6.50
   0 -15  -3   54.35    6.99
   0  15  -3   65.90    6.66
   0  15   3   56.35    6.27
   0  15  -3   65.72    6.36
   0  15  -4   11.81    2.54
   0  15   4   14.79    2.64
   0  15   4   14.19    1.92
   0 -15  -4   12.74    4.02
   0  15   4   15.81    1.93
   0 -15  -4   10.78    3.54
   0  15  -4   12.19    1.87
   0 -15  -4    8.82    3.41
   0  15   4   16.08    2.04
   0 -15  -4    7.85    3.03
   0 -15  -4   14.23    3.44
   0  15  -5   12.52    2.91
   0  15   5   19.42    2.32
   0 -15   5   14.07    2.57
   0  15   5   13.70    2.97
   0  15  -5   18.26    2.08
   0  15   5   17.83    2.39
   0 -15  -5   17.24    5.15
   0  15   5   15.74    2.33
   0 -15  -5   17.28    4.21
   0 -15  -5   19.07    3.28
   0  15  -5   15.14    2.36
   0 -15  -5   17.89    4.72
   0  15   5   18.12    2.38
   0 -15  -5   10.34    3.89
   0 -15  -5   12.28    3.95
   0 -15  -6   -3.63    4.25
   0  15   6    6.21    1.68
   0 -15   6    4.05    1.73
   0  15   6    8.74    2.33
   0  15  -6   -1.02    2.62
   0  15   6    8.14    1.55
   0  15  -6    5.60    1.34
   0 -15  -6    2.23    5.16
   0  15  -6    4.81    1.06
   0 -15  -6    3.55    3.02
   0 -15  -6    7.12    3.86
   0 -15  -6    4.56    3.76
   0  15  -6    6.66    1.32
   0 -15  -6    5.26    2.94
   0 -15  -7    0.18    2.84
   0 -15  -7    1.80    3.51
   0  15   7   -0.09    1.36
   0 -15  -7    6.58    4.07
   0  15  -7    2.80    2.49
   0  15   7    1.51    1.29
   0  15  -7    1.60    0.91
   0  15  -7    1.39    1.20
   0 -15  -8    4.23    2.57
   0  15  -8   -0.73    1.94
   0 -15  -8    2.77    2.12
   0  15   8    5.43    1.09
   0 -15  -8    4.24    3.33
   0 -15  -9   25.02    3.22
   0 -16   0  360.58   36.13
   0  16   0  346.60   35.96
   0  16  -1    0.49    0.91
   0  16   1   -0.41    1.55
   0  16  -1   -0.53    2.44
   0 -16   1   -0.08    0.93
   0  16   1    0.23    2.51
   0 -16  -1    0.45    2.01
   0 -16   2   62.62    6.01
   0  16   2   53.80    6.07
   0 -16  -2   45.86    6.43
   0  16   2   41.36    6.45
   0  16  -2   59.32    6.32
   0  16   3  144.20   15.13
   0 -16   3  150.79   15.03
   0  16  -3  159.42   15.08
   0 -16  -3  119.54   15.28
   0 -16  -3  130.09   15.40
   0  16   4  112.68   11.70
   0 -16  -4  109.17   12.68
   0 -16  -4   78.05   12.05
   0 -16  -4  102.39   11.88
   0  16  -4  117.77   11.57
   0 -16  -4   89.84   12.26
   0 -16  -4  109.80   12.43
   0 -16   4  120.07   11.97
   0  16   4  124.08   12.15
   0 -16  -4   98.62   12.10
   0  16  -4  161.65   11.94
   0 -16  -4   84.56   11.90
   0  16   4  117.13   11.61
   0  16   5  112.68   11.28
   0 -16   5  112.53   11.75
   0  16   5  114.78   12.00
   0  16  -5  108.93   11.16
   0 -16  -5   96.15   12.86
   0 -16  -5   94.71   12.05
   0 -16  -5   86.46   12.01
   0  16  -5   98.86   11.64
   0 -16  -5   99.60   12.28
   0 -16  -5   96.13   12.30
   0  16   5  119.44   11.33
   0  16  -5  114.47   11.33
   0 -16  -5  101.47   11.70
   0  16  -6    0.06    1.13
   0  16   6    2.20    1.38
   0 -16   6    0.89    1.35
   0  16   6    1.41    2.07
   0 -16  -6   -1.61    5.27
   0  16  -6    1.59    1.10
   0 -16  -6   -0.70    2.84
   0 -16  -6    3.49    3.82
   0 -16  -6   -1.98    4.20
   0  16   6    1.29    1.57
   0  16  -6    1.69    2.43
   0 -16  -6    0.12    2.74
   0  16  -6   -0.19    1.67
   0 -16  -7   46.53    6.18
   0 -16  -7   38.45    5.73
   0  16   7   46.14    4.97
   0 -16  -7   46.85    6.73
   0  16  -7   49.31    4.89
   0  16   7   55.83    5.04
   0  16  -7   47.59    4.81
   0 -16  -8   -0.30    3.14
   0 -16  -8    2.86    2.40
   0 -16  -8    5.84    2.06
   0  16   8    2.05    0.97
   0  16  -8   -0.49    1.78
   0 -16  -9   37.55    4.27
   0 -17   0   -2.45    1.82
   0  17   0   -0.14    1.25
   0 -17   1   53.99    5.64
   0  17  -1   51.63    5.47
   0  17   1   50.96    5.75
   0  17   1   40.50    6.15
   0 -17  -1   63.35    6.13
   0 -17  -1   45.97    6.07
   0  17  -1   51.91    6.13
   0 -17   2   36.41    4.28
   0  17   2   28.24    4.86
   0  17   2   37.38    4.50
   0 -17  -2   35.99    4.88
   0  17  -2   49.58    4.83
   0  17  -3    2.84    1.95
   0  17   3    1.64    1.70
   0 -17   3    0.59    1.11
   0 -17  -3   -2.34    2.81
   0 -17  -3   -0.39    2.67
   0 -17  -4  173.93   20.32
   0 -17  -4  139.98   19.75
   0  17  -4  203.75   19.33
   0 -17  -4  177.17   19.59
   0 -17  -4  150.98   19.87
   0 -17  -4  179.29   20.08
   0 -17  -4  161.11   19.73
   0 -17   4  211.31   19.77
   0 -17  -4  139.71   19.61
   0  17   4  196.66   19.35
   0  17   5   53.24    5.45
   0 -17   5   48.18    5.13
   0 -17  -5   29.96    6.80
   0  17   5   38.66    4.63
   0 -17  -5   34.52    6.02
   0  17  -5   41.25    4.65
   0 -17  -5   42.41    5.25
   0 -17  -5   31.76    6.40
   0  17   5   41.72    4.58
   0 -17  -5   39.90    5.93
   0  17  -5   41.60    5.08
   0 -17  -5   36.73    6.00
   0  17   6  103.58    9.53
   0 -17  -6   66.65   11.50
   0 -17  -6   85.02   10.49
   0 -17  -6   89.57   10.10
   0 -17  -6  102.98   10.10
   0  17  -6  100.30    9.65
   0  17  -6   92.78    9.39
   0  17  -6   85.63    9.62
   0  17   6  109.31    9.59
   0 -17  -6   85.89   10.62
   0  17   7    0.04    1.26
   0  17  -7   -1.70    1.05
   0 -17  -7   -1.23    3.95
   0  17  -7   -1.38    2.18
   0 -17  -7   -0.26    2.77
   0 -17  -7   -3.64    3.28
   0  17   7    0.19    1.16
   0 -17  -8   59.68    5.13
   0  17   8   50.81    3.79
   0 -17  -8   48.31    4.65
   0 -17  -8   42.73    4.29
   0  18   0  516.00   52.39
   0 -18   0  509.49   52.58
   0  18   1   17.00    2.40
   0 -18   1   16.79    2.15
   0  18   1   11.05    3.16
   0  18  -1   14.17    3.04
   0 -18  -1   12.11    2.85
   0 -18  -1   17.24    2.88
   0  18   2  123.54   12.63
   0 -18   2  125.18   12.54
   0 -18  -2  103.79   12.81
   0  18   2   93.89   12.80
   0  18  -2  144.80   12.84
   0  18   3    7.41    1.61
   0 -18  -3    7.45    3.09
   0  18   3   11.02    2.22
   0  18  -3   10.32    2.38
   0 -18   3   10.77    1.90
   0 -18  -3   13.68    3.12
   0 -18   4   11.81    2.13
   0  18  -4   13.34    2.29
   0 -18  -4    7.65    3.88
   0 -18  -4    7.76    3.45
   0 -18  -4   14.68    3.47
   0 -18  -4    8.75    3.92
   0  18   4   11.50    1.90
   0 -18  -4   11.61    2.66
   0 -18  -4    9.74    3.43
   0  18  -4   12.55    1.79
   0 -18  -4   10.03    2.98
   0 -18   5   44.40    5.18
   0  18   5   43.64    5.49
   0  18   5   46.60    4.75
   0 -18  -5   39.18    7.18
   0  18   5   44.37    4.80
   0  18  -5   37.67    4.89
   0 -18  -5   35.87    6.04
   0 -18  -5   44.22    5.43
   0  18  -5   46.58    4.80
   0 -18  -5   35.55    6.44
   0  18  -5   44.80    5.29
   0 -18  -5   28.47    6.15
   0 -18  -5   36.31    6.06
   0 -18  -6   -3.52    3.03
   0 -18  -6    2.10    3.85
   0  18  -6   -0.46    2.28
   0  18   6    4.12    1.48
   0  18  -6    3.06    1.65
   0  18   6    3.44    1.57
   0  18  -6    2.65    1.07
   0  18  -6    0.12    1.63
   0 -18  -6    5.33    4.24
   0 -18  -6    6.65    2.72
   0  18   7   -0.17    1.26
   0  18  -7    2.24    1.62
   0 -18  -7   -0.40    3.79
   0 -18  -7    1.37    3.16
   0 -18  -7   -0.25    2.68
   0  18  -7   -2.17    2.02
   0  18   7    0.94    1.15
   0  18   8   22.22    2.43
   0 -18  -8   26.06    3.86
   0 -18  -8   19.54    3.02
   0 -18  -8   18.48    3.18
   0  19   0   -0.65    1.19
   0 -19   0   -1.53    2.13
   0  19  -1  347.39   34.08
   0  19   1  272.42   34.10
   0  19   1  337.59   33.87
   0 -19  -1  294.08   34.03
   0 -19   1  356.50   34.01
   0 -19  -1  369.16   34.18
   0 -19  -2   82.22   10.00
   0  19   2   64.84    9.92
   0  19  -2  103.12    9.92
   0  19   2   85.00    9.65
   0 -19   2  104.73    9.63
   0 -19  -3   48.85    6.49
   0 -19  -3   30.48    6.05
   0  19  -3   59.41    5.55
   0  19   3   57.09    5.97
   0 -19   3   46.51    5.65
   0  19  -3   61.97    5.37
   0  19   3   38.81    5.31
   0 -19  -3   43.33    6.33
   0  19  -3   58.83    5.99
   0 -19  -4   -1.10    3.77
   0 -19  -4    0.27    3.38
   0  19  -4    1.05    1.19
   0 -19  -4   -2.49    3.28
   0 -19  -4    2.19    3.58
   0  19   4    0.34    1.40
   0 -19  -4   -1.70    2.95
   0 -19  -4    4.66    2.71
   0 -19  -4   -2.21    2.27
   0  19  -4    0.82    1.75
   0  19   4   -0.18    2.02
   0 -19   4    0.31    1.29
   0 -19  -5   39.63    8.52
   0  19   5   65.78    6.62
   0  19  -5   55.65    6.66
   0 -19  -5   51.22    7.67
   0  19  -5   71.91    7.03
   0 -19  -5   45.22    7.76
   0 -19  -5   47.85    8.12
   0  19  -5   62.80    6.60
   0 -19  -5   60.38    7.14
   0  19   5   72.29    7.37
   0 -19   5   67.95    7.10
   0  19  -6   10.98    2.02
   0 -19  -6   12.08    4.30
   0  19   6   10.66    1.93
   0 -19  -6   15.14    3.22
   0 -19  -6    7.37    4.03
   0 -19  -6   13.01    2.95
   0  19   6   10.71    1.83
   0  19  -6    0.71    2.50
   0  19   7   11.63    1.74
   0  19   7   13.52    1.72
   0 -19  -7    9.81    3.35
   0 -19  -7   11.76    2.97
   0 -19  -7   13.13    4.07
   0 -19  -8   10.16    2.88
   0 -19  -8    8.89    2.13
   0 -19  -8   12.20    1.97
   0  19   8   10.12    1.12
   0  20   0  151.47   15.70
   0 -20   0  150.21   15.99
   0  20   1    3.35    2.42
   0  20  -1    2.67    2.54
   0  20   1    3.39    1.59
   0 -20  -1    2.11    2.41
   0 -20  -1    4.27    2.36
   0 -20   1    3.94    1.96
   0 -20  -2   57.93    7.08
   0  20   2   50.99    6.32
   0  20  -2   72.99    7.10
   0  20   2   66.17    6.79
   0 -20   2   66.88    6.63
   0  20   3  124.49   12.86
   0  20   3  151.48   13.52
   0 -20   3  150.84   13.36
   0 -20  -3  119.29   13.85
   0 -20  -3   87.01   13.31
   0  20  -3  180.43   13.09
   0  20  -3  161.05   13.52
   0 -20  -3  121.24   13.65
   0 -20  -3   83.84   13.13
   0 -20  -3   82.90   13.17
   0  20   4    3.79    1.47
   0 -20  -4    2.88    3.60
   0 -20  -4    3.79    3.63
   0  20  -4    5.43    1.92
   0 -20  -4    6.08    3.25
   0 -20  -4    4.85    3.62
   0  20   4    4.35    1.59
   0  20  -4    5.07    1.75
   0  20   4    7.65    2.29
   0 -20   4    4.85    1.74
   0 -20  -4    7.95    2.96
   0 -20  -4   -1.90    3.42
   0  20  -4    5.28    1.44
   0 -20  -4    7.64    2.43
   0 -20  -5   39.78    7.58
   0  20  -5   47.31    5.44
   0  20   5   48.21    5.40
   0 -20  -5   39.52    6.64
   0 -20   5   43.90    5.76
   0 -20  -5   47.28    6.76
   0  20  -5   58.68    5.87
   0 -20  -5   40.00    7.17
   0 -20  -5   47.65    5.96
   0  20  -5   56.05    5.43
   0  20   6   -0.57    1.30
   0 -20  -6   -0.54    2.42
   0  20   6    0.92    1.49
   0 -20  -6    0.74    3.94
   0  20  -6    0.06    1.64
   0 -20  -6    1.87    3.72
   0  20  -6   -2.04    2.10
   0  20   7   51.29    4.46
   0  20   7   51.76    4.41
   0 -20  -7   51.49    5.86
   0 -20  -7   46.25    5.18
   0 -20  -7   51.04    5.49
   0  20   8    1.01    0.74
   0 -20  -8    1.79    1.66
   0 -20  -8    3.25    2.43
   0  21   0   -2.30    2.51
   0 -21   0    0.60    2.18
   0  21   0    0.36    1.21
   0  21   1  163.23   20.82
   0  21  -1  206.16   20.85
   0 -21  -1  184.35   20.78
   0 -21   1  213.01   20.73
   0  21   1  189.87   20.52
   0 -21  -1  239.17   20.99
   0  21  -2   56.02    5.81
   0 -21  -2   45.13    5.86
   0  21   2   40.60    4.99
   0 -21   2   59.38    5.41
   0  21   2   55.73    5.58
   0  21   2   42.26    4.93
   0  21   3   20.19    2.67
   0  21   3   23.85    3.39
   0 -21   3   23.41    3.06
   0  21  -3   27.44    3.62
   0 -21  -3   21.48    4.46
   0 -21  -3   18.21    4.11
   0  21  -3   34.66    3.07
   0 -21  -3   15.15    3.79
   0 -21  -3   15.65    3.69
   0 -21  -3   11.09    3.43
   0 -21  -4   86.75   11.42
   0 -21  -4   75.78   10.85
   0  21   4   89.86    9.97
   0 -21  -4   85.24   10.35
   0 -21  -4   73.69   10.92
   0  21  -4  109.07   10.11
   0 -21  -4   68.31   10.45
   0  21   4   96.30   10.04
   0 -21  -4   76.98   10.78
   0  21   4  107.86   10.75
   0 -21   4   98.57   10.48
   0 -21  -5    0.61    4.02
   0 -21  -5    5.24    4.42
   0  21  -5    0.51    1.66
   0  21   5    2.21    1.57
   0 -21  -5    6.07    3.90
   0  21  -5    1.95    2.08
   0 -21  -5    2.50    2.43
   0 -21   5   -0.18    1.50
   0 -21  -5   -0.67    4.83
   0  21   6   63.85    6.39
   0  21   6   68.90    6.47
   0 -21  -6   50.30    7.42
   0 -21  -6   65.47    7.71
   0  21   7    2.62    1.07
   0  21  -7   -1.82    1.80
   0 -21  -7    4.61    3.67
   0  21   7    2.42    1.19
   0 -21  -7    1.23    2.72
   0 -21  -7    7.31    2.61
   0 -21  -8    8.62    2.44
   0  21   8    7.97    1.07
   0 -21  -8    5.04    1.70
   0  22   0  691.59   69.23
   0 -22   0  661.03   69.09
   0  22   1    3.59    1.58
   0 -22   1   -0.63    1.97
   0 -22  -1    1.22    2.45
   0 -22  -1    2.65    2.44
   0  22   1    2.84    1.43
   0  22  -1    1.03    2.74
   0  22   1    0.18    2.66
   0  22  -2   22.06    3.40
   0 -22   2   18.17    2.55
   0  22   2   19.55    2.84
   0 -22  -2   19.13    3.45
   0  22   2   15.16    2.19
   0  22   2   15.97    2.32
   0  22   3    8.93    1.75
   0  22  -3   14.25    2.86
   0 -22   3   11.91    2.08
   0  22   3   11.36    2.57
   0 -22  -3    6.28    3.63
   0  22  -3   11.41    1.95
   0 -22  -3    6.59    3.21
   0 -22  -3    8.36    3.15
   0 -22  -3    2.08    3.40
   0  22  -3   12.97    2.14
   0 -22  -3   10.04    2.91
   0 -22  -4   30.63    6.12
   0 -22  -4   26.40    5.53
   0  22   4   35.77    4.12
   0 -22  -4   28.35    5.37
   0  22  -4   37.55    4.27
   0  22   4   36.02    4.23
   0 -22  -4   29.84    5.09
   0  22   4   36.86    4.85
   0 -22   4   32.74    4.49
   0 -22  -4   27.35    5.74
   0 -22  -5    1.21    3.89
   0 -22  -5   -0.91    3.92
   0  22  -5    3.23    1.60
   0  22   5    1.78    1.63
   0 -22  -5    3.79    4.47
   0  22  -5    1.99    2.06
   0 -22  -5   -1.36    4.84
   0 -22  -5    2.44    2.37
   0  22   6   -1.40    1.45
   0  22  -6   -2.07    2.04
   0 -22  -6   -0.56    3.99
   0 -22  -6    2.42    3.54
   0 -22  -6    3.44    2.76
   0  22   6    0.95    1.28
   0  22   7    1.94    1.11
   0  22  -7   -0.28    1.54
   0 -22  -7    0.70    2.55
   0 -22  -7   -2.34    2.65
   0  22   7    0.72    1.01
   0 -22  -8    2.72    1.97
   0 -22  -8    1.71    1.27
   0  22   8    3.28    0.70
   0  23   0    0.30    1.38
   0 -23   0   -2.42    2.56
   0  23   0   -1.51    2.70
   0  23   1  206.75   18.04
   0  23   1  146.08   17.57
   0 -23   1  209.71   18.30
   0 -23  -1  155.92   18.21
   0  23   1  170.22   18.37
   0  23  -1  192.73   18.47
   0 -23  -1  209.50   18.53
   0  23   2   56.24    5.93
   0 -23  -2   40.58    6.20
   0  23  -2   66.76    6.35
   0  23   2   44.88    5.26
   0  23   2   47.49    5.36
   0 -23   2   57.85    6.09
   0 -23  -3   42.55    7.15
   0  23   3   54.60    6.21
   0  23   3   67.44    6.96
   0 -23   3   60.17    6.68
   0  23  -3   66.25    6.50
   0 -23  -3   38.74    6.74
   0  23  -3   77.31    6.34
   0 -23  -3   38.45    6.90
   0 -23  -3   51.08    7.58
   0 -23  -4   72.48   10.51
   0 -23  -4   69.35   11.06
   0  23   4   88.88    9.59
   0 -23  -4   89.42   10.90
   0 -23   4   89.42   10.09
   0  23   4   89.54   10.27
   0  23  -4   97.36    9.68
   0  23   4   88.81    9.64
   0 -23  -4   71.02   10.14
   0 -23  -4   80.64   10.43
   0  23   5    5.49    1.61
   0 -23  -5    5.56    4.27
   0  23  -5    3.10    1.60
   0 -23  -5    4.50    4.18
   0 -23  -5   -3.57    3.88
   0  23  -5    3.62    2.04
   0  23   6   20.13    2.48
   0  23  -6   12.73    2.91
   0 -23  -6   20.25    4.59
   0 -23  -6   20.40    4.08
   0 -23  -6   19.41    3.78
   0  23   7    2.30    1.07
   0 -23  -7   -0.42    2.39
   0 -23  -7    2.16    2.30
   0 -23  -7    3.80    3.23
   0  23   7    2.00    1.01
   0 -23  -8   22.27    2.50
   0  23   8   15.50    1.80
   0  24   0   66.21    8.69
   0  24   0   73.43    7.66
   0 -24   0   73.28    8.43
   0  24  -1   38.80    5.09
   0  24   1   40.07    4.26
   0  24   1   30.17    5.17
   0 -24  -1   38.02    5.07
   0  24  -1   34.93    3.90
   0  24   1   29.08    3.86
   0 -24  -1   26.43    4.83
   0 -24   1   38.87    4.67
   0  24   2    2.11    1.79
   0  24  -2   -1.32    2.58
   0  24  -2    0.49    1.48
   0  24   2    0.53    1.53
   0 -24  -2    1.42    2.61
   0 -24   2    2.81    2.10
   0  24   2   -0.66    1.32
   0 -24  -3   34.74    5.49
   0 -24  -3   18.30    5.09
   0 -24  -3   20.50    4.43
   0 -24   3   32.76    4.05
   0  24   3   36.43    4.38
   0  24   3   30.11    3.61
   0 -24  -3   19.18    4.56
   0  24  -3   41.58    3.77
   0 -24  -4   23.17    5.04
   0 -24  -4   19.01    4.60
   0  24  -4   22.66    2.92
   0  24   4   24.68    3.46
   0 -24  -4   14.65    4.70
   0  24  -4   20.49    2.63
   0 -24   4   14.77    2.78
   0  24   4   18.36    2.54
   0 -24  -4   14.53    3.89
   0 -24  -4   12.39    4.20
   0 -24  -5  143.78   18.16
   0 -24  -5  144.54   18.37
   0 -24  -5  149.11   18.14
   0  24   5  166.99   17.50
   0  24   5  162.54   17.47
   0 -24  -6   -2.72    3.76
   0  24   6   -0.57    1.36
   0 -24  -6   -4.54    3.22
   0 -24  -6    1.95    2.67
   0  24  -6    1.42    1.77
   0  24   7   29.85    3.51
   0 -24  -7   43.41    4.72
   0  24   7   33.60    3.55
   0 -24  -7   31.14    4.20
   0 -24  -7   33.61    4.19
   0 -25   0   -0.86    2.46
   0  25   0   -2.55    3.22
   0 -25   0    0.20    2.44
   0  25   0   -0.84    1.42
   0  25   1   85.88   10.02
   0  25  -1  106.72   10.07
   0 -25   1  112.90   10.85
   0 -25  -1   86.72   10.79
   0  25  -1  103.51   11.06
   0 -25  -1  113.60   11.12
   0  25   1   91.69    9.95
   0  25   2   16.13    2.72
   0  25  -2   16.77    3.48
   0 -25   2   21.77    3.24
   0  25   2   12.23    2.11
   0  25  -2   17.74    2.29
   0  25   2   13.83    2.28
   0 -25  -3   21.59    5.16
   0 -25  -3   25.91    4.95
   0  25   3   28.74    3.99
   0 -25  -3   23.10    4.18
   0  25  -3   34.70    3.39
   0 -25  -3   17.30    4.45
   0 -25   3   29.57    4.27
   0  25   3   25.63    3.23
   0 -25  -4   51.47    7.54
   0 -25  -4   51.59    7.97
   0 -25  -4   52.74    7.61
   0 -25  -4   53.28    7.17
   0  25  -4   71.97    6.53
   0 -25  -4   34.22    8.22
   0  25   4   61.24    6.44
   0 -25  -5    9.31    4.56
   0  25   5   11.67    1.94
   0  25   5    8.91    2.01
   0 -25  -5   12.23    3.95
   0 -25  -5    6.34    4.09
   0  25   5   12.07    1.87
   0  25   6   24.49    2.89
   0 -25  -6   18.56    4.06
   0 -25  -6   27.21    4.54
   0  25   7    6.27    1.06
   0 -25  -7    2.59    2.17
   0 -25  -7    6.16    1.96
   0 -25  -7    4.17    2.71
   0  25   7    5.80    1.11
   0  26   0  209.47   21.00
   0 -26   0  195.34   20.75
   0  26   0  188.00   19.96
   0  26   0  187.32   19.88
   0  26   1    3.68    1.32
   0  26   1    6.69    1.69
   0  26  -1    5.51    1.68
   0  26  -1    7.59    3.10
   0 -26   1    5.65    2.59
   0 -26  -1    7.61    3.16
   0 -26  -2  156.68   23.03
   0  26   2  249.28   23.34
   0  26   2  207.77   22.70
   0  26  -2  265.18   22.79
   0  26   2  203.36   22.75
   0  26  -2  279.62   23.68
   0 -26   2  263.40   23.58
   0 -26  -3   11.71    4.29
   0 -26  -3    6.84    3.98
   0  26   3   18.68    2.78
   0 -26   3   15.15    3.09
   0  26   3   12.24    1.99
   0  26  -3   18.30    2.19
   0  26   3    9.60    2.20
   0 -26  -3   10.71    3.53
   0 -26  -3    7.05    3.30
   0 -26  -4   15.17    4.95
   0 -26  -4   22.17    4.68
   0  26  -4   26.61    3.03
   0 -26  -4   17.43    4.78
   0  26   4   24.18    2.95
   0  26   5    6.42    1.54
   0  26   5    3.67    1.61
   0 -26  -5    2.83    4.21
   0 -26  -5    8.20    3.94
   0  26   5    5.45    1.70
   0 -26  -5   10.20    3.72
   0  26   6    3.57    1.27
   0 -26  -6    2.37    3.42
   0 -26  -6    2.00    2.83
   0  26   7    2.08    0.84
   0 -26  -7   -0.67    1.81
   0 -26  -7   -0.29    2.37
   0  27   0   -0.78    1.20
   0  27   0    1.15    1.55
   0  27  -1   44.39    5.84
   0 -27   1   37.86    5.19
   0  27  -1   45.78    4.34
   0  27   1   34.58    4.31
   0  27   1   33.57    4.16
   0 -27  -1   42.98    5.70
   0 -27  -2   30.04    5.36
   0  27   2   38.21    4.69
   0  27  -2   52.82    4.71
   0 -27   2   45.08    5.55
   0  27   2   38.11    4.54
   0 -27  -3    3.51    3.88
   0 -27  -3    5.07    3.89
   0  27   3    8.41    2.27
   0 -27  -3    5.07    2.89
   0  27   3    4.68    1.60
   0 -27  -3    5.08    3.05
   0  27   3    4.93    1.77
   0  27  -3    5.60    1.64
   0 -27   3    6.39    2.68
   0 -27  -4   23.12    5.31
   0  27  -4   38.37    3.64
   0 -27  -4   30.45    5.30
   0 -27  -4   22.42    5.49
   0  27   4   27.37    3.59
   0  27   5   19.17    2.68
   0 -27  -5   20.53    4.86
   0 -27  -5   26.02    4.46
   0  27   5   22.90    2.60
   0  27   5   19.35    2.71
   0 -27  -5   16.29    4.12
   0  27   6   41.23    4.27
   0  27   6   39.23    4.32
   0 -27  -6   37.13    5.39
   0 -27  -6   34.83    5.05
   0 -27  -7    2.80    2.02
   0 -27  -7    3.38    1.69
   0 -28   0   -2.00    3.00
   0  28   0    2.85    1.62
   0  28   0    1.80    1.18
   0 -28  -1   74.29    8.91
   0  28  -1   77.05    7.71
   0  28   1   65.45    7.70
   0 -28   1   97.16    8.88
   0  28   1   69.77    7.57
   0 -28  -2   12.09    3.38
   0  28   2   13.24    2.17
   0 -28  -2   13.70    3.77
   0  28   2   16.93    2.41
   0  28  -2   18.14    2.34
   0  28   3   94.92    9.88
   0 -28  -3   78.10   10.80
   0  28  -3  113.47    9.95
   0 -28  -3   75.65   10.48
   0  28   3   87.68    9.96
   0 -28  -4    1.54    3.75
   0 -28  -4    3.08    3.69
   0  28   4    0.90    1.28
   0  28  -4    3.85    1.44
   0 -28  -4    3.89    4.03
   0  28   5   93.73    9.04
   0  28   5   86.47    8.97
   0  28   5   78.98    9.00
   0 -28  -5   91.81    9.92
   0 -28  -5   89.31   10.14
   0 -28  -5   83.15    9.73
   0  28   6    0.60    0.90
   0  28   6    0.46    1.07
   0 -28  -6   -1.77    2.96
   0 -28  -6    1.36    2.21
   0 -28  -7   48.13    3.97
   0 -28  -7   22.78    3.77
   0  29   0   -0.82    1.61
   0 -29   0   -2.83    3.06
   0 -29  -1   80.28    9.36
   0  29   1   69.90    7.96
   0  29  -1   82.55    7.98
   0  29   1   69.13    7.84
   0 -29  -2   18.49    4.07
   0  29   2   23.88    2.98
   0 -29  -2   21.16    4.14
   0  29  -2   30.86    3.12
   0  29   2   23.02    3.14
   0  29   3   19.57    2.92
   0  29   3   25.65    3.11
   0 -29  -3   18.45    4.77
   0 -29  -3   17.89    4.12
   0 -29  -4   71.41    8.28
   0 -29  -4   68.33    7.87
   0 -29  -4   59.79    7.92
   0  29   4   64.16    6.86
   0 -29  -5    6.98    3.72
   0 -29  -5    8.52    3.52
   0 -29  -5    6.88    3.19
   0  29   5    7.01    1.65
   0  29   5    8.50    1.48
   0  29   6   40.71    3.72
   0 -29  -6   32.79    4.59
   0  29   6   31.89    3.63
   0 -29  -6   26.38    4.10
   0  30   0  212.02   22.80
   0 -30   0  283.09   24.07
   0 -30  -1    6.01    3.38
   0 -30   1    2.96    2.76
   0  30   1    5.96    1.80
   0  30  -1    7.82    1.71
   0  30   1    4.47    1.39
   0  30   2    2.82    1.32
   0 -30  -2    2.75    3.01
   0 -30  -2    1.47    2.99
   0  30   2    0.72    1.61
   0  30  -2    1.49    1.48
   0 -30  -3    1.26    3.79
   0  30   3    1.80    1.33
   0  30   3    3.16    1.57
   0  30  -3    1.83    1.43
   0 -30  -3    1.90    3.01
   0 -30  -4   39.83    5.07
   0  30   4   30.69    3.82
   0 -30  -4   27.45    4.99
   0 -30  -4   27.00    5.38
   0  30   4   33.24    3.62
   0 -30  -5   12.33    3.50
   0  30   5   11.87    1.90
   0 -30  -5   13.83    3.20
   0  30   5   14.33    1.81
   0 -30  -5   17.91    4.01
   0  30   6    0.17    0.74
   0 -30  -6    0.07    2.27
   0  30   6    0.81    0.87
   0  31   0    2.11    1.62
   0  31  -1   19.59    2.67
   0  31   1   21.58    2.72
   0  31   1   18.60    2.43
   0  31   2   15.93    2.08
   0 -31  -2   13.38    3.45
   0 -31  -2   13.95    3.50
   0  31  -2   17.18    2.29
   0  31   2   14.72    2.36
   0 -31  -3   17.32    4.05
   0  31   3   11.38    1.89
   0  31   3   12.76    2.11
   0  31  -3   14.25    1.92
   0 -31  -4   83.97   10.07
   0 -31  -4   91.77   10.14
   0  31   4   90.09    9.34
   0  31   4   89.20    9.45
   0 -31  -4   99.46   10.49
   0  31   5   -0.20    0.96
   0 -31  -5    0.58    3.23
   0  31   5   -1.07    1.21
   0 -31  -5   -1.67    2.42
   0 -31  -5   -0.65    2.81
   0 -31  -6   30.24    3.47
   0  31   6   29.32    2.86
   0  31   6   23.52    2.79
   0  32   0    1.06    1.49
   0  32   1   29.30    3.39
   0  32  -1   32.30    3.58
   0  32   1   30.20    3.63
   0 -32  -2    5.02    3.57
   0  32   2    0.31    1.21
   0 -32  -2    0.22    2.75
   0  32  -2    4.62    1.44
   0  32   2    3.56    1.51
   0 -32  -3   37.35    5.67
   0 -32  -3   40.36    5.80
   0  32   3   38.24    4.47
   0 -32  -3   33.62    5.90
   0  32  -3   51.49    4.54
   0  32   3   37.04    4.59
   0  32   4    0.58    1.03
   0 -32  -4    5.01    3.12
   0  32   4    1.85    1.27
   0 -32  -4    3.04    3.55
   0  32   4    0.27    1.62
   0 -32  -4    6.48    2.88
   0 -32  -5   71.61    7.49
   0 -32  -5   59.97    7.27
   0 -32  -5   79.70    7.82
   0  32   5   65.61    6.88
   0  32   6    1.30    0.61
   0  33   0    0.18    1.47
   0 -33  -1   98.42   12.97
   0  33  -1  125.21   12.59
   0  33   1  127.76   12.61
   0 -33  -2   16.70    3.99
   0  33   2   16.00    2.17
   0  33  -2   20.56    2.32
   0 -33  -2   18.10    3.56
   0  33   2   16.63    2.41
   0 -33  -3   20.51    4.14
   0 -33  -3   17.55    4.16
   0  33   3   24.46    2.80
   0 -33  -3   24.68    4.67
   0  33   3   26.98    2.96
   0  33   4   13.77    1.78
   0 -33  -4   12.10    3.30
   0 -33  -4   14.66    3.11
   0  33   4   13.20    2.14
   0  33   4   14.07    1.93
   0 -33  -4   22.05    3.87
   0 -33  -5   16.68    2.87
   0 -33  -5   23.35    3.06
   0  33   5   18.07    2.06
   0  34   0  145.66   15.02
   0 -34  -1    1.40    2.54
   0  34   1   -0.47    1.38
   0  34  -1    1.56    1.29
   0 -34  -1   -2.09    2.75
   0 -34  -2   37.35    5.08
   0  34  -2   36.86    3.68
   0  34   2   33.33    3.75
   0  34   2   29.39    3.56
   0 -34  -3    3.70    2.94
   0 -34  -3    9.52    3.04
   0  34   3    4.35    1.08
   0 -34  -3    6.52    3.37
   0  34   3    4.54    1.35
   0 -34  -4   16.98    2.87
   0  34   4   10.34    1.44
   0 -34  -4   11.01    2.59
   0  34   4   12.80    1.86
   0  34   4    9.54    1.59
   0 -34  -4   12.99    3.30
   0  34   5    2.70    0.62
   0 -34   5    3.18    0.80
   0 -34  -5    2.74    1.70
   0  35   0    1.92    1.28
   0  35  -1    1.35    1.23
   0  35   1    2.10    1.34
   0 -35  -1    1.77    2.50
   0 -35  -2   17.08    3.71
   0  35  -2   19.66    2.31
   0  35   2   18.77    2.42
   0  35   3    1.65    1.14
   0 -35  -3   -1.14    3.16
   0  35   3   -0.94    1.57
   0 -35  -3   -2.06    2.52
   0  35   3    1.65    0.78
   0 -35  -3   -1.65    2.59
   0 -35  -4   36.11    4.42
   0  35   4   34.65    3.41
   0  35   4   31.41    3.32
   0  35   4   27.19    3.19
   0 -35  -4   35.32    3.96
   0 -35  -5    2.73    1.53
   0  35   5    7.46    0.93
   0  36   0   18.93    2.45
   0 -36   0   21.85    3.27
   0 -36  -1    0.64    2.30
   0 -36  -1   -2.45    3.00
   0  36  -1    0.57    1.05
   0  36   1    2.17    1.23
   0 -36  -2   29.63    4.20
   0 -36  -2   18.60    3.87
   0  36   2   29.25    3.14
   0 -36  -2   30.23    4.47
   0  36   3   17.47    2.19
   0 -36  -3   19.15    3.55
   0 -36  -3   16.91    3.06
   0  36   3   18.08    2.46
   0 -36  -3   20.72    3.01
   0 -36  -4    2.89    2.20
   0  36   4    2.47    0.82
   0  36   4    2.02    1.02
   0 -36  -4    1.74    1.60
   0  37   0   -0.71    1.00
   0 -37   0    1.27    2.17
   0  37  -1  110.98   11.13
   0  37   1  107.52   11.17
   0 -37  -1   98.67   11.69
   0 -37  -2    2.58    2.68
   0  37   2    5.07    1.07
   0 -37   2    1.31    1.29
   0 -37  -2    4.56    2.16
   0  37   2    4.67    1.66
   0 -37  -2    1.49    2.36
   0  37   3   23.25    2.46
   0  37   3   21.06    2.64
   0 -37  -3   18.54    2.99
   0 -37  -3   19.69    3.47
   0 -37  -4    0.34    1.24
   0  37   4    1.25    0.57
   0  38   0   67.51    7.00
   0 -38  -1    3.71    2.23
   0  38   1   -0.40    0.89
   0 -38   1    0.56    1.53
   0  38   2   17.62    2.09
   0 -38  -2   16.64    2.58
   0 -38  -2   12.00    3.16
   0  38   2   21.75    2.42
   0 -38  -2   18.98    2.73
   0 -38  -3    7.95    2.19
   0  38   3    7.23    1.05
   0  38   3    7.88    1.36
   0 -39   0   -2.09    1.90
   0  39   0    1.26    1.28
   0 -39  -1    2.35    1.71
   0  39  -1    1.17    1.05
   0 -39  -1    0.90    2.12
   0  39   1    1.90    0.71
   0  39   2    8.29    1.49
   0 -39  -2    7.19    2.22
   0  39   2    8.59    1.10
   0  40   0   17.90    2.18
   0  40   1    1.50    1.08
   0 -40  -1    1.66    1.68
   0  40   2   13.97    1.74
   1   0  -9   -1.31    1.32
   1   0  -9    0.79    1.01
   1   0  -8    8.40    1.55
   1   0  -8   10.79    2.33
  -1   0   7    0.33    1.13
   1   0  -7   -0.60    1.99
   1   0  -7   -2.46    2.44
  -1   0   7   -0.67    1.65
   1   0  -6  153.40   17.38
   1   0  -6  167.25   17.28
   1   0  -6  170.20   17.69
   1   0  -6  147.57   17.66
   1   0  -6  172.52   18.62
  -1   0   6  167.27   17.58
  -1   0   6  168.28   17.56
  -1   0   6  174.38   17.16
   1   0  -6  170.41   17.16
  -1   0   5    1.00    1.27
   1   0  -5    0.21    4.50
  -1   0   5    0.09    1.15
  -1   0   5    0.54    1.12
   1   0  -4  127.99   14.90
  -1   0   4  137.65   14.05
  -1   0   4  138.03   13.97
  -1   0   4  129.52   14.00
  -1   0   3   -0.28    0.96
   1   0  -3   -1.31    1.92
   1   0  -3    0.32    3.38
  -1   0   3   -0.40    0.92
  -1   0   3   -0.21    0.83
  -1   0   2 3408.02  375.24
  -1   0   2 3533.91  375.26
  -1   0   2 3693.57  375.27
   1   0  -2 4463.51  375.33
  -1   0   1   -0.04    0.50
  -1   0   1   -0.06    0.55
   1   0  -1   -1.18    1.36
  -1   0   1    0.06    0.60
  -1   0   0 2065.26  169.56
   1   0   0 1944.50  169.54
  -1   0   0 1740.27  169.53
  -1   0  -1    0.08    0.61
  -1   0  -1    1.04    1.73
  -1   0  -1   -0.25    0.94
  -1   0  -2   39.16    4.98
  -1   0  -2   44.94    4.70
  -1   0  -2   45.19    4.97
  -1   0  -2   43.27    4.97
  -1   0  -3   -0.07    1.01
   1   0   3    1.95    1.24
  -1   0  -3   -1.84    2.27
  -1   0  -4    7.42    1.57
  -1   0  -4    7.99    3.55
   1   0   4    4.28    1.54
  -1   0  -4    6.54    3.00
  -1   0  -5   -0.43    2.67
  -1   0  -5    2.00    2.89
  -1   0  -5    0.31    3.32
   1   0   5    0.49    1.26
  -1   0  -5    1.58    1.21
  -1   0  -5   -0.29    1.22
   1   0   6   70.18    8.37
  -1   0  -6   86.86    7.96
  -1   0  -6   70.70    8.22
  -1   0  -6   84.36    7.94
  -1   0  -6   53.75    8.65
  -1   0  -6   60.78    8.66
   1   0   6   64.39    8.26
  -1   0  -7   -0.13    1.87
  -1   0  -7   -0.33    1.78
  -1   0  -7   -0.98    2.33
   1   0   7    3.07    1.69
  -1   0  -7   -0.40    3.43
  -1   0  -8   10.19    2.42
  -1   0  -8    9.74    3.44
  -1   0  -9   -0.72    1.30
  -1   0  -9    2.51    1.99
  -1   0  -9   -0.57    0.89
   1   1  -9    3.41    1.35
   1  -1  -9    2.41    1.33
   1   1  -9    3.35    1.06
   1  -1  -9    2.16    1.06
   1   1  -8   17.60    3.11
   1  -1  -8   20.07    3.17
   1  -1  -8   23.22    2.60
   1   1  -8   21.91    2.59
   1  -1  -7    9.44    2.82
   1   1  -7    8.93    2.56
   1  -1  -7    5.48    3.79
   1   1  -7   13.71    2.30
   1  -1  -7   10.42    2.23
  -1   1   7   11.14    1.65
  -1  -1   7    7.97    1.63
  -1   1   7   11.97    2.28
  -1  -1   7   10.35    2.31
   1   1  -6   83.49    9.97
  -1  -1   6   75.60    8.61
  -1   1   6   75.37    8.59
   1  -1  -6   73.48   10.07
   1   1  -6   88.18    8.91
   1   1  -6   77.05    8.36
   1  -1  -6   81.27    8.92
   1  -1  -6   73.88    8.36
   1   1  -6   64.62    8.47
   1  -1  -6   65.00    8.50
   1  -1  -6   84.68    8.21
   1  -1  -6   65.97    8.96
   1   1  -6   66.85    8.83
  -1  -1   6   81.43    8.60
  -1   1   6   72.17    8.55
   1  -1  -6   86.23    8.21
  -1   1   6   84.39    8.19
  -1  -1   6   80.98    8.19
  -1  -1   5   18.81    2.58
  -1   1   5   18.23    2.67
  -1   1   5   20.76    2.68
  -1  -1   5   22.31    2.68
   1   1  -5   16.86    4.80
  -1  -1   5   21.02    2.75
  -1   1   5   20.08    2.75
   1  -1  -5   16.35    5.11
  -1  -1   4   32.21    3.89
  -1   1   4   31.70    3.88
  -1  -1   4   32.52    3.86
  -1   1   4   34.50    3.90
   1  -1  -4   34.09    4.61
   1   1  -4   37.54    5.96
  -1   1   4   36.62    3.98
   1  -1  -4   35.95    5.94
  -1  -1   4   34.02    3.96
  -1  -1   3   36.28    4.01
  -1   1   3   33.81    3.99
  -1   1   3   36.28    4.04
  -1  -1   3   37.50    3.99
   1  -1  -3   36.54    4.44
   1  -1  -3   48.78    5.23
  -1   1   3   34.92    4.03
   1   1  -3   46.78    5.51
  -1  -1   3   37.66    4.08
  -1  -1   2   48.56    4.86
  -1   1   2   44.08    4.84
  -1   1   2   43.13    4.86
  -1  -1   2   41.63    4.81
   1  -1  -2   55.44    5.04
  -1  -1   2   47.47    4.88
  -1   1   2   47.77    4.88
  -1  -1   1   64.98    6.84
  -1   1   1   72.37    6.85
  -1  -1   1   69.31    6.84
  -1   1   1   67.51    6.86
   1  -1  -1   54.99    6.83
   1  -1  -1   81.86    7.03
   1   1  -1   79.88    7.11
  -1  -1   1   61.14    6.85
  -1   1   1   69.31    6.85
  -1   1   0  128.08   11.95
   1   1   0  116.66   11.93
  -1  -1   0  101.55   11.95
   1  -1   0  113.98   11.93
  -1   1   0   97.58   11.94
   1  -1   0  129.51   11.89
  -1   1  -1 1338.60  111.10
  -1  -1  -1 1237.93  111.10
   1   1   1  887.98  111.01
  -1  -1  -1 1250.15  111.13
  -1  -1  -1 1327.43  111.16
  -1  -1  -1 1316.96  111.06
  -1   1  -1  946.20  111.03
  -1   1  -2    6.32    1.06
  -1  -1  -2    4.93    2.21
  -1  -1  -2    3.38    0.97
  -1   1  -2    4.87    2.19
  -1  -1  -2    5.01    1.93
  -1  -1  -2    3.61    1.86
  -1   1  -2    5.66    1.85
  -1   1  -3  115.09   12.12
  -1  -1  -3  117.14   12.12
   1   1   3  122.88   12.13
   1  -1   3  125.13   12.09
  -1   1  -3  135.91   12.41
  -1  -1  -3  104.79   12.38
  -1   1  -3  104.77   12.36
  -1  -1  -3   95.37   12.32
  -1  -1  -4  110.74   10.70
  -1   1  -4  110.41   10.71
  -1  -1  -4   97.74   11.03
  -1   1  -4   93.19   11.04
  -1  -1  -4   99.98   11.21
  -1   1  -4   88.28   11.00
   1   1   4  104.72   10.60
   1  -1   4   91.31   10.55
  -1  -1  -5   -0.47    1.23
  -1   1  -5   -0.09    1.21
   1   1   5   -1.75    1.48
   1  -1   5   -0.28    1.19
  -1  -1  -5   -1.42    2.78
  -1   1  -5   -0.64    2.78
  -1  -1  -5    2.60    3.03
  -1   1  -5    2.00    3.03
  -1  -1  -5    0.65    3.42
  -1   1  -5    0.79    1.23
  -1  -1  -5   -0.32    1.23
  -1   1  -6   10.31    3.23
  -1  -1  -6    7.10    3.38
  -1  -1  -6   10.07    2.49
  -1   1  -6    9.98    2.42
  -1   1  -6    4.64    3.24
  -1  -1  -6    6.79    3.41
  -1  -1  -6    6.78    2.30
   1   1   6    9.15    2.07
   1  -1   6    9.19    2.16
   1   1   6    9.37    1.98
   1  -1   6    8.81    1.97
   1   1   6   11.14    1.58
  -1  -1  -6   11.43    1.94
  -1   1  -6   10.81    1.97
  -1   1  -6    8.58    1.85
  -1  -1  -6   11.46    1.85
  -1  -1  -7   68.83    7.74
  -1   1  -7   71.56    7.70
  -1  -1  -7   43.97    8.29
   1  -1   7   52.57    7.72
   1   1   7   56.03    7.74
  -1  -1  -7   76.23    7.43
  -1   1  -7   72.82    7.43
  -1   1  -7   74.44    7.39
  -1  -1  -7   79.83    7.40
  -1  -1  -7   59.96    8.24
  -1   1  -7   65.56    8.19
  -1  -1  -8    9.33    3.66
  -1   1  -8    8.96    3.43
  -1  -1  -8   14.56    2.50
  -1   1  -8   12.26    2.62
  -1   1  -9   17.47    1.98
  -1  -1  -9   18.31    1.99
  -1   1  -9   14.71    2.22
  -1  -1  -9   15.06    2.22
  -1  -1  -9   12.36    2.73
  -1   1  -9   15.41    2.72
   1  -2  -9   60.13    6.70
   1   2  -9   64.78    6.73
   1  -2  -9   49.17    6.63
   1  -2  -8    8.83    3.87
   1   2  -8    8.10    2.16
   1  -2  -8    9.63    2.42
   1  -2  -8    9.05    1.51
  -1   2   8    6.69    1.46
   1  -2  -7   20.30    3.42
   1   2  -7   21.49    3.26
  -1  -2   7   17.48    2.46
  -1   2   7   22.30    2.50
   1   2  -7   20.72    2.94
   1  -2  -7   19.21    2.95
   1  -2  -7   22.88    4.54
  -1  -2   7   16.86    2.98
   1  -2  -7   26.57    5.50
   1  -2  -6    3.86    5.07
   1   2  -6   -1.04    4.29
  -1  -2   6    1.01    1.43
   1   2  -6   -0.59    1.75
   1  -2  -6    1.63    1.70
   1  -2  -6    1.05    2.34
   1  -2  -6   -1.41    2.75
   1  -2  -6   -4.96    3.28
  -1  -2   6    0.87    1.09
  -1   2   6    0.20    1.21
   1   2  -6    0.74    1.32
   1  -2  -6    0.27    1.37
  -1  -2   6    0.56    1.35
   1  -2  -6    1.49    1.38
  -1  -2   5  121.77   13.19
  -1  -2   5  126.65   13.23
   1   2  -5  130.08   14.12
   1  -2  -5  131.55   14.35
  -1   2   5  125.35   13.20
   1   2  -4    5.56    4.22
  -1  -2   4    2.71    1.36
   1  -2  -4    1.76    4.81
   1  -2  -4    5.02    2.57
   1   2  -4    6.93    2.29
  -1  -2   4    4.84    1.23
  -1  -2   4    6.79    1.35
  -1   2   4    5.88    1.48
  -1  -2   3   23.47    2.84
   1  -2  -3   27.93    4.25
   1   2  -3   30.85    4.36
   1  -2  -3   26.95    3.26
  -1  -2   3   21.60    2.79
  -1  -2   3   24.11    2.74
  -1   2   3   24.16    2.90
  -1  -2   2   57.16    6.11
   1  -2  -2   72.00    6.30
  -1  -2   2   55.93    6.09
  -1  -2   2   57.85    6.06
  -1   2   2   56.12    6.14
   1  -2  -1   75.26    6.69
   1   2  -1   71.97    6.80
  -1  -2   1   61.25    6.53
  -1   2   1   61.51    6.56
  -1  -2   1   63.25    6.50
   1  -2  -1   61.50    6.53
  -1  -2   1   62.01    6.52
  -1   2   0  266.50   24.51
  -1   2   0  202.88   24.44
   1  -2   0  261.15   24.49
  -1  -2   0  231.90   24.50
   1  -2   0  268.43   24.47
  -1  -2  -1  261.37   27.05
  -1  -2  -1  262.86   26.95
  -1  -2  -1  282.58   26.98
   1   2   1  256.85   26.94
  -1  -2  -2    0.45    1.72
  -1   2  -2    0.96    1.91
  -1  -2  -2    0.79    0.86
  -1  -2  -2    0.87    2.14
  -1  -2  -2    2.70    1.89
   1   2   3  327.17   32.28
  -1   2  -3  283.01   32.35
  -1  -2  -3  277.75   32.38
  -1  -2  -3  351.47   32.34
  -1  -2  -3  293.82   32.43
  -1   2  -3  361.74   32.50
   1   2   4   14.94    2.44
   1  -2   4   17.60    2.35
  -1   2  -4   20.71    3.61
  -1  -2  -4   19.00    3.59
  -1  -2  -4   17.30    2.52
  -1  -2  -4   16.99    3.90
  -1   2  -4   18.64    3.75
  -1  -2  -5  261.79   25.17
  -1  -2  -5  246.05   25.98
  -1  -2  -5  262.17   25.17
  -1   2  -5  249.86   25.17
  -1   2  -5  256.65   25.81
  -1  -2  -5  232.34   25.85
   1   2   5  236.28   25.48
  -1   2  -5  208.65   25.50
  -1  -2  -5  182.18   25.48
  -1   2  -5  254.45   25.33
  -1   2  -6    6.22    1.67
  -1  -2  -6    7.13    1.72
   1   2   6    6.59    1.34
  -1   2  -6   11.01    3.46
  -1  -2  -6    6.03    2.28
  -1  -2  -6    7.83    3.43
  -1  -2  -6    9.33    1.82
   1  -2   6    6.19    1.94
  -1   2  -6    8.85    2.32
  -1  -2  -6    6.70    2.42
   1  -2   6    5.84    1.83
  -1   2  -6    2.47    3.15
  -1  -2  -6    1.74    3.27
  -1  -2  -7   44.13    8.09
  -1   2  -7   55.98    7.91
  -1  -2  -7   63.32    8.16
  -1  -2  -7   70.23    7.55
  -1   2  -7   73.84    7.59
  -1  -2  -7   74.33    7.27
   1   2   7   62.00    7.07
  -1  -2  -7   76.44    7.24
  -1   2  -7   76.86    7.23
   1  -2   7   54.97    7.53
  -1  -2  -8   24.38    3.21
  -1   2  -8   21.33    3.79
  -1  -2  -8   19.85    4.06
  -1  -2  -8   20.63    2.55
  -1  -2  -9   12.24    2.69
  -1   2  -9   10.60    2.52
  -1  -2  -9   18.31    1.87
  -1   2  -9   14.14    2.10
  -1  -2  -9   13.25    2.08
   1  -3  -9    1.90    1.30
   1   3  -9    3.18    1.43
   1  -3  -9    4.19    1.29
   1  -3  -9    4.05    1.09
   1   3  -9    1.88    2.61
  -1   3   8   88.18    9.62
   1  -3  -8   76.62   10.57
   1   3  -8   87.40    9.80
   1  -3  -8  116.03    9.69
   1  -3  -8   85.72    9.93
   1   3  -8   86.13    9.80
   1   3  -7    5.04    2.08
   1  -3  -7    1.56    1.89
   1  -3  -7    0.55    3.28
   1   3  -7    2.48    2.20
   1  -3  -7    2.87    2.64
   1  -3  -7    3.49    3.72
   1  -3  -7    3.49    1.25
   1   3  -7    6.19    1.68
  -1   3   7    3.74    1.28
   1  -3  -7   -2.67    5.04
  -1  -3   7    2.50    1.60
   1  -3  -6   70.42    9.24
   1   3  -6   70.17    8.72
  -1  -3   6   55.14    7.28
   1   3  -6   68.34    7.07
   1  -3  -6   65.10    7.64
   1  -3  -6   61.03    7.05
   1  -3  -6   54.73    7.33
  -1  -3   6   61.25    6.85
  -1   3   6   67.11    6.90
  -1  -3   6   57.89    7.25
   1  -3  -6   69.79    6.91
   1   3  -6   68.53    6.89
   1  -3  -6   73.86    6.93
   1   3  -6   68.05    6.90
   1  -3  -6   52.69    7.71
  -1  -3   5   73.42    7.52
   1  -3  -5   63.60    8.89
   1   3  -5   68.90    8.66
  -1   3   5   61.41    7.43
  -1  -3   5   71.69    7.46
  -1  -3   4   79.91    8.50
  -1   3   4   79.03    8.65
  -1  -3   4   87.35    8.69
   1   3  -4   91.35    9.75
   1  -3  -4   72.18    9.68
  -1  -3   4   84.08    8.64
   1   3  -4   77.78    8.69
   1  -3  -4   78.40    9.04
  -1  -3   3  185.92   20.54
  -1   3   3  188.24   20.63
  -1  -3   3  208.60   20.65
   1  -3  -3  214.88   21.04
   1   3  -3  232.58   21.11
  -1  -3   3  200.90   20.63
   1  -3  -3  229.20   20.82
  -1  -3   2  380.38   39.45
  -1   3   2  380.77   39.53
  -1  -3   2  390.50   39.52
  -1  -3   2  359.79   39.50
   1  -3  -2  462.56   39.59
  -1   3   1 2496.98  276.19
  -1  -3   1 2662.92  276.14
  -1  -3   1 2640.85  276.17
   1  -3  -1 2787.72  276.23
   1   3  -1 2910.32  276.26
  -1  -3   1 2785.61  276.17
   1  -3  -1 2896.77  276.17
   1   3   0    1.81    1.00
   1  -3   0    1.71    0.54
  -1  -3   0    1.71    1.02
  -1  -3   0    1.56    0.79
  -1  -3  -1   75.23    7.76
   1   3   1   69.71    7.75
  -1  -3  -1   75.98    7.88
  -1  -3  -1   78.43    7.74
  -1  -3  -1   76.38    7.91
  -1  -3  -2    5.17    1.90
  -1  -3  -2    4.41    1.73
  -1   3  -2    3.26    1.72
  -1  -3  -2    4.41    2.33
  -1  -3  -2    4.28    1.00
  -1  -3  -3   15.51    2.89
  -1   3  -3   10.43    2.90
  -1  -3  -3    9.17    3.01
  -1  -3  -3   12.08    1.80
   1   3   3   13.13    2.07
  -1  -3  -4  193.39   21.31
   1  -3   4  190.14   20.86
   1   3   4  203.99   20.98
  -1  -3  -4  181.01   21.33
  -1   3  -4  188.53   21.19
  -1   3  -4  236.34   21.11
  -1  -3  -4  225.17   21.09
  -1  -3  -5    0.73    1.18
  -1  -3  -5    1.87    2.30
  -1   3  -5   -0.15    2.80
  -1  -3  -5    4.56    3.74
  -1   3  -5    0.60    1.70
  -1   3  -5   -0.11    2.64
  -1  -3  -5    1.47    2.92
  -1  -3  -5   -2.86    3.02
  -1  -3  -5   -1.51    2.76
  -1  -3  -5    1.76    1.24
   1   3   5    2.71    1.50
   1  -3   6   90.75   10.22
  -1  -3  -6   68.42   10.44
  -1   3  -6   86.70   10.53
  -1   3  -6   99.58   10.02
  -1  -3  -6   90.94    9.98
  -1  -3  -6  109.60    9.77
  -1   3  -6   78.53   10.27
  -1  -3  -6   68.52   10.37
  -1  -3  -6  109.49    9.75
   1   3   6   87.12    9.68
   1   3   6   87.96   10.11
   1  -3   6   93.84   10.19
   1   3   7    7.88    2.02
   1  -3   7    7.50    2.00
  -1  -3  -7    8.98    2.65
  -1   3  -7   10.98    2.68
  -1  -3  -7    7.59    3.66
  -1  -3  -7    8.44    2.35
  -1  -3  -7    5.63    3.88
  -1   3  -7    9.09    3.51
   1   3   7    8.69    1.48
  -1  -3  -7   10.85    2.03
  -1  -3  -7   11.59    2.12
  -1  -3  -8    4.36    2.30
  -1  -3  -8    4.60    1.27
  -1  -3  -8    3.98    3.34
  -1   3  -8    3.51    2.92
  -1  -3  -9   29.62    3.87
  -1   3  -9   23.17    3.63
  -1  -3  -9   34.38    3.23
  -1   3  -9   29.95    3.40
  -1  -3  -9   24.62    3.35
   1  -4  -9    2.15    1.19
   1   4  -9    2.02    1.36
   1  -4  -9   -1.57    1.31
   1  -4  -9   -0.82    2.88
   1   4  -9    2.68    0.98
   1  -4  -9    0.71    1.02
   1   4  -9    3.12    2.40
   1  -4  -8    4.29    2.41
   1   4  -8    8.70    2.00
  -1   4   8    8.95    1.46
   1   4  -8    9.50    1.49
   1  -4  -8    8.22    1.52
   1  -4  -8    3.72    3.75
   1   4  -8    8.42    2.02
   1  -4  -7    7.54    5.34
  -1   4   7    2.95    1.72
  -1  -4   7    1.66    1.67
   1  -4  -7    4.87    1.26
   1   4  -7    3.20    1.20
   1  -4  -7    2.61    3.31
   1   4  -7    3.77    2.10
   1  -4  -7    1.62    2.68
   1  -4  -7    6.63    3.91
  -1   4   7    2.52    1.27
   1   4  -7    3.84    1.60
  -1  -4   6   27.02    3.00
  -1   4   6   27.50    3.07
   1   4  -6   25.05    3.04
   1  -4  -6   28.10    3.13
  -1   4   6   20.95    3.36
   1   4  -6   27.58    5.49
   1  -4  -6   20.48    6.37
  -1  -4   6   26.25    3.52
   1   4  -6   26.68    3.33
   1  -4  -6   28.96    4.26
   1  -4  -6   22.74    3.78
   1   4  -6   23.90    3.53
  -1   4   6   21.53    3.34
  -1  -4   6   22.49    3.46
  -1   4   6   26.78    3.51
   1  -4  -6   27.48    3.11
   1   4  -6   27.84    3.07
  -1   4   6   29.11    3.14
   1  -4  -6   19.07    4.42
   1  -4  -5   84.91   10.40
   1  -4  -5   83.97   11.25
  -1  -4   5   99.34   10.00
  -1   4   5   89.33    9.97
   1   4  -5   88.04   10.84
  -1  -4   5  102.57    9.98
  -1   4   5   87.29    9.92
  -1   4   5   97.85   10.00
   1  -4  -4  131.25   13.91
   1   4  -4  123.77   13.60
   1   4  -4  142.22   14.46
  -1  -4   4  132.18   13.64
  -1   4   4  142.95   13.67
   1  -4  -4  113.57   14.51
  -1   4   4  123.33   13.59
  -1  -4   4  129.40   13.60
  -1   4   4  139.08   13.68
  -1  -4   4  129.58   13.47
   1   4  -3   13.07    2.33
   1  -4  -3   11.38    2.43
  -1  -4   3   12.78    1.66
  -1   4   3    9.73    1.62
   1  -4  -3    7.26    3.04
   1   4  -3   12.30    3.47
  -1  -4   3   12.64    1.56
  -1   4   3    6.99    1.54
  -1   4   3   10.05    1.74
  -1  -4   3   11.69    1.43
   1  -4  -2   24.34    2.83
   1   4  -2   24.96    2.89
  -1   4   2   19.76    2.45
  -1  -4   2   23.07    2.44
  -1   4   2   20.56    2.43
  -1  -4   2   22.90    2.41
  -1   4   2   19.00    2.54
  -1  -4   2   20.70    2.31
   1   4  -1   21.11    2.62
  -1  -4   1   17.53    1.96
  -1   4   1   15.57    1.95
   1  -4  -1   20.72    2.32
   1  -4  -1   18.86    2.10
  -1   4   1   17.82    2.11
   1   4   0  531.90   44.15
  -1  -4   0  457.26   44.12
  -1   4   0  382.58   44.07
   1   4   0  435.68   44.06
   1  -4   0  447.61   44.06
  -1  -4   0  400.29   44.08
  -1  -4  -1    2.23    1.57
  -1  -4  -1   -0.23    1.05
  -1   4  -1    1.37    1.63
  -1  -4  -1   -0.08    1.58
  -1  -4  -1    0.34    0.63
  -1   4  -1    0.52    0.66
  -1   4  -1   -0.11    0.88
   1   4   1    1.88    1.21
  -1  -4  -2   16.47    2.62
  -1  -4  -2   16.66    2.31
  -1   4  -2   11.92    2.70
  -1  -4  -2   13.63    1.90
  -1  -4  -2   16.46    2.99
  -1   4  -2   15.05    1.85
   1   4   2   14.28    2.01
  -1  -4  -3  300.34   34.89
  -1   4  -3  322.65   34.81
  -1  -4  -3  292.94   34.85
  -1   4  -3  391.65   34.79
  -1  -4  -3  359.83   34.76
   1   4   3  349.58   34.76
  -1  -4  -4   53.84    7.56
   1  -4   4   60.83    6.80
   1   4   4   69.22    7.04
  -1  -4  -4   52.44    7.66
  -1   4  -4   64.71    7.43
  -1  -4  -4   73.10    7.14
  -1   4  -4   66.30    7.10
  -1  -4  -5   -0.50    1.20
  -1  -4  -5    0.80    2.19
  -1  -4  -5    5.48    3.84
  -1   4  -5    1.55    1.78
  -1  -4  -5    1.84    2.98
  -1   4  -5    1.38    2.58
  -1  -4  -5   -1.24    3.03
  -1  -4  -5    1.35    2.63
  -1   4  -5    2.70    1.24
  -1  -4  -5    0.06    1.23
   1   4   5    1.06    1.49
   1  -4   6    6.36    1.93
   1   4   6    3.12    1.72
  -1   4  -6    6.58    2.35
  -1  -4  -6    2.43    3.40
  -1  -4  -6    3.86    2.26
  -1  -4  -6    6.67    1.70
   1   4   6    5.10    1.40
  -1  -4  -6    4.25    3.38
  -1   4  -6    3.67    3.08
  -1  -4  -6    5.55    1.64
   1   4   6    4.44    1.81
   1   4   6    8.10    1.77
   1  -4   6    7.20    1.80
  -1  -4  -7    3.34    2.29
  -1   4  -7    2.28    2.26
  -1  -4  -7    3.73    3.63
  -1  -4  -7    0.07    2.07
  -1   4  -7    2.12    3.20
  -1  -4  -7    0.97    3.53
  -1  -4  -7    0.80    1.88
  -1  -4  -7    2.32    1.71
   1   4   7   -0.04    1.08
   1   4   7    1.33    1.51
   1  -4   7    0.85    1.54
  -1  -4  -8   51.46    5.32
  -1  -4  -8   43.99    4.88
  -1   4  -8   45.38    4.87
  -1   4  -8   49.01    5.78
  -1  -4  -8   35.06    5.94
  -1  -4  -9    0.54    2.14
  -1   4  -9    4.50    1.78
  -1  -4  -9    1.53    0.90
  -1   4  -9    0.93    0.86
  -1   4  -9    1.53    1.29
  -1  -4  -9    0.63    1.17
   1   5  -9    4.23    1.40
   1  -5  -9    3.89    1.19
   1  -5  -9    2.52    1.40
   1  -5  -9   -1.18    2.82
   1  -5  -9    5.40    1.13
   1   5  -9    4.20    1.07
   1   5  -9   -1.77    2.47
   1  -5  -8   27.66    4.53
   1   5  -8   32.68    4.20
  -1   5   8   31.95    3.95
   1  -5  -8   42.93    4.01
   1   5  -8   39.20    3.97
   1  -5  -8   29.76    5.42
   1   5  -8   38.03    4.25
  -1   5   7    0.16    1.44
   1  -5  -7    6.14    5.17
   1   5  -7    0.38    1.09
   1  -5  -7    1.13    1.13
   1  -5  -7    3.58    3.29
   1  -5  -7    1.05    2.72
   1   5  -7   -0.13    2.03
  -1   5   7    0.91    1.29
   1  -5  -7    2.27    3.88
   1   5  -7    0.93    1.49
   1   5  -6  258.49   25.11
  -1   5   6  242.21   25.57
   1  -5  -6  241.82   26.60
  -1  -5   6  235.66   25.53
   1  -5  -6  237.77   25.62
   1   5  -6  272.73   25.29
   1   5  -6  203.04   25.24
   1  -5  -6  211.60   25.36
   1  -5  -6  199.63   25.56
  -1   5   6  239.69   25.56
  -1  -5   6  246.75   25.54
  -1  -5   6  232.97   25.11
  -1   5   6  262.08   25.15
  -1   5   6  240.53   25.55
  -1   5   6  262.15   25.19
   1   5  -6  246.96   25.11
   1  -5  -6  272.15   25.14
   1  -5  -5   34.20    4.52
   1   5  -5   34.33    5.31
  -1   5   5   29.51    3.58
  -1  -5   5   25.29    3.51
   1  -5  -5   24.08    5.96
  -1   5   5   30.60    3.57
  -1  -5   5   29.97    3.51
  -1   5   5   27.60    3.65
   1  -5  -4  268.82   28.43
   1   5  -4  251.09   28.13
   1  -5  -4  240.75   28.71
  -1  -5   4  283.36   28.22
   1   5  -4  299.08   28.79
  -1   5   4  300.21   28.26
  -1   5   4  264.81   28.21
  -1  -5   4  286.04   28.20
  -1   5   4  281.86   28.25
   1   5  -3  217.45   20.21
   1  -5  -3  215.67   20.31
  -1   5   3  188.99   20.13
  -1  -5   3  207.05   20.14
   1   5  -3  241.05   20.61
   1  -5  -3  209.42   20.54
  -1   5   3  168.68   20.11
  -1  -5   3  202.32   20.12
  -1  -5   3  186.15   19.98
  -1   5   3  188.50   20.16
   1  -5  -2   25.39    2.84
   1   5  -2   28.49    2.99
  -1  -5   2   21.38    2.56
  -1   5   2   19.97    2.53
  -1  -5   2   21.13    2.53
  -1   5   2   20.95    2.52
  -1   5   2   21.23    2.68
  -1  -5   2   24.47    2.39
   1  -5  -1  581.86   57.65
   1  -5  -1  598.82   57.72
  -1  -5   1  582.27   57.66
  -1   5   1  512.03   57.67
   1   5   0   58.29    5.80
  -1  -5   0   58.20    5.74
   1   5   0   55.89    5.60
   1  -5   0   56.71    5.59
  -1   5   0   45.26    5.68
  -1  -5   0   51.58    5.71
  -1   5   0   52.70    5.67
  -1   5  -1   -0.23    1.58
  -1   5  -1    0.61    0.63
  -1  -5  -1    0.52    0.70
  -1  -5  -1    0.95    1.75
  -1  -5  -1    0.10    1.61
  -1   5  -1    0.47    1.04
   1   5   1   -0.14    1.28
   1   5   2  396.08   46.11
  -1  -5  -2  463.99   46.29
  -1  -5  -2  497.68   46.19
  -1  -5  -2  463.33   46.15
  -1   5  -2  447.90   46.15
  -1  -5  -2  456.46   46.16
  -1   5  -2  424.59   46.14
   1   5   2  506.62   46.19
  -1  -5  -3   13.49    3.37
  -1  -5  -3   14.75    3.60
  -1   5  -3   22.19    2.55
  -1  -5  -3   22.92    2.57
   1   5   3   16.85    2.70
  -1  -5  -4  206.28   23.81
   1   5   4  241.10   23.55
   1  -5   4  216.84   23.33
  -1  -5  -4  202.93   23.85
  -1   5  -4  251.54   23.62
  -1  -5  -4  245.40   23.62
  -1  -5  -5    0.64    2.54
  -1   5  -5    0.18    2.15
   1   5   5    0.50    1.49
  -1  -5  -5    2.24    2.14
  -1   5  -5    0.66    1.28
  -1  -5  -5    1.97    1.17
  -1  -5  -5    4.38    4.10
  -1   5  -5   -0.48    1.70
  -1   5  -5    1.70    2.37
  -1  -5  -5    1.99    2.99
  -1  -5  -5   -0.42    3.06
  -1  -5  -5    2.12    1.21
  -1   5  -5    2.23    1.24
   1  -5   5    0.72    1.14
   1   5   6   95.29   11.22
   1   5   6  128.92   11.31
  -1  -5  -6  124.01   11.28
  -1  -5  -6   88.67   11.98
  -1   5  -6   85.15   11.72
   1   5   6  101.01   11.68
   1  -5   6   98.32   11.70
   1   5   6  101.58   11.71
  -1   5  -6  117.90   11.53
  -1  -5  -6   73.42   11.99
  -1  -5  -6   97.93   11.53
  -1  -5  -6   87.43   12.40
  -1  -5  -6  122.01   11.29
  -1   5  -6  119.95   11.29
   1   5   6  105.71   11.69
   1  -5   6  103.88   11.67
   1   5   7   16.61    2.83
  -1  -5  -7   18.68    3.17
  -1   5  -7   23.48    3.19
  -1  -5  -7   17.12    4.38
  -1  -5  -7   14.54    3.12
  -1  -5  -7    9.66    4.39
  -1   5  -7   14.46    3.84
   1   5   7   19.16    2.34
  -1   5  -7   22.36    2.74
  -1  -5  -7   18.53    2.79
  -1  -5  -7   22.81    2.73
  -1   5  -8   14.97    3.63
  -1  -5  -8   19.96    3.07
  -1  -5  -8   13.19    4.05
  -1  -5  -8   20.56    2.41
  -1   5  -8   19.73    2.38
   1   5   8   19.61    2.26
  -1  -5  -9   22.18    3.17
  -1   5  -9   14.39    2.80
  -1   5  -9   22.09    2.61
  -1   5  -9   20.22    2.36
  -1  -5  -9   23.29    2.39
   1  -6  -9   56.82    8.05
   1  -6  -9   54.59    8.52
   1   6  -9   45.38    8.33
   1  -6  -9   97.24    8.01
   1   6  -9   94.08    7.99
   1   6  -9   84.41    8.10
   1  -6  -9   68.44    8.01
   1   6  -8   26.86    3.31
   1  -6  -8   26.44    3.77
   1   6  -8   24.67    3.20
   1   6  -8   21.98    4.43
  -1   6   8   20.86    2.93
   1  -6  -8   28.72    3.01
   1   6  -8   29.80    2.97
   1  -6  -8   15.63    4.85
   1  -6  -7   21.47    6.28
   1  -6  -7   30.99    3.21
   1   6  -7   28.18    3.16
   1  -6  -7   25.66    4.67
   1  -6  -7   25.60    4.32
   1  -6  -7   23.82    5.01
   1   6  -7   24.71    3.64
  -1   6   7   24.52    3.21
   1   6  -7   32.09    3.33
   1   6  -6   58.07    5.71
  -1  -6   6   50.92    6.15
  -1   6   6   53.56    6.14
   1  -6  -6   37.12    8.23
   1  -6  -6   60.13    6.66
   1   6  -6   60.65    5.96
   1   6  -6   50.26    5.96
   1  -6  -6   44.33    6.26
  -1   6   6   51.98    6.11
  -1  -6   6   51.30    6.11
  -1   6   6   49.04    6.14
   1   6  -6   50.67    5.70
  -1   6   6   54.47    5.73
   1  -6  -6   46.00    6.64
  -1   6   6   59.14    5.80
   1  -6  -5  166.89   17.38
  -1   6   5  162.77   17.03
  -1  -6   5  170.72   17.07
   1  -6  -5  134.62   17.83
   1   6  -5  156.37   17.70
  -1   6   5  164.74   17.10
  -1  -6   5  170.26   17.05
  -1   6   5  159.78   17.00
   1  -6  -4   32.88    4.19
   1   6  -4   23.83    3.47
  -1   6   4   29.31    3.59
   1   6  -4   36.01    4.99
  -1  -6   4   33.70    3.48
  -1   6   4   27.03    3.44
   1  -6  -4   22.76    5.23
  -1   6   4   27.82    3.40
  -1  -6   4   29.15    3.39
  -1  -6   3    8.19    1.05
   1  -6  -3    6.96    2.21
  -1  -6   3    6.82    1.34
  -1   6   3    8.12    1.33
  -1  -6   3    8.96    1.49
   1  -6  -3    9.08    3.24
   1   6  -3    7.20    3.17
  -1   6   3    5.89    1.38
   1   6  -3   10.81    2.12
  -1   6   3    7.66    1.76
   1   6  -2   28.40    3.06
   1  -6  -2   27.33    2.98
  -1   6   2   20.48    2.53
  -1  -6   2   21.48    2.54
  -1  -6   2   22.48    2.57
  -1   6   2   22.74    2.59
  -1   6   2   25.09    2.73
   1  -6  -1   36.47    4.44
   1  -6  -1   39.47    4.53
  -1  -6   1   44.48    4.34
   1   6   0   34.53    3.75
   1   6   0   33.54    3.40
  -1   6   0   30.14    3.53
   1  -6   0   35.03    3.40
  -1  -6   0   31.50    3.56
  -1  -6   0   29.12    3.63
  -1   6   0   28.96    3.53
   1   6   1  366.32   39.06
  -1   6  -1  372.44   39.00
  -1   6  -1  419.54   39.00
  -1  -6  -1  350.57   39.11
  -1   6  -1  388.23   39.01
  -1   6  -2   14.35    1.95
  -1  -6  -2   14.78    2.74
  -1  -6  -2   17.35    2.95
  -1   6  -2   19.14    2.07
  -1   6  -2   15.47    2.75
  -1  -6  -2   17.79    2.13
  -1  -6  -2   16.83    2.53
   1   6   2   13.97    2.37
   1   6   2   20.76    2.30
  -1  -6  -3  456.92   55.78
  -1  -6  -3  546.82   55.63
  -1   6  -3  644.89   55.68
  -1  -6  -3  486.31   55.73
   1   6   3  562.68   55.67
  -1  -6  -4    2.87    2.71
   1   6   4    0.50    1.47
  -1  -6  -4    0.44    3.42
  -1  -6  -4    2.94    1.36
  -1   6  -4    0.67    1.22
  -1  -6  -5   82.17   12.65
  -1   6  -5  104.96   12.53
  -1  -6  -5  107.74   12.63
   1   6   5  112.62   12.23
   1   6   5  118.17   12.66
  -1   6  -5  120.45   12.23
  -1  -6  -5  129.65   12.23
  -1  -6  -5  122.43   13.48
  -1   6  -5  122.18   12.42
  -1  -6  -5   87.17   12.79
  -1  -6  -5  120.64   13.29
   1   6   5  128.29   12.29
  -1   6  -5  121.01   12.22
  -1  -6  -5  130.98   12.24
   1  -6   5  112.35   12.56
   1   6   5  117.39   12.58
   1   6   6   41.34    4.09
  -1  -6  -6   26.95    5.41
  -1   6  -6   28.31    4.87
   1  -6   6   33.24    4.57
   1   6   6   31.90    4.42
  -1   6  -6   37.21    4.51
  -1  -6  -6   30.95    5.37
  -1  -6  -6   33.05    4.65
  -1  -6  -6   41.31    6.04
  -1  -6  -6   45.40    4.18
  -1   6  -6   35.80    4.14
   1   6   6   36.61    4.45
   1  -6   6   34.05    4.44
   1   6   6   32.08    4.56
   1   6   6   33.38    4.03
  -1  -6  -6   39.62    4.14
  -1   6  -6   38.71    4.13
  -1  -6  -7   64.39    9.31
  -1  -6  -7   66.10    8.61
  -1   6  -7   88.11    8.37
   1   6   7   72.25    8.25
  -1  -6  -7   67.23    9.34
  -1   6  -7   65.49    8.97
  -1   6  -7   86.99    8.69
  -1  -6  -7   68.18    8.66
  -1   6  -7   92.32    8.39
  -1  -6  -7   91.59    8.42
  -1   6  -8    7.62    2.05
  -1  -6  -8   12.07    3.50
  -1   6  -8    9.07    2.84
   1   6   8    8.42    1.38
  -1   6  -8   11.89    1.92
  -1   6  -8   10.68    1.54
  -1  -6  -8    8.20    1.55
  -1  -6  -8   10.05    2.30
  -1  -6  -9    5.11    2.42
  -1   6  -9   10.11    1.75
  -1  -6  -9   12.17    1.46
  -1   6  -9   11.29    1.43
  -1   6  -9    9.01    1.93
   1  -7  -9    3.58    2.84
   1   7  -9    6.91    1.48
   1  -7  -9    4.51    1.20
   1  -7  -9    3.65    1.53
   1  -7  -9    6.40    1.18
   1   7  -9    6.75    1.12
   1   7  -9    5.88    2.30
   1  -7  -8    2.23    4.08
   1   7  -8    2.86    1.86
   1   7  -8    1.81    3.04
   1   7  -8    3.13    1.19
   1  -7  -8    2.64    1.21
   1   7  -8    2.33    1.54
   1  -7  -8    4.13    2.47
  -1   7   8    4.05    1.13
   1  -7  -7   18.36    6.01
   1  -7  -7   23.41    2.61
   1   7  -7   21.81    2.54
   1  -7  -7   23.33    4.22
   1  -7  -7   18.50    3.69
   1   7  -7   13.88    4.09
   1  -7  -7   18.17    4.73
  -1   7   7   19.19    2.66
   1   7  -7   23.78    2.74
   1   7  -7   20.40    3.05
  -1  -7   6   33.66    4.55
  -1   7   6   33.52    4.48
   1  -7  -6   37.81    7.33
  -1  -7   6   34.08    4.50
  -1   7   6   38.40    4.52
   1  -7  -6   40.59    5.23
   1  -7  -6   31.56    4.85
   1   7  -6   34.74    4.39
   1   7  -6   37.38    4.10
   1  -7  -6   33.24    5.45
  -1   7   6   42.97    4.23
  -1   7   6   34.97    4.63
  -1   7   6   39.32    4.14
   1   7  -6   39.16    4.11
   1  -7  -5  202.07   20.36
  -1   7   5  197.81   20.78
   1  -7  -5  192.76   21.02
  -1   7   5  195.40   20.67
  -1  -7   5  201.13   20.68
  -1  -7   5  202.68   20.71
  -1   7   5  182.67   20.65
   1  -7  -5  162.35   21.41
  -1   7   5  224.05   20.44
   1  -7  -5  161.41   20.76
  -1   7   5  202.30   20.39
   1   7  -4   21.09    3.23
  -1   7   4   33.53    3.51
   1   7  -4   30.78    4.81
  -1   7   4   25.13    3.20
   1  -7  -4   16.98    5.00
  -1  -7   4   28.59    3.22
  -1  -7   4   27.45    3.16
  -1   7   4   27.27    3.19
   1  -7  -4   23.58    3.94
  -1   7   3  443.86   47.76
  -1  -7   3  502.05   47.72
  -1   7   3  441.97   47.69
   1  -7  -3  480.73   48.06
   1   7  -3  569.11   48.12
  -1  -7   3  495.32   47.70
  -1   7   3  415.44   47.67
   1  -7  -3  451.38   47.83
   1   7  -3  490.88   47.77
  -1   7   2   54.91    6.07
  -1  -7   2   56.06    5.95
  -1   7   2   57.45    5.95
  -1   7   2   54.21    5.94
  -1  -7   2   55.74    5.93
   1  -7  -2   58.70    6.16
   1   7  -2   67.86    6.25
   1  -7  -1  424.14   39.94
  -1  -7   1  432.40   39.87
   1   7  -1  385.66   39.74
   1  -7  -1  360.65   39.86
  -1   7   0   97.69   11.41
  -1  -7   0  113.22   11.39
  -1  -7   0  117.72   11.50
   1   7   0  123.15   11.55
  -1   7  -1 1117.57  107.62
  -1   7  -1 1008.87  107.57
  -1  -7  -1  986.81  107.73
   1   7   1 1107.29  107.68
  -1   7  -1 1086.78  107.63
   1   7   2   22.17    2.49
   1   7   2   14.58    2.55
  -1  -7  -2   20.09    2.86
  -1   7  -2   18.25    2.80
  -1  -7  -2   20.69    2.28
  -1   7  -2   21.78    2.23
  -1  -7  -2   14.65    2.56
  -1  -7  -2   19.67    3.09
  -1   7  -2   15.11    2.18
   1   7   3   75.37    8.22
  -1  -7  -3   88.56    8.18
  -1   7  -3   73.52    8.09
  -1  -7  -3   66.98    8.47
  -1  -7  -3   70.87    8.56
   1   7   4    2.84    1.58
  -1  -7  -4    3.27    2.92
  -1  -7  -4    1.70    3.35
  -1   7  -4    3.06    1.30
  -1  -7  -4    0.80    1.23
  -1  -7  -5   17.65    3.20
   1   7   5   16.49    2.34
   1   7   5   13.13    2.68
  -1  -7  -5   21.49    2.31
  -1   7  -5   19.15    2.36
  -1  -7  -5   12.46    3.46
  -1   7  -5   15.43    3.00
   1   7   5   18.82    2.30
  -1  -7  -5   19.60    4.73
  -1   7  -5   20.82    2.69
  -1  -7  -5   11.17    3.89
  -1  -7  -5   17.70    4.00
  -1   7  -5   19.92    2.31
  -1  -7  -5   18.89    2.30
   1  -7   5   17.69    2.56
   1   7   5   16.75    2.55
   1   7   6   25.25    2.50
  -1  -7  -6   12.40    4.23
  -1   7  -6   17.59    3.56
   1   7   6   18.03    2.99
   1   7   6   15.66    2.38
   1  -7   6   16.50    2.86
   1   7   6   19.81    2.84
   1  -7   6   16.32    2.82
   1   7   6   19.13    2.77
  -1   7  -6   19.46    3.09
  -1  -7  -6   18.57    4.34
  -1  -7  -6   24.34    3.36
  -1  -7  -6   22.46    4.55
  -1  -7  -6   24.05    2.57
  -1   7  -6   16.28    2.55
  -1   7  -6   16.61    2.57
  -1  -7  -6   18.73    2.59
  -1  -7  -7   46.92    7.70
  -1  -7  -7   50.45    6.86
  -1  -7  -7   51.88    7.70
  -1   7  -7   53.27    7.17
   1   7   7   54.95    6.40
  -1   7  -7   64.56    6.55
  -1  -7  -7   55.10    6.89
  -1   7  -7   67.21    6.90
  -1   7  -7   65.99    6.56
  -1  -7  -7   76.83    6.61
  -1   7  -8   15.98    2.62
  -1   7  -8   14.18    3.15
  -1   7  -8   19.60    2.43
   1   7   8   16.36    2.07
  -1  -7  -8   18.35    2.20
  -1   7  -8   18.67    2.18
  -1  -7  -8   15.92    4.00
  -1  -7  -8   16.68    2.70
  -1  -7  -9   58.17    5.38
  -1   7  -9   52.31    5.36
  -1   7  -9   55.89    5.52
  -1  -7  -9   50.12    5.85
   1   8  -9    7.97    1.63
   1  -8  -9    9.28    2.83
   1  -8  -9    7.95    1.31
   1   8  -9   11.45    1.27
   1   8  -9    4.92    2.31
   1  -8  -9    5.19    1.64
   1  -8  -9    6.98    1.30
   1   8  -8   10.13    2.04
   1   8  -8    7.17    1.76
   1  -8  -8    5.32    2.70
   1   8  -8    9.82    1.53
   1  -8  -8   11.57    1.61
   1   8  -8    4.11    3.21
  -1   8   8    9.51    1.52
   1  -8  -8    6.24    4.10
   1   8  -7   25.39    5.75
   1   8  -7   42.01    4.66
   1  -8  -7   46.77    4.72
   1  -8  -7   42.62    5.56
   1  -8  -7   48.61    5.97
   1   8  -7   36.35    4.94
   1  -8  -7   46.30    6.36
   1   8  -7   45.61    4.98
  -1   8   7   42.86    4.77
   1   8  -7   48.54    4.77
   1   8  -6  108.01   10.75
  -1  -8   6   98.89   11.20
  -1   8   6  102.16   11.17
   1  -8  -6  103.55   13.04
   1  -8  -6  108.12   11.54
   1  -8  -6   94.85   11.20
   1   8  -6   94.58   10.91
   1   8  -6  105.76   10.75
  -1   8   6  107.50   10.81
  -1   8   6  116.17   10.88
  -1   8   6  105.33   11.31
   1   8  -6   93.64   11.30
   1  -8  -6   86.21   11.52
  -1   8   6  106.08   11.19
  -1  -8   6  100.39   11.18
   1  -8  -5    5.23    2.64
   1   8  -5    9.40    2.50
  -1   8   5    6.83    1.55
  -1   8   5    5.87    1.35
  -1   8   5    5.33    1.87
   1  -8  -5    9.96    2.85
   1   8  -5    4.21    1.68
  -1  -8   5    7.49    1.52
  -1   8   5    5.52    1.51
   1  -8  -5    6.36    1.36
   1  -8  -5    4.24    2.27
   1  -8  -5    6.78    4.70
  -1  -8   5    5.57    1.49
  -1   8   5    4.95    1.53
   1  -8  -4  248.60   26.77
   1   8  -4  236.38   26.47
  -1  -8   4  273.07   26.56
  -1   8   4  248.80   26.51
  -1   8   4  262.71   26.55
   1  -8  -4  243.81   27.12
  -1  -8   4  287.44   26.60
  -1   8   4  267.80   26.66
   1  -8  -3   25.87    3.99
  -1   8   3   26.45    3.19
  -1  -8   3   28.13    3.20
  -1   8   3   28.67    3.25
  -1  -8   3   32.00    3.27
   1  -8  -3   26.45    4.37
   1   8  -3   29.80    3.72
  -1   8   3   25.40    3.45
   1   8  -2   38.15    4.16
   1  -8  -2   38.26    4.19
  -1  -8   2   36.82    3.76
  -1   8   2   32.50    3.75
  -1   8   2   34.00    3.77
  -1  -8   2   35.57    3.77
  -1   8   2   34.33    3.96
   1  -8  -1    0.86    1.24
   1  -8  -1    0.49    1.48
  -1  -8   1    2.35    0.78
   1   8  -1    1.28    1.62
   1   8  -1    1.26    0.43
  -1   8   1    0.40    1.63
   1   8   0  793.51   77.23
   1  -8   0  807.60   77.05
   1   8   0  724.41   77.04
  -1  -8   0  788.88   77.21
   1   8   0  797.59   77.13
   1  -8   0  716.56   77.08
  -1   8   0  721.55   77.14
  -1   8  -1   44.73    4.75
   1   8   1   38.51    4.86
  -1  -8  -1   38.59    4.97
  -1   8  -1   43.77    4.62
   1   8   1   46.56    4.70
  -1  -8  -2   23.08    2.92
  -1  -8  -2   17.24    2.76
  -1  -8  -2   19.46    2.14
  -1   8  -2   17.57    2.10
  -1  -8  -2   15.70    2.51
  -1   8  -2   12.73    2.11
   1   8   2   18.65    2.34
   1   8   2   15.33    2.51
  -1  -8  -3   22.15    4.07
  -1   8  -3   30.83    3.15
  -1  -8  -3   26.69    3.14
  -1  -8  -3   22.07    3.86
   1   8   3   22.57    3.34
  -1  -8  -4   12.31    3.81
   1   8   4   19.27    2.89
  -1  -8  -4   19.48    4.08
  -1   8  -4   23.80    2.84
  -1  -8  -4   20.91    2.76
  -1   8  -5   94.36   11.74
  -1  -8  -5   77.72   11.98
  -1  -8  -5  109.54   11.91
   1   8   5  110.66   11.43
   1   8   5  110.73   11.88
  -1   8  -5  115.89   11.42
  -1  -8  -5  116.03   11.41
  -1  -8  -5   91.68   12.52
   1   8   5  108.76   11.79
   1  -8   5  131.45   11.92
  -1  -8  -5   85.61   12.05
  -1   8  -5  119.65   11.62
  -1  -8  -5  109.77   12.52
   1   8   5  113.02   11.47
  -1  -8  -5  118.84   11.41
  -1   8  -5  105.96   11.40
   1  -8   5  116.03   11.80
   1   8   5   99.78   11.71
   1   8   6   67.77    6.49
  -1  -8  -6   48.46    7.60
  -1   8  -6   47.41    6.97
   1   8   6   59.76    7.01
   1   8   6   57.72    6.42
   1  -8   6   54.49    6.86
   1   8   6   49.73    6.77
   1  -8   6   56.09    6.84
   1   8   6   58.37    6.81
  -1   8  -6   68.68    6.82
  -1  -8  -6   56.29    6.96
  -1  -8  -6   42.74    7.51
  -1  -8  -6   60.04    8.17
  -1   8  -6   63.32    6.47
  -1  -8  -6   65.38    6.47
  -1   8  -6   64.54    6.46
  -1  -8  -6   66.18    6.49
  -1  -8  -7    5.60    3.94
  -1  -8  -7    8.40    2.56
  -1  -8  -7    4.73    4.12
  -1   8  -7    5.77    3.03
   1   8   7    6.03    1.48
  -1   8  -7    7.00    1.87
  -1  -8  -7    6.29    2.61
  -1   8  -7    7.46    1.85
  -1   8  -8    6.89    1.89
  -1  -8  -8    8.46    2.06
  -1  -8  -8   12.38    3.59
   1   8   8    7.34    1.25
  -1   8  -8    6.73    1.35
  -1  -8  -8    7.53    1.39
  -1   8  -8    7.85    2.65
  -1   8  -8    6.91    1.73
  -1   8  -9    1.83    1.39
  -1   8  -9    4.69    1.30
  -1  -8  -9    3.94    2.12
  -1  -8  -9    4.95    0.97
  -1   8  -9    6.55    0.94
   1   9  -9   -0.85    1.89
   1  -9  -9    0.55    1.39
   1  -9  -9    1.41    2.53
   1   9  -9    0.08    1.24
   1   9  -8  123.20   11.91
   1  -9  -8   95.64   12.58
   1   9  -8   74.31   12.17
   1  -9  -8  133.80   11.74
   1   9  -8  119.68   11.71
  -1   9   8  104.39   11.70
   1  -9  -8  101.68   12.09
   1   9  -7    0.20    1.39
  -1   9   7   -1.72    1.37
   1  -9  -7    2.34    4.09
   1   9  -7    0.36    1.05
   1  -9  -7   -0.94    1.17
   1  -9  -7   -3.11    2.88
   1  -9  -7   -0.14    3.33
   1   9  -7   -0.34    1.77
   1   9  -7   -0.91    1.81
   1   9  -7   -1.83    3.24
   1   9  -6  329.45   33.13
   1  -9  -6  285.99   34.56
  -1  -9   6  356.46   33.64
  -1   9   6  306.72   33.55
   1  -9  -6  318.41   33.65
   1   9  -6  311.11   33.25
   1  -9  -6  300.79   33.43
   1   9  -6  337.93   33.13
  -1   9   6  338.39   33.19
   1   9  -6  261.87   33.46
   1  -9  -6  275.59   33.65
  -1   9   6  320.81   33.56
  -1   9   6  371.32   33.25
  -1   9   6  320.31   33.69
  -1   9   5   -0.97    1.69
   1  -9  -5   -2.15    2.93
   1   9  -5   -0.69    2.37
  -1   9   5    0.56    1.21
   1  -9  -5    3.35    4.49
  -1  -9   5   -0.57    1.33
   1  -9  -5   -2.63    2.93
  -1  -9   5    1.55    1.21
  -1   9   5    0.87    1.22
   1  -9  -5    1.06    2.74
  -1   9   5    2.71    1.38
   1  -9  -5   -1.70    3.33
  -1   9   5    1.65    1.21
  -1   9   4   49.67    5.74
  -1   9   4   49.32    5.52
  -1  -9   4   55.33    5.53
  -1  -9   4   54.02    5.55
   1  -9  -4   40.75    6.64
  -1   9   4   49.15    5.53
   1  -9  -4   52.49    6.10
   1   9  -4   44.83    5.55
  -1   9   3  146.48   16.16
  -1  -9   3  164.76   16.04
  -1   9   3  143.25   16.01
   1  -9  -3  141.06   16.47
  -1   9   3  159.61   16.05
  -1  -9   3  167.69   16.05
   1   9  -3  168.11   16.22
   1  -9  -3  143.87   16.26
  -1   9   2   16.10    2.18
   1   9  -2   16.90    2.43
  -1   9   2   13.35    1.72
  -1  -9   2   15.25    1.75
  -1   9   2   14.82    1.78
  -1  -9   2   13.76    1.75
   1  -9  -2   13.19    2.37
  -1   9   1    5.39    1.37
  -1  -9   1    6.13    1.10
   1   9  -1    6.09    0.78
  -1   9   1    3.66    1.77
   1   9  -1    7.32    1.78
   1  -9  -1    6.32    1.67
   1  -9  -1    4.54    1.51
   1   9   0   21.25    2.31
   1  -9   0   23.58    2.31
   1  -9   0   21.69    2.39
   1   9   0   21.36    2.51
   1   9   0   23.46    2.94
  -1   9   0   21.32    2.58
  -1  -9   0   21.15    2.86
   1   9   1  209.00   19.75
  -1   9  -1  193.49   19.67
  -1  -9  -1  177.05   19.84
  -1   9  -1  197.85   19.75
   1   9   1  176.89   19.80
   1   9   2  270.71   27.18
  -1   9  -2  283.56   27.07
  -1  -9  -2  308.16   27.11
  -1  -9  -2  256.32   27.31
  -1  -9  -2  259.20   27.22
   1   9   2  225.96   27.18
  -1   9  -2  240.40   27.05
   1   9   3    3.32    1.59
  -1   9  -3    2.43    1.18
  -1  -9  -3    2.02    1.15
  -1  -9  -3    3.92    2.82
  -1  -9  -3   -0.35    2.64
  -1  -9  -4  708.77   75.88
   1   9   4  760.87   75.66
  -1  -9  -4  745.50   75.91
  -1  -9  -5   15.86    3.32
   1   9   5   19.12    2.59
   1   9   5   20.47    3.17
  -1  -9  -5   22.29    2.51
  -1   9  -5   21.38    2.54
  -1   9  -5   15.88    3.20
   1   9   5   23.32    2.56
  -1  -9  -5   16.44    4.82
   1   9   5   23.61    2.91
   1  -9   5   20.51    2.91
  -1   9  -5   21.94    2.98
  -1  -9  -5   11.86    3.93
  -1  -9  -5   16.61    4.30
  -1   9  -5   20.64    2.49
  -1  -9  -5   22.76    2.51
   1   9   5   17.64    2.76
   1  -9   5   18.25    2.79
   1   9   6  159.80   14.59
  -1   9  -6  126.49   14.90
   1   9   6  136.13   15.04
   1   9   6  128.66   14.52
   1   9   6  127.10   14.90
   1  -9   6  137.29   14.97
   1  -9   6  138.21   14.95
   1   9   6  135.90   14.91
  -1  -9  -6  106.82   15.29
  -1   9  -6  151.09   14.79
  -1  -9  -6  126.23   14.84
  -1  -9  -6  115.75   15.68
  -1   9  -6  147.05   14.53
  -1  -9  -6  158.06   14.55
  -1   9  -6  146.95   14.53
  -1  -9  -7   21.57    3.35
  -1  -9  -7   16.60    4.53
  -1   9  -7   20.61    2.70
  -1   9  -7   20.92    2.70
   1   9   7   18.42    2.46
  -1  -9  -7   20.52    4.56
  -1   9  -7   21.45    3.65
  -1  -9  -7   18.40    3.31
  -1   9  -8   11.46    2.71
   1   9   8   11.97    1.55
  -1  -9  -8    8.54    3.51
  -1  -9  -8    4.83    2.07
  -1   9  -8   16.07    1.94
  -1   9  -8   10.67    1.60
  -1  -9  -8   13.70    1.71
  -1  -9  -8   12.51    3.68
  -1   9  -8    8.97    2.08
  -1  -9  -8   11.56    2.24
  -1  -9  -9    1.81    0.73
  -1   9  -9    1.08    0.68
  -1   9  -9   -0.72    1.11
  -1  -9  -9   -0.49    1.94
  -1   9  -9   -1.07    1.08
   1 -10  -9   41.73    4.73
   1 -10  -9   42.79    5.37
   1  10  -9   55.14    4.76
   1 -10  -8   -0.51    3.93
   1 -10  -8    1.48    2.60
   1  10  -8    0.99    1.67
   1 -10  -8    3.40    1.17
   1  10  -8    2.97    1.06
   1  10  -8   -0.82    2.94
  -1  10   8    2.40    1.13
   1  10  -7   25.67    3.08
  -1  10   7   28.91    3.11
   1  10  -7   26.20    3.36
   1 -10  -7   27.02    3.01
   1  10  -7   27.30    2.95
   1 -10  -7   26.77    4.58
   1 -10  -7   22.55    4.24
   1  10  -7   22.80    3.25
   1 -10  -7   18.41    4.95
   1  10  -7   16.54    4.26
   1 -10  -6    5.04    3.80
  -1  10   6   -0.48    1.47
  -1  10   6    1.90    1.96
   1  10  -6   -1.41    2.94
   1  10  -6    0.15    1.22
  -1  10   6    0.14    1.35
   1 -10  -6   10.39    6.09
  -1 -10   6    1.00    1.52
   1 -10  -6    0.82    1.02
   1  10  -6    0.45    0.92
   1 -10  -6   -1.05    3.25
   1 -10  -6    1.01    2.79
  -1  10   6    0.83    1.28
   1  10  -6    1.40    1.71
   1  10  -6    1.91    1.49
   1  10  -6   -1.36    1.26
  -1  10   5  176.40   19.19
   1 -10  -5  185.92   19.02
  -1  10   5  180.73   19.03
  -1 -10   5  211.25   19.11
   1 -10  -5  155.20   19.85
   1 -10  -5  162.37   19.15
   1 -10  -5  175.44   19.45
  -1 -10   5  214.19   19.10
  -1  10   5  189.89   19.04
   1 -10  -5  147.45   19.27
  -1  10   5  179.02   18.75
   1  10  -5  175.03   19.03
   1 -10  -5  148.06   19.15
  -1  10   5  206.82   18.80
   1  10  -4   56.50    6.66
   1 -10  -4   53.88    7.13
   1 -10  -4   51.79    7.64
  -1  10   4   55.65    6.59
  -1 -10   4   68.29    6.67
  -1  10   4   60.68    6.86
  -1  10   4   62.27    6.61
  -1 -10   4   71.40    6.66
   1 -10  -3   10.30    2.54
  -1  10   3   10.96    1.63
  -1 -10   3   11.31    1.64
   1  10  -3   13.06    2.56
  -1  10   3    9.23    2.18
  -1 -10   3   11.40    1.61
  -1  10   3    9.68    1.56
   1 -10  -2   -0.07    1.93
   1 -10  -2   -0.19    1.94
  -1  10   2    1.41    0.80
  -1 -10   2    1.95    0.99
   1  10  -2    3.62    2.10
   1 -10  -1    3.61    1.51
   1 -10  -1    5.24    1.73
  -1 -10   1    5.83    1.14
   1  10  -1    5.52    0.78
  -1  10   1    5.27    1.36
   1  10  -1    9.30    2.09
  -1  10   1    3.27    1.88
  -1 -10   0    6.95    1.79
  -1  10   0    5.15    1.25
   1  10   0    4.93    1.86
   1 -10   0    6.14    0.86
   1  10   0    5.59    1.12
  -1  10  -1   51.16    5.38
   1  10   1   47.67    5.47
  -1 -10  -1   46.40    5.53
   1  10   1   50.63    5.30
  -1  10  -1   47.68    5.19
  -1  10  -2   34.97    3.74
  -1 -10  -2   36.38    3.77
  -1 -10  -2   32.43    4.51
   1  10   2   27.85    4.21
  -1  10  -2   35.57    3.90
  -1 -10  -2   29.39    4.20
  -1 -10  -3  542.33   67.26
  -1  10  -3  718.60   67.10
  -1 -10  -3  724.60   67.12
   1  10   3  645.14   67.15
  -1 -10  -3  605.51   67.25
   1  10   4   28.01    3.89
  -1 -10  -4   34.05    5.03
  -1 -10  -4   33.15    4.81
  -1 -10  -5  166.09   19.60
  -1  10  -5  167.78   19.47
   1  10   5  182.57   19.72
   1  10   5  188.09   19.25
  -1  10  -5  190.39   19.22
  -1 -10  -5  195.09   19.21
   1  10   5  194.76   19.60
   1 -10   5  205.31   19.65
  -1 -10  -5  147.58   20.15
  -1  10  -5  209.05   19.42
  -1 -10  -5  137.67   19.74
  -1 -10  -5  176.19   20.20
   1  10   5  182.24   19.26
  -1  10  -5  183.24   19.20
  -1 -10  -5  205.32   19.22
   1 -10   5  202.39   19.61
   1  10   5  177.52   19.53
   1  10   6    0.05    1.39
  -1  10  -6   -1.80    2.61
   1  10   6   -0.39    1.24
  -1 -10  -6   -1.59    3.04
  -1  10  -6    1.07    1.49
   1 -10   6    0.73    1.47
   1  10   6   -0.14    1.31
  -1 -10  -6    1.70    3.81
  -1 -10  -6    1.61    2.46
  -1 -10  -6    2.49    3.74
   1  10   6   -2.82    2.04
   1 -10   6    1.68    1.49
   1  10   6    2.64    1.56
  -1 -10  -6    0.44    1.54
  -1  10  -6    1.30    1.44
  -1 -10  -7   63.39    8.68
  -1 -10  -7   65.63    7.94
  -1  10  -7   81.30    7.56
  -1  10  -7   66.89    8.09
  -1  10  -7   75.48    7.55
   1  10   7   65.05    7.47
  -1 -10  -8   33.50    3.64
  -1  10  -8   35.21    3.61
  -1 -10  -8   33.36    4.89
  -1 -10  -8   25.42    3.87
  -1  10  -8   40.08    3.76
   1  10   8   31.16    3.57
  -1 -10  -8   33.21    5.04
  -1 -10  -8   35.48    3.99
  -1  10  -8   27.00    4.25
  -1  10  -9   12.01    1.39
  -1 -10  -9    9.97    2.10
  -1 -10  -9    9.34    1.06
  -1  10  -9    7.63    1.01
   1 -11  -9    3.18    1.36
   1  11  -9    2.50    1.23
   1 -11  -9    2.60    2.41
   1  11  -9    1.57    1.79
  -1  11   8    5.13    1.23
   1  11  -8    5.28    1.77
   1 -11  -8    1.37    3.63
   1 -11  -8    3.93    2.69
   1  11  -8    2.04    2.72
   1  11  -8    5.80    1.16
   1 -11  -8    6.26    1.29
   1  11  -7   18.78    2.37
  -1  11   7   18.39    2.42
   1  11  -7   13.63    2.49
   1  11  -7   19.41    2.21
   1 -11  -7   21.33    2.30
   1 -11  -7   15.04    3.76
   1 -11  -7   12.70    3.96
   1  11  -7   18.38    2.70
  -1  11   7   17.81    2.48
   1 -11  -7   23.94    4.82
   1  11  -7   10.66    3.57
   1  11  -6    6.66    1.83
  -1  11   6    9.25    1.81
  -1  11   6    7.84    2.33
  -1 -11   6    8.78    1.77
   1 -11  -6   12.33    3.91
   1  11  -6    9.21    3.00
   1  11  -6    6.08    1.45
  -1  11   6    7.18    1.57
   1 -11  -6    9.96    5.88
   1  11  -6    6.74    1.25
   1 -11  -6    7.50    1.37
   1 -11  -6    6.21    2.97
   1 -11  -6    9.18    3.50
   1  11  -6    9.45    1.85
   1  11  -6    6.76    1.49
   1 -11  -6    3.16    3.32
  -1  11   5  259.84   26.01
   1 -11  -5  210.85   26.44
   1  11  -5  248.97   26.27
   1 -11  -5  227.04   27.13
  -1  11   5  250.83   26.30
  -1 -11   5  281.59   26.37
  -1 -11   5  286.49   26.36
  -1  11   5  259.91   26.29
   1 -11  -5  244.60   26.68
  -1  11   5  275.36   26.54
   1 -11  -5  234.11   26.41
  -1  11   5  287.31   26.06
   1 -11  -5  253.63   26.27
   1  11  -5  231.13   26.03
   1 -11  -5  229.06   26.59
  -1 -11   4   28.23    3.31
   1 -11  -4   19.44    4.62
  -1  11   4   27.48    3.29
  -1  11   4   30.45    3.30
  -1 -11   4   31.37    3.32
   1  11  -4   20.51    3.37
  -1  11   4   29.40    3.64
   1 -11  -4   27.97    4.11
  -1  11   3   67.44    7.44
  -1 -11   3   70.62    7.45
  -1  11   3   68.84    7.43
  -1 -11   3   76.03    7.46
   1 -11  -3   64.20    7.83
   1  11  -3   81.72    7.79
  -1  11   3   65.39    7.69
   1 -11  -2   14.26    2.57
   1 -11  -2   11.65    2.55
  -1 -11   2   12.29    1.84
   1  11  -2   15.19    2.56
  -1 -11   1  160.73   15.99
  -1  11   1  138.88   16.00
   1  11  -1  150.13   15.83
   1 -11  -1  158.48   16.13
  -1  11   1  109.40   16.13
   1  11  -1  165.72   16.15
   1 -11  -1  130.39   16.02
  -1  11   1  165.18   15.83
  -1 -11   1  171.77   15.85
   1 -11   0    1.84    0.57
   1  11   0    3.19    0.99
   1  11   0    2.48    1.77
  -1  11   0    2.04    1.21
  -1 -11   0    1.15    1.60
   1  11   1  767.52   72.87
  -1  11  -1  731.98   72.79
  -1 -11  -1  673.09   72.96
  -1  11  -1  706.20   72.89
   1  11   1  671.95   72.94
  -1  11  -2    8.28    1.90
   1  11   2    6.68    2.42
  -1 -11  -2   10.14    2.23
  -1 -11  -2    8.52    2.89
   1  11   3  154.30   16.44
  -1 -11  -3  170.25   16.36
  -1  11  -3  162.63   16.34
  -1 -11  -3  133.31   16.60
  -1  11  -3  165.87   16.20
  -1 -11  -3  129.53   16.64
   1  11   4    3.17    1.72
  -1 -11  -4    2.98    2.94
  -1 -11  -4    0.55    3.15
   1 -11   4    2.12    1.16
   1  11   4    1.70    1.11
  -1 -11  -5   35.09    3.46
   1  11   5   26.66    4.02
  -1 -11  -5   27.83    4.33
  -1  11  -5   25.54    3.97
   1  11   5   30.46    3.52
  -1  11  -5   32.38    3.50
   1 -11   5   31.39    3.85
  -1 -11  -5   23.61    5.44
   1  11   5   25.53    3.74
  -1  11  -5   37.49    3.87
  -1 -11  -5   17.77    4.92
  -1 -11  -5   36.51    5.34
   1  11   5   32.11    3.57
   1  11   5   29.64    3.72
   1 -11   5   30.61    3.77
   1  11   6    2.71    1.48
  -1  11  -6    1.66    2.60
   1  11   6    3.84    1.37
   1 -11   6    2.70    1.46
   1  11   6    6.72    1.68
  -1  11  -6    4.70    1.49
  -1 -11  -6    3.40    1.55
  -1 -11  -6    6.23    3.85
  -1 -11  -6    4.60    2.67
  -1 -11  -6    6.39    3.18
   1  11   6    6.32    2.19
  -1 -11  -6    8.08    4.10
  -1  11  -6    5.03    1.54
   1 -11   6    2.89    1.47
   1  11   6    2.48    1.47
  -1  11  -7    5.78    2.95
   1  11   7    9.15    1.71
  -1  11  -7   12.32    1.97
  -1  11  -7   14.76    1.99
  -1 -11  -7   12.05    2.91
  -1 -11  -7    6.27    3.99
  -1 -11  -8    3.06    1.69
  -1 -11  -8   -1.28    3.05
  -1 -11  -8   -2.13    1.71
  -1  11  -8   -0.39    1.32
   1  11   8    2.48    0.91
  -1  11  -8   -2.65    2.10
  -1  11  -8    0.11    0.92
  -1 -11  -8   -0.47    1.01
  -1 -11  -8    2.20    3.33
  -1 -11  -9    3.72    0.89
  -1 -11  -9    9.58    1.95
   1 -12  -9   29.09    3.28
   1 -12  -9   25.37    2.33
   1  12  -8   -0.73    2.53
   1 -12  -8    2.11    2.62
   1 -12  -8    3.90    1.15
   1  12  -8    3.84    1.04
   1 -12  -8    6.93    3.76
   1  12  -8    5.72    1.68
  -1  12   8    3.24    1.19
   1  12  -7   75.30    7.82
  -1  12   7   75.21    7.87
   1 -12  -7   86.76    7.84
   1  12  -7   76.81    7.79
   1 -12  -7   82.06    8.82
   1  12  -7   67.98    7.90
   1 -12  -7   64.55    8.52
   1  12  -7   72.64    8.02
  -1  12   7   75.97    7.93
   1  12  -7   48.12    8.45
   1 -12  -7   69.83    9.07
   1  12  -6   32.71    4.05
  -1 -12   6   29.17    4.24
  -1  12   6   32.12    4.54
   1 -12  -6   28.00    5.41
   1  12  -6   26.11    4.70
   1  12  -6   34.36    3.79
   1  12  -6   33.66    3.78
   1 -12  -6   19.42    6.99
  -1  12   6   40.39    4.06
   1 -12  -6   35.17    5.19
   1 -12  -6   33.73    4.80
   1  12  -6   30.08    3.97
   1 -12  -6   31.62    5.29
  -1  12   6   40.00    3.95
   1  12  -6   34.23    3.70
   1 -12  -6   38.21    3.78
  -1  12   5  178.36   18.46
   1  12  -5  173.83   18.22
   1 -12  -5  157.11   18.44
  -1 -12   5  199.16   18.28
   1 -12  -5  159.77   19.23
  -1  12   5  178.81   18.22
   1 -12  -5  159.19   18.41
  -1  12   5  171.17   18.19
   1 -12  -5  164.20   18.61
   1 -12  -5  141.86   18.52
   1 -12  -5  173.70   18.20
   1  12  -5  169.19   17.96
  -1  12   5  177.67   17.93
  -1  12   5  194.76   17.99
   1  12  -4  286.32   31.60
   1 -12  -4  283.80   31.84
  -1  12   4  293.77   31.58
  -1 -12   4  330.32   31.62
   1 -12  -4  263.76   32.14
  -1  12   4  324.21   31.82
  -1  12   4  309.05   31.59
  -1 -12   4  348.41   31.63
   1 -12  -3   43.93    6.21
   1  12  -3   59.41    6.12
  -1 -12   3   60.98    5.75
  -1  12   3   51.54    5.72
  -1  12   3   52.06    6.05
  -1  12   3   50.08    5.72
   1 -12  -2   91.59   11.25
   1 -12  -2  105.78   11.42
   1  12  -2  116.21   11.34
  -1 -12   2  111.16   11.12
   1 -12  -1   11.09    2.33
   1 -12  -1   15.18    2.54
   1  12  -1   17.06    1.83
   1  12  -1   16.89    2.72
  -1 -12   1   16.64    2.07
  -1  12   1   15.04    2.25
  -1  12   1   11.05    2.73
  -1 -12   1   16.96    1.77
  -1  12   1   15.91    1.75
   1  12   0  510.81   50.72
   1 -12   0  517.00   50.71
  -1  12   0  484.50   50.76
  -1 -12   0  498.74   50.87
   1 -12   0  502.13   50.79
  -1  12   0  449.63   50.88
   1  12   0  501.39   50.90
  -1 -12  -1   16.31    2.88
  -1  12  -1   15.53    2.05
  -1  12  -1   17.52    2.65
   1  12   1   13.24    2.71
   1  12   1   16.09    2.22
   1  12   2   92.71    9.73
  -1 -12  -2   94.97    9.87
   1  12   2   86.06    9.87
  -1  12  -2   92.95    9.69
  -1 -12  -2   88.36   10.05
  -1 -12  -3  232.08   27.09
  -1 -12  -3  216.16   27.10
  -1  12  -3  274.18   26.73
  -1 -12  -3  296.09   26.90
  -1  12  -3  258.09   26.83
   1  12   3  255.18   26.95
   1 -12   4    2.53    1.18
  -1 -12  -4    3.44    3.31
   1  12   4    1.04    1.11
   1  12   4    0.80    1.71
   1  12   4    1.51    1.06
   1 -12   4    1.84    1.12
  -1 -12  -4   -0.19    3.05
  -1  12  -5  103.50   11.71
   1  12   5  110.01   11.44
  -1 -12  -5   92.61   11.86
  -1  12  -5  118.66   11.39
   1  12   5  118.23   11.78
  -1 -12  -5   92.17   12.66
   1 -12   5  116.94   11.81
  -1 -12  -5   88.36   12.19
   1  12   5  115.64   12.02
  -1 -12  -5  103.96   12.54
   1  12   5  112.22   11.47
   1  12   5  103.88   11.70
   1 -12   5  117.82   11.76
  -1  12  -6    2.85    2.42
   1  12   6    1.32    1.37
  -1 -12  -6   -0.13    3.00
  -1  12  -6    3.41    1.72
  -1  12  -6    1.91    1.47
   1  12   6    0.14    1.36
   1 -12   6    1.62    1.48
  -1  12  -6    2.93    1.41
  -1 -12  -6    0.63    3.85
  -1 -12  -6    4.81    2.77
   1  12   6    3.04    1.49
   1  12   6    5.17    1.96
   1  12   6    2.70    1.35
   1 -12   6    0.43    1.38
  -1 -12  -6    4.20    3.82
  -1 -12  -7   20.87    4.69
  -1 -12  -7   17.17    3.64
  -1  12  -7   29.69    2.94
  -1  12  -7   27.76    2.93
   1  12   7   21.40    2.82
  -1  12  -7   17.20    3.65
  -1  12  -7   21.07    2.70
  -1 -12  -7   23.67    2.78
   1  12   7   26.38    2.88
  -1 -12  -8    0.22    1.65
  -1 -12  -8    0.99    0.96
  -1  12  -8    2.06    0.91
  -1 -12  -8    0.71    1.57
  -1 -12  -8    2.69    2.94
  -1  12  -8    1.98    1.86
   1  12   8    2.84    0.95
  -1 -12  -9   -0.26    1.64
   1 -13  -9    0.07    2.21
   1  13  -9    0.18    1.43
   1 -13  -9   -0.31    1.18
   1  13  -8   63.45    6.42
   1 -13  -8   74.92    6.47
   1 -13  -8   54.82    6.96
   1  13  -8   69.68    6.68
   1 -13  -8   67.45    7.58
  -1  13   8   54.47    6.44
   1  13  -7    0.93    1.18
  -1  13   7    0.43    1.27
   1 -13  -7    5.53    4.03
  -1  13   7    1.03    1.44
   1 -13  -7   -0.25    1.10
   1  13  -7   -0.59    0.96
   1 -13  -7   -0.10    3.11
   1 -13  -7   -3.20    3.28
   1  13  -7    0.27    1.45
   1  13  -7    2.42    1.76
   1  13  -7    2.33    2.82
   1  13  -6  199.10   20.74
   1 -13  -6  173.87   21.32
   1  13  -6  153.12   20.97
  -1  13   6  211.74   20.67
  -1  13   6  192.04   21.26
   1  13  -6  207.81   20.57
   1 -13  -6  156.18   22.24
   1 -13  -6  195.01   21.25
   1 -13  -6  182.99   21.00
   1  13  -6  194.85   20.70
  -1  13   6  224.98   20.75
   1  13  -6  191.39   20.56
   1 -13  -6  219.35   20.61
   1  13  -6  207.33   20.58
   1 -13  -5   19.56    5.17
   1 -13  -5   14.51    3.71
   1 -13  -5   16.39    3.47
   1 -13  -5   16.46    2.78
   1  13  -5   12.20    2.10
   1  13  -5   12.63    2.87
  -1  13   5   15.61    2.12
  -1 -13   5   15.16    2.38
  -1  13   5   14.42    2.75
   1 -13  -5   16.60    3.60
  -1  13   5   19.31    2.27
   1 -13  -5   10.03    3.89
   1 -13  -4  130.67   15.49
  -1  13   4  136.41   14.67
  -1 -13   4  150.71   14.84
  -1  13   4  138.52   14.95
   1  13  -4  150.86   14.77
   1 -13  -4  131.51   15.04
  -1 -13   3  100.02    9.67
  -1  13   3   82.77    9.75
   1  13  -3  101.60    9.83
   1 -13  -3   75.90    9.86
   1 -13  -2    2.87    2.20
  -1 -13   2    6.61    1.31
   1  13  -2    7.78    2.35
  -1  13   2    7.00    1.90
   1 -13  -2    3.60    2.10
   1 -13  -1   19.34    2.77
  -1  13   1   16.18    3.19
   1  13  -1   18.42    2.07
  -1 -13   1   17.59    2.24
  -1  13   1   19.69    2.57
   1  13  -1   20.44    3.05
   1 -13  -1   14.39    2.59
   1 -13   0   61.35    6.68
  -1 -13   0   67.21    6.89
  -1  13   0   55.33    6.94
   1  13   0   62.58    6.96
   1  13   0   62.95    6.56
  -1  13   0   60.54    6.65
   1 -13   0   63.29    6.51
  -1 -13  -1    2.63    2.22
   1  13   1    4.37    1.54
   1 -13   1    5.25    1.03
  -1  13  -1    3.92    2.05
   1  13   1    4.28    2.30
   1 -13   1    2.96    0.66
   1  13   1    3.72    0.72
  -1  13  -1    4.96    1.23
  -1 -13  -2  228.93   25.56
  -1 -13  -2  256.83   25.51
   1  13   2  260.58   25.37
  -1  13  -2  257.88   25.33
   1  13   2  218.57   25.43
   1 -13   3   62.12    6.41
  -1 -13  -3   53.81    7.00
  -1 -13  -3   53.02    7.07
  -1  13  -3   62.48    6.48
   1  13   4  338.75   32.24
   1  13   4  304.25   31.74
   1 -13   4  383.60   32.06
   1  13   4  326.20   31.98
  -1 -13  -4  305.24   32.53
  -1 -13  -4  246.31   32.11
  -1 -13  -4  246.94   32.05
  -1 -13  -4  311.67   32.51
   1  13   4  300.24   31.76
   1  13   4  316.59   31.95
   1 -13   4  370.74   32.03
  -1 -13  -5   21.03    4.41
   1  13   5   15.93    2.51
  -1  13  -5   15.89    3.06
  -1  13  -5   21.16    2.40
   1  13   5   22.72    3.24
   1  13   5   19.18    2.45
   1 -13   5   21.12    2.71
   1  13   5   18.27    2.63
  -1 -13  -5   24.17    5.20
   1 -13   5   22.41    2.68
   1  13   5   18.62    2.57
  -1 -13  -5   11.41    4.14
  -1 -13  -5   14.60    4.26
  -1  13  -5   18.09    2.53
  -1 -13  -5   20.40    3.47
  -1  13  -5   17.31    2.33
  -1  13  -6   60.08    6.98
  -1 -13  -6   63.53    7.71
  -1  13  -6   50.19    7.27
   1  13   6   64.81    6.85
   1  13   6   62.46    7.50
  -1  13  -6   70.24    6.83
   1  13   6   55.00    7.10
   1  13   6   52.50    7.09
  -1 -13  -6   60.47    7.41
  -1 -13  -6   56.74    8.12
   1  13   6   72.13    6.91
  -1 -13  -6   61.19    8.47
  -1  13  -6   75.00    6.81
  -1 -13  -7    6.40    1.28
  -1  13  -7    5.37    1.17
  -1 -13  -7    6.19    2.65
  -1 -13  -7    7.14    3.85
  -1  13  -7    6.84    2.00
  -1  13  -7    7.33    1.58
   1  13   7    4.70    1.38
  -1  13  -7    3.57    2.51
  -1  13  -7    6.72    1.55
   1  13   7    5.15    1.44
  -1 -13  -8   12.40    2.17
   1  13   8   14.65    1.61
  -1 -13  -8   12.23    3.26
  -1  13  -8   11.35    1.57
  -1 -13  -8   14.67    1.65
  -1 -13  -9    2.36    1.51
   1 -14  -9   38.94    4.17
   1 -14  -9   30.97    3.61
   1 -14  -8    8.68    2.64
   1  14  -8   11.01    1.81
   1 -14  -8    7.46    3.61
   1 -14  -8    5.68    2.59
  -1  14   8    8.07    1.35
   1  14  -8    0.42    2.45
   1  14  -8    6.38    1.72
   1  14  -7   35.62    4.11
  -1  14   7   37.54    4.00
   1 -14  -7   34.17    5.11
   1  14  -7   29.71    3.87
   1 -14  -7   32.18    4.86
   1 -14  -7   34.00    5.74
  -1  14   7   34.94    3.92
   1  14  -7   15.48    4.79
   1  14  -7   35.26    3.74
   1 -14  -7   40.39    3.82
   1  14  -6   50.64    7.44
   1  14  -6   70.14    6.74
   1 -14  -6   39.69    9.28
   1  14  -6   63.18    6.98
   1  14  -6   66.15    6.70
  -1  14   6   64.30    6.85
  -1  14   6   70.20    6.95
  -1  14   6   55.66    7.46
   1 -14  -6   48.50    8.05
   1 -14  -6   61.73    7.81
   1  14  -6   61.10    6.88
   1 -14  -6   67.71    7.56
   1 -14  -5   47.59    6.81
   1 -14  -5   44.08    6.52
   1 -14  -5   54.32    6.65
  -1  14   5   55.77    5.70
  -1  14   5   52.84    6.31
  -1 -14   5   50.47    6.07
   1 -14  -5   55.36    7.80
   1  14  -5   51.82    6.14
   1 -14  -5   44.69    6.67
  -1  14   5   58.25    5.78
  -1 -14   4  110.70   11.20
  -1  14   4  106.12   11.34
   1  14  -4  105.70   11.13
   1 -14  -4   92.36   11.39
   1 -14  -4   98.34   11.97
  -1  14   4  106.70   10.89
  -1 -14   3    2.35    1.23
   1  14  -3    4.92    2.17
   1  14  -3    4.32    0.98
   1 -14  -3    2.49    2.42
   1 -14  -2  244.77   23.53
   1  14  -2  253.38   23.52
   1 -14  -2  196.14   23.81
   1 -14  -2  210.99   23.92
  -1  14   2  193.53   23.73
  -1 -14   2  219.44   23.69
   1  14  -2  232.89   23.86
   1 -14  -1    8.17    2.10
   1  14  -1    5.25    1.00
   1  14  -1    2.92    2.47
  -1  14   1    2.99    2.52
  -1 -14   1    4.78    1.18
  -1  14   1    5.77    1.73
   1 -14  -1    6.46    1.78
   1 -14   0  175.14   17.38
  -1  14   0  164.53   17.46
   1  14   0  170.70   17.41
   1  14   0  173.63   17.71
  -1  14   0  154.30   17.67
  -1 -14   0  175.23   17.64
   1 -14   0  166.78   17.50
   1  14   1  188.62   14.34
   1 -14   1  191.64   14.25
  -1  14  -1  179.13   14.21
   1  14   1  176.40   14.59
  -1  14  -1  178.92   14.55
  -1 -14  -1  164.95   14.59
  -1 -14  -2  233.12   22.80
  -1  14  -2  240.16   22.62
   1  14   2  219.94   22.78
  -1 -14  -2  202.39   22.82
   1  14   2  206.11   22.35
   1  14   2  235.74   22.65
  -1 -14  -3  110.09   12.81
  -1  14  -3  129.35   12.24
   1 -14   3  121.23   12.16
  -1 -14  -3   93.00   12.54
   1  14   3  118.46   12.15
   1 -14   3  124.15   12.15
   1  14   3  107.70   12.11
   1  14   4   30.43    3.57
  -1  14  -4   32.46    3.56
  -1 -14  -4   28.54    4.20
  -1 -14  -4   27.27    4.92
   1  14   4   37.25    4.22
   1  14   4   34.23    3.72
  -1 -14  -4   29.27    4.97
   1 -14   4   39.23    3.80
   1  14   4   33.07    3.69
   1 -14   4   36.58    3.75
  -1 -14  -4   26.20    4.81
  -1 -14  -4   23.28    4.38
   1  14   4   27.13    3.58
  -1 -14  -4   21.85    4.41
  -1 -14  -4   31.59    5.01
  -1  14  -5   66.68    9.57
  -1 -14  -5   70.09   10.03
  -1 -14  -5   82.22   10.38
   1  14   5   91.37    9.29
   1  14   5   85.68    9.92
  -1 -14  -5   90.26    9.92
  -1  14  -5   91.50    9.35
  -1  14  -5   96.83    9.24
  -1 -14  -5   74.99   10.70
   1  14   5   84.92    9.52
  -1 -14  -5   75.50   10.20
  -1 -14  -5   72.11   10.42
   1  14   5   85.11    9.32
  -1  14  -5   96.69    9.20
   1  14   5   98.88    9.57
  -1  14  -6   74.14    7.97
  -1 -14  -6   76.97    8.66
  -1  14  -6   46.26    8.19
   1  14   6   79.88    7.87
   1  14   6   65.27    8.47
  -1  14  -6   77.82    7.83
   1  14   6   66.90    8.12
   1  14   6   72.78    8.14
  -1 -14  -6   59.87    9.07
  -1 -14  -6   73.26    8.42
   1  14   6   85.36    7.92
  -1  14  -6   81.24    7.81
  -1 -14  -6   63.93    9.35
  -1  14  -7   58.02    7.03
  -1  14  -7   75.65    6.86
  -1 -14  -7   66.56    6.81
  -1  14  -7   62.17    6.77
   1  14   7   60.43    6.85
   1  14   7   76.69    6.91
  -1  14  -7   75.50    6.88
  -1 -14  -7   58.34    8.04
  -1 -14  -7   65.45    7.40
  -1  14  -8    1.54    0.76
   1  14   8    2.11    0.90
  -1  14  -8   -0.46    1.65
  -1 -14  -8    1.06    1.66
  -1  14  -8    3.69    1.43
  -1 -14  -8    1.83    2.73
  -1 -14  -9    5.92    1.54
   1  15  -9    0.57    1.15
   1 -15  -9    2.53    1.85
   1  15  -8    1.62    2.14
   1 -15  -8    2.31    3.27
   1  15  -8    0.50    1.54
  -1  15   8   -0.12    1.00
   1 -15  -8    3.06    2.44
  -1  15   7   19.33    2.22
   1 -15  -7    9.46    3.74
   1 -15  -7   13.88    3.50
   1  15  -7   13.45    1.84
   1  15  -7    5.12    3.18
   1 -15  -7   10.86    4.23
   1  15  -7   17.79    2.57
  -1  15   7   17.48    2.14
   1 -15  -6    6.01    4.13
  -1  15   6    8.20    1.87
   1  15  -6    2.19    2.88
   1  15  -6    9.30    1.46
  -1  15   6   10.16    1.76
   1 -15  -6   16.95    6.12
  -1  15   6    8.97    2.49
   1  15  -6    9.47    1.32
   1  15  -6   10.26    2.00
   1  15  -6    8.52    1.73
   1 -15  -6    9.26    3.67
   1 -15  -6   10.72    3.28
   1 -15  -5  100.96   13.76
   1 -15  -5  109.11   12.86
   1  15  -5  116.97   12.24
  -1  15   5  129.23   12.28
   1 -15  -5   98.61   13.00
  -1 -15   5  118.96   12.65
  -1  15   5  130.11   12.91
   1 -15  -5  106.28   13.08
   1  15  -5  132.35   12.67
   1 -15  -5  101.91   12.90
   1 -15  -4   20.49    3.86
  -1 -15   4   21.79    3.07
  -1  15   4   31.39    3.50
   1 -15  -4   13.07    3.62
   1  15  -4   32.74    3.33
  -1  15   4   23.53    2.79
   1 -15  -4   18.03    4.22
   1 -15  -4   21.18    4.66
   1  15  -3  431.99   39.15
  -1 -15   3  378.53   39.28
   1  15  -3  390.53   39.35
   1 -15  -3  300.34   39.32
  -1 -15   2    7.43    1.37
  -1  15   2    2.98    1.78
   1  15  -2    5.44    2.31
   1 -15  -2    6.55    2.33
   1  15  -2    6.17    0.84
   1 -15  -2    2.27    2.20
   1  15  -1  295.33   28.81
  -1 -15   1  289.02   29.00
  -1  15   1  278.06   29.01
  -1  15   1  226.66   29.17
   1  15  -1  307.74   29.21
   1 -15  -1  251.51   29.05
   1 -15  -1  306.76   29.19
  -1  15   0   21.17    2.66
  -1 -15   0   21.94    3.03
   1 -15   0   18.77    2.70
  -1  15   0   16.04    3.32
   1  15   0   19.55    2.53
   1  15   0   19.96    3.43
  -1 -15  -1  126.20   13.16
   1  15   1  115.34   13.16
  -1  15  -1  122.70   13.09
  -1  15  -1  115.16   12.76
   1 -15   1  134.68   12.81
   1  15   1  124.65   12.88
  -1 -15  -2   24.78    3.36
   1  15   2   20.00    2.31
  -1 -15  -2   19.87    3.55
   1  15   2   20.13    2.30
  -1  15  -2   21.72    3.13
   1  15   2   19.66    3.50
   1  15   2   20.79    2.90
  -1 -15  -3   57.22    7.17
   1  15   3   59.14    6.44
  -1 -15  -3   55.56    7.25
  -1  15  -3   72.56    6.69
   1  15   3   57.77    6.42
  -1 -15  -4    5.30    2.89
  -1 -15  -4    8.16    3.58
   1  15   4    8.88    1.64
   1  15   4   14.08    2.33
   1  15   4    9.05    1.63
  -1 -15  -4    4.41    3.41
   1  15   4   11.39    1.61
   1  15   4   10.47    1.59
  -1 -15  -4   10.63    3.45
  -1 -15  -4    9.20    3.50
  -1  15  -4    9.08    1.58
  -1 -15  -4    4.44    2.39
  -1 -15  -4    3.67    2.94
  -1 -15  -5    4.64    3.76
  -1 -15  -5    9.14    4.27
   1  15   5    8.61    1.69
   1  15   5    6.19    2.28
  -1  15  -5    3.01    2.15
   1  15   5    7.27    1.54
  -1  15  -5    7.23    1.47
  -1 -15  -5    8.61    4.31
   1  15   5    6.11    1.52
   1  15   5    4.57    1.45
  -1 -15  -5   11.50    4.10
  -1 -15  -5    1.79    3.57
  -1  15  -5    6.01    1.31
  -1  15  -5    4.51    1.63
  -1 -15  -5    9.69    2.91
  -1  15  -6    2.93    1.43
   1  15   6    4.33    1.56
   1  15   6    1.76    2.00
  -1  15  -6    3.84    1.31
  -1 -15  -6    3.35    3.77
  -1 -15  -6    3.20    3.04
  -1  15  -6    4.51    1.70
   1  15   6    6.04    1.56
  -1 -15  -6    3.96    4.22
  -1 -15  -6    3.08    2.86
  -1 -15  -6    3.67    4.04
  -1  15  -6    5.16    2.30
  -1  15  -7   28.32    3.23
  -1 -15  -7   28.72    5.01
  -1 -15  -7   29.73    4.23
  -1  15  -7   31.90    3.68
  -1  15  -7   32.96    3.39
   1  15   7   39.81    3.45
   1  15   7   29.35    3.38
   1  15   8    8.14    1.09
  -1  15  -8    8.98    1.59
  -1 -15  -8    6.21    1.73
  -1 -15  -8    7.00    2.79
   1 -16  -9   42.14    4.79
   1 -16  -8    6.59    2.54
  -1  16   8    5.68    1.18
   1  16  -8    1.42    2.18
   1 -16  -8   10.29    3.38
   1  16  -7   25.76    2.86
   1 -16  -7   24.08    4.29
   1 -16  -7   31.14    4.44
   1  16  -7   33.19    3.40
   1  16  -7   19.76    3.41
  -1  16   7   29.51    3.17
   1 -16  -7   24.40    5.07
  -1  16   7   27.44    3.05
   1  16  -6   23.84    2.71
   1 -16  -6   20.39    6.66
  -1  16   6   25.64    3.82
   1 -16  -6   27.37    4.16
   1 -16  -6   28.82    4.68
   1 -16  -6   13.13    4.92
  -1  16   6   25.44    3.11
   1  16  -6   11.45    3.83
  -1 -16   6   25.70    3.44
   1  16  -6   25.61    2.98
  -1  16   6   25.13    3.00
  -1  16   5   56.55    5.79
   1 -16  -5   41.77    6.65
   1  16  -5   66.04    6.30
   1 -16  -5   44.88    7.15
  -1 -16   5   51.14    6.12
  -1  16   5   52.79    6.43
   1 -16  -5   44.65    7.93
   1  16  -5   54.26    5.71
   1 -16  -5   40.75    6.68
   1  16  -4   13.27    1.74
   1 -16  -4   11.22    3.15
   1 -16  -4    6.78    2.91
   1  16  -4   16.63    2.32
  -1 -16   4    8.38    1.90
  -1  16   4   14.84    2.51
  -1  16   4    9.68    1.74
   1 -16  -4    7.21    3.16
   1 -16  -4    7.32    2.72
   1 -16  -4    9.36    4.07
   1  16  -3   80.51    8.35
   1 -16  -3   65.81    8.36
  -1 -16   3   81.67    8.19
  -1  16   3   71.20    8.29
   1  16  -2  274.84   26.00
   1 -16  -2  225.56   25.88
   1 -16  -2  265.90   26.11
  -1 -16   2  256.39   25.81
  -1  16   2  239.84   25.86
   1 -16  -1    0.29    1.89
   1 -16  -1    2.09    2.01
   1  16  -1    1.50    0.81
  -1  16   1    1.77    1.55
   1  16  -1    0.46    2.43
  -1 -16   1   -0.17    1.08
  -1  16   1    1.88    2.49
   1  16   0  224.73   23.51
  -1  16   0  218.82   23.48
   1 -16   0  221.08   23.30
  -1 -16   0  229.84   23.44
   1  16   0  231.79   23.20
  -1  16   0  226.00   23.25
  -1  16  -1  214.77   23.13
   1  16   1  220.96   23.22
  -1 -16  -1  198.62   23.19
   1  16   1  227.76   22.98
  -1  16  -1  217.96   22.85
   1 -16   1  244.18   22.93
  -1 -16  -2   13.85    3.20
  -1 -16  -2   19.82    3.01
  -1  16  -2   12.37    2.74
   1  16   2   16.64    2.50
   1  16   2   15.31    3.09
   1 -16   2   15.70    2.14
   1  16   3   67.39    7.31
  -1 -16  -3   70.58    8.23
   1  16   3   76.20    7.76
   1  16   3   65.38    7.29
  -1 -16  -3   60.00    8.21
  -1  16  -3   81.86    7.61
   1  16   4   18.47    2.27
  -1 -16  -4    8.95    3.68
  -1 -16  -4   21.28    3.89
   1  16   4   16.24    2.36
   1  16   4   16.95    2.26
  -1 -16  -4   16.94    3.99
  -1 -16  -4   12.87    3.75
  -1 -16  -4   23.01    4.17
  -1 -16  -4   14.04    3.43
  -1 -16  -4   15.19    3.05
  -1  16  -4   18.91    2.21
   1  16   4   15.44    2.20
  -1  16  -5   69.81   11.77
  -1 -16  -5   89.26   12.27
  -1 -16  -5  100.33   12.68
   1  16   5  118.37   11.52
   1  16   5  119.82   12.23
  -1  16  -5  118.70   11.44
  -1 -16  -5   97.72   12.92
  -1 -16  -5   91.26   12.39
   1  16   5  111.02   11.53
  -1 -16  -5  104.55   12.04
  -1  16  -5  116.27   11.56
  -1 -16  -5  105.45   12.75
  -1  16  -5  117.76   11.39
  -1 -16  -6   61.20    9.22
  -1 -16  -6   73.42    8.53
  -1 -16  -6   66.94    9.14
   1  16   6   88.59    8.07
  -1  16  -6   81.98    7.93
   1  16   6   78.81    8.00
  -1  16  -6   81.37    7.90
  -1 -16  -6   73.20    8.71
  -1  16  -6   75.56    8.12
  -1 -16  -7   40.38    5.09
  -1 -16  -7   40.11    5.91
   1  16   7   50.91    4.50
   1  16   7   41.68    4.45
  -1  16  -7   50.32    4.44
  -1  16  -7   43.10    4.65
  -1  16  -8    3.30    1.29
  -1 -16  -8    1.07    2.52
   1  16   8    0.16    0.78
  -1  16  -8    0.14    1.35
  -1 -16  -8    1.67    1.49
   1 -17  -9   -0.18    1.38
   1 -17  -8   66.05    7.25
  -1  17   8   64.52    6.80
   1 -17  -8   68.19    7.65
   1 -17  -7   -3.29    3.89
   1  17  -7   -1.42    1.62
   1 -17  -7    2.71    2.98
   1 -17  -7   -0.60    2.98
  -1  17   7   -0.09    1.39
   1  17  -7   -3.13    1.83
  -1  17   7    0.52    1.15
   1  17  -7   -1.02    2.46
  -1  17   6   80.39    7.53
   1 -17  -6   59.33    8.61
   1  17  -6   44.50    7.88
  -1  17   6   76.06    7.43
   1 -17  -6   75.41    8.13
   1  17  -6   70.85    7.40
   1 -17  -6   62.59    8.34
   1 -17  -6   48.78   10.14
   1 -17  -5   24.86    5.84
   1 -17  -5   19.47    5.08
   1  17  -5   25.61    3.19
   1 -17  -5   24.96    4.66
  -1  17   5   24.99    3.98
  -1 -17   5   26.50    3.64
   1  17  -5   32.46    3.94
   1 -17  -5   30.82    4.84
  -1  17   5   29.01    3.31
   1 -17  -4   99.73   14.34
   1 -17  -4  110.03   14.47
   1  17  -4  151.59   13.91
  -1  17   4  133.64   13.87
   1 -17  -4  100.55   14.29
   1 -17  -4  102.10   14.49
  -1 -17   4  140.71   14.30
   1 -17  -4  121.31   15.05
  -1 -17   3   58.44    6.09
  -1  17   3   52.01    6.19
   1  17  -3   60.27    6.40
   1 -17  -3   44.36    6.42
  -1  17   2   84.67    8.90
  -1 -17   2   80.36    8.77
   1  17  -2   95.39    9.15
   1 -17  -2   70.87    8.95
   1 -17  -2   82.95    9.22
  -1  17   1    5.21    2.72
   1  17  -1    4.72    2.60
  -1  17   1    6.81    1.70
  -1 -17   1    9.92    2.03
   1 -17  -1    3.46    1.90
   1 -17  -1    4.68    2.17
   1  17   0   69.90    7.58
  -1  17   0   72.38    7.68
  -1  17   0   64.07    8.03
   1 -17   0   75.93    7.78
  -1 -17   0   73.58    7.95
  -1 -17  -1    1.93    2.19
  -1  17  -1    0.06    1.15
  -1  17  -1    0.45    2.14
   1 -17   1    1.82    0.94
   1  17   1   -0.64    2.44
   1  17   1   -0.44    1.41
  -1 -17  -2  185.22   19.05
   1 -17   2  188.63   18.69
   1  17   2  178.65   18.78
   1  17   2  160.42   18.96
  -1  17  -2  191.29   18.84
  -1 -17  -2  168.97   19.02
  -1 -17  -3   41.57    5.53
  -1 -17  -3   38.33    5.35
   1  17   3   45.50    4.97
   1 -17   3   48.98    4.75
   1  17   3   34.55    4.37
   1  17   4  108.22   10.78
  -1 -17  -4  114.38   12.03
  -1 -17  -4   84.76   11.57
  -1  17  -4  113.05   10.78
  -1 -17  -4   94.22   11.22
  -1 -17  -4   93.59   11.67
  -1 -17  -4   98.25   11.83
  -1 -17  -4   83.08   11.35
   1  17   4  109.89   10.80
  -1 -17  -4   91.73   11.33
  -1  17  -5    3.94    1.31
   1  17   5    4.04    1.55
   1 -17   5    3.09    1.61
   1  17   5    3.86    2.08
  -1 -17  -5    8.83    4.46
  -1  17  -5    6.04    1.58
  -1 -17  -5    4.97    2.92
  -1 -17  -5    8.66    4.24
   1  17   5    4.47    1.62
  -1 -17  -5    8.39    4.01
  -1  17  -5    1.02    2.07
  -1 -17  -5    0.79    3.64
  -1 -17  -5    1.55    4.10
   1  17   6  127.70   12.82
  -1  17  -6  130.44   12.92
  -1 -17  -6  126.26   13.45
  -1 -17  -6  124.04   13.28
  -1  17  -6  136.58   12.72
  -1 -17  -6  103.98   13.71
  -1 -17  -6  117.29   13.80
  -1  17  -6  133.68   12.75
   1  17   6  153.21   12.90
   1  17   7    1.68    1.21
  -1  17  -7    2.29    1.15
  -1  17  -7    0.22    1.97
   1  17   7    2.78    1.21
  -1 -17  -7   -1.33    3.49
  -1 -17  -7    3.10    2.56
  -1  17  -7    3.04    1.65
  -1 -17  -7   -0.26    3.94
   1  17   8   26.03    1.89
  -1 -17  -8   22.39    2.29
  -1 -17  -8   27.63    3.17
  -1  18   8    4.50    1.03
   1 -18  -8    4.10    2.25
   1 -18  -8    7.64    2.97
   1 -18  -7    3.85    3.69
   1  18  -7    2.94    1.68
  -1  18   7    1.92    1.32
   1  18  -7    0.70    2.21
  -1  18   7    2.32    1.20
   1 -18  -7    2.74    2.83
   1 -18  -7    2.62    2.91
   1  18  -6   23.52    3.23
   1  18  -6   24.12    2.82
  -1  18   6   29.49    3.02
   1 -18  -6   20.82    4.88
   1 -18  -6   26.71    4.43
  -1 -18   5    9.40    2.00
   1 -18  -5    8.08    3.81
   1 -18  -5   12.63    5.16
   1  18  -5    6.08    1.66
   1 -18  -5    8.93    3.70
  -1  18   5    8.15    1.88
   1  18  -5    8.28    2.16
   1 -18  -5    2.03    4.22
   1  18  -5   13.43    2.65
  -1  18   5    6.00    2.34
   1 -18  -4   95.64   14.68
   1 -18  -4  113.92   14.74
   1 -18  -4  101.41   14.80
   1  18  -4  162.00   14.29
  -1  18   4  130.65   14.23
  -1 -18   4  138.31   14.67
   1 -18  -4  112.43   15.34
  -1 -18   3   13.20    2.01
   1  18  -3   11.95    2.67
  -1  18   3   12.13    2.44
   1  18  -3   13.97    2.14
  -1  18   3    9.46    1.82
   1 -18  -3   10.07    2.90
   1  18  -3   14.60    1.70
   1  18  -2  159.54   15.23
  -1  18   2  144.60   15.02
  -1 -18   2  151.54   14.97
   1 -18  -2  138.76   15.27
   1 -18  -2  120.71   15.05
   1  18  -1   12.36    2.93
  -1  18   1    9.06    3.08
   1 -18  -1    9.89    2.29
  -1 -18   1   13.64    2.39
  -1  18   1   13.98    2.20
   1 -18  -1    9.49    2.46
  -1  18   0  332.34   37.07
   1  18   0  367.78   36.80
  -1  18   0  355.94   36.84
   1 -18   0  362.51   36.95
  -1 -18   0  375.22   37.08
   1  18   1    6.55    1.63
   1 -18   1    5.00    1.16
  -1  18  -1    6.04    2.44
   1  18   1    4.16    2.56
  -1 -18  -1    5.20    2.35
  -1  18  -1    4.40    1.29
   1  18   2    2.74    1.64
   1 -18   2    4.02    1.20
  -1  18  -2    4.79    2.21
   1  18   2    3.25    2.43
  -1 -18  -2    2.58    2.48
  -1 -18  -2    3.69    2.29
  -1 -18  -3   14.91    3.19
  -1 -18  -3   22.44    3.70
  -1 -18  -3   14.25    3.77
  -1 -18  -3   17.53    3.14
  -1 -18  -3   19.15    3.81
   1 -18   3   21.54    2.61
   1  18   3   23.77    3.03
   1  18   3   16.53    2.38
  -1 -18  -3   13.90    3.37
  -1  18  -4   -1.79    1.71
  -1 -18  -4    0.36    2.75
   1 -18   4   -1.98    1.35
   1  18   4    1.65    1.33
  -1 -18  -4   -1.25    3.15
  -1 -18  -4   -0.28    3.60
  -1 -18  -4   -0.46    2.47
  -1 -18  -4   -0.15    3.37
   1  18   4   -0.47    1.40
  -1 -18  -4    4.00    3.43
  -1  18  -4    0.52    1.18
  -1 -18  -4   -1.72    3.06
  -1 -18  -4    0.25    2.93
  -1  18  -5   24.35    2.73
   1  18   5   24.55    2.93
   1  18   5   22.59    3.73
   1 -18   5   23.45    3.33
  -1 -18  -5   25.16    5.46
  -1 -18  -5   19.17    4.98
  -1 -18  -5   23.12    4.01
  -1 -18  -5   24.11    5.44
   1  18   5   22.37    2.96
  -1 -18  -5   17.53    4.70
  -1  18  -5   25.13    2.98
  -1  18  -5   19.77    3.43
  -1 -18  -5   19.07    4.79
  -1 -18  -6   21.98    3.77
  -1 -18  -6   14.19    4.68
  -1 -18  -6   21.48    3.97
  -1  18  -6   25.75    2.66
   1  18   6   25.07    2.77
  -1 -18  -6   26.45    5.10
  -1  18  -6   23.77    2.95
   1  18   6   24.91    2.88
   1  18   7    3.08    1.22
  -1  18  -7    3.58    1.07
  -1  18  -7    4.16    1.56
  -1 -18  -7    5.78    3.83
  -1 -18  -7    1.17    2.58
  -1 -18  -7    5.71    3.45
   1  18   7    3.97    1.22
  -1  18  -7   -2.21    1.85
  -1 -18  -8   28.52    2.98
   1  18   8   25.64    1.80
  -1 -18  -8   22.86    2.18
   1 -19  -8    8.65    2.78
  -1  19   8    6.42    1.00
   1 -19  -8    8.54    2.22
   1 -19  -7    2.04    2.91
   1 -19  -7    4.16    2.96
   1 -19  -7    7.17    3.71
  -1  19   7    6.91    1.51
   1  19  -7    5.13    1.71
   1  19  -7    0.74    2.23
  -1  19   7    8.63    1.41
   1  19  -6    3.95    1.28
   1 -19  -6    4.05    3.38
   1  19  -6    2.53    1.88
  -1  19   6    2.95    1.58
   1  19  -6    1.03    2.40
   1 -19  -6    2.20    3.91
  -1  19   5  128.83   12.79
  -1  19   5  125.48   13.50
  -1 -19   5  120.07   13.27
   1 -19  -5   87.39   14.40
   1 -19  -5  113.13   13.50
   1  19  -5  120.09   12.76
   1 -19  -5  112.09   13.53
   1  19  -5  171.37   13.27
   1 -19  -5  106.44   13.75
   1  19  -5  111.47   12.91
  -1  19   5  123.50   12.83
   1  19  -5  129.26   12.84
   1 -19  -4    2.87    3.22
   1 -19  -4    0.45    3.51
   1  19  -4    0.98    1.76
   1 -19  -4    4.37    4.20
   1  19  -4    4.95    1.89
  -1 -19   4    4.05    1.48
  -1  19   4    3.40    1.44
   1  19  -4    3.87    1.38
   1 -19  -4    0.50    3.11
   1  19  -4    4.68    1.30
   1  19  -3  197.01   16.82
   1 -19  -3  130.43   16.67
  -1  19   3  172.06   16.72
  -1 -19   3  175.42   16.61
   1 -19  -3  100.17   16.48
  -1  19   3  146.56   16.14
  -1  19   3  139.64   16.17
   1  19  -3  166.84   16.27
   1  19  -3  238.00   16.41
   1 -19  -2   18.92    3.51
   1  19  -2   26.15    3.51
  -1 -19   2   18.48    2.64
  -1  19   2   21.83    2.97
   1 -19  -2   16.63    3.20
   1 -19  -1  708.28   66.71
  -1  19   1  636.80   66.45
   1 -19  -1  584.60   66.50
  -1 -19   1  688.25   66.60
   1  19  -1  667.59   66.64
   1  19   0   38.39    4.36
  -1  19   0   39.95    4.48
  -1  19   0   37.86    5.04
   1 -19   0   38.78    4.70
  -1 -19   0   37.16    4.84
   1  19   1  317.60   32.14
   1 -19   1  317.21   32.08
  -1 -19  -1  300.67   32.40
   1 -19   1  327.22   32.22
   1  19   1  301.81   32.40
  -1  19  -1  300.23   32.33
   1  19   2    0.79    2.46
  -1  19  -2    2.16    2.13
   1 -19   2    0.86    0.96
   1  19   2    2.78    1.65
  -1 -19  -2   -0.36    2.64
  -1 -19  -2    1.75    2.36
  -1 -19  -3  141.17   13.59
  -1 -19  -3  116.87   13.27
  -1 -19  -3  105.60   12.93
  -1 -19  -3  127.43   13.60
   1 -19   3  156.67   13.08
   1  19   3  160.06   13.27
  -1 -19  -3  100.69   12.98
  -1 -19  -3  100.57   12.86
  -1 -19  -3  106.32   13.04
   1  19   3  129.32   12.63
  -1 -19  -4   13.86    4.31
   1  19   4   28.58    4.07
   1 -19   4   32.07    3.81
   1  19   4   30.53    3.39
  -1 -19  -4   25.71    5.27
  -1 -19  -4   24.96    5.01
  -1  19  -4   31.51    3.35
  -1 -19  -4   27.81    4.23
  -1 -19  -4   28.63    5.09
  -1 -19  -4   28.02    5.13
  -1  19  -4   39.43    3.70
  -1 -19  -4   12.58    4.59
   1  19   4   28.28    3.45
  -1 -19  -4   18.30    4.56
  -1  19  -5    0.67    1.08
   1  19   5   -0.65    1.48
   1 -19   5    2.84    1.57
   1  19   5   -1.41    2.12
  -1 -19  -5   -0.30    4.54
  -1 -19  -5    4.12    3.99
  -1 -19  -5   -0.26    2.83
   1  19   5    0.62    1.52
  -1 -19  -5   -1.25    4.29
  -1  19  -5    0.06    1.48
  -1 -19  -5   -3.80    3.93
  -1  19  -5    0.57    1.92
  -1 -19  -5   -4.25    3.55
  -1 -19  -6   11.15    3.13
  -1 -19  -6   13.47    4.15
  -1 -19  -6   13.21    3.24
   1  19   6   15.46    2.08
  -1  19  -6   13.66    1.76
   1  19   6   12.87    1.98
  -1  19  -6    1.97    2.43
  -1 -19  -6   13.87    4.62
  -1  19  -6   15.73    2.18
  -1 -19  -7   46.67    6.30
  -1 -19  -7   54.42    5.79
  -1  19  -7   60.79    5.36
  -1 -19  -7   59.49    6.61
   1  19   7   50.70    5.19
  -1  19  -7   58.36    5.10
   1  19   7   65.95    5.25
  -1 -19  -8   13.65    2.88
  -1 -19  -8   10.07    2.45
   1  19   8   13.52    1.56
   1  20  -8   -0.67    1.44
  -1  20   8    1.60    0.83
   1 -20  -8    2.12    1.97
   1 -20  -7   26.44    4.09
   1 -20  -7   26.37    4.04
   1  20  -7   28.94    3.23
   1 -20  -7   28.40    4.68
  -1  20   7   36.75    3.18
  -1  20   7   31.68    3.09
   1 -20  -6    3.29    3.34
   1 -20  -6    3.62    3.86
   1  20  -6   -2.61    2.37
  -1  20   6   -0.89    1.52
   1  20  -6   -0.76    1.85
  -1  20   5   64.87    7.85
   1  20  -5   81.55    7.79
   1 -20  -5   66.78    8.71
   1  20  -5   99.89    8.31
   1 -20  -5   62.84    8.76
  -1  20   5   71.87    7.86
   1  20  -5   65.60    7.97
   1 -20  -5   66.98    9.15
  -1 -20   5   75.01    8.33
  -1  20   5   78.84    7.82
   1 -20  -5   52.58    9.75
   1 -20  -4   74.73   10.49
   1 -20  -4   67.89    9.73
   1  20  -4   96.40    9.02
   1 -20  -4   76.02    9.71
  -1  20   4   80.23    8.99
   1  20  -4   77.56    9.16
  -1  20   4   80.75    9.69
  -1 -20   4   84.63    9.46
   1 -20  -4   61.71    9.94
  -1  20   3    2.08    1.43
   1  20  -3    1.83    1.66
  -1  20   3    1.62    1.25
   1 -20  -3    2.16    2.87
  -1  20   3    1.79    1.90
   1  20  -3    1.70    2.38
  -1 -20   3    3.54    1.31
   1  20  -3    3.96    1.65
  -1  20   2   33.41    4.15
   1 -20  -2   31.70    4.74
   1 -20  -2   25.79    4.32
   1  20  -2   31.99    4.51
  -1 -20   2   36.11    3.96
  -1  20   1   24.91    3.43
   1 -20  -1   22.52    3.67
  -1 -20   1   30.26    3.85
   1 -20  -1   27.57    3.97
   1  20  -1   27.89    3.99
  -1  20   0  168.75   20.47
  -1 -20   0  203.07   20.48
   1 -20   0  199.48   20.32
   1  20   0  198.65   20.09
  -1  20   0  195.94   20.15
  -1 -20  -1   10.42    2.71
   1 -20   1   12.11    2.09
  -1  20  -1    8.52    2.69
   1  20   1   10.05    1.95
   1 -20   1    6.28    1.40
   1  20   1   12.11    2.78
   1  20   2    3.69    1.40
   1  20   2    8.99    2.97
   1  20   2    6.30    1.83
   1 -20   2    6.49    1.45
  -1  20  -2    7.25    2.41
  -1 -20  -2    8.28    2.70
   1  20   2    3.97    1.33
  -1 -20  -2    2.12    2.66
   1  20   3   77.17    7.70
  -1 -20  -3   66.65    8.61
  -1 -20  -3   54.05    8.21
  -1 -20  -3   50.87    8.01
   1  20   3   82.76    7.76
  -1 -20  -3   61.49    8.35
  -1 -20  -3   63.63    8.63
  -1 -20  -3   79.95    8.89
   1  20   3  105.44    8.48
   1 -20   3   95.25    8.20
  -1 -20  -3   61.74    8.08
   1 -20   4    6.32    1.67
   1  20   4    5.04    2.24
  -1 -20  -4    2.97    3.36
  -1 -20  -4    4.37    3.79
  -1 -20  -4   -1.64    3.80
  -1 -20  -4    7.16    3.63
  -1  20  -4    4.75    1.42
  -1 -20  -4    3.81    3.56
  -1 -20  -4    5.77    4.03
   1  20   4    5.27    1.58
  -1  20  -4    6.48    1.84
  -1 -20  -4    1.79    3.07
  -1 -20  -4    4.00    2.64
   1  20   5   64.12    6.71
   1 -20   5   61.09    7.21
  -1  20  -5   65.85    6.76
  -1 -20  -5   63.24    7.41
  -1 -20  -5   61.59    8.27
  -1 -20  -5   67.72    8.14
  -1 -20  -5   48.14    7.97
  -1 -20  -5   46.29    8.55
   1  20   5   65.23    6.75
  -1 -20  -5   58.65    8.01
  -1  20  -5   62.35    7.06
  -1 -20  -6    0.45    3.81
  -1 -20  -6   -0.55    2.62
   1  20   6    0.97    1.41
  -1  20  -6    1.01    1.51
  -1 -20  -6    3.22    4.19
   1  20   6    0.17    1.36
  -1 -20  -6    2.38    2.75
  -1  20  -6   -0.15    1.90
  -1 -20  -7   53.12    5.55
   1  20   7   53.06    4.01
   1  20   7   45.98    3.96
  -1 -20  -7   39.67    4.64
  -1 -20  -7   46.16    5.23
  -1 -20  -8   14.61    2.66
   1  20   8   12.26    1.48
  -1  21   8   21.68    2.44
   1 -21  -8   22.79    3.05
   1 -21  -8   24.77    3.37
   1 -21  -7    0.58    3.53
   1 -21  -7   -2.20    2.81
   1 -21  -7    3.31    2.55
   1  21  -7    1.57    1.91
  -1  21   7    1.83    1.26
  -1  21   7    1.98    1.05
   1 -21  -6   88.72   10.12
   1  21  -6   69.09    9.37
   1  21  -6   82.22    9.14
  -1  21   6  100.32    9.11
   1 -21  -6   84.04    9.83
   1 -21  -5    3.17    4.13
   1  21  -5    3.36    1.91
   1 -21  -5   -1.39    3.58
  -1  21   5   -0.42    1.73
   1 -21  -5   -2.46    3.75
  -1  21   5    0.63    1.39
  -1 -21   5    0.37    1.37
   1  21  -5   -1.06    2.22
   1 -21  -5    1.44    4.85
   1 -21  -4   11.37    4.44
   1 -21  -4   10.09    3.77
  -1  21   4   14.00    2.93
   1  21  -4   24.65    2.78
   1  21  -4   15.32    2.55
   1 -21  -4   12.90    4.44
   1  21  -4   18.87    2.12
   1 -21  -4    7.79    3.76
  -1  21   4   12.09    2.15
  -1 -21   4   12.18    2.39
   1  21  -3  153.48   13.65
   1 -21  -3   76.98   13.35
  -1  21   3  113.33   12.90
  -1 -21   3  136.60   13.42
  -1  21   3  133.86   13.54
   1  21  -3  185.50   13.22
  -1  21   3  112.36   12.96
   1  21  -3  131.26   13.05
  -1  21   2   51.07    5.09
   1  21  -2   50.03    5.51
  -1  21   2   33.22    4.46
   1  21  -2   42.92    4.50
   1 -21  -2   37.16    5.45
   1 -21  -1   45.36    6.21
  -1 -21   1   62.60    6.39
   1  21  -1   52.97    6.49
  -1  21   1   53.35    6.08
   1 -21  -1   54.25    6.58
  -1  21   0  185.42   19.71
   1  21   0  192.63   19.65
  -1  21   0  175.84   20.06
  -1 -21   0  201.97   20.09
   1 -21   0  194.85   19.91
   1  21   1  117.33   11.70
   1  21   1  104.81   12.15
  -1  21  -1  115.89   12.11
  -1 -21  -1   91.12   11.99
   1 -21   1  114.62   11.83
   1  21   2   58.27    6.34
   1 -21   2   72.99    6.70
   1  21   2   75.41    6.92
  -1 -21  -2   69.28    7.42
  -1 -21  -2   42.20    6.62
   1  21   2   54.24    6.31
  -1 -21  -2   57.55    7.26
  -1  21  -2   77.81    7.15
   1  21   2   56.94    7.27
   1  21   3   25.56    2.89
  -1 -21  -3   19.82    4.35
  -1 -21  -3   20.45    3.60
  -1 -21  -3   17.25    3.91
  -1 -21  -3   21.68    4.15
   1  21   3   22.63    2.92
  -1 -21  -3   25.27    4.38
  -1 -21  -3   27.19    4.32
   1 -21   3   27.59    3.16
   1  21   3   26.78    3.52
  -1 -21  -3   17.10    3.50
   1  21   4  218.43   20.37
   1 -21   4  207.60   20.15
  -1 -21  -4  167.16   20.78
  -1 -21  -4  189.31   20.41
  -1 -21  -4  174.63   20.22
  -1 -21  -4  189.83   20.49
  -1 -21  -4  152.51   20.54
  -1 -21  -4  167.93   20.02
  -1 -21  -4  156.37   20.11
   1  21   4  193.67   19.66
  -1 -21  -4  147.36   20.03
  -1 -21  -5    6.47    4.79
  -1 -21  -5    6.68    4.24
  -1  21  -5    8.21    1.75
  -1 -21  -5    8.90    4.30
   1  21   5    8.59    1.83
  -1 -21  -5   10.44    4.52
  -1  21  -5    7.88    2.16
   1  21   5    9.50    1.74
  -1 -21  -5    6.45    3.14
  -1 -21  -6   23.22    4.56
  -1 -21  -6   24.70    3.68
  -1 -21  -6   23.52    4.88
  -1 -21  -6   19.11    3.60
   1  21   6   24.74    2.71
   1  21   6   28.18    2.77
  -1 -21  -7    0.43    3.30
  -1  21  -7   -0.92    1.41
   1  21   7    0.59    1.03
   1  21   7   -0.03    1.02
  -1 -21  -7    1.58    2.32
  -1 -21  -7    1.88    2.95
  -1 -21  -8    6.87    2.02
   1  21   8    5.01    0.80
  -1  22   8    3.84    0.79
   1 -22  -8    1.04    1.70
   1 -22  -8    6.03    2.12
   1 -22  -7    2.39    2.76
  -1  22   7    0.86    1.18
   1  22  -7    1.25    1.79
   1 -22  -7   -0.65    3.26
   1 -22  -6   17.70    3.96
   1 -22  -6   23.55    4.58
   1  22  -6   16.00    3.16
  -1  22   6   25.41    2.74
   1  22  -6   16.72    2.76
   1  22  -5    1.21    1.77
   1 -22  -5    3.53    4.32
  -1  22   5   -0.09    1.83
   1 -22  -5    3.18    3.63
   1 -22  -5   -0.87    3.66
  -1  22   5   -0.89    1.41
   1 -22  -5    7.62    4.98
   1  22  -5   -0.43    2.23
  -1  22   4   89.93    9.82
  -1 -22   4   87.12    9.60
   1  22  -4   91.78    9.27
  -1  22   4   84.89    9.09
   1 -22  -4   60.29    9.79
   1 -22  -4   74.20   10.72
   1 -22  -4   75.20   10.21
   1 -22  -4   66.76    9.84
  -1  22   3   28.74    3.68
   1  22  -3   29.33    4.02
  -1 -22   3   23.98    3.27
  -1  22   3   21.69    2.89
  -1  22   3   20.07    2.97
   1  22  -3   27.76    3.17
   1  22  -3   30.04    3.31
   1 -22  -3   20.86    4.15
  -1 -22   2  279.48   25.22
   1 -22  -2  244.12   25.38
  -1  22   2  242.97   25.01
   1  22  -2  286.11   25.29
  -1  22   2  213.17   24.52
   1  22  -2  249.72   24.58
  -1  22   1    2.74    1.37
   1  22  -1    1.95    1.31
   1 -22  -1    3.76    2.35
  -1 -22   1    5.27    2.24
  -1  22   1    3.10    1.72
   1 -22  -1    1.14    2.41
   1  22  -1    3.78    2.78
  -1  22   0  206.99   21.12
   1 -22   0  212.43   21.35
  -1 -22   0  212.70   21.53
   1 -22   0  260.69   21.64
   1  22   0  191.16   20.87
  -1  22   0  183.73   21.49
   1  22   1    5.72    1.44
   1  22   1    4.59    1.63
   1  22   1    7.98    2.93
  -1  22  -1    4.16    2.70
   1  22   1    4.37    1.32
   1 -22   1    6.57    2.13
  -1 -22  -1    5.26    2.71
  -1 -22  -2   36.80    5.99
   1  22   2   51.23    6.07
   1 -22   2   54.57    5.28
   1  22   2   60.86    5.58
  -1 -22  -2   50.47    6.08
   1  22   2   41.24    4.89
  -1 -22  -2   33.38    5.30
   1  22   3   10.32    1.69
   1 -22   3    8.37    1.78
   1  22   3   12.93    2.56
  -1 -22  -3    5.12    3.38
  -1 -22  -3    5.64    3.59
   1  22   3    7.21    1.83
  -1 -22  -3    6.57    3.12
  -1 -22  -3    5.91    2.61
  -1  22  -3    8.67    1.86
  -1 -22  -3   10.38    3.29
  -1 -22  -3    4.94    3.26
  -1 -22  -3    6.11    2.62
   1 -22   4   16.84    2.75
   1  22   4   18.65    3.21
  -1 -22  -4   12.86    4.41
  -1 -22  -4   14.77    4.63
  -1 -22  -4   16.70    4.29
  -1 -22  -4   25.40    4.90
   1  22   4   16.15    2.54
  -1 -22  -4   15.70    4.33
  -1 -22  -4   14.52    3.39
  -1 -22  -4   11.88    3.92
  -1  22  -4   22.67    2.73
  -1 -22  -5    3.72    2.79
  -1 -22  -5    6.63    4.47
   1  22   5    6.94    1.71
  -1 -22  -5    7.88    4.30
  -1 -22  -5    4.43    4.20
  -1  22  -5    4.87    2.01
   1  22   5    4.54    1.57
  -1 -22  -6   24.03    3.64
  -1 -22  -6   24.47    4.64
  -1 -22  -6   23.73    3.81
  -1 -22  -6   27.97    4.86
   1  22   6   30.10    2.85
   1  22   6   23.89    2.72
  -1 -22  -7    3.54    2.71
  -1 -22  -7   -0.59    2.20
   1  22   7    5.19    1.13
   1  22   7    5.47    1.08
  -1 -22  -7    6.24    3.24
   1  22   8    6.67    0.92
  -1 -22  -8   11.62    1.89
   1 -23  -8    8.31    2.03
   1 -23  -8    7.14    1.73
  -1  23   8    9.56    1.14
   1 -23  -7    8.47    2.76
   1 -23  -7   13.94    3.26
  -1  23   7   15.43    1.60
   1 -23  -6   14.77    3.57
   1  23  -6   10.02    2.72
   1  23  -6   13.96    2.21
  -1  23   6   18.14    2.22
   1 -23  -6   21.09    4.22
  -1  23   6   12.85    1.98
   1 -23  -5   36.62    5.67
   1  23  -5   49.13    4.76
  -1  23   5   38.58    4.18
   1 -23  -5   31.60    6.06
   1  23  -5   35.53    4.38
  -1  23   5   33.31    4.36
   1 -23  -5   35.95    5.50
   1 -23  -4   33.24    5.64
  -1  23   4   39.70    5.22
  -1 -23   4   36.16    4.87
  -1  23   4   40.14    4.53
   1  23  -4   45.86    4.67
  -1  23   4   38.73    4.44
   1 -23  -4   34.32    6.49
   1 -23  -4   33.15    6.01
   1 -23  -4   31.33    5.59
   1  23  -4   49.09    4.88
   1  23  -3  338.40   26.21
   1  23  -3  263.59   26.05
  -1  23   3  235.33   25.99
  -1  23   3  232.58   25.94
   1 -23  -3  180.36   26.33
   1  23  -3  310.59   26.75
  -1  23   3  266.10   26.61
  -1 -23   3  281.22   26.52
  -1  23   2    0.53    1.35
   1  23  -2    1.62    1.55
  -1 -23   2   -0.37    2.29
   1  23  -2    0.19    2.73
   1 -23  -2    1.19    2.94
  -1  23   2    3.56    1.91
   1  23  -1  217.97   19.72
  -1  23   1  151.22   18.81
   1  23  -1  192.20   18.87
  -1 -23   1  226.03   19.60
   1 -23  -1  217.05   19.76
  -1  23   1  212.80   19.31
   1 -23   0   94.62    8.69
   1  23   0   64.55    7.75
  -1 -23   0   77.65    8.54
   1 -23   0   84.72    8.37
   1  23   1  350.02   31.72
   1 -23   1  378.76   31.47
  -1 -23  -1  296.95   31.59
   1  23   1  273.15   30.85
   1  23   1  353.43   31.26
   1  23   1  289.72   30.82
   1  23   2   81.04    9.77
  -1 -23  -2   62.53    9.11
   1 -23   2  101.46    9.19
   1  23   2  107.80    9.38
  -1 -23  -2   84.47    9.80
   1 -23   2  106.91    9.54
  -1 -23  -2   92.85    9.87
   1  23   2   78.55    8.74
  -1 -23  -2   68.82    9.13
   1  23   3   10.63    1.76
   1  23   3   15.92    2.59
   1 -23   3    8.19    1.85
  -1 -23  -3    6.94    3.57
  -1 -23  -3    9.04    4.13
   1  23   3    9.61    1.88
  -1 -23  -3    3.32    3.14
  -1 -23  -3    5.26    2.74
  -1 -23  -3   10.33    3.58
  -1 -23  -3    6.27    3.64
  -1 -23  -3    6.14    2.72
  -1 -23  -4   20.96    5.00
  -1 -23  -4   25.16    5.01
  -1  23  -4   28.94    3.17
  -1 -23  -4   25.38    4.44
  -1 -23  -4   19.82    5.00
   1  23   4   21.77    2.94
   1 -23   4   21.93    3.23
   1  23   4   22.41    3.60
  -1 -23  -4   15.90    3.81
  -1 -23  -4   20.25    4.69
  -1 -23  -5    0.15    4.03
  -1 -23  -5    1.81    3.98
  -1 -23  -5    4.60    4.28
   1  23   5   -0.15    1.48
  -1  23  -5    2.45    1.83
  -1 -23  -5    2.28    2.57
   1  23   5    1.62    1.46
  -1  23  -6   15.57    3.63
  -1 -23  -6   29.30    5.23
  -1 -23  -6   26.41    4.34
  -1 -23  -6   32.39    4.90
   1  23   6   32.45    3.35
  -1 -23  -6   32.37    4.13
   1  23   6   33.27    3.42
  -1 -23  -7   13.46    3.39
   1  23   7   11.73    1.61
  -1 -23  -7    7.20    2.47
  -1 -23  -7   12.63    2.89
   1  23   7   13.84    1.64
  -1 -24   8    0.60    0.50
  -1  24   7   51.78    5.41
   1 -24  -7   47.10    6.17
   1 -24  -6    5.06    3.72
   1 -24  -6   -0.11    2.89
   1  24  -6    1.42    2.00
   1  24  -6    2.28    1.49
  -1  24   6    2.95    1.42
  -1  24   6    4.73    1.26
   1 -24  -5   73.59    9.56
  -1  24   5   73.16    8.84
   1 -24  -5   88.76    9.82
   1  24  -5   80.77    8.88
  -1  24   5   82.37    8.76
   1 -24  -5   70.85   10.05
   1  24  -4    0.98    1.74
   1 -24  -4    5.15    4.26
  -1  24   4    1.41    1.61
  -1  24   4    0.42    2.10
   1 -24  -4   -1.95    3.49
   1 -24  -4    0.14    3.42
  -1 -24   4   -0.18    1.49
   1 -24  -4    1.72    4.10
  -1  24   4    0.39    1.39
   1  24  -4    1.77    2.03
  -1  24   3   31.89    4.31
  -1 -24   3   44.25    4.69
   1  24  -3   34.16    3.73
   1 -24  -3   25.93    4.73
  -1  24   3   29.19    3.52
   1  24  -3   35.29    4.69
  -1  24   3   24.64    3.61
  -1  24   2   40.74    4.72
   1 -24  -2   47.08    6.15
  -1 -24   2   55.65    5.84
   1  24  -2   50.11    4.92
  -1  24   2   35.79    4.81
   1  24  -2   51.50    5.98
  -1  24   2   50.80    5.51
   1  24  -1   33.41    4.91
  -1  24   1   34.60    4.00
   1 -24  -1   34.53    4.69
  -1 -24   1   42.32    4.63
   1  24  -1   31.42    3.65
  -1  24   1   24.62    3.52
   1 -24   0   65.77    6.68
  -1 -24   0   52.48    6.60
   1  24   0   49.34    5.74
   1  24   1   51.14    5.96
   1  24   1   64.57    6.37
   1  24   1   59.68    7.16
   1 -24   1   70.82    6.64
   1  24   1   52.13    5.91
  -1 -24  -1   45.98    6.86
  -1  24  -2    3.32    1.40
  -1 -24  -2   -0.33    2.38
   1  24   2    1.60    1.78
  -1 -24  -2   -4.40    3.16
  -1 -24  -2    0.45    2.23
   1  24   2    0.04    1.34
   1 -24   2    5.26    2.32
  -1 -24  -2    2.77    2.97
   1  24   3  113.66   11.02
  -1 -24  -3   99.43   11.95
  -1 -24  -3   94.27   11.45
  -1 -24  -3   88.19   11.62
  -1 -24  -3   95.56   12.15
  -1 -24  -3   91.49   11.70
   1  24   3  112.18   11.07
   1 -24   3  113.57   11.47
   1  24   3  132.90   11.83
  -1 -24  -3   91.96   11.46
  -1 -24  -3  107.32   12.36
  -1 -24  -4   14.21    4.62
  -1 -24  -4   15.42    4.41
   1  24   4   17.54    2.44
  -1 -24  -4   19.45    4.82
  -1 -24  -4   15.40    3.86
   1  24   4   15.40    3.08
   1 -24   4   15.16    2.52
  -1 -24  -4   15.02    3.26
  -1 -24  -4   11.79    4.51
  -1 -24  -5  100.23   10.36
  -1 -24  -5   94.22   10.48
   1  24   5   88.18    9.13
  -1 -24  -5   80.37    9.58
  -1 -24  -5   74.89   10.15
   1  24   6   18.69    2.50
  -1 -24  -6   13.56    3.41
  -1 -24  -6   22.99    4.12
   1  24   6   23.88    2.60
  -1 -24  -6   20.66    4.46
  -1 -24  -7   47.63    5.32
   1  24   7   40.12    4.35
  -1 -24  -7   41.22    5.02
  -1 -24  -7   35.79    4.77
   1  24   7   43.07    4.38
  -1  25   7    0.83    0.94
   1 -25  -7    0.82    2.64
  -1  25   6   44.13    4.70
   1 -25  -6   48.83    5.98
   1 -25  -6   40.21    5.45
   1 -25  -6   37.93    5.61
   1  25  -6   39.85    4.74
  -1  25   6   49.15    4.81
   1  25  -5   36.63    4.04
  -1  25   5   32.40    3.84
   1 -25  -5   35.64    5.35
   1  25  -5   41.24    4.33
   1 -25  -5   26.75    5.86
   1 -25  -5   34.18    5.19
  -1  25   5   30.51    3.98
   1 -25  -4    5.41    3.74
  -1  25   4    7.51    1.69
   1 -25  -4    3.84    4.33
   1  25  -4   10.87    1.98
   1 -25  -4    9.66    4.26
  -1  25   4    9.00    1.89
   1 -25  -4    8.12    3.48
  -1  25   3   24.96    3.35
   1  25  -3   30.55    3.44
  -1 -25   3   34.08    4.36
   1 -25  -3   21.10    4.63
  -1  25   3   23.10    3.19
  -1  25   3   29.92    4.04
   1  25  -3   40.13    4.56
  -1  25   2   75.77    8.21
   1 -25  -2   71.72    8.87
  -1 -25   2   86.51    8.53
  -1  25   2   64.30    7.55
   1  25  -2   86.21    7.74
  -1  25   2   63.14    7.64
   1  25  -2   91.05    8.78
   1  25  -1  241.20   24.54
   1 -25  -1  259.54   25.51
  -1 -25   1  284.42   25.44
   1  25  -1  298.23   25.58
  -1  25   1  248.91   24.99
  -1  25   1  206.23   24.56
   1  25  -1  251.80   24.62
   1 -25   0   32.14    4.28
  -1 -25   0   27.57    4.15
   1  25   0   25.45    2.99
  -1  25   0   22.78    3.03
   1  25   0   23.40    3.13
  -1 -25  -1   37.80    5.97
   1  25   1   40.92    4.95
  -1  25  -1   52.38    4.90
   1  25   1   40.38    4.83
   1  25   1   53.34    6.24
  -1 -25  -2   32.19    4.79
  -1  25  -2   53.14    4.28
  -1 -25  -2   21.94    4.78
  -1 -25  -2   28.73    5.07
   1  25   2   44.52    4.88
  -1 -25  -2   37.47    5.63
   1  25   2   34.63    4.24
  -1 -25  -2   28.21    5.35
  -1 -25  -3    9.55    3.66
  -1 -25  -3    6.12    3.98
   1  25   3    3.14    1.57
   1  25   3    5.13    2.03
  -1 -25  -3    4.76    3.20
  -1 -25  -3    4.11    2.72
  -1 -25  -3    2.66    2.65
   1  25   3    3.35    1.71
  -1 -25  -3    5.22    3.50
   1  25   4   32.01    3.53
  -1 -25  -4   27.78    4.84
  -1 -25  -4   27.76    5.52
   1  25   4   28.03    3.59
  -1 -25  -4   31.43    5.44
  -1 -25  -4   27.94    5.32
  -1 -25  -4   28.10    4.40
  -1 -25  -5    4.04    4.33
   1  25   5    1.18    1.47
  -1 -25  -5    2.27    2.40
  -1 -25  -5   -4.22    4.11
  -1 -25  -5    6.03    4.05
   1  25   6   44.59    4.89
  -1 -25  -6   50.09    6.26
  -1 -25  -6   42.99    5.94
  -1 -25  -6   39.97    5.51
   1  25   6   48.32    4.94
  -1 -25  -7    4.64    2.51
   1  25   7    0.68    0.76
  -1 -25  -7    2.16    1.95
  -1 -25  -7    0.73    1.72
   1  25   7    1.00    0.73
  -1  26   7    1.52    0.86
   1 -26  -7    1.86    2.32
  -1  26   7    0.50    0.77
   1 -26  -6   21.73    4.05
   1 -26  -6   30.06    4.46
  -1  26   6   27.71    3.05
   1 -26  -5   -3.60    3.56
  -1  26   5   -1.03    1.27
   1 -26  -5    2.95    3.93
   1  26  -5   -0.46    1.52
  -1  26   5   -0.79    1.72
   1 -26  -5   -1.70    3.22
  -1  26   4  162.83   17.11
   1 -26  -4  148.03   17.72
   1 -26  -4  140.09   17.97
   1  26  -4  188.27   17.23
  -1  26   4  169.40   17.17
   1 -26  -4  155.76   17.75
  -1 -26   3   20.96    3.43
   1 -26  -3   12.55    3.97
  -1  26   3   13.77    2.17
  -1  26   3   18.25    3.09
   1  26  -3   18.47    2.48
  -1  26   3   17.22    2.46
  -1 -26   2  270.45   24.51
   1 -26  -2  232.29   24.75
  -1  26   2  216.94   23.57
   1  26  -2  268.80   24.56
  -1  26   2  249.01   24.22
   1  26  -2  249.63   23.69
  -1  26   2  213.38   23.63
  -1  26   1   -1.02    1.46
   1  26  -1    0.21    1.57
   1  26  -1    0.38    1.27
  -1 -26   1    2.83    2.61
   1 -26  -1   -0.49    2.97
   1  26  -1    3.83    3.24
   1 -26   0  516.34   40.66
   1  26   0  379.61   39.56
  -1 -26   0  501.55   40.64
  -1 -26   0  394.87   40.42
  -1  26   0  364.21   39.58
   1  26   0  383.33   39.63
   1 -26   1    8.54    2.65
   1  26   1    4.34    1.70
  -1  26  -1    6.75    1.56
   1  26   1    3.24    3.12
  -1 -26  -1    7.98    3.03
   1  26   1    4.09    1.43
   1  26   2   30.45    3.89
  -1 -26  -2   27.85    4.92
   1  26   2   25.75    3.28
  -1  26  -2   33.46    3.33
  -1 -26  -2   26.93    4.08
  -1 -26  -2   20.45    4.02
  -1 -26  -2   21.63    4.51
  -1 -26  -2   27.67    4.85
  -1 -26  -3    7.41    3.66
  -1 -26  -3    3.71    4.06
  -1 -26  -3    4.78    3.20
  -1 -26  -3    2.46    2.67
   1  26   3    1.71    1.96
  -1 -26  -3    5.19    2.64
  -1 -26  -3    2.83    3.41
   1  26   3    3.14    1.56
   1  26   3    1.22    1.66
  -1 -26  -4    2.54    3.79
  -1 -26  -4    0.18    4.10
   1  26   4   -0.56    1.63
  -1 -26  -4    0.77    4.19
  -1 -26  -4   -0.65    3.28
   1  26   4   -0.09    1.49
  -1 -26  -4   -1.98    2.64
  -1 -26  -5   -0.97    3.72
  -1 -26  -5    2.00    2.38
   1  26   5   -1.90    1.46
  -1 -26  -5    3.08    4.20
  -1 -26  -5    4.28    3.78
   1  26   6    6.81    1.38
  -1 -26  -6    6.18    3.42
  -1 -26  -6    8.21    2.66
  -1 -26  -6    5.38    3.04
   1  26   6    8.73    1.46
  -1 -26  -7    0.25    1.48
  -1 -26  -7    2.05    1.57
   1  26   7   -0.56    0.67
  -1 -26  -7    3.26    2.15
  -1 -27   7    5.50    1.03
   1 -27  -7    9.06    2.19
  -1  27   7    8.45    1.03
   1 -27  -6   14.28    3.28
   1 -27  -6   19.95    3.77
  -1  27   6   18.16    2.17
   1 -27  -5   22.19    4.14
  -1  27   5   15.82    2.68
   1 -27  -5   19.17    3.88
   1  27  -5   18.22    2.59
   1 -27  -5   22.70    4.78
  -1  27   5   21.65    2.41
   1 -27  -4    6.27    3.66
  -1  27   4    5.74    1.54
   1  27  -4    6.72    1.86
   1 -27  -4   11.18    4.32
  -1  27   4    8.10    1.80
   1 -27  -4   13.45    3.72
   1  27  -3   55.02    5.10
  -1  27   3   43.53    5.04
  -1  27   3   40.75    4.91
   1 -27  -3   31.55    6.07
  -1 -27   3   49.64    5.97
  -1  27   3   48.27    5.68
   1  27  -2    0.84    1.68
  -1  27   2    0.69    1.63
  -1 -27   2   -0.67    2.57
  -1  27   2   -0.04    1.29
  -1  27   2   -0.71    1.73
   1 -27  -2    1.45    3.43
   1  27  -2    4.07    3.12
   1 -27  -1  127.57   14.00
  -1 -27   1  129.41   13.79
   1  27  -1  141.71   14.05
   1  27  -1  128.50   12.85
  -1  27   1  112.28   12.90
   1  27  -1  127.55   12.95
  -1 -27   0   19.01    3.95
  -1 -27   0   29.07    4.18
   1 -27   0   29.70    4.13
   1  27   0   19.68    2.60
   1  27   0   22.96    4.36
   1  27   0   19.56    2.80
  -1  27   0   19.48    2.71
  -1 -27  -1   11.55    3.92
   1  27   1   17.75    2.42
  -1  27  -1   19.81    2.55
   1  27   1   16.92    2.67
   1 -27   1   27.07    3.69
   1  27   1   23.01    4.35
  -1 -27  -2    3.58    3.27
  -1 -27  -2    2.24    3.17
  -1 -27  -2    4.47    2.62
  -1 -27  -2   -0.92    3.11
  -1 -27  -2    4.98    2.53
  -1  27  -2    4.23    1.44
   1  27   2    2.82    1.47
  -1 -27  -3   17.22    4.77
  -1 -27  -3   17.98    3.46
  -1 -27  -3   17.29    3.96
  -1 -27  -3   21.17    4.10
   1  27   3   18.82    2.73
   1  27   3   19.72    2.53
  -1 -27  -3   22.01    4.80
  -1 -27  -3   20.90    3.53
   1  27   4   54.42    5.60
  -1 -27  -4   46.00    6.48
  -1 -27  -4   56.53    7.16
  -1 -27  -4   42.85    7.05
   1  27   4   51.09    5.54
  -1 -27  -4   50.79    6.87
  -1 -27  -4   48.71    6.10
  -1 -27  -5    4.05    3.66
  -1 -27  -5    2.62    4.01
   1  27   5    4.87    1.48
  -1 -27  -5    1.96    3.81
  -1 -27  -5    4.16    2.22
  -1 -27  -6   34.61    4.93
   1  27   6   38.42    3.78
  -1 -27  -6   34.87    4.67
  -1 -27  -6   20.94    4.33
  -1 -27  -7    6.41    1.96
  -1 -27  -7    2.82    1.39
   1  27   7    5.62    0.83
   1 -28  -7   17.11    2.63
  -1  28   7   19.50    2.08
   1 -28  -6    6.15    2.81
   1 -28  -6    0.78    2.52
  -1  28   6    3.53    0.97
  -1  28   5  111.44   12.23
  -1  28   5  124.03   12.18
   1  28  -5  116.98   12.22
   1 -28  -5  128.86   12.91
   1 -28  -5  113.52   12.68
   1 -28  -5  114.31   13.13
  -1  28   4   27.56    3.20
   1  28  -4   30.44    3.37
   1 -28  -4   34.75    4.76
  -1  28   4   24.46    3.51
   1 -28  -4   28.24    4.55
   1 -28  -4   28.40    5.24
  -1  28   4   24.36    3.31
   1  28  -3    0.73    1.66
  -1  28   3    0.86    1.58
  -1  28   3    1.06    1.19
   1 -28  -3   -3.29    3.54
  -1 -28   2   12.20    3.22
   1 -28  -2   11.83    4.00
  -1  28   2   11.48    1.85
   1  28  -2   13.82    3.69
  -1  28   2    9.80    2.04
   1  28  -2   15.54    2.21
  -1 -28   1    1.18    2.90
   1 -28  -1    1.90    3.06
   1  28  -1    0.31    1.18
   1  28  -1   -4.85    3.25
  -1  28   1    0.58    1.53
   1  28  -1    3.17    1.73
  -1 -28   0    2.17    2.84
   1  28   0    1.41    1.36
   1  28   0    1.97    3.19
  -1 -28   0    7.83    3.07
   1 -28   0    0.25    2.88
   1  28   0    2.09    1.65
  -1  28   0    2.96    1.50
  -1 -28  -1   29.15    3.46
   1  28   1   23.79    3.17
  -1  28  -1   25.11    3.04
   1 -28   1   31.16    4.18
   1  28   1   21.31    2.95
  -1 -28  -2   42.98    6.29
  -1 -28  -2   37.00    5.87
  -1 -28  -2   37.63    5.81
  -1  28  -2   54.08    5.30
  -1 -28  -2   41.78    6.33
   1  28   2   48.14    5.29
  -1 -28  -2   53.82    6.93
  -1 -28  -3  125.71   14.61
  -1 -28  -3  123.63   14.39
  -1 -28  -3  119.13   14.56
  -1 -28  -3  130.63   14.39
  -1 -28  -3  141.12   14.96
   1  28   3  149.27   14.00
   1  28   4    0.77    1.53
  -1 -28  -4    1.83    4.16
   1  28   4    1.38    1.34
  -1 -28  -4   -0.62    2.38
  -1 -28  -4    0.28    3.81
  -1 -28  -4   -4.94    4.02
  -1 -28  -5  113.06   11.86
   1  28   5  103.06   10.83
   1  28   5  102.18   10.79
  -1 -28  -5  101.07   11.60
  -1 -28  -5  117.59   11.65
   1  28   6    0.09    1.00
  -1 -28  -6   -3.12    2.41
  -1 -28  -6   -2.41    2.16
  -1 -28  -6    3.45    2.83
   1  28   7   24.81    2.63
  -1 -29   6   41.89    5.15
   1 -29  -6   44.13    5.76
   1 -29  -6   65.55    5.93
  -1  29   6   57.21    5.19
  -1  29   5   25.99    3.09
  -1  29   5   28.26    2.96
  -1  29   5   24.58    3.19
   1 -29  -5   25.82    4.75
   1  29  -5   23.79    3.02
   1 -29  -5   31.76    4.43
  -1  29   4   18.65    2.41
   1 -29  -4   17.68    4.03
  -1  29   4   18.73    2.90
   1 -29  -4   18.43    3.98
  -1  29   4   19.70    2.58
   1  29  -4   21.88    2.60
   1 -29  -4   22.53    4.58
   1  29  -3  147.69   12.63
  -1  29   3  117.77   12.57
   1 -29  -3  102.78   13.22
  -1  29   3  112.03   12.48
   1 -29  -2    1.23    3.54
  -1  29   2    1.52    1.25
  -1  29   2    1.29    1.55
   1  29  -2    3.24    1.67
  -1 -29   2    3.73    2.83
  -1 -29   1   13.48    3.20
   1 -29  -1    5.36    3.39
   1  29  -1   10.67    1.73
   1  29  -1    9.61    3.62
   1  29  -1   13.23    2.14
  -1  29   1   10.60    1.98
   1 -29   0   94.19    9.12
   1  29   0   79.98    9.11
  -1 -29   0   93.91    9.08
   1  29   0   68.09    7.62
  -1  29   0   73.94    7.70
   1  29   0   67.74    7.75
   1  29   1  122.94   13.62
   1  29   1  126.91   13.71
  -1  29  -1  137.50   13.67
  -1  29  -2   47.89    4.49
  -1 -29  -2   34.82    5.62
  -1 -29  -2   36.65    5.55
  -1 -29  -2   34.02    5.20
  -1 -29  -2   32.71    5.03
   1  29   2   39.51    4.47
  -1 -29  -3    1.75    2.33
  -1 -29  -3    3.96    3.50
  -1 -29  -3    2.11    4.08
   1  29   3    0.30    1.37
  -1 -29  -3    5.25    3.01
   1  29   4   69.61    7.32
   1  29   4   68.16    7.40
  -1 -29  -4   72.53    8.60
  -1 -29  -4   72.42    8.40
  -1 -29  -4   67.82    8.50
   1  29   5   -0.03    1.06
   1  29   5    1.83    1.23
  -1 -29  -5   -5.09    3.59
  -1 -29  -5    0.57    3.33
  -1 -29  -5    5.06    3.16
   1  29   6   18.78    2.10
  -1 -29  -6   17.28    3.21
  -1 -29  -6   12.55    2.77
  -1 -29  -6   18.82    2.91
   1 -30  -6   40.40    4.35
  -1  30   6   34.87    3.64
   1 -30  -6   26.67    4.22
  -1  30   5   -0.31    0.92
  -1  30   5   -0.73    1.38
   1 -30  -5    1.97    2.85
  -1  30   5    1.59    1.16
   1 -30  -5   -3.52    3.46
   1 -30  -4   60.74    7.38
   1 -30  -4   56.48    6.86
   1  30  -4   67.59    6.19
  -1  30   4   57.15    6.16
  -1  30   4   51.22    6.30
   1 -30  -4   58.28    7.02
  -1  30   4   53.68    6.07
   1 -30  -3   -0.38    3.05
   1  30  -3    0.20    1.48
  -1  30   3    0.91    1.51
   1 -30  -3    1.80    3.34
  -1  30   3    1.92    1.16
  -1  30   2   49.53    5.48
  -1  30   2   49.43    5.63
   1  30  -2   57.94    5.70
   1  30  -1   15.18    2.19
  -1  30   1   10.80    2.05
   1 -30  -1   10.01    3.91
  -1 -30   1   14.94    3.52
   1  30  -1   11.27    1.80
   1  30   0   38.25    4.53
  -1  30   0   39.38    4.45
   1  30   0   38.16    4.36
  -1 -30   0   51.73    5.98
   1 -30   0   44.77    5.91
  -1  30  -1    1.82    1.41
   1  30   1    3.52    1.73
  -1 -30  -1    4.23    2.39
   1  30   1    3.28    1.42
   1  30   2   11.79    1.90
  -1 -30  -2    5.24    3.62
  -1  30  -2   13.18    1.85
   1  30   2   10.99    2.07
  -1 -30  -2    8.84    2.88
  -1 -30  -2    7.61    3.40
  -1 -30  -2   10.02    2.76
  -1 -30  -3    7.79    3.19
  -1 -30  -3    7.11    4.00
   1  30   3    4.79    1.41
  -1 -30  -3    4.98    2.98
   1  30   4   20.43    2.49
  -1 -30  -4   14.51    4.30
   1  30   4   19.40    2.58
  -1 -30  -4   20.63    4.56
  -1 -30  -4   20.98    4.32
   1  30   5   17.18    2.15
  -1 -30  -5   20.21    3.78
  -1 -30  -5   18.81    3.99
   1  30   5   17.27    2.26
  -1 -30  -5   22.92    3.74
   1  30   6    6.12    1.05
  -1 -30  -6   10.81    2.39
   1  30   6    8.11    1.12
  -1 -30  -6    8.27    1.80
  -1  31   6   20.20    2.08
   1 -31  -6   18.70    2.71
   1 -31  -6   12.10    2.74
  -1  31   5    8.52    1.34
   1 -31  -5   10.71    2.86
  -1  31   5    9.81    1.52
   1 -31  -5   12.59    3.34
  -1  31   5    8.46    1.63
   1 -31  -4   19.09    3.87
  -1  31   4   20.77    3.15
  -1  31   4   23.53    2.75
   1 -31  -4   25.89    4.03
   1 -31  -4   22.42    4.60
   1  31  -4   27.00    2.89
  -1  31   4   25.30    2.93
  -1  31   3   20.19    2.53
   1 -31  -3   14.45    3.82
   1 -31  -3   16.94    4.13
   1 -31  -3   24.52    4.53
   1  31  -3   25.44    2.79
  -1  31   3   22.86    2.77
   1 -31  -2    1.31    3.20
  -1  31   2    0.58    1.08
   1  31  -2   -0.62    1.54
  -1  31   2    3.50    1.51
   1  31  -1   70.67    7.33
  -1  31   1   66.47    7.27
   1  31   0    3.99    1.40
  -1  31   0    6.07    1.57
   1  31   0    4.02    1.81
   1  31   1   20.18    2.55
   1  31   1   20.98    2.84
  -1  31  -1   21.83    2.67
  -1 -31  -1   19.39    3.42
  -1 -31  -1   18.82    3.45
   1  31   2   87.23    8.65
   1  31   2   89.72    8.75
  -1 -31  -2   71.85    9.41
  -1 -31  -2   81.71    9.78
  -1 -31  -2   78.74    9.08
  -1 -31  -2   78.16    9.17
  -1 -31  -2   67.54    9.38
   1  31   3    2.46    1.23
  -1 -31  -3    4.66    2.93
  -1 -31  -3    1.26    3.83
  -1 -31  -3   -2.76    3.88
  -1 -31  -3   -0.33    2.82
  -1 -31  -4   80.70    9.25
  -1 -31  -4   86.33    9.56
  -1 -31  -4   83.27    9.30
   1  31   4   82.63    8.40
   1  31   4   77.09    8.47
   1  31   4   79.70    8.45
  -1 -31  -5    5.25    3.25
   1  31   5    1.16    1.08
  -1 -31  -5    0.51    2.56
  -1 -31  -5    3.66    2.96
   1  31   5    1.75    0.93
   1  31   6   37.19    3.49
   1  31   6   31.11    3.44
  -1 -31  -6   17.93    3.76
  -1 -31  -6   49.37    4.06
  -1  32   6    2.72    0.68
   1 -32  -6    3.06    1.53
  -1 -32   6    1.69    0.80
  -1  32   5   54.60    5.38
   1 -32  -5   44.15    5.84
  -1  32   5   52.71    5.39
   1 -32  -5   56.80    5.93
   1 -32  -5   57.57    6.31
  -1  32   5   47.16    5.28
  -1  32   4    4.60    1.74
  -1  32   4    3.60    1.11
   1 -32  -4    3.85    3.41
   1  32  -4    5.90    1.32
  -1  32   4    6.04    1.36
   1 -32  -4    7.86    2.86
   1 -32  -3   32.67    4.52
   1 -32  -3   21.25    4.93
  -1  32   3   28.81    3.40
   1  32  -3   37.36    3.57
  -1  32   3   30.36    3.55
   1 -32  -3   23.63    4.62
   1 -32  -2   10.82    3.83
   1  32  -2   18.97    2.50
  -1  32   2   18.11    2.43
   1  32  -1    4.91    1.72
  -1  32   1    6.16    1.64
  -1  32   0   11.48    1.92
   1  32   0   11.27    2.11
  -1 -32   0   15.33    2.46
   1  32   0   10.53    1.75
   1  32   1   57.13    5.98
  -1  32  -1   59.04    5.89
   1  32   1   54.67    5.84
  -1 -32  -1   57.30    6.78
  -1 -32  -1   49.09    6.43
  -1 -32  -1   44.21    6.27
   1  32   2   13.46    2.23
  -1 -32  -2   11.51    3.57
  -1 -32  -2   17.22    3.57
   1  32   2   14.76    2.02
  -1 -32  -2   19.47    4.36
  -1 -32  -3   70.10    8.30
  -1 -32  -3   71.92    8.63
  -1 -32  -3   58.38    7.95
  -1 -32  -3   77.91    8.48
   1  32   3   73.13    7.33
  -1 -32  -3   63.77    7.87
  -1 -32  -4    0.26    3.52
  -1 -32  -4    4.07    3.24
   1  32   4    0.39    1.10
   1  32   4    1.08    1.51
  -1 -32  -4    3.92    3.21
   1  32   5   66.97    6.71
  -1 -32  -5   71.61    7.55
   1  32   5   59.57    6.67
  -1 -32  -5   63.51    7.17
  -1 -32  -5   75.49    7.35
   1 -33  -5   24.37    4.12
  -1  33   5   32.00    3.64
   1 -33  -5   37.06    4.13
  -1  33   5   32.23    3.53
  -1  33   5   40.19    3.66
  -1  33   4   24.38    3.10
   1 -33  -4   23.44    4.26
   1 -33  -4   26.52    3.79
  -1  33   4   22.96    2.76
   1  33  -4   28.73    2.82
  -1  33   4   24.29    2.90
  -1  33   3   38.22    4.28
   1 -33  -3   32.61    4.86
   1 -33  -3   31.14    5.30
   1 -33  -3   40.12    4.89
   1  33  -3   43.02    4.03
  -1  33   3   34.42    4.01
  -1  33   3   32.83    3.86
   1  33  -2    2.32    1.43
  -1  33   2    0.46    1.33
   1 -33  -2    1.73    3.15
  -1  33   1  257.72   27.37
   1  33  -1  280.27   27.41
  -1  33   0    1.62    1.36
   1  33   0    2.04    1.57
   1  33   0   -0.16    1.09
  -1 -33   0   -1.61    1.98
   1  33   1   42.79    4.53
  -1  33  -1   40.51    4.42
  -1 -33  -1   34.61    4.98
  -1 -33  -1   37.53    5.36
   1  33   1   40.60    4.38
  -1 -33  -2   38.79    5.88
   1  33   2   42.81    4.39
  -1 -33  -2   34.25    5.38
   1  33   2   40.20    4.53
  -1 -33  -2   35.49    5.23
  -1 -33  -3   11.99    3.90
  -1 -33  -3   14.39    3.83
  -1 -33  -3   16.03    3.59
   1  33   3   14.26    1.90
  -1 -33  -3   10.51    3.06
  -1 -33  -4    5.91    2.96
  -1 -33  -4    4.45    2.89
   1  33   4    3.78    1.42
   1  33   4    3.92    1.04
  -1 -33  -4    3.23    3.19
  -1 -33  -5    5.51    2.29
   1  33   5    4.38    0.89
  -1 -33  -5    6.25    1.82
   1  33   5    4.89    0.99
  -1  34   5    8.77    1.16
  -1 -34   5    7.95    1.22
   1 -34  -4   38.35    4.17
  -1 -34   4   39.36    3.58
  -1  34   4   27.21    3.39
  -1  34   4   31.64    3.69
   1 -34  -4   34.03    4.62
  -1  34   4   34.69    3.53
   1  34  -3    3.49    1.15
  -1  34   3    0.73    1.15
   1 -34  -3   -1.34    3.11
  -1  34   3    0.61    1.80
   1 -34  -3    5.16    2.47
   1 -34  -2   93.56   11.70
   1  34  -2  120.55   11.25
  -1  34   2  102.41   11.21
  -1  34   1    8.86    1.65
   1  34  -1   10.40    1.81
  -1  34   0   67.51    7.02
   1  34   0   66.75    7.08
  -1 -34   0   64.24    7.26
  -1  34  -1    4.74    1.17
   1  34   1    2.80    1.57
   1  34   1    4.68    1.17
  -1 -34  -1    6.82    3.04
  -1 -34  -1    5.68    2.86
  -1 -34  -1    1.91    2.23
  -1 -34  -2    4.52    2.94
   1  34   2    6.03    1.24
   1  34   2    3.25    1.54
  -1 -34  -2    6.21    3.58
  -1 -34  -2    5.41    2.70
   1  34   3   12.25    1.69
  -1 -34  -3   16.95    3.68
  -1 -34  -3   10.11    3.35
  -1 -34  -3   11.39    3.49
   1  34   4    5.14    1.05
  -1 -34  -4    6.67    3.16
  -1 -34  -4    5.45    2.67
  -1 -34  -4    8.88    2.57
   1  34   4    6.96    1.39
   1  34   5    6.93    0.94
  -1 -34  -5    6.72    1.78
   1  34   5    4.27    0.79
  -1  35   5    1.13    0.56
   1 -35  -5    0.48    1.31
  -1 -35   4   10.05    1.49
  -1  35   4   11.68    1.76
   1 -35  -4   11.50    2.18
  -1  35   4   10.03    1.44
   1 -35  -4    8.30    2.80
  -1  35   3    1.42    1.61
   1 -35  -3    1.43    2.17
   1  35  -3    1.99    1.03
   1 -35  -3    3.56    2.96
  -1  35   3    0.24    1.07
   1 -35  -2    0.17    2.33
  -1  35   2    1.55    1.16
   1  35  -2    3.94    1.29
   1 -35  -2    0.36    2.63
  -1 -35   1   16.22    2.27
   1  35  -1   11.63    1.90
  -1  35   1   10.30    1.76
  -1  35   0   53.97    5.64
   1  35   0   55.97    5.72
  -1 -35   0   44.35    6.07
   1  35   1    1.42    1.36
  -1 -35  -1    2.13    2.77
  -1 -35  -1   -1.47    2.63
   1  35   1    0.65    0.93
  -1 -35  -2   20.86    3.53
   1  35   2   27.01    2.80
  -1 -35  -2   17.21    3.73
   1  35   2   21.94    2.63
  -1 -35  -2   26.13    4.24
   1  35   3    5.57    1.26
  -1 -35  -3    4.36    3.15
  -1 -35  -3    2.99    2.78
   1  35   3    4.38    1.02
  -1 -35  -3    8.69    2.81
   1  35   3    2.80    1.50
   1  35   4   85.21    8.86
  -1 -35  -4  103.12    9.54
  -1 -35  -4   98.80    9.33
   1  35   4   81.08    8.81
  -1 -35  -4   92.72    9.20
  -1  36   4   22.46    2.18
   1 -36  -4   17.70    2.95
  -1 -36   4   18.70    2.26
  -1  36   4   19.46    2.33
   1 -36  -3   12.05    2.94
  -1  36   3    8.36    1.47
  -1 -36   3   12.05    1.67
   1 -36  -3   12.83    2.24
  -1  36   3   11.97    1.97
  -1  36   2   31.74    3.60
   1  36  -2   35.60    3.65
  -1  36   2   35.49    3.95
   1 -36  -2   27.43    4.10
   1 -36  -2   30.50    4.66
   1 -36  -1    4.88    2.54
  -1  36   1    3.29    1.13
   1  36  -1    3.12    1.30
  -1 -36   1    4.25    1.63
  -1 -36   1    4.07    1.75
   1  36   0   40.33    4.18
  -1  36   0   36.60    4.05
  -1 -36   0   36.72    4.55
  -1 -36   0   35.46    4.93
  -1 -36  -1   17.21    3.33
  -1 -36  -1   28.67    4.11
  -1 -36  -1   24.94    3.60
   1  36   1   19.74    2.60
  -1 -36  -2   36.77    4.85
   1  36   2   34.15    3.57
  -1 -36  -2   31.44    4.14
  -1 -36  -2   34.46    4.66
   1  36   2   30.56    3.41
  -1 -36  -2   27.20    4.44
  -1 -36  -3   49.57    5.44
   1  36   3   47.09    4.86
   1  36   3   49.84    4.77
   1  36   3   39.41    4.66
  -1 -36  -3   43.98    5.38
  -1 -36  -3   57.96    5.78
  -1 -36  -4    1.06    1.72
  -1 -36  -4   -3.40    2.15
  -1  37   4    2.21    0.89
   1 -37  -4    0.60    1.21
  -1  37   3   91.22    7.87
   1 -37  -3   77.64    8.27
  -1  37   3   85.24    7.74
  -1  37   2    0.31    0.86
   1 -37  -2    1.19    2.52
   1  37  -2    1.22    0.85
  -1  37   2    0.26    1.52
  -1 -37   2    1.28    1.45
  -1 -37   2   -0.31    1.44
   1 -37  -1   45.06    5.57
  -1 -37   1   51.54    5.40
  -1  37   1   50.29    5.00
   1  37  -1   49.97    5.07
  -1  37   1   54.49    5.29
  -1 -37   1   32.11    5.17
  -1 -37   0    7.23    2.45
   1  37   0    8.11    1.43
  -1 -37   0    7.78    2.70
  -1 -37  -1   83.85    9.68
  -1 -37  -1   80.74    9.40
   1  37   1   85.78    9.01
  -1 -37  -1   77.67    9.32
  -1  37  -1   96.01    9.06
  -1 -37  -2   -1.49    2.84
   1  37   2    4.09    1.11
  -1 -37  -2    3.22    2.35
  -1 -37  -2    4.87    2.56
  -1 -37  -3    2.74    2.00
   1  37   3    3.74    1.27
  -1 -37  -3    5.09    2.04
   1  37   3    6.23    1.04
  -1 -37  -3    5.01    2.53
  -1 -37  -4    0.22    1.12
   1 -38  -3    2.43    1.69
  -1  38   3    2.45    1.14
  -1 -38   3    0.89    1.02
  -1  38   2   32.16    3.24
  -1 -38   2   37.13    3.57
   1 -38  -2   36.94    4.12
  -1  38   2   39.57    3.55
  -1 -38   1    3.69    1.99
  -1  38   1    4.01    1.61
   1  38  -1    6.04    1.03
  -1  38   1    3.04    0.84
   1 -38   0   38.79    5.25
  -1 -38   0   43.41    5.37
   1  38   0   43.30    4.85
  -1  38   0   55.37    5.00
  -1 -38   0   45.61    5.24
  -1 -38  -1    6.89    2.11
   1  38   1    8.41    1.38
  -1  38  -1   10.22    1.53
  -1 -38  -1    7.90    2.76
  -1 -38  -2    3.21    2.18
   1  38   2    7.70    1.42
   1  38   2    4.44    1.03
  -1 -38  -2    4.41    2.58
  -1 -38  -2    3.61    2.00
   1  38   3   15.76    1.85
   1  38   3   15.59    1.96
  -1 -38  -3   21.66    2.78
  -1  39   3   -0.64    0.84
   1 -39  -2   -0.42    1.62
  -1 -39   2    0.26    1.28
  -1 -39   1   -0.37    1.66
  -1 -39   1    1.71    1.43
  -1  39   1    2.06    1.25
   1 -39  -1   -1.83    1.84
  -1 -39   0    9.92    2.21
   1  39   0   12.73    1.67
  -1  39   0   17.46    1.96
  -1 -39   0   15.19    2.79
   1  39   1    0.71    0.82
  -1 -39  -1    1.69    2.20
  -1 -39  -1    1.26    1.63
  -1 -39  -1   -0.06    2.02
   1  39   2   37.87    3.82
   1  39   2   32.12    3.69
  -1 -39  -2   43.74    4.37
  -1 -40   1    2.21    1.55
  -1  40   1    0.43    1.00
  -1 -40   0   34.74    5.10
   1  40   0   51.18    4.87
  -1 -40  -1   10.44    2.14
   2   0 -10   -0.37    1.18
   2   0  -9   -0.09    1.03
   2   0  -9    1.11    2.69
   2   0  -9   -1.36    1.15
   2   0  -9    0.41    1.55
   2   0  -8   59.36    5.52
   2   0  -8   43.50    5.95
   2   0  -8   46.53    5.62
   2   0  -8   45.58    6.74
   2   0  -7    0.04    1.11
   2   0  -7   -3.30    3.59
   2   0  -7   -0.65    2.67
  -2   0   7    0.43    1.29
   2   0  -6   83.98    9.08
  -2   0   6  100.14    9.16
   2   0  -6   77.73    9.48
   2   0  -6   74.20   11.11
  -2   0   6   95.88    9.65
   2   0  -6   75.86    9.76
  -2   0   5    0.21    1.03
  -2   0   5    1.54    1.20
   2   0  -5   -3.02    4.63
  -2   0   5   -1.48    1.28
   2   0  -4  595.96   66.50
  -2   0   4  690.01   66.07
  -2   0   4  640.67   66.00
  -2   0   4  639.79   66.03
  -2   0   3   -0.22    0.87
  -2   0   3    0.63    0.95
  -2   0   3    0.95    1.13
   2   0  -2 9999.00  936.54
  -2   0   2 8878.36  936.36
   2   0  -1    1.13    2.10
  -2   0   1    0.06    0.50
  -2   0   1    0.24    1.02
  -2   0   0   31.00    3.43
  -2   0   0   32.21    3.28
   2   0   0   23.73    3.26
  -2   0   0   30.69    3.60
   2   0   0   34.06    3.31
   2   0   1   -0.18    0.98
  -2   0  -1   -1.54    1.61
  -2   0  -1   -1.12    2.43
   2   0   1   -0.70    0.84
  -2   0  -2  136.18   12.32
  -2   0  -2  119.27   12.45
  -2   0  -2  107.85   12.19
  -2   0  -3    0.67    2.85
  -2   0  -3   -1.04    1.22
  -2   0  -3    0.49    2.43
   2   0   4    5.13    1.57
   2   0   5   -0.66    1.36
  -2   0  -5    0.44    3.15
  -2   0  -5    3.77    2.30
  -2   0  -5    0.23    1.37
  -2   0  -5    1.57    1.33
   2   0   6   66.36    8.09
  -2   0  -6   76.21    8.42
   2   0   6   60.95    8.12
  -2   0  -6   78.41    7.74
  -2   0  -6   82.51    7.76
  -2   0  -6   65.93    8.05
  -2   0  -6   62.35    8.61
  -2   0  -7   -0.21    1.93
  -2   0  -7   -3.44    3.21
  -2   0  -7   -1.03    1.82
  -2   0  -7    1.29    2.39
  -2   0  -8   57.70    6.11
  -2   0  -8   47.67    6.39
  -2   0  -9    0.50    0.77
  -2   0  -9    1.22    1.13
  -2   0  -9    0.29    1.30
   2  -1 -10    2.95    1.26
   2  -1  -9   10.69    1.94
   2   1  -9   13.58    1.98
   2   1  -9   18.21    1.86
   2  -1  -9   17.17    1.87
   2   1  -9   12.34    2.10
   2  -1  -9    9.82    2.21
   2   1  -9    9.24    3.29
   2  -1  -9   12.26    3.37
   2  -1  -8   16.21    3.29
   2   1  -8   18.19    3.19
   2   1  -8   17.41    2.67
   2  -1  -8   21.81    4.26
   2   1  -8   16.26    4.13
   2   1  -8   21.15    2.44
   2  -1  -8   20.50    2.44
   2  -1  -7    1.38    1.13
   2   1  -7   -0.12    1.12
   2  -1  -7    0.93    3.62
   2   1  -7    3.39    3.51
  -2  -1   7   -0.48    0.98
  -2  -1   7    2.02    1.29
  -2   1   7    2.60    1.31
   2   1  -7    1.30    2.53
   2  -1  -7    2.44    2.66
   2   1  -7    4.52    4.98
   2  -1  -6   43.93    7.55
   2   1  -6   43.89    7.43
  -2   1   6   39.31    5.04
  -2  -1   6   44.52    5.09
   2  -1  -6   50.42    5.37
   2  -1  -6   41.86    5.22
   2   1  -6   48.15    4.63
   2   1  -6   36.44    5.12
  -2   1   6   46.82    4.65
  -2  -1   6   48.84    4.64
   2  -1  -6   35.33    5.50
   2   1  -6   42.61    5.53
   2  -1  -6   37.19    4.54
   2   1  -6   39.04    4.54
  -2   1   5   46.23    5.05
  -2   1   5   40.10    4.98
  -2  -1   5   44.85    5.02
   2  -1  -5   48.41    7.19
  -2   1   5   47.37    5.09
  -2  -1   5   45.02    5.05
   2   1  -5   42.95    6.93
   2   1  -5   40.97    5.47
  -2   1   4    4.84    1.63
  -2   1   4    5.40    1.31
  -2  -1   4    8.14    1.42
  -2  -1   4    8.97    1.57
  -2   1   4    7.35    1.51
   2  -1  -4    6.71    4.86
   2   1  -4    6.44    4.93
  -2  -1   4    6.87    1.53
  -2   1   3  955.81   97.84
  -2  -1   3  966.56   97.82
  -2   1   3  927.16   97.83
  -2  -1   3  943.40   97.84
  -2   1   3 1027.46   97.87
  -2  -1   3  964.06   97.85
  -2   1   2   50.01    5.84
  -2  -1   2   53.29    5.82
   2   1  -2   68.81    6.45
   2  -1  -2   67.42    6.41
  -2  -1   1  361.76   39.35
  -2   1   1  376.64   39.42
  -2  -1   1  384.09   39.41
   2   1  -1  421.28   39.52
   2  -1  -1  446.46   39.51
  -2   1   0   79.13    7.91
   2  -1   0   81.74    7.83
  -2  -1   0   68.86    7.96
   2   1   0   81.02    7.83
  -2   1   0   62.88    7.95
   2   1   0   62.14    7.76
  -2  -1   0   78.86    7.81
  -2   1   0   82.54    7.76
   2  -1   0   75.89    7.77
   2   1   1   76.93    9.32
   2  -1   1   80.70    9.33
   2   1   1   92.31    9.30
  -2   1  -1  111.82    9.47
  -2  -1  -1   90.01    9.64
  -2  -1  -1   93.16    9.21
  -2  -1  -2   10.63    1.60
  -2  -1  -2    8.35    2.55
  -2   1  -2   12.50    1.62
  -2   1  -2    8.90    2.69
  -2   1  -2    8.29    1.58
  -2  -1  -2    8.26    1.73
  -2  -1  -3   10.39    3.11
  -2   1  -3   11.93    3.11
  -2  -1  -3    9.47    1.79
  -2   1  -3    8.49    1.75
  -2  -1  -3    9.67    2.75
  -2   1  -4    4.65    2.15
  -2  -1  -4   -1.05    2.62
  -2  -1  -4    0.33    2.88
   2  -1   4    2.08    1.46
   2   1   4    1.03    1.45
  -2  -1  -5   25.56    4.44
  -2  -1  -5   27.20    4.89
  -2   1  -5   29.53    3.38
  -2  -1  -5   33.94    3.38
  -2  -1  -5   30.05    4.13
  -2   1  -5   29.59    4.05
  -2  -1  -5   29.87    3.36
  -2   1  -5   30.59    3.36
   2  -1   5   22.75    3.53
   2   1   5   25.33    3.67
  -2   1  -6   65.60    8.71
  -2  -1  -6   77.41    8.88
   2  -1   6   65.28    8.49
   2   1   6   69.11    8.50
  -2  -1  -6   89.46    8.15
  -2   1  -6   81.42    8.16
   2  -1   6   75.88    8.65
   2   1   6   67.86    8.57
  -2   1  -6   64.48    8.93
  -2   1  -6   68.64    8.45
  -2  -1  -6   72.73    8.50
  -2  -1  -6   63.17    8.97
  -2   1  -6   84.86    8.18
  -2  -1  -6   86.33    8.18
  -2   1  -7  173.41   17.26
  -2  -1  -7  174.58   17.26
  -2  -1  -7  165.10   17.78
  -2   1  -7  155.35   17.72
  -2  -1  -7  148.42   17.51
  -2  -1  -7  141.51   17.92
  -2   1  -7  147.12   17.47
  -2  -1  -7  188.09   17.29
  -2   1  -7  169.96   17.28
  -2   1  -8    5.86    1.82
  -2  -1  -8    5.81    2.16
  -2   1  -8    8.05    2.34
  -2   1  -8    7.96    2.02
  -2   1  -8    6.26    2.69
  -2  -1  -8    0.29    2.66
  -2  -1  -9   12.19    1.50
  -2   1  -9   11.88    1.51
  -2   1  -9    7.88    1.80
  -2  -1  -9    9.44    1.86
  -2  -1  -9   14.12    1.77
  -2   1  -9   14.04    1.76
   2  -2 -10   -1.11    1.17
   2   2  -9   60.90    6.88
   2  -2  -9   56.50    6.94
   2  -2  -9   62.37    6.83
   2   2  -9   68.35    6.88
   2   2  -9   49.99    7.37
   2  -2  -9   50.57    7.40
   2  -2  -8   -1.76    2.49
   2   2  -8    0.41    2.12
   2  -2  -8    1.57    1.17
   2   2  -8    2.13    1.59
   2   2  -8    1.13    3.39
   2  -2  -8   -0.65    3.77
   2  -2  -7   22.71    6.41
   2   2  -7   15.97    5.76
   2   2  -7   16.40    3.50
   2  -2  -7   19.97    3.76
   2  -2  -7   25.62    2.76
   2   2  -7   24.09    4.43
   2  -2  -7   23.28    4.53
  -2  -2   7   18.69    2.89
  -2  -2   7   26.59    2.79
  -2   2   7   24.14    2.82
  -2  -2   6    6.65    1.33
  -2   2   6    4.06    1.33
   2  -2  -6    2.75    2.49
   2  -2  -6    5.23    2.51
   2   2  -6    4.94    2.37
   2   2  -6    4.35    1.34
   2  -2  -6    3.41    1.10
  -2  -2   6    3.85    1.55
   2   2  -6    6.33    4.48
   2  -2  -6    0.91    5.37
   2   2  -6    4.49    3.04
   2  -2  -6    4.73    2.97
  -2  -2   5   85.65    8.91
  -2   2   5   82.05    8.91
   2   2  -5   75.37   10.20
  -2  -2   5   91.16    8.95
   2  -2  -5   68.50   10.47
   2   2  -5   76.70    9.09
  -2  -2   4   11.22    1.72
  -2   2   4    7.98    1.86
  -2  -2   4    8.40    1.63
  -2  -2   4   11.26    1.81
   2  -2  -4    7.59    4.88
   2   2  -4   12.96    4.69
  -2   2   3  196.10   20.35
  -2  -2   3  191.45   20.29
  -2  -2   3  209.48   20.35
  -2  -2   3  197.22   20.35
  -2   2   2  679.74   77.23
  -2  -2   2  741.74   77.20
   2   2  -2  847.77   77.46
   2  -2  -2  905.92   77.45
  -2  -2   1  242.45   27.98
  -2   2   1  282.56   28.05
  -2  -2   1  301.13   28.04
   2   2  -1  231.54   28.19
   2  -2  -1  338.60   28.14
   2  -2   0  307.08   31.63
  -2  -2   0  266.81   31.66
  -2   2   0  307.65   31.67
  -2   2   0  323.90   31.55
  -2  -2   0  302.97   31.62
   2  -2   0  322.27   31.57
  -2  -2  -1  970.72   96.79
  -2   2  -1 1158.36   96.76
   2   2   1  929.55   96.67
   2  -2   1 1068.45   96.73
  -2  -2  -1  855.92   96.62
  -2  -2  -2    1.52    0.93
  -2  -2  -2    3.14    2.51
   2   2   2    0.70    0.79
  -2   2  -2    1.41    1.88
  -2  -2  -2    0.84    1.48
  -2  -2  -3  148.44   15.01
  -2  -2  -3  153.57   14.82
  -2  -2  -3  125.30   14.84
  -2  -2  -4   25.75    4.59
   2  -2   4   33.10    3.87
   2   2   4   33.99    4.01
  -2  -2  -4   36.00    4.79
  -2  -2  -5  142.01   16.12
  -2   2  -5  153.19   15.17
  -2  -2  -5  154.33   15.17
  -2  -2  -5  119.26   15.61
   2   2   5  144.96   15.54
   2  -2   5  133.79   15.41
  -2   2  -5  151.74   15.17
  -2  -2  -5  154.12   15.16
  -2   2  -5  146.89   15.51
  -2  -2  -5  129.35   15.56
   2  -2   6   12.31    2.55
  -2   2  -6   16.73    2.29
  -2  -2  -6   14.47    2.33
   2  -2   6   12.08    2.36
  -2   2  -6   12.75    2.25
  -2  -2  -6   16.75    2.28
  -2  -2  -6   11.95    3.80
  -2   2  -6    6.44    3.79
  -2   2  -6   14.45    3.36
  -2  -2  -6   15.96    3.57
  -2   2  -6   15.86    2.92
  -2  -2  -7  100.02   10.79
  -2   2  -7   96.81   10.65
  -2  -2  -7   82.51   10.93
  -2  -2  -7   88.39   10.36
  -2   2  -7   82.04   10.36
  -2  -2  -7   96.87   10.10
  -2   2  -7  102.97   10.11
  -2  -2  -7   98.50   10.06
  -2   2  -7  100.71   10.09
  -2  -2  -8    1.78    2.74
  -2   2  -8    0.54    2.48
  -2   2  -8    1.59    1.65
  -2  -2  -8    0.07    2.03
  -2   2  -8   -3.10    2.13
  -2   2  -8   -0.07    1.81
  -2  -2  -9   -0.61    1.20
  -2   2  -9   -0.73    1.15
  -2  -2  -9    1.18    0.80
  -2   2  -9    1.77    1.22
  -2  -2  -9   -1.81    1.47
   2  -3  -9    5.01    2.90
   2   3  -9    1.16    2.66
   2   3  -9    1.71    1.25
   2  -3  -9    1.48    1.10
   2   3  -9    0.87    1.27
   2  -3  -9   -1.39    1.63
   2  -3  -9   -0.31    1.01
   2  -3  -8   31.55    5.15
   2   3  -8   28.69    5.14
   2   3  -8   31.94    3.85
  -2   3   8   30.53    3.61
   2  -3  -8   36.32    3.65
   2  -3  -8   36.64    4.33
   2   3  -8   28.24    4.05
  -2  -3   7   45.55    6.54
   2  -3  -7   58.42    7.46
   2   3  -7   60.03    7.33
   2  -3  -7   64.89    6.33
  -2   3   7   65.83    6.35
   2  -3  -7   66.72    9.16
   2  -3  -7   56.66    6.90
   2   3  -7   53.85    6.79
   2  -3  -6   33.61    7.84
   2   3  -6   49.25    7.22
  -2  -3   6   44.25    5.22
   2  -3  -6   47.11    5.52
   2  -3  -6   36.91    5.33
   2   3  -6   42.82    4.73
   2   3  -6   35.98    5.13
  -2  -3   6   47.08    4.75
  -2   3   6   49.75    4.79
   2   3  -6   37.32    5.62
   2  -3  -6   39.74    5.65
   2  -3  -6   44.17    4.68
   2   3  -5   50.06    7.16
  -2  -3   5   50.70    5.58
   2  -3  -5   43.93    7.54
  -2  -3   5   48.44    5.54
  -2   3   5   49.00    5.59
  -2  -3   4    1.95    1.20
   2   3  -4    4.20    4.36
   2  -3  -4    0.17    4.58
  -2  -3   4    2.99    1.13
  -2   3   4    1.57    1.48
  -2  -3   4    3.19    1.20
   2  -3  -3 1306.22  143.11
  -2  -3   3 1436.39  143.08
  -2  -3   3 1423.04  143.07
  -2   3   3 1386.22  143.09
  -2  -3   3 1460.43  143.02
   2  -3  -2  368.31   29.61
   2   3  -2  357.53   29.62
   2  -3  -2  240.96   29.25
  -2   3   2  295.34   29.34
  -2  -3   2  289.73   29.27
   2  -3  -1  160.73   15.07
   2   3  -1  155.79   15.16
  -2   3   1  135.36   15.00
  -2  -3   1  141.21   14.97
   2  -3   0  347.34   30.52
  -2   3   0  255.49   30.47
   2   3   0  402.58   30.68
  -2  -3   0  289.43   30.63
   2  -3   0  320.06   30.58
   2   3   1   20.17    2.44
  -2   3  -1   24.02    2.60
  -2  -3  -1   23.46    3.46
   2  -3   1   19.09    2.27
  -2  -3  -1   17.09    2.24
  -2  -3  -2   49.50    5.03
  -2   3  -2   57.19    5.24
   2   3   2   39.37    4.77
  -2  -3  -2   48.31    4.95
  -2  -3  -2   43.02    5.40
  -2  -3  -3   17.45    3.24
  -2  -3  -3   18.71    3.73
  -2   3  -3   14.80    3.29
  -2  -3  -3   20.32    2.56
  -2   3  -3   18.49    2.51
  -2  -3  -3   21.57    3.64
   2  -3   4  116.92   12.41
   2   3   4  129.72   12.55
  -2  -3  -4  117.49   12.82
  -2  -3  -4  104.35   12.91
  -2   3  -5  106.62    9.37
  -2   3  -5   86.70    9.49
  -2  -3  -5   72.61    9.91
  -2  -3  -5   60.30    9.65
  -2  -3  -5   76.72   10.31
  -2  -3  -5   90.35    9.27
   2   3   5   78.33    9.60
  -2   3  -5   91.76    9.28
  -2  -3  -5   96.86    9.26
  -2  -3  -5   83.18    9.78
   2  -3   6   25.64    3.75
  -2  -3  -6   31.39    3.44
   2  -3   6   27.16    3.71
  -2  -3  -6   31.02    3.37
  -2   3  -6   27.62    3.40
  -2   3  -6   23.21    4.64
  -2  -3  -6   25.77    4.84
  -2   3  -6   26.04    3.89
  -2  -3  -6   21.30    4.56
  -2   3  -6   26.37    4.20
  -2  -3  -7   28.65    4.64
  -2   3  -7   22.43    4.26
  -2  -3  -7   26.01    3.39
  -2   3  -7   27.55    3.81
  -2  -3  -7   24.61    3.94
  -2   3  -7   26.36    3.33
  -2  -3  -7   29.14    3.34
  -2  -3  -7   21.81    4.90
  -2   3  -8    2.26    2.41
  -2  -3  -8    0.94    2.14
  -2  -3  -8   -0.20    2.85
  -2   3  -8    2.12    1.65
  -2  -3  -9   49.81    6.21
  -2  -3  -9   66.18    6.12
  -2   3  -9   66.45    6.12
  -2  -3  -9   71.70    6.00
   2  -4  -9   -0.37    0.99
   2   4  -9   -1.21    2.59
   2   4  -9    0.03    1.23
   2  -4  -9   -1.01    1.68
   2   4  -9    3.02    1.25
   2  -4  -9    4.31    2.80
   2  -4  -9    2.66    1.02
   2   4  -9    0.97    0.97
   2   4  -8   37.53    4.25
   2  -4  -8   29.46    4.69
   2   4  -8   31.16    4.44
   2  -4  -8   34.59    5.64
   2  -4  -8   43.24    4.08
   2   4  -8   38.80    4.03
  -2   4   8   33.49    4.03
   2   4  -8   31.66    5.41
  -2   4   7    6.18    1.46
   2   4  -7    7.14    3.54
   2  -4  -7    4.75    3.72
   2  -4  -7    0.63    2.95
   2   4  -7    5.97    2.33
  -2  -4   7    4.56    1.41
   2   4  -7    6.42    1.30
   2  -4  -7    5.65    1.31
   2  -4  -7    1.03    5.75
  -2   4   6   44.18    4.34
  -2  -4   6   42.25    4.31
  -2  -4   6   40.19    4.72
   2  -4  -6   32.11    7.26
   2   4  -6   48.21    6.81
  -2   4   6   35.13    4.70
   2   4  -6   39.47    4.46
   2  -4  -6   32.52    4.96
   2  -4  -6   38.27    5.07
  -2   4   6   33.43    4.68
   2   4  -6   29.91    4.73
   2  -4  -6   38.42    5.30
   2   4  -6   38.45    5.13
   2   4  -6   39.80    4.29
   2   4  -6   44.92    4.29
   2   4  -6   37.55    4.21
   2  -4  -6   38.85    4.23
  -2   4   5    0.96    1.05
  -2  -4   5    0.97    1.19
  -2  -4   5    1.89    1.35
   2   4  -5    6.34    4.21
   2  -4  -5   -0.74    4.63
  -2   4   5    2.21    1.19
  -2   4   5   -0.11    1.48
   2  -4  -4  706.86   74.68
   2   4  -4  778.95   74.73
  -2   4   4  714.83   74.59
  -2  -4   4  816.28   74.65
   2  -4  -4  633.69   74.99
   2   4  -4  693.53   75.01
  -2   4   4  670.44   74.58
  -2  -4   4  794.99   74.64
  -2   4   4  737.51   74.63
   2  -4  -3   49.00    6.04
  -2   4   3   55.35    5.95
  -2  -4   3   54.12    5.93
  -2   4   3   55.66    5.97
  -2  -4   3   55.87    5.98
  -2   4   3   56.76    6.04
  -2  -4   3   60.12    5.87
   2   4  -2   51.89    5.55
   2  -4  -2   57.91    5.48
   2  -4  -2   39.06    4.87
  -2   4   2   44.60    4.96
  -2  -4   2   47.37    4.86
  -2  -4   2   47.04    4.84
   2   4  -1    1.32    1.95
  -2   4   1    3.09    1.22
   2  -4  -1    1.00    1.54
   2   4  -1    2.24    2.24
   2  -4   0 1553.32  145.70
   2   4   0 1642.29  145.82
  -2   4   0 1256.30  145.75
   2  -4   0 1471.99  145.75
   2   4   0 1378.41  145.74
  -2  -4   0 1316.50  145.76
  -2   4  -1  605.15   60.59
   2   4   1  493.40   60.48
  -2   4  -1  694.74   60.54
  -2  -4  -1  619.25   60.60
   2  -4   1  633.40   60.51
   2   4   1  580.17   60.49
  -2  -4  -2   62.87    6.39
  -2   4  -2   77.86    6.66
  -2  -4  -2   57.05    6.68
   2   4   2   53.32    6.24
  -2  -4  -2   54.89    6.75
  -2   4  -2   58.47    6.76
  -2  -4  -3   20.24    3.61
  -2   4  -3   21.08    3.69
  -2  -4  -3   21.06    3.91
  -2  -4  -3   27.89    4.05
  -2  -4  -3   23.91    2.97
  -2   4  -3   26.96    3.03
  -2   4  -3   22.33    4.01
   2  -4   4    4.81    1.37
   2   4   4    1.67    1.60
  -2  -4  -4    0.52    3.12
  -2  -4  -4    5.21    3.11
  -2  -4  -5    1.73    1.23
  -2   4  -5   -1.80    1.43
  -2  -4  -5   -0.81    1.35
  -2   4  -5    1.03    1.34
  -2   4  -5   -1.07    1.91
  -2  -4  -5   -0.12    3.13
  -2  -4  -5    1.49    2.70
   2   4   5   -0.13    1.54
   2   4   5   -1.29    1.11
  -2  -4  -5    0.33    2.39
  -2  -4  -5    2.08    3.31
   2   4   6  135.89   16.11
   2  -4   6  158.17   16.20
  -2  -4  -6  125.17   16.40
  -2   4  -6  142.32   15.93
  -2  -4  -6  147.86   16.30
  -2   4  -6  149.96   16.09
   2   4   6  135.97   16.03
   2   4   6  146.32   15.62
  -2  -4  -6  173.22   15.70
  -2  -4  -6  140.52   16.95
  -2  -4  -6  164.34   15.68
  -2   4  -6  165.08   15.69
   2  -4   6  141.63   16.09
   2   4   6  137.12   16.07
  -2  -4  -7    1.04    3.36
  -2   4  -7    4.20    2.85
  -2  -4  -7   -0.04    1.84
  -2   4  -7    0.51    2.34
  -2  -4  -7    1.97    2.34
  -2   4  -7    0.08    1.74
  -2  -4  -7   -1.62    1.71
  -2  -4  -7    2.65    3.91
  -2  -4  -8   38.25    5.12
  -2  -4  -8   38.74    4.66
  -2   4  -8   39.10    4.36
  -2   4  -8   36.63    4.84
  -2  -4  -9    3.13    1.52
  -2  -4  -9    2.70    0.84
  -2   4  -9    2.00    0.82
  -2   4  -9    2.60    1.19
  -2  -4  -9    2.44    1.14
   2   5  -9   -1.29    1.12
   2  -5  -9   -1.01    1.73
   2  -5  -9   -0.09    1.00
   2   5  -9   -0.31    0.97
   2   5  -9    0.45    1.25
   2  -5  -9    1.48    2.83
   2   5  -8   79.11   11.01
   2  -5  -8   92.20   11.17
  -2   5   8   95.92   10.28
   2   5  -8   97.74   10.43
   2   5  -8  115.41   10.30
   2  -5  -8  106.72   10.31
   2   5  -8   89.62   10.45
   2  -5  -8   81.46   10.69
  -2  -5   7   15.78    2.68
   2  -5  -7   21.57    6.55
   2   5  -7   21.42    2.79
   2  -5  -7   23.67    3.87
   2  -5  -7   20.12    3.81
   2   5  -7   20.24    4.30
   2  -5  -7   17.16    4.50
   2   5  -7   17.66    2.45
   2  -5  -7   24.76    2.52
   2   5  -7   20.37    3.25
  -2   5   7   20.89    2.56
   2   5  -6   31.66    3.25
   2  -5  -6   25.09    7.13
   2   5  -6   25.89    5.65
  -2   5   6   24.57    3.75
   2  -5  -6   29.87    4.16
   2  -5  -6   26.73    4.10
   2  -5  -6   33.47    4.51
   2   5  -6   19.96    4.32
  -2   5   6   32.28    3.30
   2   5  -6   23.05    3.69
   2   5  -6   26.53    3.15
   2  -5  -6   27.66    3.17
  -2   5   6   32.83    3.43
  -2   5   5   30.42    3.69
   2   5  -5   31.15    5.48
   2  -5  -5   24.75    6.14
  -2  -5   5   27.43    3.58
  -2   5   5   32.20    3.78
  -2   5   5   28.08    3.61
  -2  -5   5   31.89    3.62
  -2   5   4    7.21    1.79
  -2   5   4    5.91    1.37
   2   5  -4    0.51    4.26
  -2  -5   4    6.16    1.47
   2  -5  -4    5.77    4.42
  -2  -5   4    7.89    1.44
  -2   5   4    6.43    1.31
   2   5  -4    6.53    2.69
   2  -5  -4    6.99    2.43
  -2   5   3  146.95   15.95
  -2  -5   3  156.99   15.78
  -2   5   3  152.72   15.89
  -2  -5   3  154.31   15.90
  -2   5   3  145.81   15.87
  -2  -5   3  146.32   15.87
   2   5  -3  177.47   16.20
   2  -5  -3  166.54   16.01
  -2  -5   2   63.53    7.00
  -2   5   2   62.68    7.15
   2   5  -2   76.55    7.58
   2  -5  -2   68.31    7.45
   2   5  -2   90.09    7.47
   2  -5  -2   66.95    7.09
  -2   5   1   26.05    2.68
  -2  -5   1   24.73    2.50
   2  -5  -1   29.22    2.88
   2  -5  -1   19.58    2.28
   2  -5   0  936.27   89.96
  -2   5   0  761.23   90.00
   2  -5   0  887.05   89.99
   2   5   0  881.88   89.98
  -2  -5   0  813.40   90.00
   2   5   0 1091.33   90.08
   2  -5   1   32.31    3.10
   2   5   1   24.19    3.07
  -2   5  -1   27.42    3.73
  -2  -5  -1   29.02    3.93
   2   5   1   27.72    3.36
  -2  -5  -2  298.98   31.02
  -2   5  -2  270.94   30.98
  -2  -5  -2  326.47   30.93
   2   5   2  283.45   30.86
  -2  -5  -2  291.30   31.10
  -2   5  -2  362.03   31.07
  -2  -5  -3    1.03    3.05
  -2  -5  -3    2.43    1.26
  -2   5  -3   -0.09    1.18
  -2   5  -3    0.24    3.06
  -2  -5  -3   -0.13    2.67
  -2  -5  -3    2.52    2.18
  -2  -5  -4  280.51   31.16
  -2  -5  -4  276.97   30.92
   2  -5   4  296.87   30.64
   2   5   4  336.49   30.88
  -2  -5  -5   54.76    7.07
   2   5   5   56.45    6.76
  -2   5  -5   60.13    6.60
  -2  -5  -5   51.00    7.26
  -2  -5  -5   55.45    7.67
   2   5   5   51.89    6.27
  -2  -5  -5   43.37    6.93
  -2  -5  -5   65.59    6.31
  -2   5  -5   68.89    6.35
  -2  -5  -5   65.21    6.35
  -2   5  -6   47.44    5.06
  -2  -5  -6   34.01    5.46
   2   5   6   31.85    4.63
   2   5   6   36.68    4.13
  -2  -5  -6   36.99    5.70
  -2  -5  -6   28.87    6.10
  -2  -5  -6   46.10    4.32
  -2   5  -6   41.83    4.76
   2   5   6   35.13    4.70
   2  -5   6   33.43    4.66
  -2  -5  -6   41.31    4.28
   2  -5   6   35.30    4.59
   2   5   6   30.06    4.57
  -2   5  -7   15.21    3.35
  -2  -5  -7   16.78    4.04
  -2   5  -7   17.64    3.01
  -2  -5  -7   15.44    3.05
  -2  -5  -7   15.04    2.38
  -2  -5  -7   14.38    4.38
  -2  -5  -7   13.48    2.50
  -2  -5  -8   15.92    2.79
  -2  -5  -8   14.03    3.46
  -2   5  -8   17.74    2.92
  -2  -5  -9   16.65    2.59
  -2   5  -9   22.26    2.41
  -2  -5  -9   20.75    2.23
  -2   5  -9   18.87    2.21
   2  -6  -9   70.42    9.41
   2  -6  -9   73.72    9.02
   2   6  -9  100.86    8.96
   2   6  -8   10.10    1.96
   2  -6  -8    9.40    1.54
   2   6  -8   10.33    1.52
  -2   6   8    7.39    1.57
   2  -6  -8    4.29    3.72
   2   6  -8    7.69    3.59
   2  -6  -8    4.61    2.72
   2   6  -8    9.99    2.27
  -2  -6   7   18.46    3.05
   2   6  -7   20.70    3.37
   2  -6  -7   25.44    7.01
   2  -6  -7   21.50    4.73
   2   6  -7   20.49    4.38
   2  -6  -7   28.42    4.02
   2  -6  -7   27.08    3.99
   2   6  -7   24.69    3.08
  -2   6   7   24.71    2.89
   2  -6  -7   25.24    2.79
   2   6  -7   23.28    2.75
   2  -6  -6   51.68    9.47
   2  -6  -6   61.80    7.18
   2  -6  -6   54.15    7.03
   2   6  -6   50.58    6.72
  -2   6   6   76.67    6.60
   2  -6  -6   58.42    7.44
   2   6  -6   51.55    7.11
  -2   6   6   58.18    6.97
   2   6  -6   65.07    6.44
  -2   6   6   66.50    6.50
   2  -6  -6   60.49    6.41
   2   6  -6   57.06    6.38
  -2   6   5    8.89    1.75
  -2  -6   5    8.30    1.72
   2   6  -5   13.05    4.41
   2  -6  -5    5.81    4.68
  -2   6   5    9.29    1.75
  -2  -6   5    7.20    1.58
  -2   6   5    7.97    1.97
  -2  -6   4   12.00    1.77
  -2   6   4   10.07    1.67
  -2   6   4   11.50    2.11
  -2  -6   4   10.02    1.74
   2   6  -4   13.57    4.18
   2  -6  -4   11.43    4.50
  -2   6   4   10.23    1.75
   2   6  -4   12.56    2.75
   2  -6  -4    6.78    2.52
  -2  -6   3    2.65    0.81
  -2   6   3    2.88    1.03
  -2   6   3    2.76    1.59
  -2   6   3    1.24    1.06
  -2  -6   3    3.67    1.16
   2   6  -3    5.20    2.56
   2  -6  -3    2.36    1.67
  -2   6   2  136.21   15.39
   2   6  -2  159.32   15.71
   2  -6  -2  152.66   15.62
   2  -6  -2  136.58   15.32
   2   6  -2  197.56   15.62
  -2   6   1   12.94    1.89
   2  -6  -1   12.13    1.48
  -2  -6   1   11.44    1.65
  -2  -6   1   14.22    1.66
  -2   6   1   14.04    1.63
   2  -6  -1   13.71    2.07
   2  -6   0   85.17    8.23
  -2  -6   0   71.06    8.35
  -2   6   0   72.00    8.32
   2  -6   0   83.12    8.22
   2   6   0   79.29    8.21
   2   6   0   88.83    8.44
  -2   6   0   72.53    8.31
  -2   6  -1 1029.56  105.69
   2   6   1  969.51  105.68
  -2  -6  -1 1068.69  105.72
   2   6   1  974.55  105.65
   2  -6   1 1151.84  105.66
  -2  -6  -1 1083.12  105.80
  -2   6  -1 1027.34  105.73
  -2  -6  -2    5.35    2.35
  -2   6  -2    5.03    2.42
  -2  -6  -2    5.29    2.62
  -2  -6  -2    3.77    1.69
   2   6   2    3.54    1.51
  -2  -6  -3  100.95   13.04
  -2   6  -3  119.01   12.99
  -2  -6  -3  127.50   12.76
  -2  -6  -3  135.55   13.05
  -2   6  -3  127.78   12.75
   2   6   3  132.89   12.84
  -2  -6  -3  102.77   12.83
   2   6   4    1.12    1.58
  -2  -6  -4    2.32    2.87
  -2  -6  -4    1.27    3.10
  -2  -6  -5  186.93   18.31
   2   6   5  170.64   18.75
  -2  -6  -5  141.31   18.66
   2   6   5  153.95   18.30
  -2   6  -5  186.00   18.51
  -2  -6  -5  152.12   18.87
  -2  -6  -5  177.30   19.35
   2   6   5  225.84   18.39
  -2   6  -5  178.23   18.33
  -2  -6  -5  190.35   18.33
  -2  -6  -5  155.35   18.78
   2   6   6    1.33    1.13
  -2  -6  -6    3.31    3.54
  -2   6  -6   -0.97    2.64
   2   6   6    4.44    1.79
   2   6   6    1.58    1.23
   2   6   6    3.05    1.65
   2  -6   6    0.33    1.62
  -2   6  -6    1.70    2.28
  -2  -6  -6    3.08    3.60
  -2  -6  -6    4.32    3.99
  -2  -6  -6    3.56    1.57
   2  -6   6    2.03    1.57
   2   6   6    0.61    1.35
  -2  -6  -6    0.04    1.64
  -2   6  -6    1.63    1.71
  -2  -6  -7   47.93    6.51
  -2  -6  -7   46.77    5.03
  -2  -6  -7   44.00    6.17
  -2  -6  -7   42.41    5.51
  -2   6  -7   41.97    5.41
  -2   6  -7   34.35    5.54
   2   6   7   45.85    4.85
  -2   6  -7   49.31    5.09
  -2  -6  -7   46.66    5.06
  -2  -6  -8   22.80    4.05
  -2  -6  -8   23.56    3.34
  -2   6  -8   21.51    3.07
  -2   6  -8   27.03    3.49
  -2   6  -8   24.91    2.77
  -2   6  -9   -0.37    1.03
  -2   6  -9    1.25    0.70
  -2  -6  -9    0.89    0.72
   2   7  -9   13.35    1.82
   2  -7  -9   10.47    3.10
   2  -7  -9    8.10    2.12
   2  -7  -8    7.36    1.44
   2   7  -8    7.77    1.37
  -2   7   8    5.94    1.41
   2  -7  -8    2.60    3.81
   2   7  -8    6.67    1.78
   2   7  -8    5.79    1.93
   2  -7  -8    7.03    2.90
   2   7  -7   14.99    4.26
  -2  -7   7   16.79    2.96
   2   7  -7   19.29    3.29
   2  -7  -7   29.07    7.09
   2   7  -7   22.96    3.06
   2  -7  -7   22.78    4.13
   2  -7  -7   25.32    4.07
   2  -7  -7   28.26    4.73
   2  -7  -7   27.85    2.78
   2   7  -7   24.74    2.74
  -2   7   7   23.82    2.81
   2   7  -6   20.72    2.42
   2  -7  -6   24.49    6.82
  -2   7   6   20.38    3.11
   2  -7  -6   16.23    3.53
   2  -7  -6   16.75    3.57
  -2   7   6   21.70    2.61
  -2  -7   6   16.52    2.64
   2   7  -6   16.32    2.97
  -2   7   6   23.33    2.51
   2  -7  -6   18.58    3.97
   2   7  -6   19.64    3.78
   2   7  -6   19.23    2.31
   2  -7  -6   20.60    2.38
   2   7  -5  422.76   43.58
  -2  -7   5  410.31   42.96
  -2   7   5  375.86   42.91
   2  -7  -5  324.25   43.53
  -2   7   5  494.28   42.72
   2   7  -5  373.64   42.84
  -2   7   5  384.42   42.99
  -2   7   5  430.19   42.65
   2   7  -4   15.13    3.18
  -2   7   4   21.88    2.89
  -2   7   4   18.12    2.51
   2   7  -4   20.99    4.47
   2  -7  -4   14.74    4.64
  -2  -7   4   21.04    2.61
  -2   7   4   19.87    2.48
  -2  -7   4   23.15    2.57
   2  -7  -4   13.57    3.04
  -2   7   3  133.43   13.73
   2  -7  -3  108.94   13.65
  -2   7   3  134.78   13.63
  -2   7   2    9.76    1.74
   2  -7  -2   11.08    2.36
   2  -7  -2    8.63    1.62
   2   7  -2   13.28    2.39
  -2  -7   1 1266.84  142.83
   2  -7  -1 1420.78  142.89
   2  -7  -1 1399.87  142.73
  -2  -7   1 1503.85  142.81
  -2   7   1 1437.85  142.81
   2   7   0  169.30   15.52
  -2   7   0  140.22   15.42
   2  -7   0  164.72   15.38
   2  -7   0  151.23   15.34
  -2  -7   0  137.75   15.42
  -2   7   0  124.48   15.40
   2   7   0  155.94   15.35
  -2  -7   0  157.24   15.48
  -2   7  -1   11.47    2.28
  -2  -7  -1    7.84    2.13
   2   7   1    7.27    1.20
   2  -7   1    9.20    1.24
  -2   7  -1    8.92    1.61
   2   7   1    9.17    1.82
   2   7   2   22.24    2.94
  -2   7  -2   24.75    3.43
  -2  -7  -2   25.39    3.78
  -2  -7  -2   19.68    2.91
  -2  -7  -2   23.63    3.47
   2   7   3    1.49    1.69
  -2   7  -3    0.32    3.05
  -2  -7  -3   -0.09    3.25
  -2  -7  -3    3.05    2.91
  -2  -7  -3    2.76    2.26
   2   7   4   57.70    5.82
  -2  -7  -4   45.68    6.26
  -2  -7  -4   41.32    6.43
   2   7   5   32.46    4.01
   2   7   5   34.28    4.54
  -2  -7  -5   31.05    4.91
  -2   7  -5   38.43    4.13
  -2  -7  -5   39.13    4.05
  -2   7  -5   41.10    4.10
  -2  -7  -5   39.58    4.07
  -2   7  -5   35.55    4.40
  -2  -7  -5   23.40    5.03
  -2  -7  -5   31.76    5.64
   2   7   5   40.54    4.09
  -2  -7  -5   26.02    4.99
   2   7   6   18.39    2.08
  -2  -7  -6   13.05    4.05
  -2   7  -6   15.05    3.24
   2   7   6   16.49    2.78
   2   7   6   15.95    2.04
  -2   7  -6   13.90    2.87
  -2  -7  -6   13.93    2.71
  -2  -7  -6    6.69    4.29
  -2   7  -6   13.38    2.36
  -2  -7  -6   18.57    2.35
   2  -7   6   12.00    2.55
   2   7   6   11.70    2.35
   2   7   6   16.40    2.54
   2  -7   6   11.74    2.56
  -2  -7  -6   13.95    4.61
  -2  -7  -6   15.62    2.24
  -2  -7  -7  261.32   27.69
  -2   7  -7  242.45   27.44
  -2   7  -7  280.31   27.38
  -2  -7  -7  230.61   27.36
  -2  -7  -7  229.55   27.75
   2   7   7  254.29   27.07
  -2  -7  -7  291.00   27.15
  -2   7  -7  289.63   27.15
  -2  -7  -8    3.68    2.85
  -2   7  -8    0.76    1.59
  -2  -7  -8    3.33    1.92
  -2   7  -8    1.74    1.00
  -2  -7  -8    1.96    1.04
  -2   7  -8    1.00    1.99
  -2  -7  -9   16.45    1.77
  -2   7  -9   14.92    1.75
  -2  -7  -9   14.15    2.19
   2  -8  -9   18.35    3.69
   2   8  -9   26.33    2.77
   2  -8  -9   19.11    2.95
   2  -8  -8   43.08    3.99
   2   8  -8   39.46    3.93
  -2   8   8   32.25    3.95
   2  -8  -8   36.74    5.53
   2   8  -8   31.48    4.19
   2  -8  -8   31.51    4.85
   2   8  -8   30.38    4.13
   2   8  -7   31.65    4.98
  -2  -8   7   31.76    4.08
   2   8  -7   23.11    4.14
   2  -8  -7   25.73    7.58
   2  -8  -7   32.11    5.51
   2  -8  -7   33.47    4.76
   2  -8  -7   36.22    4.89
   2   8  -7   34.43    4.00
  -2   8   7   34.07    3.78
   2  -8  -7   35.54    3.74
   2   8  -7   35.57    3.69
   2   8  -6  225.20   22.27
   2  -8  -6  190.11   24.06
   2  -8  -6  225.97   22.77
   2  -8  -6  207.72   22.64
   2   8  -6  176.18   22.42
   2   8  -6  183.73   22.68
   2  -8  -6  204.65   22.87
  -2   8   6  271.93   22.44
  -2   8   6  223.17   22.85
  -2  -8   6  202.19   22.68
   2  -8  -6  227.10   22.29
   2   8  -6  211.66   22.27
  -2   8   6  236.49   22.34
   2   8  -6  207.57   22.38
   2  -8  -5    7.07    2.72
   2   8  -5    5.44    2.54
  -2   8   5    9.70    2.12
   2  -8  -5    7.55    2.79
  -2   8   5   13.09    1.67
  -2   8   5    6.38    1.72
   2  -8  -5   11.18    4.93
  -2   8   5   10.20    1.55
  -2   8   4   54.95    6.26
  -2  -8   4   64.28    6.30
   2   8  -4   51.61    6.61
   2  -8  -4   56.51    6.60
  -2   8   4   58.53    6.45
   2  -8  -3    2.97    2.93
   2  -8  -3    1.16    1.83
  -2   8   3    2.55    1.75
   2   8  -3    1.56    2.45
   2  -8  -2 1133.02  103.79
   2  -8  -2  900.31  103.52
   2   8  -2 1211.61  103.79
  -2  -8   2 1069.56  103.60
  -2   8   2  979.64  103.63
   2  -8  -1    0.79    0.84
  -2   8   1    1.51    0.79
  -2  -8   1    0.36    0.84
   2  -8  -1    0.71    1.48
  -2  -8   1    0.78    0.92
  -2  -8   0   18.58    2.73
  -2   8   0   20.85    2.59
   2   8   0   21.68    2.36
  -2  -8   0   18.99    2.85
  -2   8   0   20.85    2.72
   2   8   0   20.11    2.85
  -2   8  -1   26.87    3.20
   2   8   1   21.56    3.28
  -2  -8  -1   27.00    3.56
  -2  -8  -1   31.68    3.57
   2   8   2    0.25    1.59
  -2  -8  -2    2.27    2.51
  -2   8  -2    1.16    2.29
  -2  -8  -2    1.65    1.54
  -2  -8  -2    1.41    2.31
   2   8   3   38.02    4.36
  -2  -8  -3   38.07    5.01
  -2   8  -3   33.30    4.90
  -2  -8  -3   34.29    4.95
  -2  -8  -3   33.63    4.58
   2   8   4   -0.12    1.60
  -2  -8  -4    4.35    2.98
  -2  -8  -4   -1.15    2.94
   2   8   5   28.63    3.53
   2   8   5   27.88    4.09
  -2  -8  -5   23.85    4.37
  -2   8  -5   37.04    3.65
  -2  -8  -5   32.48    3.53
  -2  -8  -5   34.33    3.58
  -2   8  -5   29.30    3.61
  -2   8  -5   33.38    3.97
  -2  -8  -5   31.47    5.03
  -2  -8  -5   32.15    5.40
   2   8   5   35.26    3.58
  -2  -8  -5   16.25    4.53
  -2   8  -6   25.88    3.93
  -2  -8  -6   29.93    4.89
   2   8   6   18.17    3.61
   2   8   6   27.79    3.10
   2   8   6   32.19    3.13
  -2  -8  -6   25.43    3.20
  -2   8  -6   28.76    3.31
  -2   8  -6   29.56    3.85
  -2  -8  -6   22.56    3.69
  -2  -8  -6   21.36    5.02
  -2  -8  -6   20.78    5.37
   2   8   6   23.14    3.43
   2  -8   6   22.49    3.53
   2   8   6   20.32    3.47
   2  -8   6   21.68    3.58
  -2  -8  -6   31.59    3.28
  -2   8  -6   30.23    3.27
  -2  -8  -7   50.74    6.78
  -2   8  -7   54.05    5.44
   2   8   7   46.44    5.26
  -2   8  -7   52.41    5.45
  -2  -8  -7   54.20    5.45
  -2  -8  -7   40.03    5.87
  -2   8  -7   47.21    5.90
  -2  -8  -7   40.85    6.53
  -2   8  -8   13.32    2.64
  -2  -8  -8   17.56    2.66
  -2  -8  -8   23.85    3.54
  -2   8  -8   20.23    2.27
  -2  -8  -8   14.60    2.02
  -2   8  -8   14.56    1.99
  -2  -8  -9   -0.08    1.33
  -2   8  -9    0.90    0.60
  -2  -8  -9    0.67    0.63
   2  -9  -9   -0.59    2.63
   2   9  -9    1.88    1.24
   2  -9  -9    0.36    1.70
   2  -9  -8  143.94   13.02
   2   9  -8  137.09   12.99
  -2   9   8  116.08   13.00
   2  -9  -8  104.05   13.35
   2   9  -8  111.87   13.08
   2   9  -8  126.68   13.13
   2  -9  -8  127.91   13.77
   2   9  -7   -0.68    1.61
   2  -9  -7    0.73    6.37
   2   9  -7    1.44    1.05
   2  -9  -7    1.79    1.18
   2  -9  -7   -3.28    3.02
   2  -9  -7   -0.88    3.13
   2   9  -7    2.14    1.99
   2  -9  -7    0.56    3.76
  -2   9   7    1.88    1.28
   2   9  -6   68.11    7.14
   2  -9  -6   57.07   10.14
   2  -9  -6   63.48    7.84
   2  -9  -6   62.82    7.78
   2   9  -6   55.96    7.39
  -2   9   6   75.40    7.25
   2   9  -6   69.69    7.29
  -2   9   6   84.12    7.34
   2   9  -6   58.75    7.88
   2  -9  -6   64.07    8.08
  -2  -9   6   64.56    7.58
  -2   9   6   74.44    7.86
   2   9  -6   62.55    7.11
   2  -9  -6   73.82    7.15
  -2   9   5   95.52    8.93
   2   9  -5   75.51    8.91
  -2   9   5   98.84    9.49
  -2  -9   5   85.50    9.22
   2  -9  -5   86.07    9.58
   2  -9  -5   86.35    8.85
   2  -9  -5   78.79   10.76
   2   9  -5   73.80    9.02
  -2   9   5  114.37    9.04
   2  -9  -5   57.72    9.55
   2   9  -5   71.04    9.31
  -2   9   4   69.36    7.62
   2   9  -4   68.97    7.65
   2  -9  -4   68.79    7.70
  -2   9   3   56.98    6.05
   2  -9  -3   55.43    6.61
   2  -9  -3   44.80    5.94
   2   9  -3   63.00    6.42
  -2   9   2   62.23    7.43
  -2  -9   2   70.60    7.35
   2  -9  -2   78.40    7.72
   2  -9  -2   65.69    7.35
   2   9  -2   81.85    7.79
  -2  -9   1   14.75    2.09
  -2   9   1   17.25    2.00
  -2  -9   1   18.48    2.03
   2  -9  -1   18.43    2.53
   2  -9  -1   15.40    2.06
  -2   9   0  236.91   24.61
  -2  -9   0  231.91   24.59
  -2  -9   0  242.70   24.68
   2   9   0  255.74   24.72
  -2   9  -1   41.87    4.58
  -2   9  -1   38.67    4.66
  -2  -9  -1   44.02    4.91
   2   9   1   40.50    4.77
  -2   9  -2  665.19   67.55
  -2  -9  -2  717.93   67.61
   2   9   2  644.46   67.62
  -2  -9  -2  654.65   67.80
  -2  -9  -2  631.26   67.60
  -2  -9  -3   31.85    4.35
  -2  -9  -3   25.57    3.93
   2   9   3   26.10    3.64
   2   9   3   32.65    3.81
  -2  -9  -4  118.19   14.85
   2   9   4  150.10   14.51
  -2  -9  -4  135.05   14.77
  -2   9  -5    4.97    1.59
  -2  -9  -5    3.61    1.33
   2   9   5    3.69    1.95
  -2  -9  -5    8.07    3.45
   2   9   5    6.79    1.39
  -2  -9  -5    2.18    2.68
  -2   9  -5    4.56    2.02
  -2  -9  -5    6.90    3.58
  -2  -9  -5    5.79    3.61
  -2  -9  -5    5.51    1.45
  -2   9  -5    4.28    1.44
   2   9   5    4.47    1.38
  -2  -9  -6  152.89   20.18
   2   9   6  238.86   19.72
   2   9   6  159.50   20.12
  -2  -9  -6  173.28   20.30
  -2   9  -6  175.16   19.97
   2   9   6  172.75   20.07
   2  -9   6  177.17   20.11
  -2   9  -6  202.14   19.92
  -2  -9  -6  170.92   20.41
  -2  -9  -6  175.66   19.88
  -2  -9  -6  156.16   20.80
   2   9   6  170.32   20.02
   2  -9   6  174.45   20.07
  -2  -9  -6  201.71   19.66
  -2   9  -6  207.52   19.69
   2   9   6  182.04   19.64
  -2   9  -6  193.91   19.67
  -2  -9  -6  212.93   19.68
  -2   9  -7   34.52    4.89
   2   9   7   35.86    4.23
  -2   9  -7   46.42    4.46
  -2   9  -7   41.15    4.44
  -2  -9  -7   35.00    5.94
  -2  -9  -7   38.37    5.76
  -2  -9  -8    7.82    1.40
  -2   9  -8    5.37    1.30
  -2  -9  -8   12.93    3.17
  -2   9  -8    5.57    1.95
  -2   9  -8   14.81    1.68
  -2  -9  -8   11.09    2.15
  -2  -9  -9    1.38    1.26
   2  10  -9   41.49    3.53
   2 -10  -9   33.80    3.72
   2 -10  -9   33.68    4.30
   2 -10  -8   12.57    3.94
   2  10  -8   16.51    2.26
   2 -10  -8   15.61    3.22
   2  10  -8    8.92    2.13
  -2  10   8   10.67    1.88
   2 -10  -8   16.38    1.90
   2  10  -8   14.17    1.80
   2  10  -7   68.14    7.21
   2 -10  -7   75.28    7.26
   2 -10  -7   54.77   10.21
   2 -10  -7   70.78    8.05
   2 -10  -7   53.37    7.99
   2  10  -7   61.30    7.45
   2 -10  -7   65.02    8.48
  -2  10   7   72.68    7.30
   2  10  -7   71.45    7.44
  -2  10   6   18.54    2.32
   2  10  -6   14.69    2.12
   2 -10  -6   13.97    6.53
  -2  10   6   16.30    2.98
   2 -10  -6   14.45    3.46
   2 -10  -6   19.77    3.52
   2 -10  -6   17.51    2.12
   2  10  -6   16.03    2.03
  -2  10   6   23.17    2.48
  -2 -10   6   16.49    2.51
   2  10  -6   16.71    2.63
   2 -10  -6   18.65    3.96
   2  10  -6   15.92    2.40
   2 -10  -5   79.03   11.49
   2  10  -5   91.89    9.81
   2  10  -5   76.91    9.88
   2 -10  -5   98.43    9.72
   2 -10  -5   96.14   10.55
  -2  10   5  119.88    9.90
   2 -10  -5   94.65   10.45
   2 -10  -5   65.52   10.30
   2  10  -5   92.05   10.22
  -2  10   5  101.45   10.36
  -2 -10   5   95.29   10.14
   2  10  -4  253.71   25.02
   2 -10  -4  228.10   25.00
  -2  10   4  243.50   25.04
   2 -10  -3    6.65    2.20
   2 -10  -3    6.21    2.96
  -2 -10   3   11.60    1.68
   2  10  -3   11.46    2.79
  -2  10   3    8.60    2.14
   2 -10  -2    0.64    1.47
   2 -10  -2    4.77    2.03
   2  10  -2    2.34    2.47
  -2 -10   2    1.53    1.05
  -2  10   2    0.77    1.57
  -2  10   1    6.36    1.56
   2 -10  -1    6.07    1.27
  -2 -10   1    7.33    1.14
  -2  10   1    6.31    1.10
   2 -10  -1    5.77    1.96
  -2 -10   1    6.37    1.30
   2  10   0  107.90    9.52
   2 -10   0   83.90    9.14
   2  10   0   85.17    9.14
  -2 -10   0   99.72    9.45
  -2  10   0   92.48    9.32
   2  10   1 2208.49  214.69
  -2 -10  -1 2108.52  214.77
  -2  10  -1 2044.30  214.63
  -2 -10  -2    6.44    2.59
  -2 -10  -2    8.54    2.73
  -2  10  -2    9.85    2.43
   2  10   2    8.68    2.23
  -2 -10  -2    6.36    2.18
   2  10   3  258.10   23.14
  -2 -10  -3  219.50   23.15
   2  10   3  210.23   22.99
  -2 -10  -3  202.39   23.32
   2  10   4    0.66    1.75
  -2 -10  -4   -2.27    3.01
  -2 -10  -4    2.04    3.07
   2  10   5  106.31   11.77
   2  10   5  115.99   12.31
  -2 -10  -5   91.24   12.27
  -2 -10  -5  110.77   12.71
  -2  10  -5  114.16   11.80
  -2 -10  -5  114.10   11.75
   2 -10   5  107.42   12.13
  -2  10  -5  124.85   12.01
  -2 -10  -5   99.72   12.65
  -2 -10  -5  108.14   13.07
   2  10   5  128.91   11.82
  -2  10  -5  112.51   11.77
  -2 -10  -5  120.67   11.77
  -2 -10  -5  100.87   12.41
  -2 -10  -6   58.98    7.87
   2  10   6   84.00    7.07
   2  10   6   50.65    7.50
  -2  10  -6   60.62    7.45
  -2 -10  -6   64.19    8.14
  -2  10  -6   71.22    7.07
   2  10   6   59.81    6.98
   2  10   6   53.11    7.35
   2 -10   6   61.12    7.46
  -2  10  -6   70.19    7.42
  -2 -10  -6   58.02    7.37
  -2 -10  -6   57.88    8.26
  -2 -10  -6   58.08    8.56
  -2 -10  -6   72.05    7.05
  -2  10  -6   74.68    7.05
   2  10   6   62.48    7.40
   2 -10   6   65.11    7.44
  -2 -10  -7   28.43    4.41
  -2 -10  -7   39.72    5.75
  -2 -10  -7   41.28    5.66
  -2  10  -7   32.02    4.62
   2  10   7   35.56    3.97
  -2  10  -7   37.14    4.18
  -2  10  -7   42.68    4.19
  -2  10  -7   35.81    4.28
  -2  10  -8    8.54    1.71
  -2 -10  -8   11.72    3.31
  -2  10  -8    5.34    1.80
   2  10   8    6.49    1.07
  -2 -10  -8    7.85    1.98
  -2 -10  -8    6.40    1.25
  -2  10  -8    7.04    1.20
  -2  10  -8    8.29    1.54
  -2 -10  -8    2.76    2.87
  -2  10  -9    0.53    0.78
   2  11  -9    3.76    1.22
   2 -11  -9    3.03    2.42
   2 -11  -9    3.17    1.72
   2  11  -9    0.80    1.93
   2  11  -8    1.87    1.57
   2 -11  -8    1.72    3.72
   2  11  -8    4.24    1.49
   2 -11  -8   -0.56    2.79
   2  11  -8   -0.33    1.00
   2 -11  -8   -0.34    1.10
  -2  11   8    0.29    1.09
  -2  11   7   56.68    6.17
   2 -11  -7   58.27    6.98
   2  11  -7   51.48    6.30
   2 -11  -7   48.04    6.99
   2 -11  -7   55.08    7.50
   2 -11  -7   67.04    6.15
   2  11  -7   57.38    6.08
   2  11  -7   56.58    6.33
  -2  11   6   29.50    3.48
   2  11  -6   32.16    3.31
   2 -11  -6   25.30    7.33
  -2  11   6   29.82    4.13
   2 -11  -6   27.01    4.51
   2 -11  -6   34.52    3.35
   2  11  -6   27.12    3.25
  -2  11   6   36.54    3.63
  -2 -11   6   24.66    3.72
   2  11  -6   24.23    3.65
   2 -11  -6   29.25    4.94
   2  11  -6   28.01    3.56
   2 -11  -5   90.90   11.98
   2  11  -5   97.51   10.32
   2  11  -5   81.40   10.35
   2 -11  -5   94.44   10.88
  -2  11   5  107.43   10.85
  -2 -11   5  101.76   10.64
  -2  11   5  120.20   10.38
   2 -11  -5   97.08   11.07
   2 -11  -5  105.84   10.22
   2 -11  -5   64.19   10.88
   2  11  -5   99.52   10.68
   2 -11  -4    8.71    2.37
  -2  11   4    9.20    2.19
   2  11  -4    8.60    2.30
   2 -11  -3  553.20   65.73
   2  11  -3  797.43   66.02
  -2  11   3  635.19   65.86
  -2 -11   3  720.78   65.82
   2 -11  -3  573.86   66.03
   2 -11  -2    4.10    1.65
  -2 -11   2    6.27    1.32
   2  11  -2    7.57    2.74
   2 -11  -2    7.47    2.30
  -2  11   1   43.13    5.05
  -2 -11   1   46.94    5.12
  -2  11   1   41.19    4.87
  -2 -11   1   46.98    4.90
  -2 -11   1   41.69    5.01
  -2  11   1   47.46    5.14
   2  11  -1   51.92    4.86
   2 -11  -1   46.46    4.98
   2 -11  -1   51.59    5.33
   2  11   0   12.13    1.55
   2 -11   0   13.46    1.55
   2 -11   0   13.78    1.58
   2  11   0   16.55    1.94
   2  11   0   14.96    2.55
  -2 -11   0   15.42    2.38
  -2  11   0   13.41    2.08
   2 -11   1  387.53   41.58
   2  11   1  380.47   41.58
   2  11   1  427.48   41.78
  -2  11  -1  411.59   41.67
   2  11   1  483.06   41.74
  -2 -11  -1  403.64   41.85
  -2  11  -2    6.69    2.19
  -2 -11  -2    8.14    2.64
   2  11   2    4.25    2.31
  -2 -11  -2    5.52    2.73
  -2 -11  -2    5.17    1.92
   2  11   3    6.82    2.23
   2  11   3   10.86    2.08
  -2 -11  -3    5.87    2.61
  -2 -11  -3   10.40    3.39
  -2 -11  -4   10.70    3.20
  -2 -11  -4    7.83    2.64
  -2 -11  -4   11.04    3.09
  -2 -11  -4    6.71    3.00
  -2 -11  -4    7.89    2.93
   2  11   4   11.44    2.22
  -2 -11  -4    8.43    3.31
  -2 -11  -5  104.68   15.17
  -2 -11  -5  141.31   15.58
  -2 -11  -5  107.83   15.30
  -2  11  -5  140.07   15.00
   2  11   5  130.28   14.73
   2  11   5  149.11   15.32
  -2  11  -5  139.93   14.74
  -2 -11  -5  139.93   14.70
   2 -11   5  137.92   15.12
  -2  11  -5  160.18   14.98
  -2 -11  -5  117.84   15.43
  -2 -11  -5  130.56   15.91
   2  11   5  157.35   14.78
  -2 -11  -5  164.55   14.72
  -2  11  -5  156.68   14.73
   2  11   5  131.61   15.05
   2 -11   5  143.06   15.11
  -2 -11  -6    7.74    3.96
   2  11   6    2.25    1.32
  -2  11  -6   -3.66    2.38
   2  11   6    1.22    1.30
  -2 -11  -6   -1.13    3.29
  -2  11  -6    1.34    1.64
   2  11   6    1.19    1.31
   2 -11   6   -1.72    1.43
  -2 -11  -6    0.87    1.52
  -2  11  -6    1.42    1.59
  -2 -11  -6   -1.45    3.98
  -2 -11  -6    0.87    2.47
   2  11   6    3.98    1.95
   2  11   6   -1.83    1.35
   2 -11   6    2.09    1.37
  -2 -11  -6    1.79    3.93
  -2 -11  -7   15.24    4.26
  -2 -11  -7   15.63    2.73
  -2 -11  -7   18.75    4.25
  -2  11  -7   12.96    2.97
   2  11   7   16.59    2.14
  -2  11  -7   20.34    2.42
  -2  11  -7   17.61    2.43
  -2  11  -7   15.19    2.62
  -2 -11  -8    3.19    1.68
  -2 -11  -8    4.13    2.95
  -2 -11  -8    1.63    0.95
  -2  11  -8    1.98    0.90
  -2 -11  -8    5.46    2.90
   2  11   8    1.66    0.78
  -2  11  -8    2.96    1.49
  -2  11  -8    3.05    1.31
  -2  11  -8   -1.69    1.50
   2 -12  -9   41.56    3.75
   2 -12  -9   34.84    3.11
  -2  12   8   48.61    5.80
   2  12  -8   59.30    5.76
   2 -12  -8   65.28    5.81
   2  12  -8   45.02    5.84
   2 -12  -8   56.69    6.93
   2 -12  -8   42.54    6.48
   2  12  -8   59.32    6.02
  -2  12   7   38.32    4.12
   2 -12  -7   36.30    5.05
   2  12  -7   34.80    4.26
   2 -12  -7   30.86    5.23
   2  12  -7   39.28    4.32
  -2  12   7   37.76    4.23
   2 -12  -7   36.67    5.76
   2 -12  -7   37.40    4.04
   2  12  -7   35.67    3.97
   2  12  -6   86.11    9.49
   2 -12  -6   69.99   11.88
   2 -12  -6   98.62   10.29
   2  12  -6   78.81    9.70
   2 -12  -6   70.09   10.42
  -2  12   6  115.79    9.74
  -2  12   6   87.33   10.23
  -2 -12   6   86.15   10.00
   2  12  -6   83.19    9.66
   2 -12  -6  103.37    9.54
   2  12  -6   92.32    9.50
  -2  12   6   98.44    9.62
   2  12  -5   17.79    2.87
   2 -12  -5   25.35    4.16
  -2  12   5   26.13    3.48
   2 -12  -5   13.27    3.96
   2 -12  -5   21.78    5.84
   2  12  -5   25.60    2.72
   2 -12  -4  362.85   41.47
   2  12  -4  417.13   41.54
  -2  12   4  407.41   41.57
  -2 -12   4  434.07   41.49
   2 -12  -3   32.82    4.34
   2 -12  -3   28.84    4.91
  -2  12   3   31.19    4.28
  -2 -12   3   40.96    4.11
   2  12  -3   39.87    4.66
   2 -12  -2   15.62    2.46
   2 -12  -2   15.80    2.94
  -2 -12   2   17.51    2.25
   2  12  -2   17.81    3.28
   2  12  -1    0.75    0.78
  -2  12   1   -0.08    1.51
   2 -12  -1   -0.10    1.26
  -2 -12   1    2.04    1.73
   2 -12  -1    0.67    1.88
   2 -12   0  110.73   11.40
  -2  12   0  114.23   11.62
   2  12   0  126.96   11.55
   2  12   0  126.82   11.82
   2 -12   0  111.70   11.36
   2  12   0  100.37   11.35
  -2 -12   0  119.75   11.76
  -2  12  -1  338.92   33.49
   2  12   1  385.49   33.57
   2  12   1  357.35   33.65
   2 -12   1  320.50   33.38
   2  12   1  311.91   33.38
  -2  12  -1  303.86   33.38
  -2 -12  -1  323.83   33.69
   2  12   2   43.62    5.05
  -2 -12  -2   42.07    5.54
   2  12   2   37.24    5.19
  -2 -12  -2   49.62    5.16
  -2 -12  -3  152.12   15.76
   2  12   3  170.16   15.67
   2  12   3  133.37   15.55
  -2 -12  -3  138.72   15.96
  -2 -12  -4   -1.25    2.76
  -2 -12  -4   -1.31    3.04
  -2 -12  -4   -0.12    2.99
  -2 -12  -4   -0.85    2.44
  -2 -12  -4    0.13    3.29
   2  12   4    1.27    1.27
  -2 -12  -4   -1.09    2.45
   2  12   4    1.71    1.76
   2  12   4    1.47    1.23
  -2  12  -4    1.61    1.30
  -2 -12  -5   54.71    8.33
  -2 -12  -5   71.78    8.82
  -2 -12  -5   59.08    8.55
  -2  12  -5   65.27    7.94
   2  12   5   69.09    7.67
   2  12   5   77.06    8.35
  -2  12  -5   77.58    7.69
   2 -12   5   77.03    8.09
   2  12   5   69.09    8.00
   2  12   5   72.75    7.98
   2 -12   5   69.62    8.00
  -2 -12  -5   63.44    8.69
   2  12   5   81.87    7.71
  -2 -12  -5   62.54    9.04
  -2  12  -5   80.59    7.65
  -2 -12  -6   23.70    4.78
   2  12   6   28.41    2.79
  -2  12  -6   16.66    3.39
   2  12   6   22.62    2.71
  -2  12  -6   19.86    2.93
  -2 -12  -6   17.93    4.14
  -2  12  -6   27.50    2.87
   2  12   6   15.30    2.93
  -2 -12  -6   20.87    2.78
  -2  12  -6   23.25    2.80
  -2 -12  -6   21.80    3.48
  -2 -12  -6   12.94    4.66
   2  12   6   22.74    3.43
   2  12   6   19.36    2.97
  -2 -12  -6   20.29    5.01
  -2 -12  -7    1.34    3.75
  -2 -12  -7    1.36    2.10
  -2  12  -7   -0.66    1.50
  -2  12  -7   -1.66    1.66
  -2  12  -7    1.00    1.52
   2  12   7    0.85    1.04
  -2  12  -7    2.37    2.14
  -2 -12  -7    1.58    3.64
  -2 -12  -8    3.03    1.57
  -2 -12  -8    1.15    2.82
  -2  12  -8    2.05    1.22
  -2 -12  -8    3.07    0.91
  -2  12  -8    1.07    0.82
  -2 -12  -8    2.25    2.75
  -2  12  -8    1.13    1.37
   2  12   8    0.98    0.73
  -2  12  -8    0.28    1.35
   2 -13  -9    2.34    2.21
   2  13  -9   -0.48    1.67
   2 -13  -9    3.12    1.60
   2 -13  -8   90.77   10.95
   2  13  -8   97.25   10.54
   2  13  -8  115.10   10.70
   2 -13  -8   98.98   11.31
  -2  13   8  103.51   10.53
  -2  13   7    6.98    1.48
   2  13  -7    2.09    1.70
   2 -13  -7   10.07    2.98
   2 -13  -7    3.29    3.33
   2  13  -7    6.80    1.20
   2 -13  -7    6.33    1.31
  -2  13   7    5.35    1.61
   2 -13  -7   -0.42    3.91
   2  13  -7    7.74    1.84
   2  13  -6   68.35    7.42
   2 -13  -6   55.23   10.15
   2 -13  -6   78.16    8.31
   2  13  -6   66.23    7.63
   2 -13  -6   79.88    7.47
   2  13  -6   66.72    7.41
  -2  13   6   90.13    7.70
  -2  13   6   62.07    8.15
  -2 -13   6   64.27    7.93
   2  13  -6   69.37    7.64
  -2  13   6   74.59    7.55
   2 -13  -6   68.70    8.59
   2  13  -5   59.98    6.11
  -2  13   5   57.95    6.75
   2 -13  -5   54.30    6.91
   2 -13  -5   60.68    7.24
   2  13  -5   54.31    6.16
   2 -13  -5   51.72    8.19
  -2 -13   4    7.77    1.49
  -2  13   4    4.93    1.94
   2  13  -4    5.21    2.25
   2 -13  -4    4.26    2.29
  -2 -13   3    6.06    1.38
  -2  13   3    3.67    1.95
   2  13  -3    6.85    2.59
   2 -13  -3    6.04    2.05
   2 -13  -3    3.86    2.82
  -2 -13   2   14.43    1.76
  -2  13   2   14.50    1.74
  -2  13   2   10.34    2.36
  -2 -13   2   11.33    1.85
   2  13  -2   18.98    3.06
   2 -13  -2   12.13    2.69
   2 -13  -2    9.73    2.16
   2 -13  -1  116.39   11.08
  -2  13   1   97.21   10.76
   2 -13  -1  103.48   10.85
  -2  13   1  106.05   11.01
   2  13  -1  105.42   10.70
   2  13   0  587.97   57.08
   2 -13   0  547.11   56.85
  -2 -13   0  586.23   57.05
  -2  13   0  534.23   56.92
   2  13   0  589.12   56.87
   2 -13   0  541.71   56.77
   2  13   1   69.19    7.01
  -2  13  -1   66.44    6.66
   2  13   1   75.66    6.73
   2 -13   1   55.42    6.39
   2  13   1   57.99    6.41
  -2 -13  -1   61.26    7.03
  -2 -13  -2  259.57   27.35
   2  13   2  292.27   27.35
   2  13   2  262.69   27.36
  -2 -13  -2  238.87   27.49
   2  13   3    0.22    1.94
  -2 -13  -3   -0.57    2.37
  -2 -13  -3    1.26    3.09
   2  13   4  129.23   13.58
   2  13   4  155.81   14.18
  -2  13  -4  140.05   13.58
  -2 -13  -4  133.85   14.46
  -2 -13  -4  136.52   14.27
  -2 -13  -4  101.00   13.97
  -2 -13  -4  145.12   14.37
  -2 -13  -4  140.33   14.66
  -2 -13  -4  114.80   14.03
  -2 -13  -4  111.51   14.06
   2  13   4  137.62   13.61
  -2 -13  -5   14.12    3.84
   2  13   5   13.97    1.96
  -2 -13  -5    6.22    4.23
  -2  13  -5   13.30    2.49
  -2  13  -5   15.53    2.05
  -2 -13  -5    9.14    3.35
   2  13   5    9.88    2.62
   2  13   5   13.18    2.14
   2 -13   5    9.85    2.14
   2 -13   5   10.96    2.10
   2  13   5    9.75    2.01
  -2 -13  -5    8.59    4.08
  -2 -13  -5    7.05    4.04
  -2  13  -5   15.49    1.92
   2  13   5   12.64    1.98
  -2  13  -6   90.72    8.63
  -2 -13  -6   88.12    9.78
  -2  13  -6   48.32    8.88
   2  13   6   86.10    9.33
   2  13   6   85.95    8.62
  -2  13  -6   81.01    8.76
  -2 -13  -6   70.53    9.43
  -2  13  -6   93.95    8.66
   2  13   6   67.39    8.95
  -2 -13  -6   78.65    9.82
  -2 -13  -6   72.14    9.01
  -2 -13  -6   60.55   10.03
   2  13   6  105.91    8.71
   2  13   6   70.27    8.94
  -2 -13  -7    9.22    2.62
  -2 -13  -7   10.78    4.14
  -2  13  -7   15.06    2.04
  -2  13  -7   12.77    2.23
  -2  13  -7   17.55    2.06
   2  13   7   13.38    1.83
  -2  13  -7    5.14    2.47
  -2 -13  -7   13.36    4.15
  -2 -13  -8    3.78    2.77
  -2  13  -8   -1.54    1.28
  -2  13  -8    4.60    1.16
   2  13   8    1.44    0.74
  -2  13  -8    3.46    1.35
  -2 -13  -8    3.38    2.69
  -2 -13  -8    1.49    0.86
  -2  13  -8    2.82    0.78
  -2 -13  -8    2.57    1.57
   2 -14  -9   34.96    4.35
   2 -14  -9   35.55    4.00
   2  14  -8   13.17    1.80
   2 -14  -8    9.57    2.94
   2  14  -8   13.54    2.12
   2 -14  -8   10.64    3.65
   2  14  -8    5.65    2.88
  -2  14   8   14.11    1.80
  -2  14   7   17.63    2.37
   2 -14  -7   17.64    3.64
   2 -14  -7   16.76    3.71
   2 -14  -7   19.15    2.24
   2  14  -7   18.67    2.14
   2  14  -7   13.52    2.51
   2  14  -7   19.45    2.66
   2 -14  -7   23.52    4.59
  -2  14   7   16.72    2.50
  -2  14   6  140.21   15.19
  -2 -14   6  133.06   14.96
  -2  14   6  160.31   14.62
   2  14  -6  140.57   14.41
   2 -14  -6  116.49   16.59
   2 -14  -6  144.32   15.06
   2  14  -6  137.85   14.59
   2  14  -6  135.10   14.41
   2  14  -6  146.86   14.61
   2 -14  -6  140.60   15.29
   2  14  -5   50.51    5.15
   2 -14  -5   48.08    6.40
   2 -14  -5   49.06    7.68
  -2  14   5   50.37    5.12
  -2  14   5   50.11    5.77
   2  14  -5   37.46    5.17
   2 -14  -5   49.43    6.09
   2  14  -4   70.83    7.19
  -2  14   4   67.72    7.75
  -2 -14   4   68.80    7.52
   2  14  -4   68.39    7.77
  -2  14   4   66.84    7.22
  -2 -14   3   40.17    4.12
   2 -14  -3   31.90    4.97
   2  14  -3   41.58    4.75
   2 -14  -3   27.31    4.19
  -2  14   2  504.72   47.93
   2 -14  -2  405.32   48.02
   2 -14  -2  475.56   48.31
  -2  14   2  444.24   48.14
  -2 -14   2  465.63   48.09
   2  14  -2  542.62   48.33
   2  14  -1    0.66    0.83
  -2  14   1    0.38    1.24
  -2  14   1    1.38    1.71
   2 -14  -1    1.32    1.40
   2 -14  -1    1.69    1.99
   2 -14   0  367.83   37.40
  -2  14   0  360.87   37.56
   2  14   0  380.86   37.50
   2  14   0  372.96   37.74
  -2 -14   0  378.19   37.70
   2 -14   0  348.94   37.49
  -2  14  -1  378.76   37.10
   2  14   1  443.16   37.19
   2  14   1  414.61   37.32
   2 -14   1  333.03   36.91
   2  14   1  340.67   36.92
  -2 -14  -1  392.03   37.38
   2  14   2   73.29    8.22
  -2 -14  -2   69.19    8.19
   2  14   2   83.41    8.10
  -2 -14  -2   65.47    8.42
  -2 -14  -3   65.53    8.08
   2  14   3   65.59    7.61
  -2 -14  -3   73.28    7.91
   2  14   4   33.32    3.91
  -2 -14  -4   26.78    4.58
  -2  14  -4   36.12    3.88
  -2 -14  -4   38.26    5.35
   2  14   4   41.68    4.55
  -2 -14  -4   35.63    5.18
   2  14   4   35.38    4.04
   2 -14   4   40.82    4.15
  -2 -14  -4   28.16    5.23
   2  14   4   34.77    3.94
  -2 -14  -4   35.18    4.96
  -2 -14  -4   24.66    4.81
  -2 -14  -4   40.09    5.59
  -2  14  -5  117.72   12.12
  -2 -14  -5   95.19   12.62
  -2 -14  -5  122.57   13.16
  -2 -14  -5  110.22   12.86
  -2  14  -5   58.97   12.19
   2  14   5  125.08   12.73
  -2  14  -5  129.15   12.06
   2  14   5  122.76   12.06
   2  14   5  116.93   12.39
  -2 -14  -5  122.54   13.03
  -2 -14  -5  108.12   13.40
   2  14   5  138.14   12.11
   2  14   5  115.86   12.35
  -2  14  -5  120.17   12.01
  -2  14  -6   37.86    3.95
   2  14   6   31.45    3.89
  -2  14  -6   42.00    3.89
  -2 -14  -6   40.70    5.67
  -2 -14  -6   26.68    5.04
  -2  14  -6   35.95    4.09
  -2 -14  -6   29.19    5.63
  -2 -14  -6   34.26    4.52
  -2 -14  -6   27.34    5.94
   2  14   6   43.09    3.98
  -2  14  -7   25.31    2.72
  -2 -14  -7   23.73    4.51
  -2 -14  -7   24.06    3.30
  -2 -14  -7   21.65    2.55
  -2  14  -7   21.03    2.48
   2  14   7   25.97    2.61
  -2  14  -7   23.44    2.86
   2  14   7   23.98    2.63
  -2  14  -7   23.49    2.73
  -2 -14  -7   17.31    4.40
  -2  14  -8    7.26    1.19
  -2 -14  -8   14.74    2.86
  -2  14  -8   14.67    1.66
  -2 -14  -8    9.40    2.88
   2  14   8    9.30    1.24
  -2 -14  -8    9.49    1.78
   2 -15  -9    5.37    1.40
   2 -15  -9    8.05    1.99
   2  15  -8    1.78    1.78
  -2  15   8    2.97    1.07
   2 -15  -8    1.83    3.13
   2  15  -8   -0.08    2.27
   2 -15  -8   -0.44    2.62
   2  15  -7   42.42    5.11
   2 -15  -7   43.46    5.95
  -2  15   7   47.33    5.14
   2  15  -7   48.03    4.90
   2 -15  -7   49.77    6.39
  -2  15   7   44.60    5.02
   2  15  -7   49.21    5.25
   2 -15  -6   -4.53    6.04
  -2  15   6    0.61    2.06
  -2  15   6    0.90    1.59
   2  15  -6   -0.99    1.66
   2  15  -6    1.12    1.58
   2 -15  -6    3.72    3.71
   2  15  -6    0.87    0.86
   2  15  -5  104.91   11.36
   2  15  -5  105.81   11.36
  -2  15   5  102.84   11.94
  -2 -15   5  112.43   11.76
   2 -15  -5  112.96   11.99
   2 -15  -5  116.15   13.33
  -2  15   5  116.41   11.33
   2 -15  -5  103.01   12.18
  -2  15   4    5.81    1.43
   2 -15  -4    3.98    3.09
  -2 -15   4    7.09    1.50
   2  15  -4    6.14    2.21
   2  15  -4    3.24    1.21
   2 -15  -4   -0.10    2.57
  -2  15   4    3.11    1.24
  -2  15   4    2.17    1.91
   2  15  -4    3.63    1.41
   2  15  -3  140.78   14.42
   2 -15  -3  107.89   14.53
  -2 -15   3  145.95   14.16
   2 -15  -2    7.30    2.63
  -2 -15   2    7.67    1.61
   2  15  -2    9.76    2.83
   2 -15  -2    6.68    1.98
  -2  15   2    8.71    2.12
  -2  15   2    9.66    1.26
   2 -15  -1  291.67   19.71
   2 -15  -1  267.29   19.39
  -2 -15   1  301.97   19.69
  -2  15   1  261.49   19.51
   2  15  -1  257.71   19.15
  -2  15   0    1.54    1.57
  -2 -15   0    2.48    1.99
   2 -15   0    0.74    1.10
   2  15   0    0.86    1.29
   2 -15   0    0.09    0.56
   2  15   0    0.57    2.57
  -2 -15  -1   42.87    4.91
   2  15   1   40.44    4.79
   2 -15   1   36.68    4.05
   2  15   1   38.48    4.35
  -2  15  -1   32.48    4.25
  -2 -15  -2   -0.76    1.95
  -2 -15  -2    0.81    2.79
   2  15   2    1.06    1.54
   2  15   2    2.63    2.16
  -2 -15  -3    8.36    2.75
   2  15   3   10.84    2.17
   2  15   3    7.09    2.35
  -2 -15  -3    6.13    3.21
  -2 -15  -4    1.84    3.66
   2  15   4    1.32    1.28
   2  15   4   -1.29    1.93
   2  15   4    0.44    1.25
   2  15   4    2.09    1.09
  -2 -15  -4    2.91    3.09
   2  15   4    1.22    1.09
  -2 -15  -4    2.16    3.34
  -2 -15  -4   -0.72    3.05
  -2 -15  -4    4.57    2.54
  -2  15  -4    0.45    1.13
  -2 -15  -4   -1.10    3.07
  -2 -15  -5   19.93    4.23
  -2  15  -5   28.49    3.22
  -2 -15  -5   18.60    5.15
   2  15   5   23.94    3.88
  -2 -15  -5   24.34    4.77
  -2  15  -5    9.16    3.49
  -2  15  -5   31.63    3.14
   2  15   5   26.91    3.17
   2  15   5   25.09    3.31
  -2  15  -5   31.81    3.06
  -2 -15  -5   29.52    5.28
  -2 -15  -5   11.20    4.94
   2  15   5   22.48    3.22
   2  15   5   30.85    3.18
  -2 -15  -6    6.91    4.03
   2  15   6    0.29    1.35
  -2  15  -6    0.98    1.60
  -2 -15  -6    1.25    3.18
  -2 -15  -6    2.58    4.22
  -2 -15  -6    2.27    2.50
  -2  15  -6    3.59    2.07
   2  15   6   -0.26    1.27
  -2  15  -6    1.90    1.32
  -2  15  -6    0.76    1.47
  -2  15  -7   64.54    5.29
  -2 -15  -7   50.33    6.70
  -2 -15  -7   45.66    5.65
  -2  15  -7   46.06    5.16
   2  15   7   67.50    5.30
   2  15   7   54.72    5.26
  -2  15  -7   59.78    5.50
  -2  15  -7   57.50    5.30
  -2 -15  -7   63.14    6.72
   2  15   8    0.65    0.69
  -2 -15  -8    2.55    2.50
  -2 -15  -8   -0.14    1.25
  -2  15  -8    0.15    1.15
  -2 -15  -8   -1.49    2.48
   2 -16  -9   31.98    3.91
   2 -16  -9   32.99    3.65
  -2  16   8   18.47    1.88
   2  16  -8   11.34    2.23
   2 -16  -8   14.86    3.13
   2 -16  -7   21.26    4.65
   2  16  -7   22.58    3.00
  -2  16   7   21.47    2.64
  -2  16   7   24.59    2.79
   2  16  -7   21.88    2.79
  -2  16   6   31.99    4.92
   2  16  -6   36.57    4.35
  -2  16   6   46.67    4.43
   2  16  -6   33.76    4.38
   2 -16  -6   36.67    7.87
   2 -16  -6   41.13    5.76
  -2  16   5   41.00    5.67
  -2  16   5   42.60    5.12
   2  16  -5   41.56    5.03
  -2 -16   5   49.32    5.39
   2  16  -5   47.66    5.03
  -2  16   5   50.26    4.97
   2 -16  -5   40.88    7.57
   2 -16  -5   43.52    5.98
   2 -16  -5   42.71    6.33
  -2  16   4   -1.00    1.69
   2  16  -4    0.72    1.06
   2 -16  -4    3.57    2.38
  -2  16   4    1.48    1.86
  -2  16   4    1.58    1.39
   2 -16  -4    3.91    3.04
  -2  16   4    0.50    1.15
   2  16  -4   -0.48    1.36
  -2 -16   4    1.09    1.21
   2  16  -4    0.84    2.30
   2  16  -3   33.04    4.25
  -2 -16   3   32.22    3.62
  -2  16   2  189.88   20.56
  -2 -16   2  201.42   20.49
   2 -16  -2  175.40   20.70
   2  16  -2  229.14   20.80
  -2 -16   1  292.54   28.38
   2 -16  -1  264.11   28.20
   2 -16  -1  305.65   28.43
   2  16  -1  264.99   27.98
  -2  16   1  279.15   28.28
  -2  16   0    6.56    1.85
   2 -16   0    7.25    1.47
  -2 -16   0    5.38    2.13
   2  16   0    6.95    2.62
   2  16   0    6.53    1.48
  -2 -16  -1  396.59   42.47
   2  16   1  426.65   42.41
  -2  16  -1  381.22   42.14
   2 -16   1  421.49   42.12
   2  16   1  442.29   42.24
  -2 -16  -2    1.37    2.09
   2  16   2   -0.78    2.22
   2  16   2   -2.25    1.64
  -2 -16  -2   -0.69    2.61
   2  16   3  136.56   14.86
  -2 -16  -3  112.21   15.15
  -2 -16  -3  117.20   15.23
  -2 -16  -3  164.28   15.65
  -2 -16  -3  147.99   15.44
   2  16   3  146.25   15.45
  -2 -16  -3  149.75   15.75
  -2 -16  -3  138.20   15.33
   2  16   3  152.89   14.89
   2  16   3  181.85   15.48
   2  16   3  162.87   14.99
  -2 -16  -4   13.06    3.95
   2  16   4   13.74    2.11
   2  16   4   14.46    2.05
  -2 -16  -4   19.17    3.86
   2  16   4   12.23    2.00
   2  16   4   14.85    1.99
  -2 -16  -4   16.58    4.26
  -2 -16  -4   11.84    3.88
  -2 -16  -4   10.73    3.03
  -2 -16  -4   17.26    3.66
  -2  16  -5   17.43    4.33
   2  16   5   37.35    4.10
   2  16   5   32.38    4.79
  -2  16  -5   39.33    4.07
  -2  16  -5   36.72    4.13
  -2 -16  -5   31.05    5.14
  -2  16  -5   39.78    3.97
  -2 -16  -5   36.94    5.88
  -2 -16  -5   38.25    5.98
  -2 -16  -5   44.27    6.12
   2  16   5   39.07    4.14
  -2  16  -6    3.17    1.26
  -2 -16  -6    3.30    2.62
  -2 -16  -6    3.04    4.06
  -2  16  -6    2.15    1.55
  -2 -16  -6    1.65    3.25
   2  16   6    3.19    1.42
  -2  16  -6    0.57    1.44
   2  16   6    1.72    1.40
  -2 -16  -6    0.88    3.98
  -2  16  -6   -0.86    2.00
  -2  16  -7   35.56    3.47
  -2 -16  -7   27.22    3.96
  -2 -16  -7   39.24    5.19
  -2 -16  -7   45.52    5.20
   2  16   7   39.96    3.50
   2  16   7   33.24    3.47
  -2  16  -7   36.79    3.52
  -2  16  -7   36.35    3.70
   2  16   8    4.88    0.89
  -2 -16  -8    5.89    2.45
  -2 -16  -8   10.12    2.50
   2  17  -9   -0.99    1.00
   2 -17  -9   -0.22    1.41
   2 -17  -8   38.90    4.34
   2 -17  -8   32.50    3.99
  -2  17   8   33.75    3.08
   2  17  -8   32.09    3.32
   2  17  -7    3.90    2.83
   2 -17  -7   10.43    3.90
   2  17  -7    9.08    1.97
   2  17  -7    4.82    2.17
  -2  17   7    7.98    1.68
   2  17  -7    9.04    1.58
   2  17  -6   19.87    2.87
   2  17  -6   23.43    2.98
   2 -17  -6   21.49    4.57
   2 -17  -6   13.88    6.75
  -2  17   6   23.84    2.93
   2 -17  -6   22.44    3.98
  -2  17   5    7.35    2.32
  -2  17   5    5.20    1.82
   2  17  -5    1.93    1.55
  -2  17   5    1.40    1.39
   2 -17  -5    4.82    3.35
   2  17  -5    2.39    1.45
   2 -17  -5    0.69    5.04
  -2 -17   5    1.16    1.36
   2 -17  -5    2.96    3.96
   2  17  -4   22.92    2.65
  -2  17   4   21.46    2.54
  -2 -17   4   21.66    2.88
   2  17  -4   23.60    3.49
   2 -17  -4   12.31    3.57
  -2  17   4   18.50    2.83
  -2  17   4   21.74    2.66
   2 -17  -4   17.66    3.91
   2  17  -3   84.14    8.74
  -2  17   3   75.71    8.56
  -2 -17   3   81.03    8.41
   2 -17  -3   62.11    9.03
   2  17  -2   59.70    6.32
  -2  17   2   45.22    5.90
  -2 -17   2   51.25    5.79
   2 -17  -2   56.52    6.35
   2 -17  -1    7.71    2.17
  -2 -17   1    3.98    1.90
   2 -17  -1    5.31    1.64
  -2  17   1    3.46    1.78
   2 -17   0  261.31   25.95
  -2 -17   0  245.50   26.19
  -2  17   0  232.34   25.97
   2  17   0  245.17   25.88
   2 -17   0  289.64   26.15
   2  17   0  251.00   26.24
   2  17   1   42.53    4.21
   2  17   1   38.31    4.76
   2 -17   1   34.31    3.89
  -2  17  -1   31.59    4.08
  -2 -17  -1   30.70    4.70
  -2 -17  -2  165.87   20.38
   2  17   2  193.43   20.26
   2  17   2  205.87   20.12
   2 -17   2  188.80   19.96
  -2 -17  -2  207.07   20.32
   2  17   3   32.47    3.91
   2  17   3   47.51    4.65
  -2 -17  -3   35.47    5.04
  -2 -17  -3   30.27    4.48
   2  17   3   36.99    4.87
  -2 -17  -3   34.53    5.31
  -2 -17  -3   41.86    5.04
  -2 -17  -3   36.68    4.76
  -2 -17  -3   32.83    4.57
   2  17   3   36.93    4.00
  -2 -17  -3   29.93    4.80
  -2  17  -4  167.05   15.58
   2  17   4  141.98   15.62
  -2 -17  -4  132.88   16.51
  -2 -17  -4  142.92   16.39
  -2  17  -4  164.21   15.64
  -2 -17  -4  121.95   16.05
  -2 -17  -4  152.12   16.76
  -2 -17  -4  162.24   16.45
   2  17   4  151.40   15.64
  -2 -17  -4  126.63   16.20
  -2 -17  -5   12.90    3.64
  -2  17  -5   12.13    2.07
   2  17   5   10.38    2.72
  -2 -17  -5   12.03    4.56
  -2 -17  -5   11.14    4.39
   2  17   5   15.92    2.11
  -2  17  -5    4.47    2.36
   2  17   5   13.56    2.03
  -2  17  -5   14.84    2.05
  -2  17  -5   15.70    1.85
  -2  17  -6   60.74    5.99
  -2 -17  -6   64.53    7.61
  -2 -17  -6   59.95    6.61
   2  17   6   75.27    6.15
  -2  17  -6   63.86    6.20
  -2 -17  -6   53.70    7.02
   2  17   6   63.84    6.10
  -2  17  -6   66.99    6.04
  -2 -17  -7    1.87    3.56
  -2  17  -7    2.43    1.36
   2  17   7    1.53    1.05
   2  17   7    1.53    1.06
  -2 -17  -7    2.30    3.25
  -2 -17  -7   -0.06    2.08
  -2  17  -7    0.85    1.49
  -2  17  -7    2.31    1.18
  -2 -17  -8   19.00    2.90
   2  17   8   14.92    1.72
  -2 -17  -8   14.08    2.80
   2 -18  -8    9.57    2.59
   2 -18  -8   10.56    3.00
  -2  18   8   10.39    1.31
   2  18  -8    7.74    1.58
   2  18  -7    1.51    1.30
   2  18  -7   -2.43    2.47
   2  18  -7   -1.50    1.92
  -2  18   7    2.24    1.37
   2 -18  -7    4.93    3.50
   2 -18  -6   54.68    6.79
   2  18  -6   42.54    6.19
  -2  18   6   54.24    5.55
   2  18  -6   56.34    5.70
   2  18  -6   47.96    5.58
   2 -18  -6   48.73    6.37
  -2  18   5   19.20    3.25
  -2  18   5   19.80    2.73
   2  18  -5   14.99    2.41
  -2  18   5   17.45    2.34
   2 -18  -5   19.57    3.89
   2  18  -5   15.81    2.41
   2 -18  -5   12.43    5.54
   2 -18  -5   16.43    4.36
  -2 -18   5   16.90    2.65
   2  18  -4  368.57   33.15
   2  18  -4  350.46   33.67
   2 -18  -4  285.91   33.58
   2 -18  -4  272.91   33.44
  -2  18   4  317.34   33.09
  -2 -18   4  345.90   33.59
  -2  18   4  312.85   33.12
   2  18  -3   18.30    2.21
   2  18  -3   20.92    3.40
  -2 -18   3   17.93    2.55
  -2  18   3   14.60    2.31
   2  18  -3   17.91    2.56
  -2  18   3   17.70    2.97
   2 -18  -3   14.47    3.69
   2  18  -2   99.53    9.84
  -2  18   2   86.52    9.54
  -2 -18   2   91.33    9.44
   2 -18  -2   72.73    9.76
   2  18  -1    6.91    2.70
  -2  18   1    8.93    1.98
  -2 -18   1    9.97    2.31
   2 -18  -1    8.08    2.33
   2  18   0   10.06    2.79
   2  18   0    6.11    1.51
  -2  18   0    6.80    1.68
   2 -18   0    9.94    1.72
  -2 -18   0    8.93    2.50
   2 -18   0    7.88    2.09
   2  18   1  145.00   14.23
  -2  18  -1  116.74   13.76
   2 -18   1  131.81   13.72
   2  18   1  152.34   13.91
  -2 -18  -1  123.82   14.22
  -2 -18  -2   25.26    4.45
  -2 -18  -2   25.51    3.95
   2  18   2   31.83    3.60
   2 -18   2   27.23    3.24
   2  18   2   21.13    4.02
   2  18   3   96.58    9.70
   2  18   3  122.78   10.38
  -2 -18  -3  103.80   10.67
  -2 -18  -3   85.09   10.56
  -2 -18  -3   88.50   10.30
  -2 -18  -3   80.43   10.12
  -2 -18  -3   93.02   10.80
  -2 -18  -3   79.79   10.08
  -2 -18  -3   82.18   10.34
   2  18   3   97.43    9.75
  -2  18  -4    0.66    1.59
   2  18   4    0.96    1.33
   2  18   4    5.53    2.15
  -2  18  -4    0.95    1.32
  -2 -18  -4    5.69    3.55
  -2 -18  -4   -1.20    3.23
  -2 -18  -4    2.07    4.11
  -2 -18  -4    2.29    2.80
   2  18   4   -0.47    1.41
  -2  18  -4    1.17    1.17
  -2 -18  -4   -1.04    3.73
  -2 -18  -5   12.80    3.36
   2  18   5   11.17    1.88
  -2 -18  -5    6.89    4.04
  -2 -18  -5    8.89    4.34
  -2  18  -5   10.00    1.85
  -2  18  -5    6.03    2.23
   2  18   5   10.85    1.81
   2  18   5    6.93    2.51
   2 -18   5   10.56    2.15
  -2  18  -5   12.74    1.77
  -2  18  -6   61.39    5.88
  -2 -18  -6   69.57    7.55
  -2 -18  -6   56.35    6.61
   2  18   6   64.42    6.04
  -2  18  -6   68.90    6.13
  -2 -18  -6   53.02    6.96
   2  18   6   57.89    6.00
  -2  18  -6   62.91    5.95
  -2  18  -7    5.70    1.18
  -2  18  -7    3.81    1.38
  -2  18  -7    0.61    1.33
   2  18   7    5.78    1.15
   2  18   7    2.56    1.08
  -2 -18  -7    4.00    3.22
  -2 -18  -7    2.65    2.12
   2  18   8   22.91    2.56
  -2 -18  -8   23.78    3.39
   2 -19  -8   11.33    2.82
  -2  19   8   10.41    1.18
   2  19  -8    6.54    1.36
   2 -19  -8    5.90    2.43
   2 -19  -7   24.07    4.05
   2  19  -7   19.13    2.22
  -2  19   7   18.54    2.37
   2  19  -7   18.20    2.66
   2 -19  -6    3.62    3.13
   2  19  -6    1.41    1.38
   2 -19  -6   -2.07    3.75
  -2  19   6    2.83    1.30
   2  19  -6    0.38    2.50
   2  19  -6    2.23    2.08
   2  19  -5   86.24    9.32
  -2  19   5   85.41    9.38
   2  19  -5   81.07    9.52
   2 -19  -5   66.17   10.08
   2 -19  -5   92.47   11.75
  -2  19   5   92.00    9.29
  -2  19   5   83.45   10.03
  -2 -19   5   86.52    9.77
   2 -19  -5   93.80   10.47
   2  19  -4   33.06    4.24
  -2  19   4   34.59    3.99
   2 -19  -4   33.17    4.88
   2  19  -4   32.27    4.71
  -2 -19   4   36.09    4.36
  -2  19   4   33.75    3.87
   2  19  -4   39.12    3.95
   2 -19  -4   30.12    5.24
  -2  19   3  642.51   65.57
  -2 -19   3  660.57   65.50
   2  19  -3  700.45   65.09
   2  19  -3  695.84   65.67
   2  19  -3  615.46   65.15
  -2  19   3  595.07   65.08
   2 -19  -3  575.90   65.83
   2  19  -2    1.63    2.57
  -2  19   2    0.56    1.69
   2 -19  -2    0.94    2.43
   2 -19  -1   45.68    5.76
   2  19  -1   57.47    6.04
  -2  19   1   41.86    5.46
  -2 -19   1   49.89    5.71
   2 -19   0  306.54   29.27
   2  19   0  293.20   29.37
  -2 -19   0  282.44   29.32
   2 -19   0  281.39   29.06
  -2  19   0  274.33   29.06
   2  19   0  272.46   28.95
   2  19   1   99.34   10.06
  -2 -19  -1   83.24   10.10
   2 -19   1   99.38    9.67
   2 -19   1   84.85    9.44
   2  19   1   86.91    9.62
   2  19   2    9.71    1.91
   2  19   2    8.88    2.98
   2 -19   2   15.82    1.93
   2  19   2   20.10    2.50
  -2 -19  -2   14.06    3.01
  -2 -19  -2    6.93    2.43
  -2 -19  -2   10.18    3.37
  -2 -19  -3   13.35    3.05
  -2 -19  -3   11.45    3.47
   2 -19   3   15.08    2.17
   2  19   3   12.87    2.54
   2  19   3   13.70    1.96
  -2 -19  -3   17.64    3.51
  -2 -19  -3   14.86    4.09
  -2 -19  -3    9.50    3.52
  -2 -19  -3    7.28    3.69
   2  19   3   13.01    2.08
  -2 -19  -3   12.37    2.89
  -2  19  -4   18.24    2.36
  -2  19  -4   12.69    1.94
   2  19   4   15.70    2.89
   2 -19   4   11.66    2.21
   2  19   4   12.88    2.11
  -2 -19  -4    8.65    3.84
  -2  19  -4   13.61    1.94
   2  19   4   14.07    2.16
  -2 -19  -4   14.13    4.16
  -2 -19  -4    8.82    3.38
  -2 -19  -4   13.34    3.83
  -2 -19  -4   16.68    4.53
  -2 -19  -5  159.07   19.15
  -2  19  -5  194.07   18.69
   2 -19   5  141.62   19.03
   2  19   5  191.21   18.68
  -2 -19  -5  145.04   19.74
  -2  19  -5  195.50   18.81
  -2 -19  -5  194.41   19.55
  -2  19  -5  180.69   18.57
   2  19   5  181.64   18.65
   2  19   6   44.23    3.87
  -2  19  -6   40.12    3.89
  -2 -19  -6   31.71    4.85
   2  19   6   35.59    3.80
  -2 -19  -6   39.85    5.71
  -2 -19  -6   33.04    4.57
  -2  19  -6   38.74    3.71
  -2 -19  -7   33.70    5.08
  -2 -19  -7   49.76    5.82
   2  19   7   39.08    4.66
  -2  19  -7   45.07    4.63
   2  19   7   50.86    4.70
  -2 -19  -8    5.18    1.91
  -2 -19  -8    2.33    1.79
   2  19   8    3.56    0.65
   2 -20  -8    6.82    2.45
   2 -20  -8    8.66    2.18
   2  20  -7   24.31    3.25
  -2  20   7   32.66    3.04
   2 -20  -7   31.77    4.59
   2 -20  -6   11.60    3.43
   2  20  -6   13.28    2.03
   2 -20  -6   16.17    4.07
  -2  20   6   12.86    1.93
   2  20  -6   10.28    2.98
   2  20  -6   11.49    2.46
  -2  20   5   38.54    5.27
   2  20  -5   38.77    4.44
  -2  20   5   37.06    4.61
  -2  20   5   37.79    4.52
   2  20  -5   37.91    4.76
  -2  20   5   42.74    4.41
   2 -20  -5   29.88    5.67
   2 -20  -5   32.34    7.24
   2 -20  -5   33.13    6.08
  -2 -20   5   35.87    4.86
   2  20  -4   62.18    6.33
   2  20  -4   56.06    6.53
  -2  20   4   56.81    6.35
   2  20  -4   57.83    7.06
  -2  20   4   54.43    6.26
   2 -20  -4   53.09    7.41
   2 -20  -4   45.73    7.03
  -2  20   4   58.97    7.03
  -2 -20   4   56.02    6.73
  -2  20   3   18.56    2.70
   2  20  -3   19.49    2.85
   2 -20  -3   16.73    4.27
  -2  20   3   18.49    3.31
   2  20  -3   23.96    3.77
  -2 -20   3   20.25    3.01
   2  20  -3   26.94    2.63
   2 -20  -2    4.20    2.81
  -2 -20   2    6.27    2.15
  -2  20   2    2.49    1.86
   2  20  -2    4.67    2.68
   2  20  -2    4.53    1.49
   2  20  -1   12.26    2.79
   2 -20  -1    4.79    2.51
  -2  20   1    6.65    1.98
  -2 -20   1    7.58    2.40
  -2 -20   0   50.30    6.41
   2 -20   0   54.28    6.23
   2  20   0   53.51    5.79
  -2  20   0   51.95    5.93
   2  20   0   53.53    6.47
  -2 -20  -1  268.98   27.98
   2 -20   1  317.76   27.67
   2  20   1  236.63   27.27
   2  20   1  315.14   27.96
   2  20   1  281.37   27.60
  -2 -20  -2    1.29    2.92
   2  20   2    1.91    1.35
   2  20   2    5.33    2.69
   2 -20   2    4.02    1.17
   2  20   2   -0.14    1.72
  -2 -20  -2    5.40    2.62
  -2 -20  -2    3.74    2.27
  -2 -20  -2    1.94    1.75
  -2 -20  -2    1.96    1.73
  -2 -20  -3    2.65    2.68
  -2 -20  -3    1.88    3.14
   2 -20   3    5.80    1.51
   2  20   3    7.80    2.17
   2  20   3    5.22    1.52
  -2 -20  -3    7.46    3.15
  -2 -20  -3    5.20    3.80
  -2 -20  -3    8.62    3.39
  -2 -20  -3    4.39    3.41
   2  20   3    4.23    1.51
  -2 -20  -3    3.20    2.70
  -2  20  -4   20.26    2.60
  -2  20  -4   19.38    2.23
   2  20   4   17.15    3.18
   2 -20   4   18.90    2.73
  -2 -20  -4   11.55    4.18
  -2 -20  -4   18.95    4.21
  -2  20  -4   18.40    2.28
   2  20   4   14.48    2.44
  -2 -20  -4   16.01    4.38
   2  20   4   15.01    2.39
  -2 -20  -4   19.22    4.64
  -2 -20  -4   14.84    4.22
  -2 -20  -4   13.33    3.53
  -2 -20  -5  141.06   15.30
  -2  20  -5  132.97   14.47
  -2 -20  -5  119.44   14.83
  -2  20  -5  139.78   14.34
   2  20   5  151.25   14.36
   2  20   5  136.28   14.32
  -2  20  -5  138.46   14.22
  -2 -20  -6   20.41    4.31
  -2 -20  -6   14.15    3.04
  -2 -20  -6   15.52    3.41
  -2  20  -6   15.41    2.06
   2  20   6   20.91    2.10
  -2  20  -6   15.08    1.82
   2  20   6   14.82    2.01
  -2 -20  -7   23.93    3.77
   2  20   7   18.31    2.15
   2  20   7   16.65    2.16
  -2  20  -7   20.00    2.07
  -2 -20  -8    1.27    1.63
   2 -21  -8   30.96    4.31
   2 -21  -8   42.01    4.49
  -2  21   7    4.70    1.35
   2  21  -7    4.98    1.64
   2 -21  -6   10.52    3.47
   2 -21  -6   21.66    4.13
   2  21  -6   15.02    2.62
  -2  21   6   15.51    2.15
   2  21  -6   12.15    2.99
   2  21  -6   15.96    2.17
  -2  21   5   31.66    4.05
   2  21  -5   34.75    3.98
  -2  21   5   30.05    4.18
   2 -21  -5   36.90    5.38
   2  21  -5   55.37    4.65
   2 -21  -5   36.06    5.81
   2  21  -5   32.70    4.31
  -2  21   5   37.02    3.97
  -2 -21   5   31.72    4.40
   2 -21  -5   30.22    6.97
   2  21  -4    0.87    2.06
   2 -21  -4    1.82    2.92
   2  21  -4    0.75    1.42
  -2  21   4    0.81    2.38
  -2 -21   4    0.35    1.39
  -2  21   4    2.44    1.45
   2 -21  -4    3.51    3.55
   2  21  -4    0.61    1.98
  -2  21   4    0.48    1.34
   2  21  -3   62.40    6.69
  -2  21   3   54.98    6.54
  -2  21   3   51.63    7.14
  -2 -21   3   59.22    6.94
   2 -21  -3   54.52    7.80
   2  21  -3   70.79    7.48
   2  21  -3   71.01    6.55
   2  21  -2   78.55    8.10
  -2  21   2   70.20    7.72
   2  21  -2   73.18    7.31
  -2  21   2   59.72    7.19
  -2 -21   2   79.21    7.95
   2 -21  -2   70.33    8.25
   2  21  -1  101.68   10.63
   2 -21  -1   97.41   10.56
  -2 -21   1  112.26   10.56
  -2  21   1   89.81   10.17
   2  21  -1   88.94    9.83
  -2 -21   0  257.85   25.25
   2 -21   0  275.58   25.19
   2  21   0  252.50   25.23
   2  21   0  229.58   24.74
  -2  21   0  219.46   24.85
  -2 -21  -1   -0.36    2.30
   2  21   1    0.72    1.38
   2  21   1   -0.89    2.55
   2  21   1    0.47    1.50
   2  21   1    0.81    1.23
  -2 -21  -1   -0.20    2.68
  -2 -21  -2  133.09   13.53
  -2 -21  -2  152.42   13.46
  -2 -21  -2  120.04   12.62
   2  21   2  113.58   12.46
   2  21   2  108.95   12.44
  -2 -21  -2  131.47   12.67
  -2 -21  -2  103.71   12.83
  -2 -21  -2  103.27   12.81
   2 -21   2  137.81   12.79
   2  21   2  151.82   13.07
   2  21   2  137.90   13.40
   2  21   3   17.78    2.88
   2 -21   3   16.27    2.33
  -2 -21  -3   14.85    3.25
  -2 -21  -3    9.70    3.51
  -2 -21  -3   19.18    3.60
  -2 -21  -3   12.92    4.29
  -2 -21  -3   16.13    3.91
   2  21   3   13.01    2.27
  -2 -21  -3   14.45    3.21
  -2 -21  -3   12.80    3.78
   2  21   4   55.46    5.82
   2 -21   4   45.47    5.38
  -2 -21  -4   43.46    6.60
  -2 -21  -4   37.36    5.79
  -2 -21  -4   41.63    6.54
  -2 -21  -4   33.80    6.42
   2  21   4   44.84    5.02
  -2 -21  -4   37.53    6.15
  -2  21  -4   53.12    5.17
  -2 -21  -4   47.48    6.28
   2  21   4   42.97    4.98
  -2 -21  -5   11.24    4.43
  -2  21  -5    4.75    1.43
  -2  21  -5    4.02    1.72
   2  21   5    3.55    1.46
  -2 -21  -5    4.15    3.24
  -2  21  -5    3.65    1.22
   2  21   5    3.37    1.57
   2  21   6   29.21    2.59
   2  21   6   22.16    2.46
  -2  21  -6   21.41    2.31
  -2 -21  -6   23.23    3.70
  -2 -21  -6   19.29    3.46
  -2 -21  -6   23.43    4.62
  -2 -21  -7    6.49    1.97
  -2 -21  -7    9.66    3.02
   2  21   7    8.13    1.25
   2  21   7    8.09    1.28
  -2 -21  -8    5.78    1.48
   2 -22  -8    8.19    2.09
   2 -22  -8    4.34    1.93
   2  22  -7    1.74    2.02
  -2  22   7    1.30    1.06
   2  22  -7    1.36    1.42
  -2  22   7    1.63    1.15
   2 -22  -7   -0.10    3.02
   2 -22  -6   42.17    5.86
  -2  22   6   50.01    5.02
   2 -22  -6   56.98    6.25
   2  22  -6   40.13    5.60
   2  22  -6   41.99    5.26
   2 -22  -5    4.16    3.47
  -2  22   5    0.30    1.96
  -2  22   5   -1.19    1.57
   2  22  -5   -1.77    1.97
   2 -22  -5    2.66    4.06
  -2  22   5    1.33    1.34
   2  22  -5    1.93    2.27
   2 -22  -5   -3.43    5.29
  -2  22   4  100.00   11.11
   2 -22  -4   89.72   11.82
   2  22  -4  102.83   11.01
   2  22  -4   99.46   11.17
  -2  22   4  101.26   11.02
  -2  22   4  105.08   10.96
  -2  22   4  105.61   11.76
  -2 -22   4  106.06   11.55
   2 -22  -4   92.77   11.57
   2  22  -3    4.02    1.89
  -2  22   3    4.34    1.51
   2  22  -3    5.33    1.47
  -2  22   3    3.74    1.25
   2  22  -3    6.74    2.79
  -2  22   3    4.08    2.16
   2 -22  -3    2.22    3.44
   2  22  -3    6.09    1.92
  -2  22   2  396.18   39.19
   2  22  -2  471.24   39.49
  -2 -22   2  450.80   39.39
   2 -22  -2  384.76   39.50
   2  22  -2  383.14   38.71
  -2  22   2  343.95   38.64
  -2 -22   1   19.17    3.50
   2  22  -1   18.73    2.64
  -2  22   1   20.15    3.00
   2  22  -1   25.03    3.90
   2 -22  -1   20.03    3.66
   2 -22   0   26.55    3.63
   2  22   0   19.88    2.68
  -2  22   0   22.83    3.02
   2  22   0   25.37    3.88
  -2 -22   0   21.75    3.80
   2  22   1   93.68    9.46
  -2 -22  -1   77.95    9.45
   2  22   1   93.90    8.87
   2  22   1   73.63    8.48
   2  22   1   80.65    8.46
  -2 -22  -1  100.96    9.45
  -2 -22  -1   76.62    8.55
   2  22   2   32.89    3.80
  -2 -22  -2   32.11    4.09
  -2 -22  -2   29.00    4.37
  -2 -22  -2   31.85    4.05
  -2 -22  -2   27.91    4.48
   2  22   2   29.72    4.97
   2  22   2   45.11    4.38
  -2 -22  -2   36.60    4.86
   2  22   2   31.64    3.74
  -2 -22  -2   35.70    5.23
   2  22   3    0.18    1.78
   2 -22   3   -0.44    1.08
  -2 -22  -3   -0.53    3.39
  -2 -22  -3    2.66    3.10
  -2 -22  -3    0.73    3.62
  -2 -22  -3    1.82    3.44
  -2 -22  -3    3.14    2.72
  -2 -22  -3    1.59    2.71
  -2 -22  -3    0.40    3.19
   2  22   3    0.79    1.50
   2  22   4   19.94    2.80
   2 -22   4   24.40    3.23
   2  22   4   22.81    3.48
  -2 -22  -4   16.59    4.63
  -2  22  -4   26.39    3.02
  -2 -22  -4   32.07    5.12
  -2 -22  -4   14.66    4.54
  -2 -22  -4   18.50    3.98
   2  22   4   20.67    2.88
  -2 -22  -4   25.64    4.51
  -2 -22  -4   24.25    4.76
  -2 -22  -5    6.17    4.32
  -2 -22  -5   12.16    3.21
   2  22   5    9.47    1.78
  -2 -22  -5   11.28    4.10
   2  22   5   10.67    1.74
  -2  22  -5    2.51    1.77
   2  22   6   30.38    3.17
   2  22   6   25.03    3.15
  -2 -22  -6   27.27    4.23
  -2 -22  -6   30.93    4.90
  -2 -22  -6   21.55    3.89
   2  22   7    3.05    0.97
  -2 -22  -7    5.36    1.76
  -2 -22  -7    4.04    2.66
   2  22   7    4.32    0.95
  -2 -23   8    4.26    0.81
   2 -23  -8    5.36    1.72
   2 -23  -8    4.34    1.67
   2 -23  -7    2.15    2.81
  -2  23   7    5.49    1.12
   2 -23  -7    5.11    2.66
   2  23  -7    5.31    1.38
   2 -23  -6   18.56    3.99
   2 -23  -6   16.43    3.73
  -2  23   6   17.98    2.19
   2  23  -6   13.63    2.55
   2  23  -6   16.14    3.02
  -2  23   5   81.98    8.36
   2 -23  -5   79.55    9.23
   2 -23  -5   77.94    9.60
  -2  23   5   78.79    8.42
   2  23  -5   69.07    8.54
  -2  23   5   66.05    8.49
   2  23  -4   42.75    3.97
   2 -23  -4   30.71    4.61
  -2  23   4   25.70    3.30
   2  23  -4   28.82    3.40
  -2  23   4   25.30    3.48
   2 -23  -4   26.51    5.14
   2  23  -4   31.27    3.76
  -2  23   4   30.05    4.25
  -2  23   4   27.57    3.81
   2  23  -3  131.71   12.15
   2  23  -3  106.24   11.12
  -2 -23   3  128.55   12.00
   2 -23  -3   92.18   12.36
   2  23  -3  131.44   11.38
  -2  23   3  110.37   11.78
  -2  23   3   99.50   11.06
   2  23  -3  105.96   11.24
  -2  23   3   98.39   11.14
   2 -23  -2   21.47    4.41
  -2  23   2   22.86    3.69
   2  23  -2   28.42    3.29
  -2 -23   2   28.98    3.98
  -2  23   2   23.46    3.06
   2  23  -2   37.11    4.55
   2  23  -1  225.68   21.06
   2 -23  -1  210.98   21.01
  -2 -23   1  210.64   20.95
  -2  23   1  191.81   20.61
   2  23  -1  185.94   20.23
   2 -23   0  154.04   14.41
   2  23   0  122.93   13.60
  -2 -23   0  130.24   14.43
   2  23   0  163.72   14.59
  -2 -23  -1   13.30    3.79
   2  23   1   14.68    2.42
   2  23   1   16.17    3.78
   2  23   1   21.07    2.69
   2  23   1   15.60    2.33
   2 -23   1   22.75    3.13
  -2 -23  -1   25.95    3.63
  -2 -23  -2  104.44   11.23
  -2 -23  -2  106.97   11.08
  -2 -23  -2   75.03   10.47
  -2 -23  -2  100.58   10.30
   2  23   2  124.81   11.25
   2  23   2   97.40   10.12
   2  23   2   97.99   10.07
  -2 -23  -2   95.94   10.27
  -2 -23  -2   79.46   10.71
  -2 -23  -2   78.21   10.55
   2  23   2  124.86   10.70
   2  23   3   14.13    2.47
  -2 -23  -3    8.46    3.73
  -2 -23  -3    5.39    3.38
  -2 -23  -3   11.47    4.21
  -2 -23  -3    6.63    3.72
  -2 -23  -3    6.29    3.00
  -2 -23  -3    3.74    2.96
  -2 -23  -3    8.99    3.54
   2  23   3    9.05    1.93
  -2 -23  -4   32.12    5.91
   2  23   4   42.62    4.94
  -2 -23  -4   34.80    5.99
  -2 -23  -4   16.84    5.51
  -2 -23  -4   28.07    5.63
   2  23   4   37.48    4.12
  -2 -23  -4   37.56    5.42
   2  23   4   37.10    4.08
  -2 -23  -4   35.81    5.07
  -2 -23  -5    1.89    2.94
   2  23   5    1.13    1.43
  -2 -23  -5    5.83    4.22
   2  23   5    0.53    1.34
  -2 -23  -5    2.32    4.11
  -2 -23  -6   35.08    5.18
  -2 -23  -6   42.49    5.92
   2  23   6   49.03    4.70
   2  23   6   40.23    4.65
  -2 -23  -6   42.84    5.42
  -2 -23  -6   48.89    6.07
   2  23   7   63.04    6.02
  -2 -23  -7   71.09    6.74
  -2  24   8    4.09    0.62
  -2 -24   8    1.98    0.66
   2 -24  -7   36.39    4.85
   2 -24  -7   32.89    4.73
  -2  24   7   40.57    3.99
   2  24  -7   34.43    4.03
   2 -24  -6    8.17    3.38
   2 -24  -6    2.31    2.96
   2  24  -6    3.41    2.22
   2  24  -6    1.95    1.66
  -2  24   6    5.72    1.31
   2 -24  -5   38.20    5.56
   2  24  -5   39.50    4.57
  -2  24   5   40.35    4.37
  -2  24   5   35.33    4.23
   2 -24  -5   28.52    5.86
  -2  24   5   33.79    4.47
  -2  24   4   19.47    3.33
  -2  24   4   17.52    2.85
  -2  24   4   15.98    2.26
   2  24  -4   15.94    2.34
   2 -24  -4   17.33    3.83
   2  24  -4   22.71    2.99
   2 -24  -4   15.04    4.23
   2  24  -4   17.38    2.73
  -2  24   4   14.88    2.42
   2  24  -3    2.36    1.48
  -2  24   3   -0.44    1.18
   2  24  -3    3.13    2.76
   2 -24  -3   -2.41    3.57
  -2  24   3    2.36    2.05
   2  24  -3   -0.19    1.78
  -2  24   3    1.24    1.48
  -2 -24   3    2.77    2.40
  -2  24   2   15.54    2.01
   2  24  -2   15.85    2.17
   2 -24  -2    9.16    3.83
  -2  24   2   15.48    2.94
  -2 -24   2   20.76    3.30
   2  24  -2   20.99    3.81
   2  24  -2   16.17    2.39
  -2  24   2   14.92    2.26
   2  24  -1  117.06   12.81
   2  24  -1  154.78   13.90
   2  24  -1  115.31   12.87
   2 -24  -1  135.86   13.82
  -2 -24   1  143.57   13.71
  -2  24   1  135.36   13.33
   2  24   0    2.56    1.30
   2  24   0    2.98    3.04
   2 -24   0    2.11    2.26
  -2 -24   0   -0.22    2.84
   2  24   1  106.59   10.53
   2  24   1  107.80   11.23
   2  24   1   91.88   10.17
   2 -24   1  134.66   11.00
   2  24   1   86.05   10.11
  -2 -24  -1  117.60   11.18
  -2 -24  -1   97.34   10.33
  -2 -24  -1   90.85   11.10
  -2 -24  -2   20.00    3.11
  -2 -24  -2   18.05    3.52
  -2 -24  -2   16.46    4.13
  -2 -24  -2   17.64    3.58
  -2 -24  -2   21.09    3.90
   2  24   2   21.17    4.22
   2  24   2   23.95    3.13
  -2 -24  -2   22.71    4.04
   2  24   2   17.12    2.60
   2  24   2   20.10    2.67
  -2 -24  -3  138.60   15.06
  -2 -24  -3  145.35   14.84
  -2 -24  -3  120.81   14.49
  -2 -24  -3  127.11   14.36
  -2 -24  -3  123.60   15.03
   2  24   3  163.42   14.63
  -2 -24  -3  115.66   14.56
   2  24   3  143.78   13.91
  -2 -24  -3  116.65   14.35
  -2 -24  -4   -4.21    3.85
   2  24   4    1.32    1.53
  -2 -24  -4    3.94    3.57
  -2 -24  -4   -2.88    4.20
   2  24   4    2.66    1.53
  -2 -24  -4   -0.26    2.96
  -2 -24  -5   47.65    6.00
  -2 -24  -5   38.27    5.91
   2  24   5   41.96    4.32
   2  24   5   34.89    4.25
  -2 -24  -5   34.78    5.23
  -2 -24  -6    4.79    3.52
   2  24   6    5.55    1.27
   2  24   6    3.26    1.15
  -2 -24  -6    3.40    2.38
  -2 -24  -6   -0.24    3.31
  -2 -24  -6    3.62    2.37
  -2 -24  -7   22.53    2.97
   2  24   7   18.70    2.01
   2 -25  -7   19.68    3.24
   2 -25  -7   17.27    3.26
  -2  25   7   20.79    2.30
   2 -25  -6   18.03    3.54
  -2  25   6   13.72    1.81
   2  25  -6   10.36    2.13
  -2  25   6   13.53    1.98
   2 -25  -6    9.86    3.33
  -2  25   5   76.18    7.69
   2  25  -5   69.21    7.80
   2 -25  -5   76.84    8.56
  -2  25   5   72.36    7.60
  -2  25   5   69.78    7.79
   2 -25  -5   70.56    8.84
   2 -25  -4   25.46    4.32
  -2  25   4   23.73    2.89
  -2 -25   4   27.79    4.05
   2  25  -4   25.20    3.26
   2 -25  -4   23.36    4.70
  -2  25   4   26.22    3.04
  -2  25   4   17.84    3.38
   2  25  -3   92.05    9.05
  -2  25   3   75.53    8.90
   2 -25  -3   69.55   10.27
  -2 -25   3   99.35    9.87
   2  25  -3   97.71    9.95
  -2  25   3   85.57    9.61
   2  25  -3   88.67    8.87
  -2  25   3   82.01    8.82
  -2  25   2    3.58    1.18
   2  25  -2    4.62    1.37
   2 -25  -2    8.68    3.58
  -2 -25   2    7.19    2.67
   2  25  -2    2.69    3.09
   2  25  -2    3.00    1.79
  -2  25   2    3.91    1.51
  -2  25   2    2.68    1.95
  -2  25   1   52.26    6.14
   2  25  -1   55.68    6.24
  -2 -25   1   65.03    7.23
   2 -25  -1   57.05    7.33
   2  25  -1   70.83    7.51
  -2  25   1   54.69    6.64
   2  25  -1   61.95    6.15
  -2 -25   0    5.34    2.95
   2  25   0    2.77    1.39
   2 -25   0    6.17    2.70
  -2  25   0    1.65    1.30
  -2 -25  -1   23.88    4.23
  -2 -25  -1   18.31    3.19
   2 -25   1   32.58    3.68
  -2 -25  -1   27.84    4.21
  -2 -25  -1   21.55    3.18
   2  25   1   18.52    2.73
   2  25   1   25.07    4.34
  -2 -25  -2   57.14    7.65
  -2 -25  -2   68.08    7.37
   2  25   2   65.06    7.10
  -2 -25  -2   63.06    7.98
  -2 -25  -2   57.63    7.71
   2  25   2   86.51    7.70
  -2 -25  -2   69.15    8.23
   2 -25   2   93.17    7.80
   2  25   2   61.80    7.02
  -2 -25  -2   48.21    8.19
   2  25   2   64.61    8.17
  -2 -25  -3    4.91    3.34
  -2 -25  -3    1.56    4.20
   2  25   3   -0.52    1.60
  -2 -25  -3   -1.96    2.86
  -2 -25  -3    1.97    3.58
  -2 -25  -3   -0.27    3.40
   2  25   3    0.19    1.85
  -2 -25  -3    2.38    3.49
  -2 -25  -3    0.51    2.92
  -2 -25  -4   23.12    4.98
   2  25   4   26.47    3.24
  -2 -25  -4   21.69    4.66
  -2 -25  -4   30.32    4.25
  -2 -25  -4   23.39    5.22
  -2 -25  -5    6.73    4.12
   2  25   5    3.19    1.42
  -2 -25  -5    7.93    4.05
  -2 -25  -5    5.69    2.85
   2  25   5    2.60    1.37
  -2 -25  -6   28.43    4.40
  -2 -25  -6   26.56    4.18
  -2 -25  -6   19.35    3.44
   2  25   6   21.68    2.70
   2  25   6   26.02    2.77
   2  25   7    8.23    1.12
  -2 -25  -7    9.63    2.11
   2 -26  -7    1.92    2.03
   2 -26  -7    0.40    2.13
  -2  26   7    0.36    0.75
   2 -26  -6   74.34    7.32
  -2  26   6   69.66    6.61
   2  26  -6   51.21    6.59
   2 -26  -6   53.33    7.12
  -2  26   6   64.61    6.50
   2 -26  -5    2.42    3.17
   2 -26  -5    1.53    3.76
   2  26  -5    3.02    1.73
  -2  26   5    1.69    1.45
  -2  26   5    2.59    1.93
  -2  26   5    2.70    1.27
   2 -26  -4  248.55   26.49
  -2  26   4  252.02   25.99
  -2  26   4  228.02   26.11
   2  26  -4  292.81   26.16
  -2  26   4  261.02   26.06
   2 -26  -4  231.82   26.68
   2  26  -3   64.21    6.05
  -2  26   3   52.64    5.91
   2  26  -3   56.89    5.86
   2 -26  -3   43.69    7.57
  -2  26   3   47.90    5.79
  -2 -26   3   52.72    6.82
   2  26  -3   65.19    7.08
  -2  26   3   58.41    6.61
   2  26  -2  125.64   12.80
   2 -26  -2  112.17   13.91
  -2 -26   2  138.33   13.75
   2  26  -2  149.05   13.92
  -2  26   2  111.61   12.81
   2  26  -2  131.65   12.92
  -2  26   2  121.48   13.42
   2  26  -1   39.04    4.47
   2 -26  -1   39.20    5.73
  -2 -26   1   39.03    5.51
  -2  26   1   37.46    4.44
   2  26  -1   44.85    4.62
   2  26  -1   46.14    5.88
   2  26   0  128.19   13.18
  -2 -26   0  126.68   14.22
   2 -26   0  156.82   14.23
  -2  26   0  122.26   13.15
  -2 -26  -1   -2.80    3.35
   2  26   1    6.80    3.12
   2 -26   1   11.05    2.41
  -2 -26  -1    5.30    3.00
   2  26   1    2.78    1.41
  -2 -26  -1    2.52    2.15
  -2 -26  -1    0.59    2.24
  -2 -26  -2   -1.27    2.77
  -2 -26  -2    4.23    2.23
  -2 -26  -2    1.77    3.47
   2  26   2    2.52    1.71
  -2 -26  -2    2.86    3.24
  -2 -26  -2    4.61    2.96
   2  26   2    5.46    1.95
   2  26   2    4.20    1.61
  -2 -26  -2   10.56    3.71
   2 -26   2    6.80    1.86
  -2 -26  -2    8.14    3.27
  -2 -26  -3    4.44    3.43
  -2 -26  -3    3.77    4.24
   2  26   3    8.28    1.89
  -2 -26  -3    5.69    3.71
   2  26   3    7.16    1.74
  -2 -26  -3   12.09    3.77
  -2 -26  -3    7.02    3.04
  -2 -26  -3    9.58    3.06
  -2 -26  -3    7.83    3.54
  -2 -26  -4    7.47    3.92
   2  26   4    0.98    1.54
  -2 -26  -4   -0.93    4.31
  -2 -26  -4    5.48    2.84
  -2 -26  -4   -2.15    3.24
  -2 -26  -5    4.43    4.04
   2  26   5    0.46    1.35
   2  26   5    0.81    1.23
  -2 -26  -5    4.54    2.57
  -2 -26  -5    2.99    3.75
   2  26   6   71.35    6.83
   2  26   6   62.02    6.78
  -2 -26  -6   82.57    7.73
  -2 -26  -6   71.22    7.63
   2  26   7    0.22    0.54
  -2 -26  -7    1.30    1.68
  -2  27   7   13.92    1.59
   2 -27  -7   16.60    2.29
  -2 -27   7   12.73    1.63
   2 -27  -7   11.40    2.46
  -2  27   6    1.15    1.00
  -2  27   6    0.04    1.17
   2  27  -6    2.37    1.21
   2 -27  -6    2.84    2.61
   2 -27  -6    2.72    2.76
  -2  27   5   15.82    1.97
  -2  27   5   13.15    2.12
   2 -27  -5   12.25    4.11
   2  27  -5   14.85    2.29
  -2  27   5   12.00    2.44
   2 -27  -5   17.73    3.66
  -2  27   4    2.17    1.24
   2 -27  -4    5.39    3.00
   2  27  -4    2.98    1.76
   2 -27  -4    1.74    3.69
  -2  27   4    2.37    1.53
  -2  27   4    2.67    2.22
   2 -27  -3   46.33    6.10
  -2 -27   3   53.60    6.41
   2  27  -3   56.37    5.52
  -2  27   3   43.85    5.36
  -2  27   3   44.46    5.22
   2 -27  -3   38.82    7.20
   2  27  -3   58.29    6.46
  -2  27   3   48.86    6.06
   2  27  -3   53.71    5.29
   2  27  -2    4.09    1.85
  -2  27   2    2.56    1.59
  -2 -27   2   13.68    3.13
   2  27  -2    2.69    1.41
  -2  27   2   10.06    2.28
   2  27  -2    6.89    3.36
   2 -27  -2    5.25    3.47
   2 -27  -1   21.46    4.50
   2  27  -1   31.07    4.58
  -2 -27   1   26.75    4.19
  -2  27   1   20.16    2.89
   2  27  -1   25.23    2.87
   2  27  -1   22.51    3.14
   2 -27   0  101.17    9.28
  -2 -27   0   72.72    9.16
   2  27   0   72.81    8.00
   2  27   0   69.43    8.06
  -2  27   0   79.11    7.96
  -2 -27  -1    1.56    3.16
   2  27   1    3.63    2.99
   2 -27   1    3.28    2.32
  -2 -27  -1    4.55    2.91
  -2 -27  -1    2.65    2.29
  -2 -27  -1    1.86    2.19
   2  27   1    2.56    1.44
  -2 -27  -2   28.73    4.88
   2  27   2   30.45    3.40
  -2 -27  -2   29.27    4.40
  -2 -27  -2   30.54    3.93
  -2 -27  -2   31.28    4.46
  -2 -27  -2   22.49    4.68
   2  27   2   26.60    3.53
  -2 -27  -2   31.26    5.01
  -2 -27  -2   20.69    5.03
   2  27   3    5.82    1.77
  -2 -27  -3    5.43    3.51
  -2 -27  -3    8.55    3.01
  -2 -27  -3    3.32    3.33
  -2 -27  -3    3.44    4.19
   2  27   3    5.26    1.62
  -2 -27  -3    8.95    2.96
   2  27   4   56.03    5.87
  -2 -27  -4   53.24    7.27
  -2 -27  -4   46.74    7.10
  -2 -27  -4   55.15    7.31
  -2 -27  -4   52.99    6.56
   2  27   5   36.46    3.80
   2  27   5   30.70    3.72
  -2 -27  -5   34.93    5.33
  -2 -27  -5   32.89    5.29
  -2 -27  -5   34.07    4.44
   2  27   6   10.34    1.55
  -2 -27  -6   15.51    3.03
  -2 -27  -6    9.22    2.36
   2  27   6   12.51    1.58
  -2 -27  -6    9.12    3.18
   2 -28  -7   17.65    3.05
  -2 -28   7   19.02    2.49
   2 -28  -6    4.78    2.61
   2 -28  -6    2.70    2.53
  -2 -28   6    5.81    1.12
  -2  28   6    7.87    1.29
   2  28  -6    4.92    1.29
  -2  28   6    5.54    1.07
   2  28  -5   19.74    2.50
   2 -28  -5   15.33    4.06
  -2  28   5   16.16    2.33
  -2  28   5   17.23    2.16
  -2  28   5   16.43    2.62
   2 -28  -5   21.91    3.66
   2 -28  -4   37.46    5.56
   2  28  -4   39.38    4.25
  -2  28   4   34.26    4.11
  -2  28   4   36.19    3.98
  -2  28   4   33.30    4.44
   2 -28  -4   39.60    5.09
   2  28  -3   35.89    3.75
  -2  28   3   29.20    3.68
   2  28  -3   36.57    4.00
  -2  28   3   33.99    3.87
   2 -28  -3   32.82    4.77
  -2  28   2    4.04    1.56
   2  28  -2    5.13    1.88
   2  28  -2    4.18    1.42
  -2 -28   2    2.18    2.73
   2  28  -2    8.48    3.22
   2 -28  -2    1.82    3.74
   2  28  -1   10.07    2.01
  -2  28   1    7.38    1.74
   2  28  -1    8.56    1.75
  -2 -28   1    7.72    3.28
   2  28  -1   10.49    3.53
   2 -28  -1   10.14    3.69
   2 -28   0    2.89    2.79
   2  28   0   -0.88    1.42
  -2 -28   0    5.43    3.10
   2  28   0    0.28    1.68
  -2  28   0   -1.86    1.32
   2  28   1  303.30   29.21
  -2 -28  -1  300.87   28.31
  -2 -28  -1  213.59   28.94
  -2 -28  -1  285.95   29.15
   2  28   1  255.81   28.09
   2 -28   1  363.06   29.11
  -2 -28  -1  270.26   28.26
  -2 -28  -2   12.89    3.90
   2  28   2    8.44    1.85
   2  28   2    9.16    2.03
  -2 -28  -2   12.32    3.05
  -2 -28  -2   10.86    2.56
  -2 -28  -2    6.61    3.74
  -2 -28  -2   12.60    3.82
  -2 -28  -2   10.92    3.58
  -2 -28  -2    9.89    3.20
  -2 -28  -3   34.55    4.97
  -2 -28  -3   43.73    5.59
   2  28   3   35.45    4.16
  -2 -28  -3   35.67    5.03
  -2 -28  -3   36.42    5.33
   2  28   3   36.10    4.08
  -2 -28  -3   29.71    5.97
  -2 -28  -4    1.37    3.73
   2  28   4    2.42    1.53
  -2 -28  -4   -0.63    4.16
  -2 -28  -4    2.11    2.62
  -2 -28  -4    0.14    4.03
   2  28   5  123.05   12.88
  -2 -28  -5  145.29   13.75
  -2 -28  -5  117.18   13.58
  -2 -28  -5  125.71   13.57
  -2 -28  -5  123.88   13.20
   2  28   6    3.27    0.91
   2  28   6    3.88    0.96
  -2 -28  -6    4.01    2.43
  -2 -28  -6   -0.09    1.83
  -2 -28  -6    3.11    2.66
   2 -29  -7    5.68    1.47
  -2 -29   7    5.07    0.93
   2 -29  -6   10.14    2.51
   2 -29  -6   13.14    2.61
  -2  29   6   11.89    1.46
  -2 -29   6   10.57    1.49
  -2  29   6   12.03    1.62
   2  29  -5   59.57    6.43
  -2  29   5   59.49    6.39
   2 -29  -5   62.85    7.03
  -2 -29   5   66.78    6.33
   2 -29  -5   54.28    7.32
  -2  29   5   54.29    6.47
  -2  29   5   58.68    6.29
   2 -29  -4    1.11    2.94
   2  29  -4    1.29    1.65
   2 -29  -4    7.19    3.59
  -2  29   4    1.77    1.39
  -2  29   4    2.24    2.09
  -2  29   4    2.94    1.13
   2  29  -3   99.26    8.94
  -2  29   3   86.30    8.83
  -2  29   3   75.43    8.72
   2 -29  -3   85.10    9.38
   2  29  -2   14.07    2.12
   2  29  -2   17.15    2.43
  -2  29   2   14.22    2.21
   2  29  -1   13.47    2.36
  -2  29   1   13.15    2.04
   2  29  -1   17.06    4.06
   2 -29  -1    9.13    3.62
  -2 -29   1   18.08    3.66
   2  29  -1   13.25    2.08
   2  29   0   68.32    7.46
   2  29   0   74.61    7.59
  -2  29   0   64.98    7.44
   2 -29   0   66.84    8.61
  -2 -29   0   48.58    8.48
   2  29   1   10.16    1.86
   2 -29   1   12.30    2.91
  -2 -29  -1   16.39    3.84
  -2 -29  -1    7.91    3.71
  -2 -29  -1   10.50    2.60
  -2 -29  -1    9.21    2.69
  -2 -29  -2   51.04    6.49
   2  29   2   53.92    5.81
  -2 -29  -2   50.83    6.94
  -2 -29  -2   43.60    6.77
  -2 -29  -2   54.64    6.44
   2  29   2   54.62    5.74
  -2 -29  -3    1.03    2.67
  -2 -29  -3    0.91    3.11
   2  29   3   -0.25    1.56
  -2 -29  -3   -0.92    3.59
  -2 -29  -3   -3.44    3.93
   2  29   3    1.61    1.34
  -2 -29  -3    1.06    2.63
  -2 -29  -4   37.32    5.29
  -2 -29  -4   31.33    5.33
  -2 -29  -4   26.60    5.17
   2  29   4   29.07    3.55
   2  29   4   31.36    3.67
  -2 -29  -4   38.79    4.32
   2  29   5   11.90    1.71
  -2 -29  -5   16.43    3.83
  -2 -29  -5   13.71    3.60
  -2 -29  -5   11.68    3.44
  -2 -29  -5    7.72    2.35
  -2 -29  -6   26.05    3.13
  -2 -29  -6   19.46    2.85
   2  29   6   19.33    2.06
   2  29   6   17.58    2.04
   2 -30  -6   35.42    4.43
   2 -30  -6   28.18    4.61
  -2  30   6   43.00    4.09
  -2  30   6   37.76    4.01
   2 -30  -5    0.77    2.39
  -2  30   5    1.47    1.17
   2  30  -5    1.37    1.18
   2 -30  -5    0.46    3.06
   2 -30  -5   -0.07    2.38
  -2  30   5    0.57    1.57
  -2  30   5    0.97    0.89
  -2  30   4   38.83    4.75
   2 -30  -4   47.16    5.34
   2 -30  -4   43.90    5.81
   2  30  -4   50.25    4.67
  -2  30   4   41.25    4.53
  -2  30   4   36.64    4.40
   2 -30  -3   16.63    4.16
   2  30  -3   27.32    2.90
  -2  30   3   22.28    2.70
   2 -30  -3   23.85    3.75
  -2  30   3   17.73    2.44
   2  30  -2  134.16   12.90
  -2  30   2  112.39   12.80
   2  30  -2  127.32   12.76
   2  30  -1    3.43    1.78
  -2  30   1    4.04    1.48
   2  30  -1    5.55    1.51
   2  30   0    5.12    1.80
  -2  30   0    5.10    1.41
  -2 -30   0    3.34    1.97
   2  30   0    2.91    1.46
  -2 -30  -1    1.47    2.56
  -2 -30  -1    4.37    2.29
  -2 -30  -1    7.80    2.44
  -2 -30  -1    4.04    2.84
   2  30   1    4.76    1.50
  -2 -30  -2   18.09    3.47
  -2 -30  -2    8.13    3.86
  -2 -30  -2   18.14    3.52
  -2 -30  -2   23.53    4.62
   2  30   2   18.39    2.60
  -2 -30  -2   15.58    4.17
   2  30   2   19.65    2.49
  -2 -30  -3   30.99    5.03
  -2 -30  -3   33.40    4.66
  -2 -30  -3   40.72    5.74
  -2 -30  -3   40.51    5.79
   2  30   3   36.44    4.04
  -2 -30  -3   34.49    5.13
   2  30   3   34.42    3.95
  -2 -30  -3   31.07    4.72
  -2 -30  -4    5.83    3.61
  -2 -30  -4    2.24    3.67
   2  30   4    2.45    1.36
   2  30   4    4.03    1.31
  -2 -30  -4   -1.38    3.54
  -2 -30  -4    3.91    2.23
  -2 -30  -5    2.54    2.84
  -2 -30  -5    1.74    3.06
   2  30   5    1.58    1.05
  -2 -30  -5    1.60    3.02
  -2 -30  -6   19.58    2.53
   2  30   6   18.48    1.95
   2 -31  -6   15.38    3.28
  -2  31   6   21.87    2.65
  -2  31   6   30.11    2.77
  -2 -31   6   33.56    2.88
  -2  31   5   13.23    1.62
   2 -31  -5    7.83    2.75
  -2  31   5   12.35    2.03
  -2  31   5   14.66    1.82
   2  31  -5   14.15    1.85
   2 -31  -5   14.54    2.70
  -2  31   4   -2.61    0.95
   2 -31  -4    0.09    2.47
  -2  31   4    0.51    1.93
   2 -31  -4   -2.17    3.14
  -2  31   4   -0.15    1.23
   2  31  -4    2.40    1.43
   2 -31  -3   52.95    6.10
  -2  31   3   48.13    5.44
   2  31  -3   57.23    5.57
  -2  31   3   44.21    5.73
   2 -31  -3   50.33    6.55
   2  31  -2    5.05    1.78
  -2  31   2    2.87    1.38
  -2 -31   2    2.14    1.40
   2  31  -2    1.47    1.23
  -2 -31   1    2.22    1.67
   2  31  -1    3.83    1.77
  -2  31   1    1.33    1.32
   2  31  -1    2.97    1.35
   2  31   0   84.25    9.59
  -2 -31   0  113.21    9.94
  -2  31   0   85.66    9.56
   2  31   0   88.64    9.70
  -2 -31   0  108.58    9.83
  -2 -31  -1    0.12    2.45
  -2 -31  -1   -0.66    2.28
  -2 -31  -1    0.88    2.05
   2  31   1    1.60    1.45
  -2 -31  -1   -2.38    2.74
  -2 -31  -2  123.04   14.17
  -2 -31  -2  119.38   13.90
  -2 -31  -2  140.04   14.44
   2  31   2  136.35   13.44
  -2 -31  -2  126.58   13.92
  -2 -31  -2  124.53   14.07
  -2 -31  -3   -2.05    2.27
  -2 -31  -3    3.20    2.85
  -2 -31  -3   -1.04    3.70
   2  31   3    1.61    1.48
  -2 -31  -3    3.94    3.92
   2  31   3    0.73    1.31
  -2 -31  -3    0.12    3.11
  -2 -31  -3   -3.75    2.53
  -2 -31  -4   59.17    6.89
  -2 -31  -4   70.54    7.15
  -2 -31  -4   61.81    6.97
   2  31   4   52.64    5.92
   2  31   4   53.73    5.89
   2  31   4   55.72    5.94
  -2 -31  -4   58.18    6.31
  -2 -31  -5   -5.23    2.77
   2  31   5    0.11    0.92
  -2 -31  -5    0.10    2.90
  -2 -31  -5   -0.08    2.46
  -2 -31  -6   23.74    2.92
  -2 -32   6    2.42    0.90
  -2  32   6    2.81    0.65
   2 -32  -6    2.47    1.47
  -2  32   5   16.77    2.15
  -2  32   5   22.09    2.34
   2  32  -5   23.28    2.30
   2 -32  -5   14.24    3.06
  -2  32   5   22.22    2.46
  -2  32   4    4.54    1.81
   2 -32  -4    4.96    2.41
  -2  32   4    2.05    0.89
   2  32  -4    5.35    1.37
  -2  32   4    4.20    1.21
   2 -32  -4    5.76    3.16
  -2 -32   3    2.60    1.37
   2 -32  -3    1.39    2.46
   2  32  -3    2.66    1.54
   2 -32  -3    0.79    3.21
  -2  32   3    0.74    1.25
  -2  32   3    3.83    1.99
   2  32  -2    2.82    1.65
  -2  32   2    1.16    1.27
   2  32  -1   55.61    6.48
   2  32  -1   62.48    6.64
  -2  32   1   57.15    6.50
   2  32   0    5.31    1.76
  -2  32   0    4.03    1.30
   2  32   0    4.87    1.39
  -2 -32   0    3.54    2.34
  -2 -32   0    6.07    2.31
  -2 -32  -1   33.36    4.32
  -2 -32  -1   28.32    3.93
   2  32   1   29.18    3.43
  -2 -32  -1   30.73    4.40
  -2 -32  -1   30.97    4.86
  -2 -32  -2    2.08    3.46
  -2 -32  -2    9.55    3.88
  -2 -32  -2    3.57    2.50
   2  32   2    2.99    1.33
  -2 -32  -2    5.19    3.14
  -2 -32  -2    7.68    2.62
  -2 -32  -3   77.67    9.63
  -2 -32  -3   83.25    9.84
  -2 -32  -3   95.52    9.79
  -2 -32  -3   71.59    9.39
   2  32   3   87.12    8.78
  -2 -32  -3   80.24    9.12
   2  32   3   84.53    8.72
  -2 -32  -4   -3.04    3.20
   2  32   4    3.81    1.25
   2  32   4    3.16    1.32
  -2 -32  -4   11.73    3.18
  -2 -32  -4    5.96    3.13
   2  32   4    3.40    1.12
  -2 -32  -5   14.01    2.57
  -2 -32  -5   22.32    2.91
   2  32   5   16.28    2.01
  -2 -32  -5   25.17    3.18
   2  32   5   16.40    1.97
   2 -33  -5   27.12    4.40
  -2  33   5   35.99    3.99
   2  33  -4    5.15    1.27
   2 -33  -4    4.66    2.80
  -2  33   4    2.56    1.12
  -2 -33   4    5.67    1.35
  -2  33   4    2.53    1.67
   2 -33  -3   96.06   12.26
  -2  33   3   97.87   11.79
  -2 -33   3  138.94   11.72
  -2  33   3   99.63   11.61
   2  33  -3  123.43   11.69
   2  33  -2    4.24    1.59
  -2  33   2    2.29    1.26
  -2 -33   2    4.82    1.66
   2  33  -1   55.26    5.88
  -2 -33   1   66.87    6.21
  -2  33   1   50.41    5.89
   2  33  -1   55.94    6.05
   2  33   0   22.74    2.92
  -2 -33   0   25.17    3.30
  -2 -33   0   27.53    3.43
   2  33   0   19.58    2.68
  -2 -33  -1   22.34    3.71
  -2 -33  -1   15.78    3.37
  -2 -33  -1   27.97    4.60
   2  33   1   31.11    3.16
  -2 -33  -1   24.96    4.35
  -2 -33  -1   25.64    3.94
   2  33   1   25.81    2.97
  -2 -33  -2   12.96    3.13
  -2 -33  -2   15.69    3.55
  -2 -33  -2   18.43    4.28
  -2 -33  -2   20.85    3.87
   2  33   2   17.37    2.24
  -2 -33  -2   17.88    3.09
  -2 -33  -3    2.99    3.24
   2  33   3    2.28    1.30
  -2 -33  -3    3.47    3.31
  -2 -33  -3   -3.80    3.33
  -2 -33  -3    2.95    2.72
   2  33   3    2.18    1.10
  -2 -33  -3    0.23    1.83
  -2 -33  -4   14.46    3.39
   2  33   4   11.93    1.67
  -2 -33  -4   14.46    3.13
   2  33   4   10.75    1.56
   2  33   4   11.82    1.67
  -2 -33  -4    9.43    3.06
   2  33   5    9.03    1.12
  -2 -33  -5    7.99    1.88
   2  33   5    6.79    1.04
  -2 -34   5   -1.15    0.91
   2 -34  -5   -0.82    1.56
  -2  34   5   -1.00    0.67
  -2  34   4   89.17   10.61
   2 -34  -4   86.82   10.97
   2  34  -4  113.94   10.54
  -2  34   4   89.70   10.52
  -2 -34   4  124.53   10.60
  -2  34   3    0.50    1.04
   2  34  -3    0.56    1.30
   2 -34  -3   -2.04    2.87
  -2  34   3    0.35    1.89
  -2 -34   3   -1.16    1.32
   2  34  -2   75.62    7.40
  -2 -34   2   88.77    7.46
   2  34  -1    4.96    1.63
  -2  34   1    3.55    1.27
  -2 -34   1    4.79    1.85
   2  34  -1    5.31    1.19
  -2 -34   1    8.22    2.16
   2  34   0   28.28    3.15
  -2 -34   0   25.40    3.60
  -2 -34   0   37.35    3.76
  -2 -34   0   22.18    3.90
   2  34   0   25.40    3.35
  -2  34  -1   38.89    3.76
   2  34   1   30.80    3.51
   2  34   1   32.25    3.66
  -2 -34  -1   27.73    4.80
  -2 -34  -1   24.20    4.11
  -2 -34  -1   27.05    4.26
  -2 -34  -1   30.72    4.63
  -2 -34  -2    2.00    2.63
  -2 -34  -2    0.92    2.12
  -2 -34  -2    1.08    3.43
   2  34   2    0.70    1.05
  -2 -34  -2    2.14    2.00
  -2 -34  -2   -2.16    2.92
  -2 -34  -3   11.11    3.26
  -2 -34  -3    7.94    3.14
   2  34   3    2.31    1.29
  -2 -34  -3    8.00    3.32
   2  34   3    3.17    1.09
  -2 -34  -4   -0.08    2.39
  -2 -34  -4    5.50    2.66
   2  34   4    0.97    0.91
   2  34   4    0.63    0.79
  -2 -34  -4    0.46    2.56
  -2 -34  -5   11.20    1.69
   2  34   5    6.16    0.94
  -2 -35   5    0.46    0.81
  -2 -35   4    6.50    1.36
  -2  35   4    3.18    0.91
   2  35  -4    5.92    0.93
   2 -35  -4    0.88    2.11
  -2 -35   4    5.24    1.18
   2 -35  -4    2.61    1.75
  -2  35   4    2.97    1.45
   2  35  -3    7.69    1.36
   2 -35  -3    7.19    2.60
  -2  35   3    4.52    1.19
  -2 -35   3   10.21    1.64
  -2  35   3    5.48    1.86
   2  35  -2   21.76    2.69
  -2  35   2   17.91    2.49
  -2 -35   2   26.37    2.90
  -2 -35   2   27.64    2.84
   2 -35  -2   16.62    3.69
  -2 -35   1    0.05    1.66
  -2  35   1   -2.22    1.92
   2  35  -1    0.63    1.40
  -2  35   1    0.87    0.94
  -2 -35   1    1.69    1.95
  -2 -35   1   -0.30    1.97
  -2 -35   0   44.95    5.53
  -2 -35   0   36.87    5.24
   2  35   0   42.93    4.70
  -2  35   0   49.14    4.87
  -2 -35   0   35.26    4.86
  -2 -35   0   41.25    5.09
  -2 -35   0   47.86    5.00
   2  35   0   42.07    4.54
  -2 -35  -1    0.12    3.38
   2  35   1    1.22    1.02
  -2 -35  -1   -1.23    2.94
  -2 -35  -1   -0.40    2.75
  -2 -35  -1   -0.51    2.10
  -2  35  -1   -0.40    1.52
   2  35   1    1.65    1.40
  -2 -35  -1   -0.81    1.92
  -2 -35  -2   60.51    7.67
  -2 -35  -2   81.66    8.08
  -2 -35  -2   68.20    7.62
   2  35   2   66.76    7.02
   2  35   3    2.11    0.90
  -2 -35  -3    1.91    2.65
  -2 -35  -3    2.87    2.97
  -2 -35  -3    5.62    2.80
   2  35   4   42.49    4.87
  -2 -35  -4   51.18    5.40
   2  35   4   48.30    4.93
  -2 -35  -4   62.89    5.68
  -2 -35  -4   53.08    5.49
  -2  36   4   18.72    2.08
   2 -36  -4   13.75    2.21
  -2 -36   4   16.93    2.03
  -2  36   4   13.87    1.78
  -2 -36   4   19.44    2.02
  -2  36   3   19.59    2.62
  -2 -36   3   20.97    2.55
  -2  36   3   16.87    2.20
   2  36  -3   22.71    2.32
   2 -36  -3   18.07    3.16
  -2 -36   3   21.25    2.48
   2 -36  -2   28.26    4.30
   2  36  -2   32.61    3.59
  -2  36   2   28.11    3.45
  -2 -36   2   33.41    3.72
  -2  36   1    3.96    1.83
   2  36  -1    4.24    1.37
  -2 -36   1    0.21    1.93
  -2 -36   1    1.41    1.76
  -2 -36   1    4.34    1.81
   2  36   0    5.95    1.05
  -2 -36   0    6.46    3.01
  -2 -36   0    8.65    2.74
  -2 -36   0    2.02    2.11
  -2  36   0    6.97    1.74
   2  36   0    4.66    1.47
  -2 -36   0    6.47    1.99
  -2 -36   0    2.10    1.82
  -2 -36  -1   53.72    7.02
  -2 -36  -1   58.14    6.78
  -2 -36  -1   57.75    7.10
   2  36   1   61.66    6.47
  -2  36  -1   76.48    6.52
   2  36   1   55.65    6.35
  -2 -36  -1   63.00    7.38
  -2 -36  -2    6.91    2.18
  -2 -36  -2    2.91    2.41
  -2 -36  -2    2.12    2.95
  -2 -36  -2    5.00    3.07
   2  36   2    6.95    1.11
  -2 -36  -3   28.54    3.58
   2  36   3   24.43    2.69
   2  36   3   19.68    2.49
  -2 -36  -3   29.64    3.81
  -2 -36  -3   29.40    3.49
  -2 -36  -4   15.24    2.36
   2  36   4   11.12    1.45
  -2 -36  -4   14.41    2.12
  -2 -37   4   -1.03    0.98
  -2 -37   4    1.47    0.96
  -2 -37   3   80.69    7.55
   2 -37  -3   40.94    7.58
  -2  37   3   75.89    7.63
  -2 -37   3   72.15    7.57
   2  37  -3   80.70    7.49
   2 -37  -3   58.48    7.75
  -2 -37   3   64.58    7.64
  -2 -37   3  104.86    7.69
   2 -37  -2    6.46    2.14
   2  37  -2    4.66    1.17
  -2 -37   2    5.03    1.60
  -2 -37   2    3.10    1.65
  -2 -37   2    4.25    1.35
  -2 -37   1   63.14    7.89
   2  37  -1   72.26    7.60
  -2 -37   1   68.27    7.74
  -2  37   1   82.70    7.72
  -2 -37   1   74.44    7.72
  -2 -37   0   -0.99    2.29
  -2 -37   0    1.08    1.83
  -2  37   0    1.03    1.45
   2  37   0   -0.23    1.18
  -2 -37   0    1.77    2.46
  -2 -37  -1   25.89    3.61
   2  37   1   26.60    2.95
  -2 -37  -1   20.81    3.71
   2  37   1   24.17    2.77
  -2 -37  -1   26.75    4.15
  -2  37  -1   28.32    2.95
   2  37   2    0.57    1.00
  -2 -37  -2   -1.10    2.80
  -2 -37  -2    0.61    1.89
  -2 -37  -2   -1.97    2.31
  -2 -37  -2   -0.48    2.50
   2  37   2   -0.40    0.69
  -2 -37  -3    1.35    1.89
  -2 -37  -3   -3.06    1.86
   2  37   3    0.13    0.94
  -2 -37  -3   -0.79    2.15
  -2  38   3   -0.37    1.11
  -2 -38   3    1.42    1.08
  -2 -38   3   -0.39    1.01
  -2 -38   2   48.06    4.49
  -2 -38   2   44.74    4.32
   2  38  -2   40.19    4.16
  -2 -38   1   20.75    3.03
  -2 -38   1   18.82    3.35
  -2 -38   1   24.51    3.49
   2  38  -1   28.04    2.67
  -2 -38   1   15.30    2.81
   2 -38  -1   24.08    3.11
  -2  38   1   26.91    2.87
  -2 -38   0    7.92    2.81
   2  38   0    8.95    1.45
  -2 -38   0    8.61    2.49
  -2  38   0   11.52    1.69
  -2 -38   0    8.95    2.32
  -2 -38   0    6.46    1.77
   2  38   1   13.14    1.73
  -2 -38  -1   13.07    2.50
  -2 -38  -1   12.93    2.30
  -2 -38  -1   12.62    2.97
  -2 -38  -2   12.07    2.71
   2  38   2   11.20    1.48
  -2 -38  -2    7.41    2.39
  -2 -38  -2   14.56    2.58
  -2 -38  -3   29.78    3.64
  -2 -39   2    0.05    1.39
  -2 -39   2    0.95    1.58
   2  39  -1   -0.43    0.77
  -2 -39   1    0.53    1.59
  -2  39   1   -0.30    1.20
  -2 -39   1    0.96    1.78
  -2 -39   0   61.73    6.49
  -2 -39   0   54.56    6.24
   2  39   0   54.39    5.88
  -2  39   0   61.43    5.92
  -2 -39   0   49.17    6.15
  -2 -39  -1    2.57    2.12
   2  39   1    2.11    0.82
  -2 -39  -1    2.62    1.45
  -2 -39  -1    1.86    1.74
  -2 -39  -1   -0.37    2.04
   2  39   2   24.80    2.94
   2  39   2   29.57    3.01
  -2 -39  -2   25.59    3.32
  -2 -40   1    6.32    1.82
  -2 -40   0    6.44    1.80
   2  40   1   17.91    2.18
  -2 -40  -1   21.96    2.72
   3   0 -10    0.63    1.20
   3   0  -9   -0.63    1.75
   3   0  -9   -1.36    2.78
   3   0  -9    2.14    1.03
   3   0  -8  163.60   15.03
   3   0  -8  121.63   15.28
   3   0  -8  155.73   15.71
   3   0  -8  136.57   15.05
  -3   0   7    0.49    1.22
   3   0  -7   -3.89    2.66
   3   0  -7    0.88    3.36
   3   0  -7    1.36    1.12
  -3   0   6    8.44    1.39
  -3   0   6    4.80    1.20
   3   0  -6    8.40    2.99
   3   0  -6    6.89    1.23
   3   0  -6    4.03    2.56
   3   0  -5   -6.96    5.03
  -3   0   5    1.47    1.37
  -3   0   4 1201.48  122.17
  -3   0   3   -0.37    0.72
   3   0  -3    0.77    4.04
  -3   0   3    0.64    1.36
  -3   0   2   57.34    6.22
  -3   0   2   63.17    6.42
   3   0  -2   67.21    6.99
  -3   0   1    0.60    1.37
   3   0  -1   -0.58    1.82
  -3   0   1    0.24    1.01
  -3   0   0    2.61    1.64
   3   0   0    4.15    1.20
  -3   0   0    5.80    2.18
   3   0   0    1.96    1.14
  -3   0   0    3.12    1.30
  -3   0  -1    0.96    2.77
  -3   0  -1   -1.22    1.94
   3   0   1    0.42    1.21
   3   0   1    0.33    0.93
  -3   0  -2   18.61    2.65
   3   0   2    6.66    0.98
  -3   0  -3   -0.20    3.00
  -3   0  -3    1.43    2.62
  -3   0  -4  211.38   20.55
  -3   0  -4  176.84   20.58
  -3   0  -5   -0.35    1.99
   3   0   5    1.74    1.50
  -3   0  -5   -0.88    1.46
  -3   0  -5   -0.33    1.52
  -3   0  -5   -1.25    2.95
  -3   0  -5    1.82    1.43
  -3   0  -6  110.67   11.87
  -3   0  -6  114.22   11.58
  -3   0  -6  120.19   12.08
  -3   0  -6  105.36   11.54
  -3   0  -7    0.69    2.44
  -3   0  -7    1.15    1.91
  -3   0  -7   -3.82    2.76
  -3   0  -7    0.87    1.73
  -3   0  -8  110.47   11.77
  -3   0  -8  107.17   11.56
  -3   0  -8   92.80   11.74
  -3   0  -8  126.93   11.55
  -3   0  -9    0.53    0.87
  -3   0  -9    1.19    0.64
   3  -1 -10    0.70    1.19
   3   1 -10    2.14    1.15
   3   1  -9    6.94    1.99
   3  -1  -9   10.20    2.05
   3   1  -9    9.92    1.47
   3  -1  -9    7.69    2.91
   3   1  -9    8.38    2.94
   3   1  -8   33.22    5.64
   3  -1  -8   41.52    5.71
   3  -1  -8   48.71    4.46
   3   1  -8   46.39    4.45
   3   1  -8   36.83    4.54
   3  -1  -8   34.69    4.49
   3  -1  -8   32.24    5.10
   3   1  -8   36.21    5.02
  -3  -1   7    8.95    1.61
  -3   1   7    7.61    1.61
   3   1  -7    7.56    3.57
   3  -1  -7    7.58    3.58
   3  -1  -7   10.43    6.08
   3   1  -7   16.61    5.91
   3  -1  -7    9.66    1.51
   3   1  -7    9.31    1.53
   3   1  -7    9.82    2.84
   3  -1  -7    7.63    2.92
  -3  -1   6    0.97    1.17
  -3   1   6    0.73    1.18
  -3   1   6   -0.09    0.79
  -3  -1   6   -0.60    0.83
   3   1  -6    2.90    2.36
   3  -1  -6    4.19    2.41
   3   1  -6   -0.38    0.96
   3  -1  -6   -0.32    0.96
   3  -1  -6    5.76    5.60
   3   1  -6    6.25    5.32
   3   1  -6   -0.31    2.78
   3  -1  -6    0.53    2.82
  -3   1   5  349.29   31.72
  -3  -1   5  294.57   31.54
   3  -1  -5  286.09   32.45
   3   1  -5  277.32   32.43
  -3  -1   4    5.09    1.00
  -3  -1   4    5.86    1.56
  -3   1   4    6.20    1.72
  -3   1   3  372.28   39.21
  -3  -1   3  365.70   39.24
  -3   1   3  408.92   39.36
  -3  -1   3  393.45   39.33
   3   1  -3  444.62   39.84
   3  -1  -3  391.14   39.77
  -3   1   2    5.27    1.46
  -3  -1   2    4.17    1.29
   3  -1  -2    4.76    2.54
   3   1  -2    5.26    2.67
  -3  -1   2    4.82    0.88
  -3   1   2    4.77    0.83
   3   1  -1  571.57   59.54
  -3   1   1  525.93   59.35
   3  -1  -1  635.80   59.53
  -3  -1   1  575.36   59.52
  -3   1   1  613.63   59.53
  -3   1   1  637.21   59.49
  -3  -1   1  670.28   59.50
  -3   1   0   20.61    2.61
   3  -1   0   21.59    2.42
   3   1   0   21.60    2.44
  -3  -1   0   18.70    2.95
  -3   1   0   18.24    2.99
  -3  -1   0   17.97    2.44
   3  -1   0   11.38    2.36
  -3   1   0   20.48    2.32
   3   1   1  121.27   13.92
   3  -1   1  117.40   13.91
  -3   1  -1  140.49   13.98
   3   1   1  156.29   13.92
  -3  -1  -1  156.73   14.06
  -3   1  -1  127.67   14.23
  -3  -1  -1  125.73   14.21
  -3  -1  -2   56.29    5.36
  -3   1  -2   64.25    5.43
  -3   1  -3   -1.71    3.07
  -3  -1  -3    2.34    2.79
  -3  -1  -3    3.57    2.86
  -3   1  -3    3.30    2.76
  -3  -1  -4    4.36    3.35
  -3   1  -4    2.57    3.25
  -3   1  -4    4.98    2.85
  -3   1  -5  143.27   17.61
  -3   1  -5  161.94   16.69
  -3  -1  -5  164.49   16.69
  -3   1  -5  175.67   16.79
  -3  -1  -5  164.13   16.68
  -3   1  -5  161.88   16.68
  -3  -1  -5  186.32   16.80
  -3  -1  -5  144.92   17.25
  -3   1  -5  159.50   17.19
   3  -1   5  133.63   16.93
   3   1   5  149.22   17.02
  -3   1  -6   24.11    2.94
  -3  -1  -6   22.04    2.90
  -3  -1  -6   19.60    3.57
  -3   1  -6   21.47    3.52
  -3  -1  -6   16.94    3.86
  -3   1  -6   18.16    3.72
  -3  -1  -6   23.57    2.96
  -3   1  -6   21.88    3.00
  -3  -1  -7   16.81    2.58
  -3   1  -7   18.03    2.55
  -3  -1  -7   20.00    3.38
  -3   1  -7   17.14    3.31
  -3  -1  -7   15.29    3.48
  -3   1  -7   18.79    3.38
  -3  -1  -7   16.86    2.73
  -3   1  -7   17.17    2.73
  -3  -1  -8   -2.24    2.20
  -3   1  -8    3.64    1.98
  -3  -1  -8    3.05    2.11
  -3   1  -8    0.13    1.66
  -3  -1  -8    1.53    1.64
  -3   1  -8    1.44    1.46
  -3   1  -8    0.40    1.86
  -3   1  -9    5.44    1.06
  -3  -1  -9    6.01    1.09
  -3  -1  -9    4.64    0.86
   3   2 -10    1.57    1.17
   3  -2 -10    1.25    1.18
   3   2  -9   26.30    2.86
   3  -2  -9   25.33    3.94
   3   2  -9   19.60    3.87
   3   2  -9   23.20    3.12
   3  -2  -9   25.41    3.27
   3  -2  -8   -0.64    1.16
   3  -2  -8    0.63    1.26
   3   2  -8    0.26    1.37
   3  -2  -8    0.62    3.50
   3   2  -8    2.80    3.35
   3  -2  -8    2.01    2.56
   3   2  -8   -1.32    2.38
   3  -2  -7   37.19    5.80
   3   2  -7   35.08    5.73
   3   2  -7   38.83    4.66
   3  -2  -7   44.98    4.56
  -3   2   7   46.26    4.64
   3   2  -7   40.01    5.29
   3  -2  -7   38.23    5.33
   3  -2  -7   42.95    8.13
   3   2  -7   38.89    7.49
   3  -2  -6   44.40    5.55
  -3   2   6   52.86    4.98
  -3  -2   6   55.35    4.99
   3   2  -6   40.53    5.42
  -3   2   6   35.69    4.98
  -3  -2   6   43.04    5.13
   3  -2  -6   46.07    4.87
   3   2  -6   51.14    7.75
   3  -2  -6   43.87    8.02
   3   2  -6   34.28    5.71
   3  -2  -6   52.21    5.80
   3   2  -5   28.60    4.67
   3   2  -5   32.23    5.96
   3  -2  -5   25.58    6.15
  -3  -2   5   24.94    3.32
  -3   2   5   36.61    3.70
  -3  -2   4  180.56   19.50
  -3   2   4  186.76   19.63
  -3  -2   4  203.50   19.57
   3   2  -3  467.96   41.48
   3  -2  -3  432.27   41.43
  -3   2   3  377.02   40.85
  -3  -2   3  396.10   40.91
  -3   2   3  414.89   41.02
  -3  -2   3  411.32   40.97
  -3   2   2    9.71    1.30
  -3  -2   2   12.32    1.49
  -3  -2   2   11.52    1.79
  -3   2   2   12.82    1.86
   3  -2  -2   12.94    2.92
   3   2  -2   15.03    3.03
   3   2  -1  252.11   22.27
  -3   2   1  192.68   21.98
   3  -2  -1  259.69   22.27
  -3  -2   1  241.97   22.18
  -3  -2   1  236.00   22.22
  -3   2   1  231.89   22.22
  -3  -2   0   97.63   10.34
   3  -2   0   99.30   10.17
  -3   2   0  108.30   10.06
  -3  -2   0   96.91   10.17
   3  -2   0   81.26   10.05
  -3   2   0  113.43   10.29
   3  -2   1 2515.00  252.34
  -3  -2  -1 2355.52  252.39
   3   2   1 2273.28  252.27
  -3   2  -1 2625.76  252.33
  -3  -2  -1 2816.66  252.42
   3   2   2   11.53    1.66
  -3  -2  -2   16.56    2.85
  -3   2  -2   11.33    2.73
  -3  -2  -2   15.48    3.18
  -3   2  -3   45.22    5.96
  -3  -2  -3   52.22    6.13
   3   2   4    0.57    1.53
  -3  -2  -4   -0.27    3.26
  -3   2  -4   -1.93    2.82
  -3  -2  -5   55.40    5.08
  -3   2  -5   44.59    4.94
  -3  -2  -5   43.57    5.80
  -3   2  -5   47.30    5.81
  -3   2  -5   39.82    4.86
  -3  -2  -5   45.06    4.83
  -3  -2  -5   45.88    4.87
  -3   2  -5   43.81    4.86
   3  -2   5   34.47    5.01
   3   2   5   46.94    5.25
  -3   2  -6   27.74    3.12
  -3  -2  -6   23.88    3.05
  -3   2  -6   28.26    3.67
  -3   2  -6   23.90    3.13
  -3  -2  -6   19.74    3.11
  -3  -2  -6   24.43    4.17
  -3   2  -6   22.24    3.85
  -3   2  -6   21.64    4.53
  -3  -2  -7    0.04    1.93
  -3   2  -7    3.54    1.95
  -3  -2  -7    4.84    2.93
  -3   2  -7    0.10    2.61
  -3   2  -7   -0.12    1.75
  -3  -2  -7   -0.51    1.68
  -3   2  -7   -1.19    2.64
  -3  -2  -7    0.52    2.60
  -3  -2  -8   -4.29    2.00
  -3   2  -8    2.74    2.11
  -3   2  -8    0.57    1.63
  -3   2  -8   -0.06    1.79
  -3  -2  -8   -1.54    2.17
  -3   2  -8   -0.73    1.48
  -3  -2  -9    2.57    0.67
  -3  -2  -9    1.11    0.90
   3   3 -10    3.25    1.19
   3   3  -9   29.44    3.61
   3  -3  -9   27.72    4.34
   3   3  -9   28.16    4.21
   3   3  -9   33.97    3.41
   3  -3  -9   26.13    3.75
   3   3  -8   17.98    3.48
   3  -3  -8   24.62    3.75
   3   3  -8   20.84    4.39
   3  -3  -8   25.70    4.38
   3  -3  -8   28.27    2.85
   3   3  -8   25.33    2.98
   3  -3  -8   20.51    2.88
   3   3  -7   39.82    4.36
  -3   3   7   44.20    4.29
  -3  -3   7   30.46    4.39
   3  -3  -7   42.66    4.23
   3  -3  -7   38.56    7.93
   3   3  -7   35.76    7.29
   3   3  -7   31.13    4.80
   3  -3  -7   36.40    5.17
   3   3  -7   31.20    5.38
   3  -3  -7   39.96    5.62
  -3   3   6   27.19    2.88
  -3  -3   6   27.11    2.86
   3   3  -6   18.79    3.49
   3   3  -6   18.40    3.76
   3  -3  -6   24.43    4.10
   3  -3  -6   25.44    2.75
   3   3  -6   25.03    6.15
   3  -3  -6   22.35    6.51
  -3  -3   6   19.54    2.91
   3   3  -5  166.18   17.18
   3   3  -5  143.24   17.67
   3  -3  -5  161.81   18.11
  -3  -3   5  156.02   16.70
  -3   3   5  172.27   16.89
  -3  -3   4  322.00   34.59
  -3   3   4  349.70   34.72
  -3  -3   4  347.84   34.61
   3   3  -3 1139.60   97.95
   3  -3  -3 1043.16   97.89
  -3   3   3  883.38   97.39
  -3  -3   3  940.66   97.48
  -3   3   3  992.02   97.59
  -3  -3   3 1017.78   97.52
   3   3  -2   66.52    7.11
   3  -3  -2   70.91    7.03
  -3  -3   2   58.69    6.39
  -3   3   2   61.13    6.56
  -3  -3   2   59.09    6.49
  -3  -3   1  244.19   24.99
  -3  -3   1  234.41   25.03
  -3   3   1  233.33   25.02
   3   3  -1  260.10   25.08
   3  -3  -1  253.10   25.06
  -3  -3   0    7.36    1.70
  -3   3   0    6.51    1.15
   3   3   0    9.31    2.16
   3  -3   0    8.18    1.32
  -3   3   0    5.45    1.74
   3  -3   0    6.21    1.36
  -3  -3   0    6.98    2.52
  -3  -3  -1  407.42   36.57
  -3   3  -1  388.01   36.43
  -3  -3  -1  338.04   36.58
   3   3   1  355.01   36.39
   3  -3   1  315.02   36.39
  -3  -3  -2   90.30    8.65
   3   3   2   69.00    8.07
  -3   3  -2   90.37    8.53
  -3  -3  -2   85.83    8.71
  -3   3  -3   48.33    6.24
  -3  -3  -3   55.32    6.47
  -3   3  -4   50.33    7.36
   3   3   4   59.65    6.92
  -3  -3  -5   23.75    3.12
  -3   3  -5   27.88    3.14
  -3   3  -5   26.92    3.24
  -3   3  -5   22.81    3.13
  -3  -3  -5   28.20    3.08
  -3   3  -5   29.42    4.18
   3   3   5   19.79    3.45
  -3   3  -5   28.29    3.56
  -3  -3  -6    6.47    1.80
  -3   3  -6    5.45    1.87
  -3   3  -6    5.77    2.56
  -3   3  -6    5.85    1.96
  -3  -3  -6    5.74    1.93
  -3  -3  -6   12.37    3.33
  -3   3  -6    7.41    2.85
  -3  -3  -7   73.93    7.84
  -3   3  -7   72.07    7.88
  -3   3  -7   79.02    8.28
  -3  -3  -7   76.75    8.94
  -3  -3  -7   65.86    8.26
  -3  -3  -7   71.99    7.90
  -3   3  -7   72.89    7.92
  -3   3  -7   78.37    8.30
  -3  -3  -7   87.98    8.56
  -3   3  -8   -0.49    1.75
  -3  -3  -8   -2.06    1.99
  -3   3  -8    1.45    1.62
  -3  -3  -8    1.27    2.11
  -3   3  -8   -0.58    1.48
  -3  -3  -9   12.25    1.41
  -3   3  -9   11.19    1.41
  -3  -3  -9   12.71    1.59
   3   4  -9    3.48    1.44
   3  -4  -9    2.56    1.93
   3   4  -9   -1.79    2.53
   3  -4  -9    5.99    2.74
   3   4  -9    2.68    1.16
   3   4  -8   54.33    6.34
   3   4  -8   46.66    6.57
   3  -4  -8   60.83    7.29
   3   4  -8   48.19    7.24
   3  -4  -8   48.69    6.86
   3  -4  -8   66.18    6.28
   3   4  -8   68.14    6.26
  -3   4   8   57.65    6.26
   3   4  -7    2.32    1.52
   3   4  -7    0.11    1.08
   3  -4  -7   -0.91    1.15
  -3  -4   7    0.38    1.02
   3   4  -7    2.34    2.39
   3  -4  -7    3.57    2.99
   3   4  -7    2.07    3.23
   3  -4  -7    2.94    3.50
  -3   4   7    0.62    1.26
  -3   4   6  161.49   14.47
  -3  -4   6  127.95   14.69
  -3   4   6  130.21   14.85
   3  -4  -6  145.14   14.98
   3   4  -6  146.81   14.89
   3   4  -6  123.86   14.66
   3   4  -6  138.23   14.39
   3  -4  -6  141.84   14.40
   3   4  -6  122.68   16.12
   3  -4  -6  120.26   16.43
  -3   4   5    0.24    1.66
  -3  -4   5    2.33    1.00
   3   4  -5    4.38    4.37
   3  -4  -5   -0.52    4.97
   3   4  -5   -0.42    2.62
  -3  -4   4   54.60    5.95
  -3   4   4   57.68    6.18
   3   4  -4   51.34    6.91
  -3   4   3    2.04    1.64
  -3  -4   3    1.04    1.20
   3   4  -3    3.13    4.00
   3  -4  -3    0.66    3.33
  -3   4   3    1.16    0.51
  -3  -4   3   -0.39    0.85
  -3  -4   2    3.56    1.20
  -3   4   2    2.15    1.38
  -3  -4   2    3.53    0.94
   3  -4  -2    3.90    2.49
   3   4  -2    2.17    2.60
   3   4  -1   17.32    3.02
   3  -4  -1   21.10    2.68
  -3   4   1   16.89    2.49
  -3   4   1   18.43    2.32
  -3  -4   1   19.06    2.31
   3   4   0    0.26    1.03
   3  -4   0    0.21    1.09
  -3  -4   0    0.91    2.23
  -3   4   0    0.24    2.18
   3  -4   0    0.82    0.92
  -3  -4   0    1.06    1.57
  -3   4   0    0.03    0.74
   3   4   0   -0.17    1.89
   3   4   1   59.91    6.76
   3  -4   1   57.62    6.76
  -3   4  -1   68.62    6.85
  -3   4  -1   64.22    7.37
   3   4   1   69.21    6.86
  -3  -4  -1   60.15    7.45
  -3  -4  -1   75.63    7.10
  -3   4  -2   12.89    2.55
  -3  -4  -2   12.97    3.23
  -3   4  -2   12.24    3.21
   3   4   2    8.66    1.68
  -3   4  -3    0.97    2.61
  -3  -4  -3    0.41    3.20
  -3   4  -3   -1.19    3.07
  -3  -4  -4  176.40   17.61
   3   4   4  157.81   17.25
  -3   4  -5    5.83    2.81
  -3   4  -5    3.90    2.20
  -3  -4  -5    6.45    1.56
  -3   4  -5    6.44    1.73
  -3   4  -5    8.67    1.76
   3   4   5    5.80    1.89
  -3  -4  -5    6.64    1.68
  -3   4  -6  165.84   17.24
  -3  -4  -6  169.41   17.43
  -3  -4  -6  143.06   18.20
  -3   4  -6  164.18   17.15
   3  -4   6  145.54   17.31
  -3   4  -6  173.86   16.91
  -3  -4  -6  169.16   16.88
  -3  -4  -6  172.94   16.91
   3   4   6  130.54   17.22
  -3  -4  -7    1.11    1.88
  -3   4  -7    2.76    2.49
  -3  -4  -7    0.60    2.63
  -3  -4  -7    3.29    3.82
  -3   4  -7    1.38    1.82
  -3  -4  -7    0.19    1.67
  -3   4  -7    4.35    2.56
  -3  -4  -7    9.26    3.02
  -3  -4  -8   54.68    5.58
  -3  -4  -8   46.68    5.41
  -3   4  -8   55.85    5.15
  -3  -4  -9    1.50    0.83
  -3  -4  -9    0.29    0.58
  -3   4  -9    0.61    0.57
   3   5  -9    5.94    1.30
   3  -5  -9    8.46    2.82
   3   5  -9    3.46    2.59
   3   5  -9    4.88    1.54
   3  -5  -9    5.73    2.00
   3  -5  -8   61.83    8.35
   3   5  -8   69.33    8.15
  -3   5   8   74.19    7.87
   3   5  -8   82.81    7.88
   3  -5  -8   84.69    7.89
   3   5  -8   56.81    8.70
   3   5  -8   70.81    7.99
   3  -5  -8   70.21    8.87
  -3   5   7   23.69    2.58
   3  -5  -7   21.86    3.77
   3   5  -7   17.22    3.34
   3   5  -7   19.05    2.66
  -3  -5   7   14.25    2.62
   3  -5  -7   22.64    2.51
   3   5  -7   21.95    2.46
   3   5  -7   18.37    4.05
   3  -5  -7   14.59    4.21
   3  -5  -7   25.67    7.09
   3   5  -6    3.08    4.98
   3  -5  -6    1.37    6.14
  -3   5   6    4.54    1.27
   3   5  -6    1.94    2.22
   3  -5  -6    2.75    2.84
   3   5  -6    3.00    2.78
  -3   5   6    6.25    1.88
   3   5  -6    2.85    1.38
   3  -5  -6    4.49    1.09
   3   5  -6    2.69    1.03
  -3  -5   6    2.98    1.20
   3   5  -5   77.77    9.85
   3  -5  -5   68.71   10.15
   3  -5  -5   78.85    8.53
  -3   5   5   62.83    8.23
  -3  -5   5   77.55    8.45
  -3   5   5   89.48    8.71
   3   5  -5   84.01    8.99
  -3   5   5   96.21    8.26
  -3   5   4   67.46    6.60
  -3   5   4   53.26    6.14
  -3  -5   4   64.37    6.37
   3   5  -4   70.52    7.21
   3   5  -3  143.17   13.33
   3  -5  -3  106.31   13.04
  -3  -5   3  136.92   12.43
  -3  -5   3  114.97   12.44
  -3   5   3  111.46   12.25
  -3   5   3  125.82   12.60
   3   5  -3  150.29   13.12
  -3   5   2   10.35    1.94
  -3  -5   2    9.91    1.67
   3   5  -2   11.47    2.84
   3  -5  -2   13.90    2.61
  -3  -5   2    9.83    1.46
  -3   5   1    3.62    1.13
  -3  -5   1    4.82    1.20
   3  -5  -1    3.31    1.62
   3   5  -1    3.43    2.10
  -3   5   1    3.89    1.50
  -3  -5   0  371.60   37.56
   3  -5   0  385.07   37.44
   3   5   0  366.08   37.60
  -3   5   0  330.58   37.57
  -3  -5   0  356.29   37.60
   3  -5   0  382.72   37.53
   3   5   0  363.09   37.51
   3  -5   1  148.60   14.07
  -3   5  -1  141.08   14.55
  -3   5  -1  123.22   14.22
  -3  -5  -1  146.44   14.60
   3   5   1  122.04   14.25
   3  -5   1  149.58   14.26
   3   5   1  120.51   14.20
  -3  -5  -2  515.50   41.84
  -3   5  -2  385.57   41.98
  -3  -5  -2  421.94   42.00
   3   5   2  339.84   41.76
  -3   5  -2  417.53   41.95
  -3   5  -3   22.27    3.94
  -3  -5  -3   22.89    4.02
  -3   5  -3   17.74    3.49
   3   5   4   80.40    8.82
  -3  -5  -5   37.01    3.95
  -3   5  -5   36.72    4.91
  -3  -5  -5   33.98    4.84
  -3  -5  -5   33.08    3.89
  -3   5  -5   33.28    3.98
  -3   5  -5   43.70    4.15
   3   5   5   26.92    4.28
  -3  -5  -5   29.66    5.58
  -3   5  -6   15.00    2.97
  -3  -5  -6   13.90    3.74
  -3  -5  -6   16.73    4.49
  -3   5  -6   13.80    2.90
   3   5   6   10.90    2.36
   3  -5   6   12.56    2.40
   3   5   6   12.15    2.44
  -3  -5  -6   14.97    2.29
  -3   5  -6   13.05    2.31
  -3  -5  -6   12.72    2.14
  -3  -5  -7   41.86    6.07
  -3   5  -7   51.38    6.05
  -3   5  -7   50.58    5.68
  -3  -5  -7   52.69    5.63
  -3  -5  -7   55.74    6.97
  -3  -5  -7   56.29    5.70
  -3   5  -7   50.90    6.03
  -3  -5  -7   53.58    6.47
  -3   5  -8    1.65    1.48
  -3  -5  -8    4.11    2.26
  -3   5  -8    0.21    1.53
  -3  -5  -8    2.41    1.94
  -3   5  -8    0.86    1.44
  -3  -5  -9    1.66    0.60
  -3   5  -9    1.41    0.58
  -3   5  -9    3.88    0.81
  -3  -5  -9    2.38    0.84
   3  -6  -9   39.34    4.71
   3   6  -9   35.18    4.37
   3   6  -9   48.95    4.39
   3  -6  -9   45.75    5.17
  -3   6   8   45.18    5.08
   3  -6  -8   53.67    5.11
   3   6  -8   55.73    5.07
   3   6  -8   39.05    6.07
   3   6  -8   37.82    5.42
   3  -6  -8   41.89    5.77
   3  -6  -8   41.62    6.29
   3   6  -8   41.18    5.19
   3   6  -7    8.92    1.71
  -3  -6   7    3.25    1.41
   3  -6  -7   12.57    6.50
   3  -6  -7    7.92    3.33
   3   6  -7    5.89    2.44
   3   6  -7    4.69    3.36
   3  -6  -7    6.52    1.38
   3   6  -7    7.17    1.31
   3  -6  -7    2.98    3.67
  -3   6   7    5.72    1.58
   3   6  -6    2.46    4.88
   3  -6  -6   11.45    6.45
  -3   6   6    5.47    1.43
   3   6  -6    4.22    1.42
   3   6  -6    5.32    1.11
   3  -6  -6    5.22    1.18
  -3   6   6    5.90    1.95
   3   6  -6    3.95    2.16
   3   6  -6    5.47    2.73
   3  -6  -6    3.14    3.01
  -3  -6   6    6.09    1.44
  -3  -6   5   25.72    2.79
   3   6  -5   20.56    3.73
   3   6  -5   27.36    5.22
   3  -6  -5   19.16    5.92
  -3   6   5   24.93    3.20
   3   6  -5   16.01    3.30
   3  -6  -5   21.67    3.20
   3   6  -5   16.48    2.91
  -3   6   4   42.05    5.02
  -3  -6   4   58.29    5.34
  -3   6   4   57.09    5.60
   3   6  -4   61.57    6.23
   3  -6  -4   58.51    6.95
  -3  -6   3   40.63    4.21
  -3  -6   3   45.92    4.27
  -3   6   3   47.28    4.68
  -3   6   3   34.08    3.97
   3   6  -3   48.43    5.43
   3   6  -3   56.79    5.79
   3  -6  -3   49.19    5.54
   3   6  -2    5.81    2.66
   3  -6  -2    9.24    2.47
   3   6  -2    7.21    2.74
  -3  -6   2    6.55    1.26
  -3   6   2    8.74    1.75
   3  -6  -1  280.77   26.77
  -3   6   1  260.81   26.69
  -3  -6   1  253.28   26.69
   3   6  -1  287.66   26.91
  -3   6   1  236.03   26.75
  -3   6   0   21.85    2.79
   3  -6   0   21.17    2.57
   3   6   0   20.63    2.56
  -3  -6   0   19.81    3.28
  -3   6   0   20.27    3.15
  -3  -6   0   19.99    2.90
   3  -6   0   21.21    2.46
   3   6   0   22.31    2.96
  -3   6  -1 1156.43  117.40
   3   6   1 1276.75  117.38
  -3  -6  -1 1168.67  117.43
   3   6   1 1157.73  117.33
   3  -6   1 1062.16  117.32
   3  -6   1 1148.79  117.19
  -3  -6  -2    8.31    1.61
   3   6   2    4.62    1.74
  -3   6  -2    8.02    3.24
  -3  -6  -2    6.42    3.25
  -3  -6  -3  193.00   18.69
  -3   6  -3  163.52   18.57
   3   6   4    8.92    2.14
  -3  -6  -4   13.41    3.41
  -3  -6  -5   57.92    8.84
  -3  -6  -5   81.96    9.84
  -3  -6  -5   79.74    9.02
  -3   6  -5   97.87    8.52
  -3  -6  -5   80.12    8.31
  -3   6  -5   77.57    8.35
   3   6   5   71.80    8.79
  -3   6  -5   82.38    8.35
  -3  -6  -5   76.59    8.29
  -3   6  -6   -0.58    1.77
  -3  -6  -6   -0.57    1.55
   3   6   6    4.43    1.75
   3   6   6    0.63    1.39
   3  -6   6    2.27    1.56
  -3  -6  -6   -3.91    4.16
  -3   6  -6    0.77    2.35
  -3  -6  -6    3.65    3.38
  -3   6  -6    1.02    2.43
  -3  -6  -6    3.12    3.92
  -3  -6  -6   -1.00    1.71
  -3   6  -7   -0.43    2.20
  -3  -6  -7   -1.97    3.19
  -3  -6  -7    2.71    2.48
  -3   6  -7    1.72    2.40
  -3  -6  -7    1.75    1.57
  -3   6  -7    2.54    1.82
  -3  -6  -7    0.42    1.74
  -3  -6  -7   -2.68    3.70
  -3   6  -8   16.09    2.85
  -3  -6  -8   24.15    3.14
  -3  -6  -8   27.75    3.48
  -3   6  -8   22.15    2.90
  -3   6  -8   28.01    2.83
  -3  -6  -9    0.32    0.74
  -3   6  -9   -0.56    0.70
   3  -7  -9   36.58    4.46
   3   7  -9   30.05    3.63
   3  -7  -9   27.36    3.99
   3   7  -9   24.61    4.24
   3   7  -9   38.85    3.65
   3  -7  -8   32.09    3.17
   3   7  -8   30.17    3.13
   3   7  -8   25.35    3.34
   3  -7  -8   28.27    4.79
   3   7  -8   20.53    3.51
   3  -7  -8   22.80    4.25
  -3   7   8   26.99    3.18
   3   7  -8   21.95    4.43
   3  -7  -7  108.48   16.94
   3  -7  -7  135.47   15.13
   3   7  -7  113.89   14.88
  -3  -7   7  107.41   14.93
   3  -7  -7  161.87   14.68
   3   7  -7  156.38   14.65
  -3   7   7  148.68   14.71
   3   7  -7  140.41   14.77
   3  -7  -7  145.32   15.40
   3   7  -7  134.87   15.24
  -3   7   6    5.34    1.98
   3  -7  -6    0.35    6.40
  -3  -7   6    4.77    1.33
   3  -7  -6    4.11    1.14
   3   7  -6    5.64    1.06
  -3   7   6    2.04    1.28
   3   7  -6    2.89    2.18
  -3   7   6    5.29    1.55
   3   7  -6    3.70    1.36
   3   7  -6    3.23    2.79
   3  -7  -6    2.95    3.19
   3  -7  -5  311.73   31.48
   3   7  -5  276.15   31.37
   3   7  -5  332.17   31.81
  -3  -7   5  322.26   31.59
  -3   7   5  333.04   31.76
   3   7  -5  301.73   31.54
   3  -7  -5  317.53   31.24
   3   7  -5  296.36   31.22
   3   7  -5  308.59   31.30
   3   7  -5  342.40   32.48
   3  -7  -4    1.61    4.06
   3   7  -4    5.86    2.83
  -3   7   4    0.78    1.76
  -3  -7   4    3.66    1.11
   3   7  -3  112.09   10.06
   3  -7  -3   68.44    9.77
   3   7  -3   97.45    9.78
  -3   7   3   79.59    9.25
  -3  -7   3   86.88    9.08
   3  -7  -2   35.57    4.95
  -3   7   2   37.51    4.62
   3  -7  -1   12.69    1.94
  -3   7   1    9.91    1.58
  -3  -7   1    9.66    1.60
   3   7  -1   12.71    2.45
   3  -7   0    2.81    1.16
  -3  -7   0    0.93    2.25
  -3   7   0    6.06    2.15
   3  -7   0    3.11    1.13
   3   7   0    1.89    1.08
   3   7   0    3.51    1.97
  -3   7   0    5.41    1.56
  -3   7  -1   48.82    5.52
  -3  -7  -1   51.38    5.94
  -3   7  -1   48.61    5.83
   3   7   1   47.99    5.49
   3  -7   1   47.00    5.24
   3   7   1   45.88    5.20
   3  -7   1   50.86    5.10
  -3  -7  -2   17.36    2.34
  -3  -7  -2   13.95    3.55
  -3   7  -2   12.23    3.40
   3   7   2   14.67    2.44
  -3  -7  -3    0.68    1.98
  -3  -7  -3   -0.95    2.82
  -3  -7  -3    0.95    3.18
  -3   7  -3    1.37    3.10
   3   7   4   21.75    3.32
  -3  -7  -4   28.42    4.49
  -3  -7  -5  218.08   22.48
  -3   7  -5  222.79   22.52
  -3  -7  -5  230.14   22.50
   3   7   5  211.73   22.48
  -3  -7  -5  225.70   23.00
   3   7   5  186.93   22.97
  -3  -7  -5  166.11   22.87
  -3  -7  -5  205.35   23.61
  -3   7  -5  273.26   22.69
  -3   7  -6    5.42    2.36
  -3  -7  -6    7.83    3.52
   3  -7   6    5.64    1.97
  -3   7  -6    6.50    2.44
  -3  -7  -6    8.03    3.85
  -3  -7  -6    1.51    4.26
   3   7   6    4.47    1.61
   3  -7   6    5.64    1.86
  -3   7  -6    4.16    1.88
  -3  -7  -6    5.57    1.80
  -3  -7  -6    4.83    1.66
   3   7   6    6.21    2.08
   3   7   6    4.96    1.22
  -3   7  -7   77.02    8.42
  -3  -7  -7   66.58    8.42
  -3   7  -7   84.74    8.12
  -3  -7  -7   81.62    8.08
  -3  -7  -7   69.20    9.17
  -3  -7  -7   73.19    8.77
  -3   7  -7   67.21    8.28
  -3   7  -8    8.69    1.77
  -3   7  -8    6.76    1.29
  -3   7  -8   10.85    1.76
  -3  -7  -8    9.69    2.16
  -3  -7  -8   11.97    2.50
  -3  -7  -9    9.47    1.26
  -3   7  -9    9.64    1.24
   3  -8  -9   22.52    3.54
   3  -8  -9   21.87    3.02
   3   8  -9   22.25    2.55
   3   8  -9   15.90    3.18
   3  -8  -8  122.29   14.59
   3   8  -8  111.33   14.42
   3   8  -8  150.31   13.91
   3  -8  -8  163.77   13.95
   3   8  -8  136.10   14.02
  -3   8   8  129.58   13.92
   3  -8  -8  111.82   14.31
   3   8  -8  107.09   14.04
   3   8  -7    1.72    2.12
   3  -8  -7    1.56    6.48
   3  -8  -7   -0.52    3.74
   3   8  -7    1.06    3.16
   3  -8  -7    0.51    1.16
   3   8  -7    3.16    1.09
  -3   8   7    3.46    1.29
   3   8  -7    0.51    1.53
  -3   8   6   39.44    3.82
   3   8  -6   26.55    4.16
   3  -8  -6   20.37    7.52
  -3   8   6   29.75    4.34
   3  -8  -6   35.90    4.93
  -3   8   6   46.44    3.96
   3   8  -6   26.23    4.66
   3  -8  -6   36.16    3.73
   3   8  -6   29.99    3.67
   3   8  -6   31.99    3.85
  -3  -8   6   33.37    4.11
   3  -8  -5    0.91    2.45
   3  -8  -5    0.92    2.14
  -3   8   5    0.58    1.73
   3   8  -5    0.44    1.04
   3  -8  -5    0.42    0.81
   3   8  -5   -0.23    0.77
   3   8  -5   -1.46    1.95
   3   8  -5   -1.63    1.75
   3   8  -5    4.89    2.38
  -3  -8   5   -0.11    1.11
   3  -8  -4  175.76   22.11
   3   8  -4  196.46   21.68
  -3   8   4  209.11   21.55
  -3  -8   4  224.76   21.44
   3   8  -3   15.52    3.25
   3  -8  -3   10.00    1.86
  -3   8   3   11.75    2.25
   3  -8  -3   10.60    3.68
  -3  -8   3   11.95    1.76
   3   8  -2   10.11    2.85
  -3   8   2    7.25    1.91
   3  -8  -2    5.56    2.43
   3   8  -1    2.16    2.22
  -3   8   1    0.37    0.97
  -3  -8   1    1.03    0.98
   3  -8  -1    0.54    1.61
  -3   8   0   41.48    4.95
   3   8   0   39.81    5.15
  -3   8   0   40.17    5.06
   3  -8   0   44.73    4.79
   3   8   0   45.08    4.76
  -3  -8   0   41.40    5.14
   3  -8   0   48.21    4.77
   3  -8   1  319.79   31.64
  -3   8  -1  327.18   31.87
   3   8   1  295.22   31.70
   3  -8   1  292.10   31.72
   3   8   1  296.52   31.76
  -3  -8  -1  319.51   31.88
   3   8   1  324.20   31.84
  -3   8  -1  323.82   31.85
  -3  -8  -2    1.58    1.50
   3   8   2    2.80    1.79
  -3  -8  -2   -0.55    3.09
  -3   8  -2    2.40    2.79
  -3  -8  -2    4.78    2.74
  -3  -8  -3   22.67    3.94
  -3  -8  -3   23.03    3.33
  -3   8  -3   26.19    4.14
  -3  -8  -3   22.73    4.25
  -3   8  -4  110.63    9.94
  -3   8  -4   94.29    9.80
   3   8   4   91.85   10.28
  -3  -8  -4   67.17   10.17
  -3   8  -4   97.07    9.97
  -3  -8  -4   92.46   10.81
  -3   8  -5    1.08    1.57
  -3  -8  -5    1.98    1.43
  -3  -8  -5   -4.06    3.13
   3   8   5    1.11    1.75
  -3  -8  -5    2.51    1.30
  -3  -8  -5    0.13    2.76
   3   8   5    0.92    1.19
  -3  -8  -6   79.28    7.75
   3   8   6   61.55    8.14
   3  -8   6   59.85    8.20
  -3   8  -6   72.72    8.13
  -3  -8  -6   83.68    9.04
   3   8   6   57.00    8.18
  -3  -8  -6   62.98    9.47
  -3  -8  -6   82.70    7.79
  -3   8  -6   81.85    7.82
   3   8   6   77.23    7.70
   3   8   6   55.90    8.06
   3  -8   6   61.79    8.18
  -3  -8  -6   88.60    8.78
  -3   8  -6   78.81    8.13
  -3   8  -7    6.91    2.22
  -3  -8  -7    8.26    1.89
  -3   8  -7    5.60    1.91
  -3  -8  -7    3.15    3.26
  -3  -8  -7   10.59    3.95
  -3  -8  -7   10.51    2.72
  -3   8  -8   31.12    3.14
  -3  -8  -8   28.88    3.66
  -3   8  -8   25.21    3.06
  -3  -8  -8   23.76    2.87
  -3   8  -8   24.26    2.86
  -3  -8  -8   28.87    3.42
   3  -9  -9    0.71    1.96
   3   9  -9    0.59    1.04
   3  -9  -9   -1.60    2.46
   3   9  -9    0.07    2.13
   3   9  -8   72.66    7.83
   3  -9  -8   69.69    8.63
   3   9  -8   59.33    8.37
   3  -9  -8   90.95    7.73
   3   9  -8   75.37    7.67
  -3   9   8   72.69    7.70
   3  -9  -8   61.16    8.25
   3   9  -8   60.70    7.84
   3  -9  -7    8.59    1.44
   3   9  -7    6.65    1.32
   3   9  -7    7.80    1.77
   3   9  -7    8.49    3.29
   3  -9  -7    8.08    3.66
  -3   9   7    6.36    1.50
   3   9  -7    3.54    2.23
  -3   9   6    0.85    1.27
   3  -9  -6    1.63    1.05
   3   9  -6    2.08    0.96
   3  -9  -6    7.28    6.58
  -3  -9   6    0.70    1.20
   3  -9  -6   -0.47    3.02
  -3   9   6    1.62    1.47
  -3   9   6    5.58    2.16
   3   9  -6   -3.11    2.65
   3   9  -6    0.62    1.37
   3   9  -6    3.99    2.04
   3  -9  -5   89.39    8.31
   3   9  -5   78.87    8.28
  -3  -9   5   80.41    8.69
  -3   9   5   88.76    8.99
   3  -9  -5   63.27    8.83
   3   9  -5   77.94    8.77
   3   9  -5   74.98    8.97
   3   9  -5   69.07    8.52
   3  -9  -5   87.27    8.77
   3   9  -5   80.90    8.39
   3  -9  -4   13.01    4.36
  -3  -9   4   11.90    1.78
   3   9  -4    7.09    2.94
  -3   9   4   11.83    2.28
   3  -9  -3   19.58    3.93
   3   9  -3   26.65    3.75
   3  -9  -3   16.08    2.43
  -3   9   3   16.23    2.77
   3  -9  -2   11.27    2.90
   3   9  -2   12.22    2.96
  -3   9   2   11.41    2.30
  -3  -9   2   14.94    1.85
  -3   9   2   10.21    1.77
  -3  -9   1   57.86    6.02
  -3   9   1   56.89    6.00
  -3   9   1   47.49    5.77
  -3  -9   1   54.53    5.83
   3  -9  -1   58.74    6.00
   3   9  -1   58.96    6.27
  -3  -9   0  758.74   77.40
  -3   9   0  692.50   77.36
  -3   9   0  748.94   77.44
   3  -9   0  796.50   77.36
   3   9   0  829.80   77.52
   3   9   1   85.87    9.70
   3  -9   1   94.26    9.74
   3  -9   1   90.40    9.81
   3   9   1   98.99    9.81
   3  -9   1   98.71    9.69
  -3   9  -1   94.71    9.93
  -3  -9  -1  100.77   10.15
   3   9   1   87.98    9.95
  -3   9  -1   91.16   10.03
  -3  -9  -2  558.01   57.74
  -3  -9  -2  564.72   57.50
  -3  -9  -2  598.75   57.58
  -3   9  -2  585.38   57.52
   3   9   2  521.47   57.47
  -3  -9  -3   12.71    3.58
  -3   9  -3   12.91    3.40
   3   9   3   13.55    2.44
  -3  -9  -3   13.75    2.58
  -3  -9  -3    9.64    3.44
   3   9   4  117.65   12.03
  -3   9  -4  128.19   11.60
  -3   9  -4  113.10   11.63
  -3   9  -4  108.94   11.46
  -3  -9  -4   85.07   11.82
  -3  -9  -4  126.23   12.18
  -3  -9  -4  118.19   12.63
  -3   9  -4  111.00   11.48
  -3  -9  -4   94.67   11.84
   3   9   5   56.31    6.54
  -3  -9  -5   47.93    7.30
   3   9   5   55.60    7.09
  -3  -9  -5   66.30    6.57
  -3   9  -5   66.36    6.61
  -3  -9  -5   55.44    8.16
  -3  -9  -5   61.56    7.40
  -3   9  -5   59.77    6.87
  -3   9  -5   67.33    6.65
  -3  -9  -5   63.31    6.52
  -3  -9  -6   31.24    4.74
   3   9   6   18.54    3.57
  -3   9  -6   22.88    3.64
   3   9   6   26.51    2.99
  -3  -9  -6   23.53    4.56
  -3   9  -6   26.39    3.78
  -3  -9  -6   30.26    5.24
  -3  -9  -6   23.22    5.28
   3   9   6   26.09    3.45
   3  -9   6   22.85    3.50
   3   9   6   23.88    3.48
   3  -9   6   22.02    3.52
  -3  -9  -6   28.77    3.10
  -3   9  -6   27.55    3.27
  -3  -9  -6   27.71    3.17
  -3   9  -7    3.27    1.99
  -3  -9  -7    4.41    3.16
  -3  -9  -7    1.55    2.46
  -3  -9  -7    5.87    1.72
  -3   9  -7    6.76    1.80
  -3  -9  -7    8.88    3.94
  -3  -9  -8    0.31    0.92
  -3   9  -8    0.29    0.84
  -3  -9  -8   -1.84    2.24
  -3  -9  -8    1.27    1.71
  -3   9  -8    2.65    1.26
  -3   9  -8   -0.52    1.31
  -3   9  -8   -0.18    1.33
   3  10  -9   34.48    3.57
   3 -10  -9   34.37    4.04
   3 -10  -9   36.47    4.41
   3  10  -9   23.34    4.12
   3  10  -8   15.38    2.13
   3 -10  -8   13.71    3.75
  -3  10   8   12.53    1.85
   3  10  -8   12.44    2.33
   3 -10  -8   12.03    3.20
   3  10  -8   11.81    3.42
   3  10  -7   13.91    4.01
   3  10  -7   22.36    3.09
   3 -10  -7   26.17    2.90
   3  10  -7   25.33    2.81
   3  10  -7   24.30    3.41
  -3  10   7   26.08    2.98
   3 -10  -7   23.69    4.59
   3 -10  -6   74.54    7.11
   3  10  -6   68.43    7.06
   3 -10  -6   58.31   10.08
   3 -10  -6   67.08    7.78
   3  10  -6   62.44    7.38
   3  10  -6   69.05    7.23
  -3 -10   6   62.74    7.50
  -3  10   6   73.05    7.85
   3 -10  -6   57.93    8.05
   3  10  -6   56.53    7.78
  -3  10   5    1.64    1.11
   3 -10  -5    1.28    0.87
   3  10  -5    0.55    1.05
   3 -10  -5   -1.20    2.26
  -3  10   5    3.63    1.93
  -3 -10   5    3.08    1.20
   3  10  -5    2.83    2.41
   3  10  -5   -1.59    2.24
   3 -10  -5   -1.82    2.65
  -3  10   5    0.69    1.40
   3  10  -5   -0.22    1.72
   3  10  -4   10.08    2.89
  -3 -10   4   10.48    1.75
  -3  10   4   12.42    2.34
   3 -10  -4   10.54    4.06
  -3  10   3  160.87   17.24
   3  10  -3  192.87   17.56
   3 -10  -3  144.83   17.53
   3  10  -2  199.11   19.76
  -3  10   2  174.72   19.48
  -3 -10   2  178.09   19.38
  -3  10   2  185.89   19.34
  -3 -10   2  205.23   19.37
   3 -10  -2  187.02   19.65
   3  10  -1  355.27   32.13
  -3  10   1  301.50   31.96
   3 -10  -1  331.94   31.98
  -3  10   1  285.04   31.85
  -3 -10   1  312.44   31.89
  -3  10   0    1.40    1.59
   3 -10   0    0.72    1.13
  -3 -10   0    1.01    2.16
   3  10   0    2.67    2.21
   3 -10   1 1882.65  187.62
   3  10   1 1913.09  187.61
   3 -10   1 1860.66  187.57
   3  10   1 1670.31  187.54
  -3 -10  -1 1912.70  187.83
  -3  10  -1 1841.65  187.69
  -3 -10  -1 1939.01  187.66
  -3  10  -1 1821.71  187.61
   3  10   1 1919.99  187.72
  -3 -10  -2   42.19    4.54
  -3 -10  -2   40.45    5.11
  -3  10  -2   36.29    4.88
  -3 -10  -2   33.80    5.10
   3  10   2   37.25    4.59
  -3 -10  -3   89.04    8.52
  -3  10  -3   81.27    8.34
   3  10   3   79.34    8.11
  -3 -10  -3   77.13    8.10
  -3 -10  -3   66.73    8.50
   3  10   3   58.79    7.85
   3  10   4   15.61    2.38
   3  10   4   20.91    2.99
  -3  10  -4   19.68    2.60
  -3  10  -4   22.43    2.64
  -3  10  -4   21.48    2.80
  -3  10  -4   22.82    2.51
  -3 -10  -4   20.91    4.22
  -3 -10  -4   23.46    4.06
  -3 -10  -4   16.64    3.37
  -3 -10  -4   15.11    3.47
  -3  10  -5   32.72    4.41
  -3 -10  -5   30.83    5.30
   3  10   5   41.26    4.79
  -3 -10  -5   39.98    5.65
  -3 -10  -5   34.75    5.91
  -3  10  -5   35.00    4.18
  -3  10  -5   37.61    4.11
  -3 -10  -5   40.38    4.07
  -3 -10  -5   32.31    5.11
   3  10   5   34.86    4.02
   3  10   6   63.16    6.49
  -3  10  -6   67.40    6.60
  -3 -10  -6   69.60    6.56
  -3 -10  -6   64.22    6.51
  -3  10  -6   63.61    6.60
   3  10   6   59.73    6.97
   3 -10   6   45.59    6.90
  -3 -10  -6   59.39    7.54
   3  10   6   48.93    7.04
  -3 -10  -6   66.99    8.02
  -3 -10  -6   72.56    7.61
  -3  10  -6   52.11    6.82
  -3 -10  -6   54.22    8.28
   3  10   6   52.48    6.87
  -3 -10  -7    1.15    3.83
  -3  10  -7   -1.19    1.57
  -3  10  -7   -1.46    1.61
  -3 -10  -7    1.61    3.23
   3  10   7    0.50    0.88
  -3  10  -7    0.20    1.69
  -3  10  -7   -0.36    1.65
  -3  10  -8    2.07    1.27
  -3 -10  -8    3.62    1.76
  -3  10  -8    0.69    1.22
  -3 -10  -8    3.08    2.16
  -3 -10  -8    0.40    0.90
  -3  10  -8    1.56    0.85
   3 -11  -9   46.97    4.43
   3 -11  -9   44.50    4.05
   3  11  -8   -1.28    3.04
   3  11  -8    1.06    1.62
   3 -11  -8    2.12    2.83
  -3  11   8   -2.10    1.29
   3  11  -8    1.50    1.44
   3 -11  -8   -0.34    3.35
   3  11  -7   84.71   10.95
   3  11  -7   98.66   10.91
   3 -11  -7   89.80   11.57
   3  11  -7   81.39   11.38
  -3  11   7  111.77   10.85
   3 -11  -7  117.38   10.80
   3  11  -7  108.71   10.76
  -3 -11   6   25.55    3.29
   3  11  -6   17.58    3.86
   3  11  -6   20.36    3.33
   3 -11  -6   24.65    7.20
   3 -11  -6   24.36    4.14
  -3  11   6   28.31    3.79
   3 -11  -6   29.83    2.88
   3  11  -6   23.68    2.78
   3 -11  -6   20.75    4.45
   3  11  -6   24.22    3.06
   3  11  -5   81.04    9.40
   3  11  -5   74.43    9.51
   3 -11  -5   81.32    9.72
  -3  11   5  113.31    9.51
  -3  11   5   91.22    9.97
  -3 -11   5   87.12    9.75
   3 -11  -5   90.66    9.32
   3 -11  -5   75.23    9.87
   3  11  -5  100.67    9.82
   3  11  -5   87.44    9.97
  -3  11   5  103.61    9.42
  -3 -11   4    9.06    1.58
   3  11  -4    3.73    2.64
  -3  11   4    5.43    2.08
   3 -11  -4    4.34    3.87
  -3  11   3  463.68   48.82
   3 -11  -3  435.41   49.04
   3  11  -3  535.71   49.02
  -3 -11   2   30.52    3.72
   3  11  -2   38.84    4.63
  -3  11   2   33.27    3.65
  -3 -11   2   33.35    3.69
   3 -11  -2   24.80    4.29
  -3  11   1  175.12   19.24
  -3 -11   1  180.30   19.28
  -3  11   1  174.47   19.35
   3 -11  -1  211.86   19.41
   3  11  -1  211.79   19.58
   3 -11   0    9.87    1.58
  -3  11   0    8.01    1.93
   3  11   0   11.70    2.56
   3 -11   0    5.23    1.17
   3  11   0    7.80    1.16
  -3 -11   0    8.91    2.18
  -3  11  -1   13.57    2.53
   3 -11   1   14.10    2.20
   3  11   1   17.19    2.13
   3  11   1   13.83    2.83
  -3 -11  -1   17.08    3.08
  -3 -11  -1   20.46    3.14
  -3 -11  -2   44.10    4.88
  -3 -11  -2   46.87    5.37
  -3  11  -2   44.73    5.16
  -3 -11  -2   35.27    5.39
   3  11   2   36.58    4.96
  -3 -11  -3   97.31    9.53
  -3  11  -3   93.60    9.39
   3  11   3   79.38    9.09
  -3 -11  -3   81.10    9.70
   3  11   3   78.51    9.22
  -3 -11  -3   83.71    9.26
   3  11   4    7.53    1.47
   3  11   4    6.27    2.15
  -3 -11  -4    8.28    2.85
   3  11   4    9.52    1.51
  -3 -11  -4    7.28    3.10
  -3  11  -4    8.10    1.80
  -3  11  -4    7.73    2.03
  -3  11  -4   11.93    1.63
  -3 -11  -4    2.81    3.46
  -3  11  -4    9.41    1.80
  -3 -11  -4    7.07    2.69
  -3 -11  -4    8.69    1.89
  -3  11  -5   55.15    5.93
   3  11   5   53.44    5.82
  -3 -11  -5   58.22    7.03
  -3  11  -5   46.61    6.05
   3  11   5   57.85    6.57
  -3  11  -5   56.55    5.88
  -3 -11  -5   50.17    7.18
  -3 -11  -5   43.56    7.33
  -3 -11  -5   49.69    6.75
   3  11   5   60.15    5.85
   3  11   6    0.45    1.39
   3 -11   6   -1.28    1.57
  -3  11  -6    2.29    1.67
  -3 -11  -6    1.20    1.49
  -3 -11  -6    2.24    4.15
  -3 -11  -6    5.75    3.55
  -3 -11  -6    2.83    3.66
  -3  11  -6    3.18    1.75
   3  11   6    2.39    1.27
  -3  11  -6    5.43    2.00
  -3 -11  -6    2.76    3.92
  -3 -11  -7   10.72    4.00
  -3 -11  -7   16.98    3.62
  -3  11  -7    4.13    2.05
   3  11   7   13.09    1.60
  -3  11  -7   11.74    2.02
  -3  11  -7   12.92    2.04
  -3  11  -7   14.53    2.12
  -3  11  -8    1.72    1.17
  -3  11  -8    1.81    1.17
  -3 -11  -8    0.14    2.17
  -3 -11  -8    0.57    1.65
  -3 -11  -8    0.34    0.82
  -3  11  -8   -0.30    0.76
   3  12  -9   11.84    1.88
   3 -12  -9   20.00    2.67
   3 -12  -9   15.98    2.26
   3 -12  -8   95.71    9.67
   3  12  -8   93.81    8.98
  -3  12   8   90.75    8.84
   3 -12  -8   70.77    9.40
   3  12  -8   84.84    8.95
   3  12  -7   52.80    6.44
   3  12  -7   59.94    6.42
   3 -12  -7   61.24    7.34
   3  12  -7   39.74    6.94
   3 -12  -7   65.08    6.24
   3  12  -7   60.88    6.18
  -3  12   7   57.29    6.28
   3  12  -6   56.45    7.36
   3 -12  -6   70.97    7.90
   3 -12  -6   57.12    8.06
   3  12  -6   64.11    7.82
   3 -12  -6   76.52    7.10
   3  12  -6   70.43    7.05
  -3 -12   6   59.88    7.52
  -3  12   6   59.68    7.79
   3  12  -6   67.40    7.24
   3 -12  -6   65.78   10.49
   3 -12  -5   43.43    7.03
   3  12  -5   63.78    7.01
  -3  12   5   67.73    6.49
  -3  12   5   64.51    7.16
  -3 -12   5   63.87    6.88
   3  12  -5   56.53    6.49
  -3  12   5   76.35    6.59
   3  12  -5   49.20    6.61
   3 -12  -5   54.82    6.93
  -3  12   5   63.58    6.65
   3 -12  -4   10.58    3.96
   3  12  -4    6.53    2.71
  -3  12   4    7.55    2.12
   3 -12  -3    9.23    3.29
  -3 -12   3   11.84    1.76
   3  12  -3   11.88    3.00
  -3  12   3    6.22    2.20
   3  12  -2  270.53   25.21
  -3  12   2  251.04   24.78
  -3 -12   2  241.68   24.79
   3 -12  -2  227.78   25.08
  -3 -12   2  223.43   24.85
  -3 -12   1    8.44    2.20
  -3  12   1    5.89    2.09
   3  12  -1    7.97    2.75
   3 -12  -1    4.39    2.00
  -3  12   1    4.48    1.90
   3  12   0   46.40    5.49
   3 -12   0   54.73    5.53
   3  12   0   61.13    6.24
  -3  12   0   49.82    5.85
   3 -12   0   48.33    5.50
  -3 -12   0   57.30    6.00
   3 -12   0   64.06    5.74
   3  12   1  408.86   39.15
  -3 -12  -1  369.99   39.22
   3 -12   1  383.14   38.94
   3  12   1  367.76   38.93
  -3  12  -1  385.35   39.07
  -3 -12  -2   49.43    7.20
   3  12   2   55.45    6.79
   3  12   2   67.85    6.85
  -3 -12  -2   63.00    6.95
  -3 -12  -2   64.20    6.76
   3  12   3   24.49    3.32
  -3 -12  -3   21.14    3.48
  -3 -12  -3   26.49    4.22
   3  12   4   58.37    5.58
  -3  12  -4   53.35    5.81
   3  12   4   45.92    5.55
   3  12   4   46.57    6.13
  -3 -12  -4   52.41    6.42
  -3 -12  -4   55.23    6.73
  -3 -12  -4   43.42    6.24
  -3  12  -4   56.78    5.63
  -3 -12  -4   47.79    6.99
  -3 -12  -5   31.32    5.49
  -3 -12  -5   42.03    6.10
   3  12   5   35.00    4.43
   3  12   5   39.10    5.13
  -3  12  -5   43.08    4.57
  -3 -12  -5   45.69    5.77
   3 -12   5   38.14    4.82
  -3  12  -5   41.98    4.87
  -3 -12  -5   43.84    6.05
   3  12   5   47.98    4.48
  -3 -12  -5   34.32    6.23
  -3  12  -5   39.04    4.50
  -3 -12  -6   80.65    8.72
  -3 -12  -6   55.32    7.47
  -3 -12  -6   79.14    8.36
  -3  12  -6   44.15    7.42
   3  12   6   83.65    7.25
   3  12   6   71.60    7.22
  -3  12  -6   63.34    7.36
  -3 -12  -6   62.53    8.20
  -3 -12  -6   75.84    7.24
  -3  12  -6   64.76    7.28
  -3  12  -6   70.14    7.29
  -3 -12  -7   -1.13    3.15
  -3  12  -7    2.86    1.52
  -3 -12  -7    4.00    3.60
  -3  12  -7    1.57    1.58
   3  12   7    3.75    1.01
  -3  12  -7    1.94    1.60
  -3 -12  -8   10.53    1.48
  -3  12  -8    9.60    1.44
  -3 -12  -8   16.24    2.13
  -3 -12  -8   13.02    2.56
  -3  12  -8   14.26    1.79
  -3  12  -8   15.78    1.70
   3 -13  -9    3.66    2.06
   3  13  -9    1.28    1.21
   3 -13  -9    1.41    1.68
   3  13  -9   -0.21    1.64
   3 -13  -8   76.39    8.51
   3 -13  -8   76.48    8.28
   3  13  -8   72.65    7.80
  -3  13   8   83.44    7.72
   3  13  -7    0.60    1.78
   3 -13  -7   -1.41    3.39
   3  13  -7    0.70    1.57
   3  13  -7    1.40    2.79
   3 -13  -6   13.36    6.83
  -3  13   6   14.00    2.86
   3 -13  -6   12.21    3.49
   3  13  -6   12.81    1.71
   3 -13  -6   17.80    1.85
   3  13  -6   11.72    2.12
   3 -13  -6    4.56    3.74
   3  13  -6    6.81    3.10
  -3 -13   6   14.98    2.30
   3  13  -6   12.06    2.45
  -3  13   5    8.01    2.37
   3 -13  -5    8.73    2.65
  -3  13   5    8.89    2.04
   3 -13  -5    3.85    2.82
   3  13  -5    8.31    1.60
   3  13  -5    7.89    2.52
  -3 -13   5    8.18    1.77
  -3  13   5    7.79    1.58
  -3  13   5   10.25    1.68
   3 -13  -5   11.03    3.36
   3  13  -5    6.60    1.89
   3 -13  -4    0.98    3.96
  -3  13   4    3.88    1.89
   3  13  -4    1.66    1.74
   3  13  -4    1.85    1.02
   3  13  -4    1.69    2.43
   3 -13  -3  242.43   27.64
   3  13  -3  279.69   27.60
  -3  13   3  257.26   27.41
  -3 -13   3  275.30   27.32
   3  13  -2  148.33   14.82
  -3 -13   2  139.99   14.43
  -3  13   2  136.13   14.30
   3 -13  -2  132.70   14.70
  -3  13   1   36.56    4.68
   3  13  -1   40.15    4.35
   3  13  -1   40.07    5.18
  -3 -13   1   44.11    4.80
   3 -13  -1   37.78    4.75
  -3 -13   1   40.12    4.78
   3 -13   0  554.80   49.08
   3  13   0  429.76   48.86
   3 -13   0  471.45   48.89
   3 -13   0  471.46   48.85
  -3  13   0  487.49   49.10
  -3 -13   0  525.39   49.24
   3  13   0  569.72   49.29
  -3 -13  -1    0.67    2.30
   3  13   1    0.53    1.46
   3  13   1   -0.43    2.38
   3  13   1    0.06    0.99
   3 -13   1    1.82    1.08
  -3  13  -1    2.11    1.80
  -3  13  -2  188.24   20.11
  -3 -13  -2  202.90   20.32
   3  13   2  190.58   20.26
  -3 -13  -2  184.47   20.52
   3  13   2  208.50   20.31
  -3 -13  -3    9.73    3.39
   3  13   3    7.98    2.21
  -3 -13  -3    9.21    2.37
  -3  13  -4   40.29    4.15
   3  13   4   42.41    4.75
  -3 -13  -4   30.53    5.08
  -3 -13  -4   44.86    5.56
   3  13   4   36.71    4.06
  -3  13  -4   40.19    4.36
  -3 -13  -4   40.84    5.40
   3  13   4   32.46    4.03
  -3 -13  -4   27.87    4.79
  -3 -13  -4   36.85    5.80
  -3 -13  -5   42.05    5.57
  -3 -13  -5   46.70    6.15
   3  13   5   34.59    4.22
   3  13   5   34.94    4.93
  -3  13  -5   39.46    4.36
   3  13   5   35.98    4.49
  -3  13  -5   36.19    4.26
  -3 -13  -5   35.21    5.94
  -3 -13  -5   21.47    6.08
   3  13   5   46.81    4.27
  -3 -13  -5   35.87    5.38
  -3 -13  -6   10.84    3.89
  -3  13  -6   14.42    2.34
   3  13   6   20.95    2.11
  -3  13  -6    5.04    2.39
  -3 -13  -6   14.98    4.09
  -3  13  -6   13.22    2.29
  -3  13  -6   19.86    2.44
  -3 -13  -6   18.02    4.67
  -3 -13  -6    9.67    2.79
   3  13   6   19.24    2.15
   3  13   7   16.78    1.98
  -3 -13  -7   14.62    3.74
  -3  13  -7   17.71    2.38
  -3  13  -7   12.26    2.24
  -3  13  -7   18.34    2.28
  -3 -13  -7   18.30    4.21
  -3 -13  -8    5.63    1.54
  -3  13  -8    4.58    1.13
  -3  13  -8    2.74    0.74
  -3  13  -8    4.95    1.15
  -3 -13  -8    4.36    2.10
   3 -14  -9   14.92    2.34
   3 -14  -9   15.70    2.56
  -3  14   8   57.90    5.67
   3  14  -8   56.68    5.75
   3 -14  -8   65.14    6.59
   3 -14  -7    6.99    3.58
   3  14  -7    5.85    1.75
   3  14  -7    2.29    3.05
   3  14  -7    7.76    1.93
   3  14  -6   57.77    6.28
   3 -14  -6   68.23   10.03
   3 -14  -6   57.98    7.12
   3  14  -6   53.66    6.58
  -3 -14   6   63.23    6.90
  -3  14   6   66.05    7.23
   3  14  -6   60.91    6.53
  -3  14   6   71.53    6.45
   3 -14  -6   61.05    7.46
   3  14  -6   47.45    7.13
  -3  14   5   37.87    3.72
   3  14  -5   24.81    3.75
   3 -14  -5   25.39    4.45
   3 -14  -5   31.46    4.85
  -3  14   5   28.52    3.86
  -3  14   5   35.58    3.60
  -3 -14   5   35.86    4.04
   3  14  -5   32.19    3.66
  -3  14   5   28.81    4.39
   3  14  -5   28.06    4.16
   3 -14  -4  310.69   37.82
  -3  14   4  314.91   36.96
   3  14  -4  359.08   36.97
  -3  14   4  329.75   36.90
   3  14  -4  463.17   37.15
   3  14  -4  429.25   36.97
   3  14  -4  354.76   37.47
  -3  14   4  337.88   37.38
  -3  14   4  363.95   36.95
   3 -14  -3   18.17    3.90
   3  14  -3   23.51    3.66
  -3 -14   3   18.69    2.55
  -3  14   2    5.59    1.18
   3 -14  -2    7.64    2.58
  -3  14   2    6.92    2.02
   3  14  -2    5.61    2.88
   3  14  -1  210.05   20.58
  -3  14   1  164.52   20.14
  -3 -14   1  209.72   20.44
   3 -14  -1  228.93   20.49
  -3  14   1  199.02   20.40
   3  14  -1  204.77   20.13
   3  14   0  132.93   12.30
  -3 -14   0  133.77   12.23
   3  14   0  150.46   11.99
  -3  14   0  110.95   12.03
   3 -14   0  136.17   12.01
   3  14   1  365.06   39.75
   3  14   1  407.10   40.05
  -3 -14  -1  389.84   40.17
  -3  14  -1  363.00   39.93
   3  14   1  460.15   40.00
  -3 -14  -2    2.61    2.58
   3  14   2    1.30    0.93
  -3 -14  -2   -2.41    1.92
   3  14   2    1.74    2.06
   3  14   2    1.71    1.68
  -3 -14  -2    0.52    2.89
   3  14   3   19.32    2.60
   3  14   3   22.13    3.31
  -3  14  -3   30.90    2.87
  -3 -14  -3   20.15    3.49
  -3 -14  -3   20.49    3.61
  -3 -14  -3   22.81    4.24
  -3 -14  -3   16.47    3.23
  -3 -14  -3   24.10    3.74
  -3 -14  -3   21.27    3.54
   3  14   4  156.65   17.09
   3  14   4  181.79   17.70
   3  14   4  181.37   17.11
  -3 -14  -4  165.69   17.78
  -3 -14  -4  171.06   18.25
  -3 -14  -4  135.09   17.49
  -3 -14  -4  192.18   17.88
  -3 -14  -4  160.35   17.62
  -3  14  -4  165.87   17.10
  -3 -14  -5  116.15   12.68
  -3 -14  -5  128.47   13.02
  -3  14  -5  117.42   11.85
   3  14   5  112.23   11.87
  -3  14  -5  107.77   11.89
   3  14   5  113.81   12.49
   3  14   5   98.40   12.15
  -3 -14  -5  115.37   12.90
  -3 -14  -5  105.10   12.57
  -3  14  -5  111.71   11.91
  -3 -14  -5  109.89   13.37
   3  14   5  103.64   12.13
   3  14   5  138.16   11.90
  -3 -14  -6    8.55    4.36
  -3 -14  -6    8.74    2.45
  -3 -14  -6    2.54    3.52
  -3  14  -6    6.94    1.70
   3  14   6    9.16    1.48
  -3 -14  -6    3.67    3.95
  -3  14  -6    6.69    1.71
   3  14   6    6.78    1.44
  -3  14  -6    6.52    1.83
  -3 -14  -7    4.30    3.58
  -3  14  -7    1.45    0.85
  -3  14  -7    1.28    1.32
   3  14   7    0.54    0.99
  -3 -14  -7   -0.86    3.21
  -3  14  -7   -1.16    1.36
  -3  14  -7    2.34    1.42
  -3  14  -8   45.17    4.64
  -3  14  -8   43.25    4.69
  -3 -14  -8   50.13    5.10
  -3 -14  -8   40.06    4.80
   3 -15  -9   27.95    2.85
  -3 -15   9   20.71    2.37
   3 -15  -9   21.94    2.96
   3  15  -8    2.16    1.31
   3  15  -8    0.49    2.31
   3 -15  -8   -1.28    2.83
   3  15  -8   -0.12    1.89
  -3  15   8   -0.59    1.01
   3 -15  -7   74.92    8.65
   3  15  -7   89.99    7.93
   3  15  -7   74.09    7.88
   3 -15  -7   68.43    8.53
   3 -15  -6    1.57    6.24
  -3  15   6   -0.41    2.10
   3 -15  -6   -0.30    2.98
   3  15  -6   -1.56    1.77
   3  15  -6   -0.68    1.54
   3 -15  -6   -0.50    3.32
  -3 -15   6    1.51    1.28
   3  15  -6    0.40    2.56
  -3  15   6    1.66    1.38
   3  15  -5  259.97   25.31
  -3  15   5  233.04   25.32
   3  15  -5  215.64   25.31
  -3  15   5  287.36   25.34
   3 -15  -5  227.61   25.64
   3  15  -5  276.84   25.73
  -3  15   5  242.38   25.87
  -3  15   5  244.20   25.25
   3 -15  -5  244.26   25.83
   3 -15  -4    0.26    4.02
  -3  15   4    3.97    2.15
  -3  15   4    6.67    1.92
  -3  15   4    8.24    1.44
   3 -15  -4    5.25    2.71
   3 -15  -4    3.63    2.40
   3  15  -4    5.83    1.33
  -3 -15   4    5.32    1.58
   3  15  -4   10.19    2.74
  -3  15   4    4.71    1.27
   3  15  -4    7.80    1.56
   3  15  -4    6.91    2.04
   3  15  -3   52.04    6.27
  -3 -15   3   51.43    5.67
   3 -15  -3   45.40    6.39
  -3  15   2   24.24    3.40
   3  15  -2   30.09    4.04
   3 -15  -2   21.87    3.78
  -3  15   1   45.61    5.38
   3  15  -1   42.82    4.97
   3 -15  -1   52.06    5.51
  -3 -15   1   53.83    5.50
   3  15   0    1.54    1.38
   3  15   0    2.16    2.46
  -3 -15   0    2.69    2.20
  -3  15   0    2.19    1.69
   3 -15   0    2.02    1.33
  -3 -15  -1   60.60    7.38
  -3  15  -1   55.47    6.95
   3  15   1   72.37    7.01
   3  15   1   64.45    7.24
  -3 -15  -2   49.77    5.46
  -3 -15  -2   39.88    5.85
   3  15   2   52.87    5.58
   3  15   2   53.09    5.38
   3  15   2   39.50    4.95
   3  15   3    5.68    1.41
   3  15   3    5.48    2.22
   3  15   3    5.16    1.99
  -3 -15  -3   12.98    2.58
  -3 -15  -3    6.53    2.55
  -3 -15  -3    4.82    2.71
  -3 -15  -3    5.36    2.45
  -3 -15  -3    6.60    3.15
  -3 -15  -3    3.56    2.95
   3  15   3    7.83    1.49
  -3  15  -4   -1.35    1.55
   3  15   4   -0.34    1.83
  -3 -15  -4   -1.90    2.80
  -3  15  -4   -0.23    1.11
  -3 -15  -4    0.14    3.65
   3  15   4    0.25    1.27
  -3  15  -4   -0.42    1.27
  -3 -15  -4   -1.63    2.99
  -3 -15  -4   -2.69    3.77
   3  15   4    2.04    1.32
  -3 -15  -4   -0.53    3.13
  -3 -15  -4    1.57    3.78
  -3  15  -5   97.97    9.14
   3  15   5   77.57    9.76
  -3  15  -5   89.44    9.06
  -3 -15  -5   87.25   10.34
   3  15   5   81.00    9.10
  -3 -15  -5   87.05   10.08
  -3 -15  -5  102.31   10.38
  -3  15  -5   76.57    9.13
  -3 -15  -5   77.49    9.90
  -3 -15  -5   74.77   10.67
   3  15   5   95.33    9.13
  -3 -15  -6   50.13    6.58
  -3 -15  -6   38.27    5.40
   3  15   6   52.08    4.97
  -3  15  -6   42.15    4.94
  -3  15  -6   48.92    5.01
   3  15   6   46.88    4.95
  -3 -15  -6   45.54    6.39
  -3  15  -6   41.68    5.05
  -3 -15  -6   38.03    6.04
   3  15   7   56.76    5.66
  -3  15  -7   65.80    5.75
  -3 -15  -7   67.55    6.76
  -3  15  -7   61.10    5.71
  -3 -15  -7   74.71    7.04
  -3  15  -7   67.59    5.83
  -3 -15  -8    5.05    1.33
  -3 -15  -8    5.12    1.92
   3 -16  -9   21.60    2.28
  -3 -16   9   16.61    1.82
   3  16  -8   49.60    5.36
   3  16  -8   47.13    5.62
   3 -16  -8   61.39    6.17
   3  16  -7   11.43    2.09
   3  16  -7    5.29    3.07
   3 -16  -7    9.66    3.40
  -3  16   6    0.21    2.10
   3 -16  -6    2.62    3.20
   3  16  -6   -0.12    1.69
   3 -16  -6    0.13    3.39
   3  16  -6   -0.11    1.56
  -3  16   6    2.61    1.38
  -3 -16   6    2.93    1.47
   3  16  -6   -0.20    2.64
   3 -16  -6    7.13    6.14
  -3  16   5   -2.37    2.36
  -3  16   5   -1.87    1.93
   3  16  -5    0.43    1.61
   3 -16  -5    6.29    3.06
   3  16  -5   -0.46    1.36
  -3  16   5    3.10    1.27
   3  16  -5    1.39    2.13
   3 -16  -5    3.35    3.42
  -3  16   5    0.65    1.47
   3 -16  -4  237.36   25.92
  -3  16   4  222.13   25.57
   3  16  -4  259.94   25.56
  -3  16   4  264.87   25.55
  -3  16   4  228.78   26.04
  -3 -16   4  272.73   25.97
   3 -16  -4  221.33   25.76
   3  16  -4  310.44   25.81
   3  16  -4  249.60   26.13
   3 -16  -4  241.06   26.64
  -3  16   4  244.19   25.49
   3  16  -3  141.92   14.23
  -3 -16   3  132.61   13.83
   3 -16  -3  116.03   14.28
  -3  16   2    1.78    1.76
   3  16  -2    0.15    2.65
   3 -16  -2    0.31    2.30
  -3  16   1  288.68   31.59
   3  16  -1  295.55   31.32
  -3 -16   1  337.29   31.73
   3 -16  -1  336.92   31.72
   3  16   0    1.15    1.25
   3  16   0   -0.96    2.39
   3 -16   0    1.61    1.43
  -3 -16   0    0.97    2.18
  -3  16   0    2.73    1.67
  -3  16  -1  232.56   29.18
   3 -16   1  271.81   29.04
   3  16   1  328.56   29.26
   3  16   1  314.87   29.44
   3 -16   1  319.93   29.22
  -3 -16  -1  250.79   29.46
  -3 -16  -2   11.62    2.38
   3  16   2    9.97    2.56
   3  16   2    8.67    2.10
  -3 -16  -2    6.55    3.02
   3  16   3   40.08    4.56
   3  16   3   49.27    5.25
  -3 -16  -3   49.49    5.49
  -3 -16  -3   52.90    5.70
   3  16   3   43.39    5.26
  -3 -16  -3   40.81    5.97
  -3 -16  -3   37.97    5.28
  -3 -16  -3   40.27    5.55
   3  16   3   41.27    4.59
  -3 -16  -3   36.43    5.49
  -3 -16  -3   38.64    5.20
  -3  16  -4  136.34   13.91
   3  16   4  130.79   13.90
  -3  16  -4  139.65   13.85
  -3 -16  -4  137.21   14.85
  -3 -16  -4  127.08   14.59
   3  16   4  144.11   13.94
  -3 -16  -4  122.71   14.56
  -3 -16  -4  143.38   14.78
  -3 -16  -4  125.41   15.11
  -3 -16  -4  118.56   14.44
  -3  16  -4  132.14   13.91
  -3  16  -5    7.05    1.54
  -3 -16  -5   11.09    3.49
  -3  16  -5    6.10    1.56
   3  16   5    6.47    1.58
  -3 -16  -5    8.32    4.13
  -3 -16  -5   12.34    4.21
  -3 -16  -5   -2.27    3.85
   3  16   5    7.03    1.57
   3  16   5    8.31    2.43
  -3  16  -5    7.89    1.82
  -3 -16  -5   -0.30    4.06
  -3 -16  -6    1.70    3.95
  -3 -16  -6    3.56    2.27
  -3  16  -6    3.07    1.39
   3  16   6    4.31    1.29
  -3 -16  -6    3.90    3.73
   3  16   6    4.17    1.28
  -3 -16  -6    4.24    3.26
  -3  16  -6    2.69    1.45
  -3  16  -6    3.71    1.57
  -3  16  -7    4.50    1.29
   3  16   7    0.73    0.96
  -3  16  -7    0.71    1.27
  -3 -16  -7    1.93    3.10
  -3 -16  -7    3.13    3.28
  -3  16  -7    3.42    1.16
  -3 -16  -8   25.11    2.92
  -3 -16  -8   27.26    3.29
  -3 -17   9    0.16    0.49
   3 -17  -9   -0.41    1.18
   3  17  -8   23.49    2.65
   3  17  -8   21.38    3.02
   3 -17  -8   22.43    3.69
   3  17  -7    7.65    1.80
   3 -17  -7   12.08    3.49
   3  17  -7    7.32    2.84
   3 -17  -7    3.69    3.34
   3 -17  -6    2.12    3.01
   3  17  -6    0.80    1.59
   3 -17  -6   -0.88    3.46
  -3  17   6   -0.59    1.48
  -3  17   6    2.24    1.35
   3  17  -6    3.20    2.61
   3 -17  -6    5.59    6.51
  -3  17   5   12.62    2.88
  -3  17   5    8.42    2.40
   3  17  -5    8.81    2.07
   3 -17  -5    9.74    3.27
  -3  17   5   11.64    1.71
   3  17  -5    7.40    2.59
  -3  17   5   13.36    2.00
   3 -17  -5    8.45    3.94
   3 -17  -4   95.99   11.72
  -3  17   4   92.03   11.22
   3  17  -4  109.37   11.16
   3  17  -4  106.76   11.86
   3 -17  -4  100.38   11.53
   3  17  -4  141.54   11.42
  -3  17   4  101.57   11.08
  -3  17   4   96.05   11.71
  -3 -17   4  117.96   11.57
   3 -17  -4  101.94   12.60
  -3  17   4  114.63   11.13
   3  17  -3   35.56    3.53
   3 -17  -3   18.76    4.55
  -3  17   3   23.31    3.85
   3  17  -3   28.75    3.29
  -3 -17   3   27.27    3.58
   3  17  -3   33.59    4.38
  -3  17   2   43.24    5.17
   3  17  -2   47.93    5.68
   3 -17  -2   39.42    5.55
   3 -17  -1   26.16    3.76
  -3  17   1   22.38    3.45
  -3 -17   1   29.77    3.62
  -3 -17   0  200.50   20.81
   3 -17   0  214.15   20.64
   3  17   0  204.80   20.83
   3  17   0  188.66   20.45
  -3  17   0  191.45   20.58
   3  17   1   15.07    3.07
   3  17   1   16.63    2.38
   3 -17   1   16.22    2.34
  -3  17  -1   12.49    2.31
  -3 -17  -1   13.04    3.21
   3  17   2  337.22   28.16
  -3 -17  -2  241.10   27.75
  -3 -17  -2  296.03   28.31
  -3 -17  -2  252.02   27.78
   3  17   2  370.81   28.04
  -3 -17  -2  249.10   27.78
  -3 -17  -2  361.06   28.18
   3  17   2  237.60   27.44
   3  17   3   23.49    2.83
   3  17   3   26.42    3.49
   3  17   3   21.33    3.72
  -3 -17  -3   26.15    3.86
  -3 -17  -3   21.28    4.53
  -3 -17  -3   27.18    4.54
  -3 -17  -3   20.92    3.77
  -3 -17  -3   21.50    3.95
  -3 -17  -3   21.60    4.12
   3  17   3   23.94    2.80
  -3 -17  -3   18.84    3.64
  -3  17  -4   78.78    8.27
   3  17   4   75.77    8.25
  -3  17  -4   79.85    8.18
  -3 -17  -4   85.41    9.46
  -3 -17  -4   75.25    9.17
   3  17   4   81.85    8.29
  -3 -17  -4   81.09    9.82
  -3 -17  -4   98.43    9.44
  -3 -17  -4   71.64    9.09
  -3 -17  -4   67.39    8.96
  -3  17  -4   77.74    8.25
  -3  17  -5    7.54    1.56
  -3  17  -5    8.33    1.65
  -3 -17  -5    9.40    3.51
   3  17   5    9.85    1.71
  -3 -17  -5   12.97    4.49
   3  17   5    6.42    1.66
   3  17   5    6.89    2.40
  -3  17  -5   11.21    1.86
  -3 -17  -5    9.73    4.01
  -3 -17  -5    6.89    4.10
  -3 -17  -5   12.07    4.24
  -3  17  -6   40.76    4.00
   3  17   6   37.52    3.96
  -3 -17  -6   45.16    5.55
  -3  17  -6   35.40    3.90
  -3 -17  -6   50.50    5.83
  -3 -17  -6   27.62    4.40
   3  17   6   31.84    3.92
  -3 -17  -6   32.40    5.21
  -3  17  -6   33.15    4.01
   3  17   7   12.96    1.69
  -3 -17  -7   18.82    3.69
  -3  17  -7   12.53    1.81
  -3  17  -7   13.18    1.88
  -3 -17  -7   16.23    3.46
  -3  17  -7   12.61    1.71
  -3 -17  -8   -0.41    1.46
   3 -18  -8   35.93    4.18
   3  18  -8   27.16    3.51
   3  18  -7   -0.28    1.43
   3 -18  -7   -0.46    3.20
   3  18  -7   -1.41    2.14
   3 -18  -7   -2.12    3.28
  -3  18   7    0.37    1.18
   3 -18  -6   56.56    6.57
   3  18  -6   55.93    6.11
  -3  18   6   49.09    5.45
  -3  18   6   59.38    5.60
   3  18  -6   42.53    5.54
   3 -18  -6   46.55    6.26
  -3  18   5    4.18    2.25
  -3  18   5    2.42    1.99
   3  18  -5    0.75    1.63
   3 -18  -5    0.70    3.08
  -3  18   5    3.52    1.30
[truncated: 750,293 more chars]
