# Supplementary material for: Precision installation of silyl synthetic handles within arenes by regiocontrolled ruthenium C(sp2)–H functionalization
Source: Nat Catal. 2025 Apr 2;8(4):301–14. doi: 10.1038/s41929-025-01309-6 (PMC12031671; doi:10.1038/s41929-025-01309-6)
Supplement: Supplementary file 3 — Crystallographic information file for compound 36 (CCDC 2383351). [file 41929_2025_1309_MOESM3_ESM.cif]

data_ail-1
# end Validation Reply Form
_audit_creation_date               2024-09-16
_audit_creation_method
;
Olex2 1.5
(compiled 2024.02.16 svn.r378c4104 for OlexSys, GUI svn.r6928)
;
_shelx_SHELXL_version_number       '2014/7'
_audit_contact_author_address      ?
_audit_contact_author_email        ?
_audit_contact_author_name         ''
_audit_contact_author_phone        ?
_publ_contact_author_id_orcid      ?
_publ_section_references
;
Dolomanov, O.V., Bourhis, L.J., Gildea, R.J, Howard, J.A.K. & Puschmann, H.
 (2009), J. Appl. Cryst. 42, 339-341.

Sheldrick, G.M. (2015). Acta Cryst. A71, 3-8.

Sheldrick, G.M. (2015). Acta Cryst. C71, 3-8.
;
_chemical_name_common              ?
_chemical_name_systematic          ?
_chemical_formula_moiety           'C27 H38 F2 N5 Ru Si2, F6 P, C2 H3 N'
_chemical_formula_sum              'C29 H41 F8 N6 P Ru Si2'
_chemical_formula_weight           813.90
_chemical_melting_point            ?
_chemical_oxdiff_formula           'C27 H38 F8 N5 P Si2 Ru'
_chemical_oxdiff_usercomment       Yellow
loop_
  _atom_type_symbol
  _atom_type_description
  _atom_type_scat_dispersion_real
  _atom_type_scat_dispersion_imag
  _atom_type_scat_source
 'C' 'C' 0.0033 0.0016 'International Tables Vol C Tables 4.2.6.8 and 6.1.1.4'
 'H' 'H' 0.0000 0.0000 'International Tables Vol C Tables 4.2.6.8 and 6.1.1.4'
 'F' 'F' 0.0171 0.0103 'International Tables Vol C Tables 4.2.6.8 and 6.1.1.4'
 'N' 'N' 0.0061 0.0033 'International Tables Vol C Tables 4.2.6.8 and 6.1.1.4'
 'P' 'P' 0.1023 0.0942 'International Tables Vol C Tables 4.2.6.8 and 6.1.1.4'
 'Ru' 'Ru' -1.2594 0.8363
 'International Tables Vol C Tables 4.2.6.8 and 6.1.1.4'
 'Si' 'Si' 0.0817 0.0704 'International Tables Vol C Tables 4.2.6.8 and 6.1.1.4'

_shelx_space_group_comment
;
The symmetry employed for this shelxl refinement is uniquely defined
by the following loop, which should always be used as a source of
symmetry information in preference to the above space-group names.
They are only intended as comments.
;
_space_group_crystal_system        'monoclinic'
_space_group_IT_number             14
_space_group_name_H-M_alt          'P 1 21/n 1'
_space_group_name_Hall             '-P 2yn'
loop_
  _space_group_symop_operation_xyz
 'x, y, z'
 '-x+1/2, y+1/2, -z+1/2'
 '-x, -y, -z'
 'x-1/2, -y-1/2, z-1/2'

_cell_length_a                     12.3190(3)
_cell_length_b                     8.3837(2)
_cell_length_c                     36.4192(8)
_cell_angle_alpha                  90
_cell_angle_beta                   96.318(2)
_cell_angle_gamma                  90
_cell_volume                       3738.49(15)
_cell_formula_units_Z              4
_cell_measurement_reflns_used      14337
_cell_measurement_temperature      99.99(10)
_cell_measurement_theta_max        29.0080
_cell_measurement_theta_min        3.6460
_shelx_estimated_absorpt_T_max     0.932
_shelx_estimated_absorpt_T_min     0.780
_exptl_absorpt_coefficient_mu      0.595
_exptl_absorpt_correction_T_max    1.000
_exptl_absorpt_correction_T_min    0.329
_exptl_absorpt_correction_type     gaussian
_exptl_absorpt_process_details
;
CrysAlisPro 1.171.42.79a (Rigaku Oxford Diffraction, 2022)
Numerical absorption correction based on gaussian integration over
a multifaceted crystal model
Empirical absorption correction using spherical harmonics,
implemented in SCALE3 ABSPACK scaling algorithm.
;
_exptl_absorpt_special_details     ?
_exptl_crystal_colour              'clear light yellow'
_exptl_crystal_colour_lustre       clear
_exptl_crystal_colour_modifier     light
_exptl_crystal_colour_primary      yellow
_exptl_crystal_density_diffrn      1.446
_exptl_crystal_density_meas        ?
_exptl_crystal_density_method      ?
_exptl_crystal_description         block
_exptl_crystal_F_000               1664
loop_
  _exptl_crystal_face_index_h
  _exptl_crystal_face_index_k
  _exptl_crystal_face_index_l
  _exptl_crystal_face_perp_dist
 -7 0 -45 0.0569
 7 0 45 0.0968
 -6 11 12 0.1877
 6 -11 -12 0.1877
 -3 -2 -49 0.0348
 3 2 49 0.1011
 17 3 -14 0.0550
 -16 -3 17 0.0677

_exptl_crystal_size_max            0.44
_exptl_crystal_size_mid            0.14
_exptl_crystal_size_min            0.12
loop_
  _exptl_oxdiff_crystal_face_indexfrac_h
  _exptl_oxdiff_crystal_face_indexfrac_k
  _exptl_oxdiff_crystal_face_indexfrac_l
  _exptl_oxdiff_crystal_face_x
  _exptl_oxdiff_crystal_face_y
  _exptl_oxdiff_crystal_face_z
 -6.8178 0.3969 -44.6934 0.0835 0.1738 -0.9812
 6.7206 -0.2277 44.8663 -0.0769 -0.1600 0.9841
 -6.1176 10.8256 11.7769 0.4213 0.8844 0.2007
 6.1176 -10.8256 -11.7769 -0.4213 -0.8844 -0.2007
 -2.9701 -1.6823 -48.7733 0.0982 -0.1139 -0.9886
 2.8916 1.6813 48.8390 -0.1011 0.1174 0.9879
 16.6569 2.6420 -14.3958 0.7821 -0.5995 0.1700
 -16.4698 -2.5628 17.2481 -0.7886 0.6046 -0.1121

_exptl_transmission_factor_max     ?
_exptl_transmission_factor_min     ?
_diffrn_reflns_av_R_equivalents    0.0693
_diffrn_reflns_av_unetI/netI       0.0884
_diffrn_reflns_Laue_measured_fraction_full  0.997
_diffrn_reflns_Laue_measured_fraction_max  0.874
_diffrn_reflns_limit_h_max         15
_diffrn_reflns_limit_h_min         -16
_diffrn_reflns_limit_k_max         11
_diffrn_reflns_limit_k_min         -8
_diffrn_reflns_limit_l_max         48
_diffrn_reflns_limit_l_min         -47
_diffrn_reflns_number              29808
_diffrn_reflns_point_group_measured_fraction_full  0.997
_diffrn_reflns_point_group_measured_fraction_max  0.874
_diffrn_reflns_theta_full          25.242
_diffrn_reflns_theta_max           29.216
_diffrn_reflns_theta_min           3.377
_diffrn_ambient_environment        N~2~
_diffrn_ambient_temperature        99.99(10)
_diffrn_detector                   'CCD plate'
_diffrn_detector_area_resol_mean   8.0714
_diffrn_detector_type              Eos
_diffrn_measured_fraction_theta_full  0.997
_diffrn_measured_fraction_theta_max  0.874
_diffrn_measurement_details
;
List of Runs (angles in degrees, time in seconds):

  # Type    Start    End  Width  t~exp~   \w     \q     \k     \f   Frames
--------------------------------------------------------------------------
  1  \w    -53.00   6.00   1.00    3.20    --  -18.77 -19.00 120.00   59
  2  \w    -37.00   5.00   1.00    3.20    --  -18.77  57.00  30.00   42
  3  \w    -88.00 -10.00   1.00    3.20    --  -18.77 -57.00 -90.00   78
  4  \w    -27.00  50.00   1.00    3.20    --  -18.77  57.00  60.00   77
  5  \w     14.00  40.00   1.00    3.20    --  -18.77  57.00 -30.00   26
  6  \w     -5.00  29.00   1.00    3.20    --   20.49  77.00 -90.00   34
  7  \w    -36.00  52.00   1.00    3.20    --   20.49 -77.00 150.00   88
  8  \w     36.00  63.00   1.00    3.20    --   20.49 -99.00  60.00   27
;
_diffrn_measurement_device         'four-circle diffractometer'
_diffrn_measurement_device_type    'SuperNova, Single source at offset/far, Eos'
_diffrn_measurement_method         '\w scans'
_diffrn_orient_matrix_type        
 'CrysAlisPro convention (1999,Acta A55,543-557)'
_diffrn_orient_matrix_UB_11        0.0315980000
_diffrn_orient_matrix_UB_12        0.0634350000
_diffrn_orient_matrix_UB_13        -0.0061249000
_diffrn_orient_matrix_UB_21        -0.0420578000
_diffrn_orient_matrix_UB_22        0.0546547000
_diffrn_orient_matrix_UB_23        0.0030118000
_diffrn_orient_matrix_UB_31        0.0241570000
_diffrn_orient_matrix_UB_32        0.0121999000
_diffrn_orient_matrix_UB_33        0.0183780000
_diffrn_radiation_monochromator    mirror
_diffrn_radiation_probe            x-ray
_diffrn_radiation_type             'Mo K\a'
_diffrn_radiation_wavelength       0.71073
_diffrn_source                     'micro-focus sealed X-ray tube'
_diffrn_source_type                'SuperNova (Mo) X-ray Source'
_reflns_Friedel_coverage           0.000
_reflns_Friedel_fraction_full      .
_reflns_Friedel_fraction_max       .
_reflns_number_gt                  6951
_reflns_number_total               8879
_reflns_special_details
;
 Reflections were merged by SHELXL according to the crystal
 class for the calculation of statistics and refinement.
 
 _reflns_Friedel_fraction is defined as the number of unique
 Friedel pairs measured divided by the number that would be
 possible theoretically, ignoring centric projections and
 systematic absences.
;
_reflns_threshold_expression       'I > 2\s(I)'
_computing_cell_refinement         'CrysAlisPro 1.171.42.79a (Rigaku OD, 2022)'
_computing_data_collection         'CrysAlisPro 1.171.42.79a (Rigaku OD, 2022)'
_computing_data_reduction          'CrysAlisPro 1.171.42.79a (Rigaku OD, 2022)'
_computing_molecular_graphics      'Olex2 1.5 (Dolomanov et al., 2009)'
_computing_publication_material    'Olex2 1.5 (Dolomanov et al., 2009)'
_computing_structure_refinement    'SHELXL 2014/7 (Sheldrick, 2015)'
_computing_structure_solution      'SHELXT 2014/5 (Sheldrick, 2014)'
_refine_diff_density_max           2.501
_refine_diff_density_min           -1.640
_refine_diff_density_rms           0.132
_refine_ls_extinction_coef         .
_refine_ls_extinction_method       none
_refine_ls_goodness_of_fit_ref     1.129
_refine_ls_hydrogen_treatment      constr
_refine_ls_matrix_type             full
_refine_ls_number_parameters       436
_refine_ls_number_reflns           8879
_refine_ls_number_restraints       0
_refine_ls_R_factor_all            0.1012
_refine_ls_R_factor_gt             0.0772
_refine_ls_restrained_S_all        1.129
_refine_ls_shift/su_max            0.001
_refine_ls_shift/su_mean           0.000
_refine_ls_structure_factor_coef   Fsqd
_refine_ls_weighting_details      
 'w=1/[\s^2^(Fo^2^)+(0.0163P)^2^+20.7224P] where P=(Fo^2^+2Fc^2^)/3'
_refine_ls_weighting_scheme        calc
_refine_ls_wR_factor_gt            0.1373
_refine_ls_wR_factor_ref           0.1472
_refine_special_details            ?
_olex2_refinement_description
;
1.a Ternary CH refined with riding coordinates:
 C13(H13)
1.b Aromatic/amide H refined with riding coordinates:
 C11(H11), C3(H3), C9(H9), C8(H8)
1.c Idealised Me refined as rotating group:
 C25(H25A,H25B,H25C), C23(H23A,H23B,H23C), C15(H15A,H15B,H15C), C28(H28A,H28B,
 H28C), C12(H12A,H12B,H12C), C21(H21A,H21B,H21C), C18(H18A,H18B,H18C), C17(H17A,
 H17B,H17C), C19(H19A,H19B,H19C), C16(H16A,H16B,H16C), C26(H26A,H26B,H26C),
 C14(H14A,H14B,H14C)
;
_atom_sites_solution_hydrogens     geom
_atom_sites_solution_primary       dual
_atom_sites_solution_secondary     ?
loop_
  _atom_site_label
  _atom_site_type_symbol
  _atom_site_fract_x
  _atom_site_fract_y
  _atom_site_fract_z
  _atom_site_U_iso_or_equiv
  _atom_site_adp_type
  _atom_site_occupancy
  _atom_site_site_symmetry_order
  _atom_site_calc_flag
  _atom_site_refinement_flags_posn
  _atom_site_refinement_flags_adp
  _atom_site_refinement_flags_occupancy
  _atom_site_disorder_assembly
  _atom_site_disorder_group
 Ru1 Ru 0.76877(3) 0.56053(5) 0.59389(2) 0.01470(11) Uani 1 1 d . . . . .
 P1 P 0.42909(13) 0.13950(18) 0.56959(4) 0.0235(3) Uani 1 1 d . . . . .
 Si2 Si 1.02574(13) 0.78784(19) 0.78580(4) 0.0210(3) Uani 1 1 d . . . . .
 Si1 Si 1.03701(13) 1.08133(19) 0.72700(4) 0.0211(3) Uani 1 1 d . . . . .
 F1 F 0.6872(2) 0.7327(4) 0.67242(8) 0.0198(7) Uani 1 1 d . . . . .
 F2 F 1.1287(3) 0.6882(4) 0.68055(8) 0.0291(8) Uani 1 1 d . . . . .
 N2 N 0.7790(3) 0.7765(5) 0.56956(11) 0.0158(9) Uani 1 1 d . . . . .
 N3 N 0.6121(4) 0.6146(5) 0.60329(11) 0.0155(9) Uani 1 1 d . . . . .
 N4 N 0.7017(4) 0.4750(5) 0.54127(11) 0.0156(9) Uani 1 1 d . . . . .
 N5 N 0.7532(4) 0.3429(5) 0.61525(10) 0.0162(9) Uani 1 1 d . . . . .
 N1 N 0.9273(3) 0.5067(5) 0.58842(11) 0.0147(9) Uani 1 1 d . . . . .
 F7 F 0.5495(3) 0.1905(6) 0.56413(11) 0.0472(11) Uani 1 1 d . . . . .
 C1 C 0.8412(4) 0.6407(6) 0.64347(13) 0.0149(10) Uani 1 1 d . . . . .
 F8 F 0.4672(3) 0.0816(5) 0.61054(10) 0.0477(10) Uani 1 1 d . . . . .
 F6 F 0.4088(4) 0.3129(5) 0.58570(13) 0.0567(12) Uani 1 1 d . . . . .
 F4 F 0.3075(3) 0.0913(6) 0.57586(14) 0.0647(14) Uani 1 1 d . . . . .
 F5 F 0.3878(4) 0.2032(6) 0.52949(11) 0.0590(13) Uani 1 1 d . . . . .
 F3 F 0.4490(5) -0.0312(5) 0.55442(12) 0.0695(15) Uani 1 1 d . . . . .
 C7 C 1.0032(4) 0.5405(6) 0.61815(13) 0.0163(10) Uani 1 1 d . . . . .
 C6 C 0.9561(5) 0.6262(6) 0.64791(14) 0.0183(11) Uani 1 1 d . . . . .
 C4 C 0.9736(4) 0.7720(6) 0.70692(13) 0.0160(10) Uani 1 1 d . . . . .
 C11 C 0.9613(4) 0.4295(7) 0.55955(13) 0.0193(11) Uani 1 1 d . . . . .
 H11 H 0.9087 0.4088 0.5390 0.023 Uiso 1 1 calc R U . . .
 C24 C 0.7407(4) 0.2162(6) 0.62564(13) 0.0167(11) Uani 1 1 d . . . . .
 C5 C 1.0182(4) 0.6927(6) 0.67864(14) 0.0181(11) Uani 1 1 d . . . . .
 C22 C 0.5270(5) 0.6456(6) 0.60943(14) 0.0208(12) Uani 1 1 d . . . . .
 C2 C 0.7988(4) 0.7117(6) 0.67275(14) 0.0178(11) Uani 1 1 d . . . . .
 C3 C 0.8600(4) 0.7745(6) 0.70369(14) 0.0180(11) Uani 1 1 d . . . . .
 H3 H 0.8238 0.8198 0.7229 0.022 Uiso 1 1 calc R U . . .
 C29 C 0.7733(5) 0.8908(6) 0.55307(14) 0.0180(11) Uani 1 1 d . . . . .
 C10 C 1.0659(5) 0.3783(6) 0.55741(14) 0.0201(11) Uani 1 1 d . . . . .
 C20 C 0.6573(4) 0.4306(7) 0.51420(13) 0.0181(10) Uani 1 1 d . . . . .
 C13 C 1.0432(4) 0.8605(6) 0.73768(13) 0.0169(11) Uani 1 1 d . . . . .
 H13 H 1.1198 0.8298 0.7341 0.020 Uiso 1 1 calc R U . . .
 C25 C 0.7220(5) 0.0562(7) 0.63906(15) 0.0234(12) Uani 1 1 d . . . . .
 H25A H 0.6649 0.0040 0.6224 0.035 Uiso 1 1 calc R U . . .
 H25B H 0.6988 0.0626 0.6639 0.035 Uiso 1 1 calc R U . . .
 H25C H 0.7897 -0.0057 0.6399 0.035 Uiso 1 1 calc R U . . .
 C23 C 0.4175(5) 0.6860(7) 0.61910(16) 0.0274(13) Uani 1 1 d . . . . .
 H23A H 0.3860 0.7708 0.6027 0.041 Uiso 1 1 calc R U . . .
 H23B H 0.4229 0.7229 0.6448 0.041 Uiso 1 1 calc R U . . .
 H23C H 0.3707 0.5914 0.6163 0.041 Uiso 1 1 calc R U . . .
 C15 C 0.9095(5) 0.8818(8) 0.80622(17) 0.0328(15) Uani 1 1 d . . . . .
 H15A H 0.9148 0.9980 0.8044 0.049 Uiso 1 1 calc R U . . .
 H15B H 0.9119 0.8510 0.8323 0.049 Uiso 1 1 calc R U . . .
 H15C H 0.8405 0.8457 0.7928 0.049 Uiso 1 1 calc R U . . .
 N6 N 0.1458(5) -0.2417(8) 0.53569(16) 0.0436(15) Uani 1 1 d . . . . .
 C9 C 1.1424(5) 0.4080(7) 0.58803(15) 0.0241(12) Uani 1 1 d . . . . .
 H9 H 1.2157 0.3724 0.5882 0.029 Uiso 1 1 calc R U . . .
 C28 C 0.7623(6) 1.0373(7) 0.53151(16) 0.0312(14) Uani 1 1 d . . . . .
 H28A H 0.7150 1.0180 0.5085 0.047 Uiso 1 1 calc R U . . .
 H28B H 0.8345 1.0719 0.5257 0.047 Uiso 1 1 calc R U . . .
 H28C H 0.7301 1.1205 0.5458 0.047 Uiso 1 1 calc R U . . .
 C8 C 1.1100(4) 0.4904(7) 0.61833(15) 0.0230(12) Uani 1 1 d . . . . .
 H8 H 1.1616 0.5119 0.6391 0.028 Uiso 1 1 calc R U . . .
 C12 C 1.0992(5) 0.2965(8) 0.52386(15) 0.0268(13) Uani 1 1 d . . . . .
 H12A H 1.0346 0.2785 0.5061 0.040 Uiso 1 1 calc R U . . .
 H12B H 1.1333 0.1939 0.5310 0.040 Uiso 1 1 calc R U . . .
 H12C H 1.1515 0.3636 0.5125 0.040 Uiso 1 1 calc R U . . .
 C21 C 0.5975(5) 0.3740(7) 0.47991(15) 0.0284(13) Uani 1 1 d . . . . .
 H21A H 0.5686 0.4655 0.4652 0.043 Uiso 1 1 calc R U . . .
 H21B H 0.5370 0.3058 0.4856 0.043 Uiso 1 1 calc R U . . .
 H21C H 0.6467 0.3128 0.4659 0.043 Uiso 1 1 calc R U . . .
 C18 C 1.1477(5) 1.1865(8) 0.75679(17) 0.0336(15) Uani 1 1 d . . . . .
 H18A H 1.1270 1.1963 0.7819 0.050 Uiso 1 1 calc R U . . .
 H18B H 1.1586 1.2930 0.7467 0.050 Uiso 1 1 calc R U . . .
 H18C H 1.2157 1.1253 0.7574 0.050 Uiso 1 1 calc R U . . .
 C17 C 0.9028(5) 1.1766(7) 0.73266(17) 0.0300(14) Uani 1 1 d . . . . .
 H17A H 0.8437 1.1130 0.7197 0.045 Uiso 1 1 calc R U . . .
 H17B H 0.9011 1.2845 0.7223 0.045 Uiso 1 1 calc R U . . .
 H17C H 0.8931 1.1823 0.7590 0.045 Uiso 1 1 calc R U . . .
 C27 C 0.1219(6) -0.1696(9) 0.56030(18) 0.0364(16) Uani 1 1 d . . . . .
 C19 C 1.0611(6) 1.1058(8) 0.67752(17) 0.0370(16) Uani 1 1 d . . . . .
 H19A H 1.1315 1.0581 0.6736 0.056 Uiso 1 1 calc R U . . .
 H19B H 1.0617 1.2195 0.6714 0.056 Uiso 1 1 calc R U . . .
 H19C H 1.0026 1.0525 0.6617 0.056 Uiso 1 1 calc R U . . .
 C16 C 1.1536(5) 0.8363(11) 0.81633(16) 0.0446(19) Uani 1 1 d . . . . .
 H16A H 1.2151 0.7780 0.8078 0.067 Uiso 1 1 calc R U . . .
 H16B H 1.1451 0.8052 0.8418 0.067 Uiso 1 1 calc R U . . .
 H16C H 1.1677 0.9512 0.8154 0.067 Uiso 1 1 calc R U . . .
 C26 C 0.0930(6) -0.0811(10) 0.59207(19) 0.049(2) Uani 1 1 d . . . . .
 H26A H 0.1049 0.0330 0.5883 0.073 Uiso 1 1 calc R U . . .
 H26B H 0.1386 -0.1169 0.6143 0.073 Uiso 1 1 calc R U . . .
 H26C H 0.0159 -0.0998 0.5951 0.073 Uiso 1 1 calc R U . . .
 C14 C 1.0057(8) 0.5686(8) 0.78470(18) 0.055(2) Uani 1 1 d . . . . .
 H14A H 0.9399 0.5425 0.7681 0.083 Uiso 1 1 calc R U . . .
 H14B H 0.9973 0.5301 0.8096 0.083 Uiso 1 1 calc R U . . .
 H14C H 1.0692 0.5172 0.7757 0.083 Uiso 1 1 calc R U . . .

loop_
  _atom_site_aniso_label
  _atom_site_aniso_U_11
  _atom_site_aniso_U_22
  _atom_site_aniso_U_33
  _atom_site_aniso_U_23
  _atom_site_aniso_U_13
  _atom_site_aniso_U_12
 Ru1 0.0184(2) 0.01223(19) 0.01280(19) 0.00118(16) -0.00113(14) -0.00277(18)
 P1 0.0203(8) 0.0182(7) 0.0313(8) 0.0010(6) -0.0005(6) -0.0045(6)
 Si2 0.0237(8) 0.0232(8) 0.0155(7) -0.0047(6) -0.0008(6) 0.0049(6)
 Si1 0.0192(8) 0.0219(8) 0.0218(7) -0.0048(6) 0.0003(6) -0.0055(6)
 F1 0.0159(16) 0.0206(16) 0.0229(16) -0.0019(12) 0.0019(12) -0.0042(13)
 F2 0.0180(17) 0.044(2) 0.0251(17) -0.0139(15) -0.0007(13) 0.0028(16)
 N2 0.015(2) 0.017(2) 0.015(2) -0.0028(17) 0.0000(17) -0.0067(18)
 N3 0.015(2) 0.013(2) 0.018(2) 0.0009(16) -0.0008(17) 0.0003(17)
 N4 0.018(2) 0.010(2) 0.018(2) 0.0015(16) 0.0002(17) 0.0001(17)
 N5 0.025(2) 0.018(2) 0.0046(19) -0.0031(16) -0.0030(16) 0.0007(19)
 N1 0.013(2) 0.012(2) 0.019(2) 0.0021(16) -0.0022(17) -0.0016(16)
 F7 0.021(2) 0.066(3) 0.056(3) 0.004(2) 0.0061(18) -0.005(2)
 C1 0.017(3) 0.009(2) 0.018(3) 0.0048(19) -0.002(2) -0.0009(19)
 F8 0.053(3) 0.054(3) 0.035(2) 0.0078(19) 0.0008(18) -0.001(2)
 F6 0.070(3) 0.027(2) 0.078(3) -0.006(2) 0.030(3) 0.001(2)
 F4 0.027(2) 0.066(3) 0.100(4) 0.024(3) 0.003(2) -0.021(2)
 F5 0.069(3) 0.061(3) 0.042(2) 0.020(2) -0.019(2) -0.019(3)
 F3 0.123(5) 0.024(2) 0.065(3) -0.014(2) 0.029(3) 0.008(3)
 C7 0.020(3) 0.015(3) 0.014(2) -0.0013(19) 0.0005(19) 0.001(2)
 C6 0.025(3) 0.015(3) 0.015(2) -0.0005(19) 0.003(2) -0.002(2)
 C4 0.018(3) 0.013(2) 0.016(2) -0.0020(19) 0.000(2) 0.000(2)
 C11 0.028(3) 0.018(3) 0.011(2) 0.005(2) -0.001(2) -0.004(2)
 C24 0.023(3) 0.013(3) 0.014(2) -0.0013(19) 0.000(2) -0.001(2)
 C5 0.017(3) 0.019(3) 0.018(3) 0.002(2) 0.000(2) 0.002(2)
 C22 0.029(3) 0.014(3) 0.019(3) 0.003(2) -0.001(2) -0.006(2)
 C2 0.016(3) 0.016(3) 0.021(3) 0.005(2) 0.001(2) -0.004(2)
 C3 0.019(3) 0.015(3) 0.019(3) 0.004(2) -0.001(2) 0.001(2)
 C29 0.025(3) 0.013(3) 0.017(3) 0.0002(19) 0.005(2) -0.001(2)
 C10 0.024(3) 0.020(3) 0.017(3) -0.001(2) 0.004(2) -0.002(2)
 C20 0.021(3) 0.014(2) 0.019(3) 0.003(2) 0.000(2) 0.002(2)
 C13 0.015(3) 0.017(3) 0.017(3) -0.007(2) -0.003(2) 0.002(2)
 C25 0.031(3) 0.011(2) 0.028(3) 0.009(2) 0.003(2) 0.003(2)
 C23 0.027(3) 0.027(3) 0.031(3) 0.005(2) 0.014(3) 0.001(3)
 C15 0.031(4) 0.036(4) 0.034(3) 0.002(3) 0.014(3) 0.005(3)
 N6 0.047(4) 0.049(4) 0.036(3) 0.004(3) 0.006(3) -0.012(3)
 C9 0.015(3) 0.028(3) 0.029(3) -0.002(2) 0.001(2) 0.005(2)
 C28 0.054(4) 0.014(3) 0.027(3) 0.006(2) 0.010(3) 0.006(3)
 C8 0.016(3) 0.032(3) 0.020(3) 0.000(2) -0.004(2) 0.002(2)
 C12 0.020(3) 0.036(4) 0.024(3) -0.003(2) 0.001(2) 0.004(3)
 C21 0.036(4) 0.025(3) 0.021(3) -0.007(2) -0.010(2) 0.003(3)
 C18 0.027(3) 0.033(4) 0.040(4) -0.015(3) -0.003(3) -0.009(3)
 C17 0.029(3) 0.022(3) 0.037(3) -0.003(3) -0.003(3) 0.002(3)
 C27 0.037(4) 0.042(4) 0.030(3) 0.007(3) 0.005(3) -0.019(3)
 C19 0.047(4) 0.031(4) 0.034(3) -0.004(3) 0.012(3) -0.014(3)
 C16 0.030(4) 0.086(6) 0.018(3) -0.002(3) 0.000(3) 0.005(4)
 C26 0.061(5) 0.045(5) 0.044(4) -0.003(3) 0.022(4) -0.015(4)
 C14 0.115(7) 0.023(3) 0.029(3) 0.004(3) 0.011(4) 0.013(4)

_geom_special_details
;
 All esds (except the esd in the dihedral angle between two l.s. planes)
 are estimated using the full covariance matrix.  The cell esds are taken
 into account individually in the estimation of esds in distances, angles
 and torsion angles; correlations between esds in cell parameters are only
 used when they are defined by crystal symmetry.  An approximate (isotropic)
 treatment of cell esds is used for estimating esds involving l.s. planes.
;
loop_
  _geom_bond_atom_site_label_1
  _geom_bond_atom_site_label_2
  _geom_bond_distance
  _geom_bond_site_symmetry_2
  _geom_bond_publ_flag
 Ru1 N2 2.026(4) . ?
 Ru1 N3 2.047(4) . ?
 Ru1 N4 2.126(4) . ?
 Ru1 N5 2.001(4) . ?
 Ru1 N1 2.036(4) . ?
 Ru1 C1 2.038(5) . ?
 P1 F7 1.577(4) . ?
 P1 F8 1.589(4) . ?
 P1 F6 1.598(4) . ?
 P1 F4 1.592(4) . ?
 P1 F5 1.585(4) . ?
 P1 F3 1.563(4) . ?
 Si2 C13 1.890(5) . ?
 Si2 C15 1.860(6) . ?
 Si2 C16 1.870(7) . ?
 Si2 C14 1.855(7) . ?
 Si1 C13 1.892(6) . ?
 Si1 C18 1.868(6) . ?
 Si1 C17 1.868(6) . ?
 Si1 C19 1.869(6) . ?
 F1 C2 1.385(6) . ?
 F2 C5 1.356(6) . ?
 N2 C29 1.129(7) . ?
 N3 C22 1.127(7) . ?
 N4 C20 1.136(6) . ?
 N5 C24 1.144(7) . ?
 N1 C7 1.380(6) . ?
 N1 C11 1.340(6) . ?
 C1 C6 1.412(7) . ?
 C1 C2 1.374(7) . ?
 C7 C6 1.472(7) . ?
 C7 C8 1.380(7) . ?
 C6 C5 1.400(7) . ?
 C4 C5 1.389(7) . ?
 C4 C3 1.391(7) . ?
 C4 C13 1.526(7) . ?
 C11 H11 0.9500 . ?
 C11 C10 1.368(8) . ?
 C24 C25 1.454(7) . ?
 C22 C23 1.470(8) . ?
 C2 C3 1.389(7) . ?
 C3 H3 0.9500 . ?
 C29 C28 1.456(7) . ?
 C10 C9 1.401(7) . ?
 C10 C12 1.498(7) . ?
 C20 C21 1.458(7) . ?
 C13 H13 1.0000 . ?
 C25 H25A 0.9800 . ?
 C25 H25B 0.9800 . ?
 C25 H25C 0.9800 . ?
 C23 H23A 0.9800 . ?
 C23 H23B 0.9800 . ?
 C23 H23C 0.9800 . ?
 C15 H15A 0.9800 . ?
 C15 H15B 0.9800 . ?
 C15 H15C 0.9800 . ?
 N6 C27 1.146(9) . ?
 C9 H9 0.9500 . ?
 C9 C8 1.397(7) . ?
 C28 H28A 0.9800 . ?
 C28 H28B 0.9800 . ?
 C28 H28C 0.9800 . ?
 C8 H8 0.9500 . ?
 C12 H12A 0.9800 . ?
 C12 H12B 0.9800 . ?
 C12 H12C 0.9800 . ?
 C21 H21A 0.9800 . ?
 C21 H21B 0.9800 . ?
 C21 H21C 0.9800 . ?
 C18 H18A 0.9800 . ?
 C18 H18B 0.9800 . ?
 C18 H18C 0.9800 . ?
 C17 H17A 0.9800 . ?
 C17 H17B 0.9800 . ?
 C17 H17C 0.9800 . ?
 C27 C26 1.452(10) . ?
 C19 H19A 0.9800 . ?
 C19 H19B 0.9800 . ?
 C19 H19C 0.9800 . ?
 C16 H16A 0.9800 . ?
 C16 H16B 0.9800 . ?
 C16 H16C 0.9800 . ?
 C26 H26A 0.9800 . ?
 C26 H26B 0.9800 . ?
 C26 H26C 0.9800 . ?
 C14 H14A 0.9800 . ?
 C14 H14B 0.9800 . ?
 C14 H14C 0.9800 . ?

loop_
  _geom_angle_atom_site_label_1
  _geom_angle_atom_site_label_2
  _geom_angle_atom_site_label_3
  _geom_angle
  _geom_angle_site_symmetry_1
  _geom_angle_site_symmetry_3
  _geom_angle_publ_flag
 N2 Ru1 N3 88.87(17) . . ?
 N2 Ru1 N4 86.77(16) . . ?
 N2 Ru1 N1 92.79(17) . . ?
 N2 Ru1 C1 92.90(18) . . ?
 N3 Ru1 N4 86.88(17) . . ?
 N5 Ru1 N2 176.61(16) . . ?
 N5 Ru1 N3 90.25(18) . . ?
 N5 Ru1 N4 89.91(16) . . ?
 N5 Ru1 N1 88.29(17) . . ?
 N5 Ru1 C1 90.45(17) . . ?
 N1 Ru1 N3 176.02(16) . . ?
 N1 Ru1 N4 96.82(16) . . ?
 N1 Ru1 C1 80.12(19) . . ?
 C1 Ru1 N3 96.19(19) . . ?
 C1 Ru1 N4 176.91(19) . . ?
 F7 P1 F8 90.9(2) . . ?
 F7 P1 F6 89.3(2) . . ?
 F7 P1 F4 178.6(3) . . ?
 F7 P1 F5 90.2(2) . . ?
 F8 P1 F6 88.6(2) . . ?
 F8 P1 F4 88.5(2) . . ?
 F4 P1 F6 89.5(3) . . ?
 F5 P1 F8 177.4(3) . . ?
 F5 P1 F6 89.1(3) . . ?
 F5 P1 F4 90.3(3) . . ?
 F3 P1 F7 91.0(3) . . ?
 F3 P1 F8 90.6(3) . . ?
 F3 P1 F6 179.1(3) . . ?
 F3 P1 F4 90.3(3) . . ?
 F3 P1 F5 91.7(3) . . ?
 C15 Si2 C13 113.9(3) . . ?
 C15 Si2 C16 107.8(3) . . ?
 C16 Si2 C13 107.9(3) . . ?
 C14 Si2 C13 109.1(3) . . ?
 C14 Si2 C15 108.8(4) . . ?
 C14 Si2 C16 109.3(4) . . ?
 C18 Si1 C13 109.4(3) . . ?
 C18 Si1 C17 109.4(3) . . ?
 C18 Si1 C19 109.0(3) . . ?
 C17 Si1 C13 114.3(3) . . ?
 C17 Si1 C19 107.2(3) . . ?
 C19 Si1 C13 107.4(3) . . ?
 C29 N2 Ru1 171.2(4) . . ?
 C22 N3 Ru1 178.1(4) . . ?
 C20 N4 Ru1 174.1(4) . . ?
 C24 N5 Ru1 176.1(4) . . ?
 C7 N1 Ru1 116.9(3) . . ?
 C11 N1 Ru1 124.7(3) . . ?
 C11 N1 C7 118.1(4) . . ?
 C6 C1 Ru1 114.1(4) . . ?
 C2 C1 Ru1 131.6(4) . . ?
 C2 C1 C6 114.2(5) . . ?
 N1 C7 C6 112.9(5) . . ?
 N1 C7 C8 120.3(5) . . ?
 C8 C7 C6 126.7(5) . . ?
 C1 C6 C7 115.4(5) . . ?
 C5 C6 C1 120.6(5) . . ?
 C5 C6 C7 123.9(5) . . ?
 C5 C4 C3 114.9(5) . . ?
 C5 C4 C13 122.8(5) . . ?
 C3 C4 C13 122.2(5) . . ?
 N1 C11 H11 117.5 . . ?
 N1 C11 C10 125.0(5) . . ?
 C10 C11 H11 117.5 . . ?
 N5 C24 C25 178.5(6) . . ?
 F2 C5 C6 119.1(5) . . ?
 F2 C5 C4 116.9(5) . . ?
 C4 C5 C6 123.9(5) . . ?
 N3 C22 C23 177.6(6) . . ?
 F1 C2 C3 114.1(4) . . ?
 C1 C2 F1 120.7(5) . . ?
 C1 C2 C3 125.1(5) . . ?
 C4 C3 H3 119.5 . . ?
 C2 C3 C4 120.9(5) . . ?
 C2 C3 H3 119.5 . . ?
 N2 C29 C28 178.2(6) . . ?
 C11 C10 C9 117.0(5) . . ?
 C11 C10 C12 122.3(5) . . ?
 C9 C10 C12 120.7(5) . . ?
 N4 C20 C21 178.4(6) . . ?
 Si2 C13 Si1 120.0(3) . . ?
 Si2 C13 H13 104.0 . . ?
 Si1 C13 H13 104.0 . . ?
 C4 C13 Si2 114.3(4) . . ?
 C4 C13 Si1 108.5(3) . . ?
 C4 C13 H13 104.0 . . ?
 C24 C25 H25A 109.5 . . ?
 C24 C25 H25B 109.5 . . ?
 C24 C25 H25C 109.5 . . ?
 H25A C25 H25B 109.5 . . ?
 H25A C25 H25C 109.5 . . ?
 H25B C25 H25C 109.5 . . ?
 C22 C23 H23A 109.5 . . ?
 C22 C23 H23B 109.5 . . ?
 C22 C23 H23C 109.5 . . ?
 H23A C23 H23B 109.5 . . ?
 H23A C23 H23C 109.5 . . ?
 H23B C23 H23C 109.5 . . ?
 Si2 C15 H15A 109.5 . . ?
 Si2 C15 H15B 109.5 . . ?
 Si2 C15 H15C 109.5 . . ?
 H15A C15 H15B 109.5 . . ?
 H15A C15 H15C 109.5 . . ?
 H15B C15 H15C 109.5 . . ?
 C10 C9 H9 120.3 . . ?
 C8 C9 C10 119.4(5) . . ?
 C8 C9 H9 120.3 . . ?
 C29 C28 H28A 109.5 . . ?
 C29 C28 H28B 109.5 . . ?
 C29 C28 H28C 109.5 . . ?
 H28A C28 H28B 109.5 . . ?
 H28A C28 H28C 109.5 . . ?
 H28B C28 H28C 109.5 . . ?
 C7 C8 C9 120.1(5) . . ?
 C7 C8 H8 119.9 . . ?
 C9 C8 H8 119.9 . . ?
 C10 C12 H12A 109.5 . . ?
 C10 C12 H12B 109.5 . . ?
 C10 C12 H12C 109.5 . . ?
 H12A C12 H12B 109.5 . . ?
 H12A C12 H12C 109.5 . . ?
 H12B C12 H12C 109.5 . . ?
 C20 C21 H21A 109.5 . . ?
 C20 C21 H21B 109.5 . . ?
 C20 C21 H21C 109.5 . . ?
 H21A C21 H21B 109.5 . . ?
 H21A C21 H21C 109.5 . . ?
 H21B C21 H21C 109.5 . . ?
 Si1 C18 H18A 109.5 . . ?
 Si1 C18 H18B 109.5 . . ?
 Si1 C18 H18C 109.5 . . ?
 H18A C18 H18B 109.5 . . ?
 H18A C18 H18C 109.5 . . ?
 H18B C18 H18C 109.5 . . ?
 Si1 C17 H17A 109.5 . . ?
 Si1 C17 H17B 109.5 . . ?
 Si1 C17 H17C 109.5 . . ?
 H17A C17 H17B 109.5 . . ?
 H17A C17 H17C 109.5 . . ?
 H17B C17 H17C 109.5 . . ?
 N6 C27 C26 178.6(8) . . ?
 Si1 C19 H19A 109.5 . . ?
 Si1 C19 H19B 109.5 . . ?
 Si1 C19 H19C 109.5 . . ?
 H19A C19 H19B 109.5 . . ?
 H19A C19 H19C 109.5 . . ?
 H19B C19 H19C 109.5 . . ?
 Si2 C16 H16A 109.5 . . ?
 Si2 C16 H16B 109.5 . . ?
 Si2 C16 H16C 109.5 . . ?
 H16A C16 H16B 109.5 . . ?
 H16A C16 H16C 109.5 . . ?
 H16B C16 H16C 109.5 . . ?
 C27 C26 H26A 109.5 . . ?
 C27 C26 H26B 109.5 . . ?
 C27 C26 H26C 109.5 . . ?
 H26A C26 H26B 109.5 . . ?
 H26A C26 H26C 109.5 . . ?
 H26B C26 H26C 109.5 . . ?
 Si2 C14 H14A 109.5 . . ?
 Si2 C14 H14B 109.5 . . ?
 Si2 C14 H14C 109.5 . . ?
 H14A C14 H14B 109.5 . . ?
 H14A C14 H14C 109.5 . . ?
 H14B C14 H14C 109.5 . . ?

loop_
  _geom_torsion_atom_site_label_1
  _geom_torsion_atom_site_label_2
  _geom_torsion_atom_site_label_3
  _geom_torsion_atom_site_label_4
  _geom_torsion
  _geom_torsion_site_symmetry_1
  _geom_torsion_site_symmetry_2
  _geom_torsion_site_symmetry_3
  _geom_torsion_site_symmetry_4
  _geom_torsion_publ_flag
 Ru1 N1 C7 C6 -5.8(6) . . . . ?
 Ru1 N1 C7 C8 172.2(4) . . . . ?
 Ru1 N1 C11 C10 -172.8(4) . . . . ?
 Ru1 C1 C6 C7 -6.4(6) . . . . ?
 Ru1 C1 C6 C5 172.6(4) . . . . ?
 Ru1 C1 C2 F1 3.4(7) . . . . ?
 Ru1 C1 C2 C3 -173.5(4) . . . . ?
 F1 C2 C3 C4 -175.8(4) . . . . ?
 N1 C7 C6 C1 7.9(6) . . . . ?
 N1 C7 C6 C5 -171.0(5) . . . . ?
 N1 C7 C8 C9 1.4(8) . . . . ?
 N1 C11 C10 C9 0.7(8) . . . . ?
 N1 C11 C10 C12 -178.3(5) . . . . ?
 C1 C6 C5 F2 -174.6(5) . . . . ?
 C1 C6 C5 C4 1.8(8) . . . . ?
 C1 C2 C3 C4 1.2(8) . . . . ?
 C7 N1 C11 C10 1.3(8) . . . . ?
 C7 C6 C5 F2 4.4(8) . . . . ?
 C7 C6 C5 C4 -179.2(5) . . . . ?
 C6 C1 C2 F1 -179.4(4) . . . . ?
 C6 C1 C2 C3 3.7(8) . . . . ?
 C6 C7 C8 C9 179.1(5) . . . . ?
 C11 N1 C7 C6 179.7(4) . . . . ?
 C11 N1 C7 C8 -2.3(7) . . . . ?
 C11 C10 C9 C8 -1.6(8) . . . . ?
 C5 C4 C3 C2 -4.6(7) . . . . ?
 C5 C4 C13 Si2 -121.9(5) . . . . ?
 C5 C4 C13 Si1 101.1(5) . . . . ?
 C2 C1 C6 C7 175.9(4) . . . . ?
 C2 C1 C6 C5 -5.1(7) . . . . ?
 C3 C4 C5 F2 179.6(4) . . . . ?
 C3 C4 C5 C6 3.1(8) . . . . ?
 C3 C4 C13 Si2 62.8(6) . . . . ?
 C3 C4 C13 Si1 -74.2(6) . . . . ?
 C10 C9 C8 C7 0.6(9) . . . . ?
 C13 C4 C5 F2 4.0(8) . . . . ?
 C13 C4 C5 C6 -172.5(5) . . . . ?
 C13 C4 C3 C2 171.1(5) . . . . ?
 C15 Si2 C13 Si1 46.0(4) . . . . ?
 C15 Si2 C13 C4 -85.7(4) . . . . ?
 C8 C7 C6 C1 -170.0(5) . . . . ?
 C8 C7 C6 C5 11.0(9) . . . . ?
 C12 C10 C9 C8 177.4(5) . . . . ?
 C18 Si1 C13 Si2 60.5(4) . . . . ?
 C18 Si1 C13 C4 -165.4(4) . . . . ?
 C17 Si1 C13 Si2 -62.6(4) . . . . ?
 C17 Si1 C13 C4 71.5(4) . . . . ?
 C19 Si1 C13 Si2 178.6(3) . . . . ?
 C19 Si1 C13 C4 -47.3(4) . . . . ?
 C16 Si2 C13 Si1 -73.7(4) . . . . ?
 C16 Si2 C13 C4 154.7(4) . . . . ?
 C14 Si2 C13 Si1 167.7(4) . . . . ?
 C14 Si2 C13 C4 36.1(5) . . . . ?

_shelx_res_file
;
    ail-1.res created by SHELXL-2014/7

TITL ail-1_a.res in P2(1)/n
REM Old TITL aIL-1 in P2(1)
REM SHELXT solution in P2(1)/n
REM R1 0.123, Rweak 0.425, Alpha 0.066, Orientation as input
REM Formula found by SHELXT: C28 N7 F8 Si2 P Ru
CELL 0.71073 12.319 8.3837 36.4192 90 96.318 90
ZERR 4 0.0003 0.0002 0.0008 0 0.002 0
LATT 1
SYMM 0.5-X,0.5+Y,0.5-Z
SFAC C H F N P Ru Si
UNIT 116 164 32 24 4 4 8

L.S. 29
PLAN  1
SIZE 0.12 0.14 0.44
TEMP -173
CONF
BOND $H
list 4
MORE -1
fmap 2
acta
OMIT -1 1 5
REM <olex2.extras>
REM <HklSrc "%.\\aIL-1.hkl">
REM </olex2.extras>

WGHT    0.016300   20.722403
FVAR       0.27438
RU1   6    0.768768    0.560528    0.593891    11.00000    0.01844    0.01223 =
         0.01280    0.00118   -0.00113   -0.00277
P1    5    0.429091    0.139497    0.569589    11.00000    0.02035    0.01816 =
         0.03131    0.00103   -0.00049   -0.00451
SI2   7    1.025742    0.787840    0.785803    11.00000    0.02373    0.02319 =
         0.01547   -0.00470   -0.00082    0.00486
SI1   7    1.037008    1.081334    0.726998    11.00000    0.01917    0.02190 =
         0.02179   -0.00476    0.00033   -0.00546
F1    3    0.687233    0.732710    0.672416    11.00000    0.01591    0.02059 =
         0.02295   -0.00186    0.00192   -0.00415
F2    3    1.128716    0.688201    0.680552    11.00000    0.01796    0.04374 =
         0.02505   -0.01395   -0.00070    0.00277
N2    4    0.778977    0.776460    0.569556    11.00000    0.01499    0.01720 =
         0.01477   -0.00277    0.00004   -0.00672
N3    4    0.612125    0.614590    0.603288    11.00000    0.01503    0.01321 =
         0.01766    0.00089   -0.00081    0.00032
N4    4    0.701726    0.474981    0.541266    11.00000    0.01850    0.00993 =
         0.01795    0.00149    0.00019    0.00008
N5    4    0.753185    0.342850    0.615254    11.00000    0.02487    0.01814 =
         0.00458   -0.00308   -0.00297    0.00066
N1    4    0.927333    0.506734    0.588419    11.00000    0.01259    0.01153 =
         0.01914    0.00212   -0.00221   -0.00165
F7    3    0.549459    0.190496    0.564131    11.00000    0.02085    0.06557 =
         0.05572    0.00357    0.00610   -0.00488
C1    1    0.841222    0.640718    0.643465    11.00000    0.01698    0.00876 =
         0.01817    0.00481   -0.00168   -0.00089
F8    3    0.467170    0.081620    0.610543    11.00000    0.05319    0.05419 =
         0.03480    0.00780    0.00085   -0.00078
F6    3    0.408791    0.312876    0.585703    11.00000    0.06960    0.02694 =
         0.07839   -0.00624    0.02987    0.00126
F4    3    0.307489    0.091272    0.575859    11.00000    0.02734    0.06569 =
         0.10020    0.02353    0.00320   -0.02062
F5    3    0.387798    0.203182    0.529489    11.00000    0.06884    0.06098 =
         0.04155    0.02005   -0.01880   -0.01861
F3    3    0.448972   -0.031197    0.554422    11.00000    0.12345    0.02422 =
         0.06501   -0.01403    0.02890    0.00756
C7    1    1.003244    0.540507    0.618153    11.00000    0.01995    0.01502 =
         0.01365   -0.00131    0.00055    0.00108
C6    1    0.956124    0.626199    0.647912    11.00000    0.02511    0.01521 =
         0.01481   -0.00045    0.00316   -0.00236
C4    1    0.973604    0.772022    0.706920    11.00000    0.01821    0.01301 =
         0.01634   -0.00204   -0.00008    0.00047
C11   1    0.961276    0.429519    0.559546    11.00000    0.02812    0.01813 =
         0.01105    0.00538   -0.00096   -0.00367
AFIX  43
H11   2    0.908733    0.408783    0.539000    11.00000   -1.20000
AFIX   0
C24   1    0.740659    0.216163    0.625636    11.00000    0.02343    0.01273 =
         0.01361   -0.00133    0.00026   -0.00118
C5    1    1.018188    0.692714    0.678635    11.00000    0.01661    0.01910 =
         0.01824    0.00162    0.00006    0.00176
C22   1    0.526985    0.645631    0.609427    11.00000    0.02909    0.01406 =
         0.01860    0.00340   -0.00076   -0.00645
C2    1    0.798816    0.711704    0.672747    11.00000    0.01597    0.01615 =
         0.02109    0.00497    0.00150   -0.00434
C3    1    0.860016    0.774503    0.703693    11.00000    0.01887    0.01533 =
         0.01927    0.00441   -0.00077    0.00102
AFIX  43
H3    2    0.823818    0.819790    0.722928    11.00000   -1.20000
AFIX   0
C29   1    0.773304    0.890827    0.553073    11.00000    0.02498    0.01299 =
         0.01670    0.00022    0.00467   -0.00100
C10   1    1.065852    0.378290    0.557413    11.00000    0.02396    0.01969 =
         0.01697   -0.00103    0.00367   -0.00202
C20   1    0.657318    0.430634    0.514198    11.00000    0.02107    0.01423 =
         0.01858    0.00289   -0.00039    0.00179
C13   1    1.043178    0.860487    0.737684    11.00000    0.01526    0.01704 =
         0.01732   -0.00696   -0.00258    0.00153
AFIX  13
H13   2    1.119779    0.829835    0.734140    11.00000   -1.20000
AFIX   0
C25   1    0.722000    0.056228    0.639064    11.00000    0.03098    0.01128 =
         0.02788    0.00879    0.00323    0.00342
AFIX 137
H25A  2    0.664912    0.003972    0.622413    11.00000   -1.50000
H25B  2    0.698796    0.062588    0.663912    11.00000   -1.50000
H25C  2    0.789719   -0.005661    0.639917    11.00000   -1.50000
AFIX   0
C23   1    0.417531    0.686050    0.619101    11.00000    0.02689    0.02667 =
         0.03090    0.00453    0.01364    0.00143
AFIX 137
H23A  2    0.386026    0.770781    0.602715    11.00000   -1.50000
H23B  2    0.422947    0.722897    0.644775    11.00000   -1.50000
H23C  2    0.370662    0.591414    0.616262    11.00000   -1.50000
AFIX   0
C15   1    0.909499    0.881757    0.806220    11.00000    0.03077    0.03606 =
         0.03395    0.00245    0.01414    0.00550
AFIX 137
H15A  2    0.914826    0.998050    0.804366    11.00000   -1.50000
H15B  2    0.911862    0.851004    0.832257    11.00000   -1.50000
H15C  2    0.840546    0.845713    0.792798    11.00000   -1.50000
AFIX   0

N6    4    0.145826   -0.241731    0.535691    11.00000    0.04671    0.04870 =
         0.03564    0.00390    0.00607   -0.01228
C9    1    1.142387    0.408005    0.588027    11.00000    0.01528    0.02807 =
         0.02855   -0.00242    0.00119    0.00524
AFIX  43
H9    2    1.215653    0.372440    0.588173    11.00000   -1.20000
AFIX   0
C28   1    0.762344    1.037279    0.531508    11.00000    0.05369    0.01364 =
         0.02749    0.00552    0.01035    0.00621
AFIX 137
H28A  2    0.715021    1.018010    0.508503    11.00000   -1.50000
H28B  2    0.834516    1.071895    0.525720    11.00000   -1.50000
H28C  2    0.730115    1.120522    0.545784    11.00000   -1.50000
AFIX   0
C8    1    1.110028    0.490369    0.618329    11.00000    0.01602    0.03195 =
         0.01984   -0.00005   -0.00399    0.00217
AFIX  43
H8    2    1.161593    0.511924    0.639097    11.00000   -1.20000
AFIX   0
C12   1    1.099199    0.296491    0.523856    11.00000    0.02033    0.03563 =
         0.02426   -0.00349    0.00148    0.00438
AFIX 137
H12A  2    1.034635    0.278536    0.506096    11.00000   -1.50000
H12B  2    1.133287    0.193857    0.531002    11.00000   -1.50000
H12C  2    1.151494    0.363557    0.512513    11.00000   -1.50000
AFIX   0
C21   1    0.597501    0.374043    0.479905    11.00000    0.03570    0.02539 =
         0.02119   -0.00700   -0.01008    0.00273
AFIX 137
H21A  2    0.568559    0.465492    0.465181    11.00000   -1.50000
H21B  2    0.536988    0.305768    0.485600    11.00000   -1.50000
H21C  2    0.646746    0.312828    0.465883    11.00000   -1.50000
AFIX   0
C18   1    1.147747    1.186500    0.756790    11.00000    0.02658    0.03314 =
         0.03970   -0.01517   -0.00290   -0.00884
AFIX 137
H18A  2    1.127022    1.196342    0.781910    11.00000   -1.50000
H18B  2    1.158597    1.292982    0.746709    11.00000   -1.50000
H18C  2    1.215713    1.125345    0.757379    11.00000   -1.50000
AFIX   0
C17   1    0.902786    1.176630    0.732665    11.00000    0.02859    0.02248 =
         0.03748   -0.00296   -0.00327    0.00229
AFIX 137
H17A  2    0.843732    1.113012    0.719723    11.00000   -1.50000
H17B  2    0.901102    1.284518    0.722261    11.00000   -1.50000
H17C  2    0.893115    1.182349    0.758984    11.00000   -1.50000
AFIX   0

C27   1    0.121949   -0.169587    0.560298    11.00000    0.03723    0.04184 =
         0.03031    0.00652    0.00492   -0.01862
C19   1    1.061054    1.105780    0.677522    11.00000    0.04737    0.03116 =
         0.03415   -0.00423    0.01180   -0.01421
AFIX 137
H19A  2    1.131483    1.058130    0.673578    11.00000   -1.50000
H19B  2    1.061727    1.219548    0.671369    11.00000   -1.50000
H19C  2    1.002558    1.052480    0.661678    11.00000   -1.50000
AFIX   0
C16   1    1.153619    0.836318    0.816332    11.00000    0.02974    0.08565 =
         0.01779   -0.00187   -0.00038    0.00518
AFIX 137
H16A  2    1.215096    0.777964    0.807830    11.00000   -1.50000
H16B  2    1.145062    0.805188    0.841791    11.00000   -1.50000
H16C  2    1.167709    0.951206    0.815374    11.00000   -1.50000
AFIX   0

C26   1    0.093003   -0.081119    0.592069    11.00000    0.06130    0.04510 =
         0.04397   -0.00320    0.02181   -0.01472
AFIX 137
H26A  2    0.104911    0.033011    0.588293    11.00000   -1.50000
H26B  2    0.138609   -0.116856    0.614292    11.00000   -1.50000
H26C  2    0.015946   -0.099781    0.595072    11.00000   -1.50000
AFIX   0

C14   1    1.005651    0.568574    0.784702    11.00000    0.11483    0.02274 =
         0.02855    0.00351    0.01060    0.01255
AFIX 137
H14A  2    0.939894    0.542541    0.768133    11.00000   -1.50000
H14B  2    0.997274    0.530131    0.809646    11.00000   -1.50000
H14C  2    1.069170    0.517191    0.775747    11.00000   -1.50000
AFIX   0
HKLF 4

REM  ail-1_a.res in P2(1)/n
REM R1 =  0.0772 for    6951 Fo > 4sig(Fo)  and  0.1012 for all    8879 data
REM    436 parameters refined using      0 restraints

END

WGHT      0.0163     20.7149

REM Highest difference peak  2.501,  deepest hole -1.640,  1-sigma level  0.132
Q1    1   0.8318  0.5382  0.5914  11.00000  0.05    2.50
;
_shelx_res_checksum                20116
_shelx_hkl_file
;
   0  -8  26  269.96   46.16
   0  -8  27   31.29   16.83
   0  -8  28  106.78   29.39
   0  -8  29    6.74   13.03
   0  -8  30   21.02   16.17
   0  -8  31    4.69   10.73
   0  -8  32  239.57   47.03
   0  -8  33  -12.48    6.37
   0  -7  16   14.69   11.62
   0  -7  17   48.32   17.35
   0  -7  18    2.98    6.67
   0  -7  19    6.50    9.22
   0  -7  20   44.67   17.65
   0  -7  21   36.17   15.14
   0  -7  22   27.35   15.74
   0  -7  23  152.51   31.89
   0  -7  24  130.39   30.06
   0  -7  25  139.85   31.97
   0  -7  26   45.42   22.07
   0  -7  27  354.36   50.98
   0  -7  28   16.42   14.41
   0  -7  29   20.91   16.55
   0  -7  30  153.79   34.88
   0  -7  31   75.92   25.88
   0  -7  32   38.74   20.75
   0  -7  33  213.97   43.63
   0  -7  34   47.15   22.60
   0  -7  35  142.43   37.34
   0  -6  10  355.82   36.83
   0  -6  11   10.67    8.77
   0  -6  12   63.34   18.73
   0  -6  13  949.99   63.42
   0  -6  14    9.89   12.64
   0  -6  15  139.70   27.66
   0  -6  16  656.94   55.59
   0  -6  17   77.18   21.06
   0  -6  18   10.74    9.89
   0  -6  19  232.95   34.40
   0  -6  20   82.03   23.52
   0  -6  21  283.33   39.75
   0  -6  22  244.32   37.81
   0  -6  23  199.50   33.85
   0  -6  24   14.10   13.10
   0  -6  25  174.15   35.00
   0  -6  26  294.89   44.42
   0  -6  27   27.47   15.30
   0  -6  28   94.36   28.06
   0  -6  29  407.20   54.62
   0  -6  30   89.91   26.36
   0  -6  31  125.75   31.53
   0  -6  32   78.81   27.74
   0  -6  33   17.99   15.02
   0  -6  34   14.15   16.57
   0  -6  35  179.22   39.81
   0  -6  36   26.83   20.72
   0  -6  37   87.22   29.52
   0  -6  38   84.94   30.68
   0  -5   7   70.40   14.70
   0  -5  -7   65.80   11.66
   0  -5   8  907.98   52.21
   0  -5  -8  843.36   37.83
   0  -5   9   41.31   15.64
   0  -5  -9   24.29    6.15
   0  -5  10 1575.16   71.75
   0  -5 -10 1490.91   49.63
   0  -5  11   44.60   16.41
   0  -5 -11    1.83    2.38
   0  -5  12  394.76   37.70
   0  -5  13   34.79   14.30
   0  -5  14  160.71   25.02
   0  -5  15   96.91   20.32
   0  -5  16   23.36   12.05
   0  -5  17  231.04   32.10
   0  -5  18  200.31   30.27
   0  -5  19   52.87   17.39
   0  -5  20   97.79   22.51
   0  -5  21  236.38   34.93
   0  -5  22   21.08   15.21
   0  -5  23  265.13   38.74
   0  -5  24  183.55   33.30
   0  -5  25    5.16   12.62
   0  -5  26  163.01   33.69
   0  -5  27  250.08   41.09
   0  -5  28  250.22   41.00
   0  -5  29   28.13   17.03
   0  -5  30  223.52   41.69
   0  -5  31  209.58   39.86
   0  -5  32   -5.25    8.66
   0  -5  33   -7.13    8.18
   0  -5  34  220.64   42.36
   0  -5  35   -9.49    8.16
   0  -5  36  227.79   44.07
   0  -5  37   -0.72   10.33
   0  -5  38  115.69   32.70
   0  -5  39   10.75   16.15
   0  -5  40  247.38   49.05
   0  -4   4   62.69   11.87
   0  -4  -4   67.16   11.22
   0  -4   5   74.78   13.01
   0  -4  -5   64.08    9.90
   0  -4   6  310.15   26.76
   0  -4  -6  318.38   21.62
   0  -4   7 2329.50   75.02
   0  -4  -7 2367.38   58.36
   0  -4   8   54.83   16.21
   0  -4   9 1002.36   52.03
   0  -4  10   47.41   14.01
   0  -4  11  659.66   44.22
   0  -4  12  218.12   27.85
   0  -4  13  226.71   27.96
   0  -4  14  110.65   24.44
   0  -4  15 1508.76   72.96
   0  -4  16  257.94   35.70
   0  -4  17  747.95   54.34
   0  -4  18   87.69   23.97
   0  -4  19  534.02   47.62
   0  -4  20   60.50   19.62
   0  -4  21   73.86   19.69
   0  -4  22   31.37   17.08
   0  -4  23  241.30   37.51
   0  -4  24  719.63   61.66
   0  -4  25  171.50   32.52
   0  -4  26  118.96   27.48
   0  -4  27   27.20   14.41
   0  -4  28    2.06   11.29
   0  -4  29  179.65   34.06
   0  -4  30    5.77   14.12
   0  -4  31  102.37   26.44
   0  -4  32   19.63   14.88
   0  -4  33   98.18   26.39
   0  -4  34   47.61   22.09
   0  -4  35  120.16   31.66
   0  -4  36   21.82   11.99
   0  -4  37   14.43   10.84
   0  -4  38   17.69   17.52
   0  -4  39   53.37   21.87
   0  -4  40   25.75   21.61
   0  -4  41  198.76   44.53
   0  -3   1   43.38    9.56
   0  -3   2    2.57    2.94
   0  -3  -2    3.15    3.47
   0  -3   2    4.67    3.67
   0  -3   3 1001.93   44.53
   0  -3   3 1107.61   39.95
   0  -3   3 1066.12   46.31
   0  -3  -3 1026.04   35.92
   0  -3   4 1472.41   53.91
   0  -3   4 1426.08   47.61
   0  -3  -4 1425.94   40.52
   0  -3   5 1173.15   48.16
   0  -3   5 1120.30   43.91
   0  -3   6 1926.96   60.60
   0  -3   6 1867.55   58.94
   0  -3   7  908.70   41.61
   0  -3   7  858.70   41.93
   0  -3   8  854.90   40.56
   0  -3   8  841.15   42.41
   0  -3   9    1.17    3.65
   0  -3   9   20.68   13.09
   0  -3  10   52.21   10.70
   0  -3  10   69.00   14.02
   0  -3  11    9.57    6.55
   0  -3  11   19.64   11.06
   0  -3  12  551.60   30.25
   0  -3  12  509.12   37.22
   0  -3  13  216.26   18.67
   0  -3  13  241.80   27.79
   0  -3  14  535.49   28.70
   0  -3  14  509.50   39.42
   0  -3  15   12.17    4.86
   0  -3 -15   10.85    4.61
   0  -3  16   69.42   10.26
   0  -3  16   92.80   19.43
   0  -3 -16   61.54   11.00
   0  -3  17   58.95    9.01
   0  -3 -17   59.56   10.96
   0  -3  18 1889.71   48.62
   0  -3  18 1694.76   78.97
   0  -3  19   12.52    4.27
   0  -3  19  169.10   31.22
   0  -3  20  304.28   18.58
   0  -3  20  365.50   38.39
   0  -3  21   24.24    5.00
   0  -3  21   68.57   21.47
   0  -3  22  298.26   17.56
   0  -3  22  270.66   34.40
   0  -3  23    9.78    3.42
   0  -3  23   77.27   23.02
   0  -3  24  542.52   52.56
   0  -3  25  109.36   26.37
   0  -3  26  186.30   32.10
   0  -3  27  175.20   31.76
   0  -3  28  244.56   37.51
   0  -3  29   45.21   22.84
   0  -3  30  492.48   55.54
   0  -3  31  450.68   54.61
   0  -3  32  117.55   29.74
   0  -3  33   42.78   23.72
   0  -3  34  398.99   53.61
   0  -3  35   26.68   16.32
   0  -3  36   27.08   17.98
   0  -3  37  315.22   50.04
   0  -3  38   18.97   16.34
   0  -3  39   28.42   18.02
   0  -3  40  231.22   45.18
   0  -3  41   18.62   15.67
   0  -3  42   10.95   15.82
   0  -3  43   78.27   28.56
   0  -2   0  182.71   16.89
   0  -2   1 2875.84   48.18
   0  -2   1 2903.69   63.39
   0  -2  -1 2824.23   52.52
   0  -2  -1 2910.36   65.85
   0  -2   2 1906.65   42.29
   0  -2  -2 1928.40   39.75
   0  -2   2 1964.95   51.06
   0  -2  -2 1920.93   54.58
   0  -2   3 1095.39   37.80
   0  -2   3 1102.23   34.38
   0  -2  -3 1102.35   42.18
   0  -2   3 1152.25   38.64
   0  -2   4 1393.88   42.52
   0  -2   4 1347.03   40.34
   0  -2  -4 1352.28   48.00
   0  -2   5  339.97   21.75
   0  -2   5  355.57   22.20
   0  -2  -5  371.77   26.92
   0  -2   6 2148.28   51.21
   0  -2   6 2040.34   55.56
   0  -2  -6 2183.41   62.80
   0  -2   7 1196.47   37.86
   0  -2   7 1132.23   43.18
   0  -2  -7 1227.04   47.59
   0  -2   8  550.30   25.22
   0  -2   8  525.53   30.78
   0  -2  -8  535.62   21.19
   0  -2  -8  545.85   32.18
   0  -2   9   -0.33    2.28
   0  -2  -9    3.56    6.00
   0  -2  -9    0.32    1.82
   0  -2  10  375.54   19.87
   0  -2 -10  356.84   19.87
   0  -2  10  362.34   27.09
   0  -2 -10  349.71   26.53
   0  -2  11    6.18    2.53
   0  -2 -11    6.02    2.80
   0  -2 -11    0.94    3.83
   0  -2  12  122.87   10.77
   0  -2 -12  122.94   13.18
   0  -2  13 1276.39   33.70
   0  -2 -13 1315.44   44.31
   0  -2  13 1265.59   56.20
   0  -2  14   50.82    6.46
   0  -2 -14   63.24   10.63
   0  -2 -14   58.04    6.31
   0  -2  15  263.95   14.46
   0  -2 -15  245.92   21.08
   0  -2 -15  273.32   14.81
   0  -2  16  796.32   25.12
   0  -2  16  763.69   48.62
   0  -2 -16  767.17   26.81
   0  -2  17   86.19    8.07
   0  -2  17  132.23   23.35
   0  -2  18   38.68    5.94
   0  -2  18   51.07   15.46
   0  -2  19  138.72   28.20
   0  -2  20 1066.54   62.50
   0  -2  21  472.05   45.35
   0  -2  22 1186.99   70.26
   0  -2  23  278.35   36.84
   0  -2  24   78.49   19.95
   0  -2  25  166.69   28.58
   0  -2  26   56.66   20.13
   0  -2  27  365.12   45.29
   0  -2  28  906.44   69.57
   0  -2  29   91.16   26.10
   0  -2  30   12.08   10.65
   0  -2  31   50.87   18.55
   0  -2  32  164.50   31.93
   0  -2  33  114.71   28.09
   0  -2  34    4.78    9.26
   0  -2  35  130.99   30.38
   0  -2  36   17.84   15.25
   0  -2  37   14.75   12.98
   0  -2  38  290.95   48.14
   0  -2  39  416.52   57.94
   0  -2  40   18.65   16.56
   0  -2  41    5.23    6.28
   0  -2  42   32.70   20.22
   0  -2  43    9.02   16.86
   0  -2  44  109.64   32.09
   0  -1   5 2332.35   35.80
   0  -1   5 2273.37   47.69
   0  -1  -5 2279.48   35.63
   0  -1  -5 2281.43   47.85
   0  -1   6  958.51   22.42
   0  -1  -6  964.16   25.85
   0  -1   6 1041.16   35.13
   0  -1  -6  975.26   32.65
   0  -1   7  306.50   12.02
   0  -1   7  339.62   21.67
   0  -1  -7  301.51   16.29
   0  -1  -7  333.83   19.80
   0  -1   8  146.41    8.20
   0  -1   8  157.08   14.40
   0  -1  -8  148.50   12.43
   0  -1   8  191.40   17.92
   0  -1  -8  175.69   14.88
   0  -1   9  918.33   19.71
   0  -1   9  908.39   33.38
   0  -1   9  935.68   38.74
   0  -1  -9  944.20   32.97
   0  -1  -9  930.56   34.24
   0  -1  10  419.14   13.18
   0  -1  10  456.27   25.44
   0  -1 -10  442.12   24.70
   0  -1 -10  442.63   25.24
   0  -1  11 4115.38   41.44
   0  -1  11 4065.16   74.76
   0  -1  11 4180.31   89.32
   0  -1 -11 4189.88   77.95
   0  -1 -11 4010.39   74.99
   0  -1  12  635.22   31.06
   0  -1 -12  594.13   33.02
   0  -1 -12  659.03   31.68
   0  -1  13  544.16   28.91
   0  -1 -13  550.68   32.06
   0  -1  13  582.89   36.36
   0  -1 -13  535.16   28.43
   0  -1  14   72.06   12.16
   0  -1 -14   69.01   13.08
   0  -1 -14   79.71   12.92
   0  -1  15  845.31   38.18
   0  -1  15  914.63   49.08
   0  -1 -15  850.02   37.74
   0  -1  16  509.07   30.30
   0  -1 -16  486.22   29.76
   0  -1  17 1280.01   48.71
   0  -1  17 1277.88   61.93
   0  -1 -17 1282.96   48.10
   0  -1  18  339.90   34.54
   0  -1 -18  275.24   23.14
   0  -1  19  120.06   21.75
   0  -1 -19  106.43   14.63
   0  -1  20  307.09   36.39
   0  -1 -20  226.11   21.84
   0  -1  21 1017.90   60.76
   0  -1 -21 1026.29   46.47
   0  -1  22  384.98   40.66
   0  -1 -22  295.88   25.49
   0  -1  23  385.79   39.94
   0  -1  24  231.27   32.45
   0  -1  25   91.34   21.90
   0  -1  26  167.33   30.97
   0  -1  27  689.72   57.67
   0  -1  28  275.60   38.26
   0  -1  29  184.04   31.62
   0  -1  30   68.84   18.94
   0  -1  31    5.86    5.77
   0  -1  32   57.41   23.54
   0  -1  33  560.48   59.49
   0  -1  34   23.65   16.05
   0  -1  35   30.86   18.91
   0  -1  36  128.55   30.73
   0  -1  37  282.49   45.36
   0  -1  38  130.43   33.28
   0  -1  39  287.26   47.38
   0  -1  40   37.66   19.55
   0  -1  41   72.19   24.57
   0  -1  42   11.46   11.21
   0  -1  43  126.72   33.10
   0  -1  44    2.34    5.03
   0  -1  45    1.72    6.10
   0  -1  46   17.95   15.87
   0   0  -6 7617.07   83.39
   0   0   7  182.60    9.33
   0   0  -7  430.08   16.18
   0   0  -7   47.86   11.24
   0   0   7  283.70   24.34
   0   0   7  304.99   18.51
   0   0  -7   45.40   13.17
   0   0  -7   37.14   13.71
   0   0  -7  203.69    9.56
   0   0   8 1636.15   28.20
   0   0  -8 1632.99   28.91
   0   0  -8 1637.47   28.47
   0   0   8 1620.86   30.51
   0   0  -8 1662.53   45.65
   0   0   8 1710.94   35.83
   0   0  -8 1782.30   37.81
   0   0   8 1691.35   44.97
   0   0  -8 1652.09   29.57
   0   0   9  123.59    9.57
   0   0   9   11.29    5.75
   0   0  -9   26.98    7.14
   0   0   9  151.22   15.14
   0   0  -9    6.62    6.98
   0   0   9   74.94   15.71
   0   0  -9   18.04    6.57
   0   0  -9   22.53    6.68
   0   0  10 1445.71   29.56
   0   0  10 1417.75   32.25
   0   0 -10 1491.49   31.08
   0   0 -10 1460.12   29.97
   0   0 -10 1590.08   40.16
   0   0  10 1521.32   38.22
   0   0  10 1446.02   46.78
   0   0 -10 1516.44   48.54
   0   0 -10 1446.95   31.42
   0   0 -11   13.16    5.25
   0   0  11   19.47    5.75
   0   0 -11   30.55    7.86
   0   0  11   39.50   12.11
   0   0 -11   18.91    8.55
   0   0 -11   13.72    7.74
   0   0 -11   16.45    6.03
   0   0  12   85.58    7.87
   0   0 -12   98.48    8.90
   0   0 -12  102.70    8.90
   0   0  12   96.51    9.28
   0   0  12  105.81   14.18
   0   0  12   97.48   10.59
   0   0 -12  102.24   11.36
   0   0 -12  108.80   14.65
   0   0 -12  105.53    9.43
   0   0 -13   13.08    5.25
   0   0 -13    6.63    3.89
   0   0 -13   24.57    6.47
   0   0  13   13.00    5.43
   0   0  13   28.87   13.20
   0   0 -14  636.72   23.94
   0   0 -14  602.74   23.22
   0   0  14  619.47   25.42
   0   0  14  657.48   29.99
   0   0  14  654.57   38.11
   0   0 -14  617.64   24.14
   0   0 -15   22.49    7.09
   0   0 -15   13.18    6.02
   0   0  15   13.69    6.46
   0   0 -16  738.50   27.27
   0   0 -16  755.79   27.90
   0   0  16  742.82   30.11
   0   0  16  753.74   34.53
   0   0  16  747.47   43.82
   0   0 -16  774.84   28.95
   0   0 -17   38.22    8.99
   0   0  17   24.97    7.58
   0   0 -17   20.11    6.73
   0   0  17   60.60   18.47
   0   0  17   71.47   15.20
   0   0 -17   35.36    8.45
   0   0 -18   71.24    9.52
   0   0  18   76.22   11.28
   0   0 -18   70.73    9.23
   0   0  18   98.76   18.54
   0   0  18   78.63   12.07
   0   0 -18   84.77   10.79
   0   0  19   17.93    7.04
   0   0 -19   18.24    7.10
   0   0 -19   23.13    7.08
   0   0  19   27.07    9.80
   0   0  19   39.39   14.20
   0   0 -19   24.32    6.99
   0   0 -20  148.88   13.78
   0   0 -20  146.80   13.74
   0   0  20  154.24   15.63
   0   0  20  181.14   24.58
   0   0  20  143.05   16.73
   0   0 -20  169.39   15.11
   0   0  21   12.73    5.80
   0   0 -21   16.65    7.06
   0   0 -21   15.37    6.64
   0   0  21   46.76   13.66
   0   0  21   25.27   14.11
   0   0 -21   16.90    6.79
   0   0 -22  324.16   21.44
   0   0 -22  326.73   20.78
   0   0  22  355.08   24.91
   0   0  22  318.18   34.01
   0   0  22  341.24   27.64
   0   0 -22  359.87   23.06
   0   0 -23   12.46    5.58
   0   0  23   11.75    5.73
   0   0 -23   12.95    6.56
   0   0 -23   13.74    5.77
   0   0 -24  204.79   17.61
   0   0  24  199.25   28.04
   0   0 -24  209.37   18.02
   0   0 -25   12.87    5.07
   0   0 -25   15.70    7.04
   0   0 -26  952.73   29.82
   0   0  26  873.44   61.66
   0   0 -26  897.92   38.38
   0   0 -27   28.85    6.02
   0   0  27   28.98   14.76
   0   0 -27   24.85    8.03
   0   0 -28   11.08    3.72
   0   0  28    9.12    7.48
   0   0 -29    0.15    1.52
   0   0  29    4.77    6.65
   0   0  30   22.40   13.06
   0   0  31   30.23   17.81
   0   0  32  386.73   47.23
   0   0  33   47.69   20.61
   0   0  34  639.83   62.55
   0   0  35   32.19   17.71
   0   0  36  286.12   43.06
   0   0  37   34.40   19.77
   0   0  38  485.23   58.26
   0   0  39   23.31   16.72
   0   0  40   14.97   10.56
   0   0  41   23.73   13.83
   0   0  42  258.43   45.78
   0   0  43    5.42    9.66
   0   0  44  177.89   38.21
   0   0  45    0.16    5.49
   0   0  46   38.12   19.72
   0   0  47    5.22    6.00
   0   1  -5 2271.84   35.62
   0   1  -5 2328.58   46.92
   0   1  -5 2270.64   48.95
   0   1   5 2339.19   35.66
   0   1   5 2340.65   48.20
   0   1  -6  899.86   22.42
   0   1  -6  997.29   31.55
   0   1  -6  970.45   34.45
   0   1   6  928.28   25.27
   0   1   6  960.41   31.75
   0   1  -7  284.51   12.38
   0   1  -7  323.13   18.60
   0   1  -7  290.81   19.93
   0   1   7  308.58   16.16
   0   1   7  304.99   18.36
   0   1  -8  147.30    8.89
   0   1  -8  160.62   13.50
   0   1   8  145.81   12.25
   0   1  -8  143.67   14.82
   0   1   8  146.83   13.32
   0   1  -9  899.27   21.61
   0   1  -9  973.33   33.50
   0   1   9  927.86   32.56
   0   1  -9  919.91   39.46
   0   1   9  954.91   34.11
   0   1 -10  431.57   15.20
   0   1 -10  416.58   22.75
   0   1  10  434.32   25.81
   0   1 -10  424.22   28.25
   0   1  10  476.20   24.80
   0   1 -11 4011.26   45.62
   0   1  11 4172.43   63.50
   0   1  11 4107.83   46.48
   0   1 -11 4096.05   72.63
   0   1 -11 4193.43   91.00
   0   1  11 4050.01   76.67
   0   1  11 4103.36   74.16
   0   1 -12  620.88   18.59
   0   1  12  607.45   25.16
   0   1 -12  584.35   28.77
   0   1  12  563.38   17.88
   0   1  12  591.98   31.59
   0   1  12  599.81   28.12
   0   1  12  613.91   29.78
   0   1 -13  520.57   16.71
   0   1  13  536.80   23.98
   0   1 -13  527.29   27.51
   0   1  13  526.41   18.07
   0   1  13  537.92   27.47
   0   1  13  496.34   29.69
   0   1  13  554.11   28.57
   0   1 -14   60.32    6.14
   0   1 -14   90.57    7.89
   0   1  14   76.90   11.71
   0   1  14   58.46    6.48
   0   1 -14   53.66   10.33
   0   1  14   71.63   10.11
   0   1  14   88.71   16.45
   0   1  14   62.15    9.63
   0   1 -15  760.34   21.73
   0   1 -15  817.55   21.78
   0   1 -15  877.17   36.69
   0   1  15  801.82   25.06
   0   1  15  811.02   31.80
   0   1  15  832.70   35.76
   0   1  15  853.94   42.85
   0   1  15  816.15   36.51
   0   1  16  500.85   28.65
   0   1 -16  549.40   18.18
   0   1  16  492.35   20.42
   0   1 -16  505.31   29.75
   0   1  16  472.65   24.55
   0   1  16  534.12   29.95
   0   1  16  536.45   37.23
   0   1 -16  460.44   17.16
   0   1 -17 1298.00   28.15
   0   1  17 1296.23   46.66
   0   1  17 1218.50   39.63
   0   1 -17 1301.93   47.45
   0   1  17 1239.81   33.35
   0   1  17 1268.17   47.39
   0   1  17 1276.58   56.20
   0   1 -17 1257.67   28.79
   0   1  18  252.99   21.07
   0   1 -18  276.12   13.66
   0   1  18  232.10   15.17
   0   1  18  228.06   18.12
   0   1 -18  265.68   23.06
   0   1  18  264.80   22.10
   0   1  18  276.51   29.44
   0   1 -18  270.53   13.79
   0   1 -19  101.75    8.46
   0   1  19  105.66   13.88
   0   1  19   94.86   11.51
   0   1 -19   97.79   14.02
   0   1  19   81.24    9.54
   0   1  19   97.97   14.28
   0   1  19  104.13   18.63
   0   1 -19   85.43    8.25
   0   1 -20  241.78   13.09
   0   1  20  240.20   22.49
   0   1 -20  228.04   21.00
   0   1 -20  230.28   17.78
   0   1  20  212.06   15.70
   0   1  20  207.16   16.96
   0   1  20  220.75   22.57
   0   1  20  263.97   29.73
   0   1 -20  228.56   13.12
   0   1 -21 1035.65   26.96
   0   1  21 1051.20   45.52
   0   1  21 1061.37   38.63
   0   1 -21 1114.26   46.67
   0   1  21 1023.98   35.21
   0   1 -21 1024.54   38.78
   0   1  21 1003.39   56.06
   0   1  21 1022.09   46.92
   0   1 -21 1019.40   28.08
   0   1  22  291.14   24.50
   0   1 -22  328.21   15.43
   0   1  22  283.39   19.34
   0   1 -22  304.12   25.43
   0   1 -22  284.14   21.26
   0   1  22  326.85   33.83
   0   1  22  281.24   26.94
   0   1 -22  293.89   15.64
   0   1  23  338.64   26.17
   0   1 -23  325.79   15.50
   0   1 -23  340.18   23.28
   0   1  23  301.27   20.16
   0   1 -23  355.86   26.85
   0   1  23  300.94   27.00
   0   1  23  323.85   33.97
   0   1 -23  346.28   16.89
   0   1  24  191.97   20.06
   0   1 -24  189.38   11.96
   0   1  24  165.48   15.35
   0   1 -24  207.72   21.61
   0   1 -24  178.71   17.32
   0   1  24  151.91   19.67
   0   1  24  213.13   28.89
   0   1 -24  161.85   11.67
   0   1 -25   75.79    7.80
   0   1  25   67.67   12.57
   0   1  25   63.64   10.23
   0   1 -25   78.36   11.51
   0   1 -25   78.56   13.38
   0   1  25   56.16   16.09
   0   1  25   69.33   13.20
   0   1 -25   67.18    7.79
   0   1 -26  130.47   10.13
   0   1  26  127.71   17.63
   0   1 -26  143.80   18.21
   0   1 -26  125.42   15.05
   0   1  26  121.71   13.94
   0   1  26  114.40   23.66
   0   1  26  122.03   19.84
   0   1 -26  119.49   10.09
   0   1 -27  693.43   23.12
   0   1  27  689.67   53.74
   0   1  27  642.32   42.60
   0   1 -27  723.58   40.41
   0   1  27  651.37   32.86
   0   1 -28  225.00   13.11
   0   1 -28  270.72   25.38
   0   1  28  248.82   34.06
   0   1  28  263.66   29.46
   0   1 -29  166.57   20.42
   0   1  29  203.50   31.13
   0   1  29  163.44   23.23
   0   1 -30   66.86   12.77
   0   1  30   73.24   15.47
   0   1  30   84.68   20.99
   0   1 -31   18.44    8.49
   0   1  31   24.71    9.72
   0   1  31   24.53   12.33
   0   1 -32   32.16   10.95
   0   1  32   50.90   22.22
   0   1  32   52.91   18.92
   0   1 -33  647.25   41.32
   0   1  33  596.81   58.08
   0   1  33  608.60   46.78
   0   1 -34   25.69    9.67
   0   1  34   35.11   16.21
   0   1  34   30.39   17.61
   0   1  35   36.83   16.90
   0   1  36  131.85   29.39
   0   1  37  294.78   43.47
   0   1  38  104.24   26.91
   0   1  39  329.58   47.76
   0   1  40    8.04    7.42
   0   1  41   30.64   13.57
   0   1  42   36.26   17.92
   0   1  43  133.38   32.64
   0   1  44   -5.79    7.44
   0   1  45    7.22   11.82
   0   1  46   37.33   19.37
   0   1  47   46.03   22.61
   0   1  48   36.86   20.39
   0   2   0  139.79   10.86
   0   2   0   67.98    9.29
   0   2   1 2873.88   39.79
   0   2  -1 2954.41   48.43
   0   2   1 2887.06   51.01
   0   2   1 2903.11   65.59
   0   2  -1 2919.99   61.31
   0   2  -1 2943.35   63.79
   0   2  -2 1858.86   41.70
   0   2  -2 1892.98   50.05
   0   2   2 1895.49   54.32
   0   2  -2 1892.04   53.60
   0   2  -3 1106.50   34.65
   0   2   3 1201.52   43.85
   0   2  -3 1168.58   38.61
   0   2  -4 1423.23   41.45
   0   2   4 1454.14   48.93
   0   2  -4 1420.70   42.57
   0   2  -5  358.54   22.61
   0   2   5  345.83   12.40
   0   2   5  396.97   28.44
   0   2  -6 2304.39   62.10
   0   2   6 2310.93   35.06
   0   2  -6 2214.48   57.97
   0   2   6 2266.02   63.73
   0   2  -6 2260.68   50.58
   0   2  -7 1231.84   45.96
   0   2   7 1218.93   28.55
   0   2  -7 1242.04   45.58
   0   2  -7 1247.48   37.10
   0   2   7 1192.57   46.95
   0   2  -8  539.67   30.80
   0   2  -8  581.03   32.78
   0   2   8  547.59   20.86
   0   2   8  552.65   32.91
   0   2  -8  531.13   23.78
   0   2   9    3.54    6.20
   0   2  -9    5.11    4.86
   0   2  -9    1.09    3.88
   0   2   9   -0.32    1.70
   0   2  -9   10.46    5.34
   0   2 -10  350.36   20.18
   0   2 -10  362.80   26.81
   0   2  10  363.63   19.75
   0   2 -10  358.39   18.68
   0   2  10  365.03   27.20
   0   2  11   -0.22    4.07
   0   2 -11   10.32    5.73
   0   2 -11    4.57    4.50
   0   2  11    4.53    3.83
   0   2 -11   15.76    5.35
   0   2 -12  175.65   15.21
   0   2 -12  115.32   15.43
   0   2  12  128.52   14.23
   0   2  12  132.60   18.15
   0   2 -12  153.55   12.90
   0   2 -13 1263.18   37.23
   0   2 -13 1298.85   51.74
   0   2  13 1220.95   43.58
   0   2  13 1261.72   52.44
   0   2  14   72.36   15.63
   0   2 -14   95.04   12.18
   0   2 -14   66.30   14.78
   0   2  14   68.24   14.08
   0   2 -15  281.78   17.89
   0   2 -15  269.60   24.99
   0   2  15  268.33   23.70
   0   2  15  289.83   26.13
   0   2 -16  756.87   28.89
   0   2 -16  793.82   42.67
   0   2  16  774.31   39.74
   0   2  16  777.95   43.85
   0   2 -17   94.36   10.88
   0   2  17  100.04   17.13
   0   2  17  103.34   16.29
   0   2  17   81.47   12.16
   0   2 -17   94.72   16.73
   0   2  18   35.50   10.90
   0   2  18   35.00   10.70
   0   2 -18   45.26    7.68
   0   2  18   31.17    8.00
   0   2 -18   43.35   11.53
   0   2  18   30.42    5.81
   0   2  19   26.29   11.53
   0   2 -19   29.25    8.65
   0   2  19    4.70    2.54
   0   2 -19    6.85   10.52
   0   2  19    5.60    4.76
   0   2  19   14.80   11.62
   0   2 -20  996.89   32.34
   0   2  20  996.44   43.43
   0   2 -20 1058.83   51.70
   0   2  20  996.07   29.60
   0   2  20 1018.64   48.32
   0   2  20  967.07   51.27
   0   2  20 1028.46   51.46
   0   2 -21  294.81   18.30
   0   2  21  266.52   28.05
   0   2 -21  213.62   11.57
   0   2  21  232.60   15.06
   0   2  21  266.45   23.20
   0   2 -21  287.63   29.07
   0   2  21  342.67   32.85
   0   2  21  278.40   27.54
   0   2  22 1178.37   57.53
   0   2 -22 1159.16   34.62
   0   2  22 1149.89   33.81
   0   2 -22 1233.81   58.02
   0   2  22 1141.68   47.96
   0   2  22 1165.27   53.68
   0   2  22 1167.28   59.37
   0   2 -22 1048.62   23.93
   0   2  23  184.39   24.12
   0   2 -23  201.18   15.13
   0   2  23  189.70   26.18
   0   2  23  199.30   24.45
   0   2  23  168.39   19.85
   0   2 -23  196.85   25.23
   0   2  23  157.33   13.32
   0   2 -24   63.35    8.27
   0   2  24   68.69   14.29
   0   2  24   72.29   14.60
   0   2  24   67.16   16.92
   0   2  24   62.40   12.47
   0   2 -24   65.41   14.67
   0   2  24   61.21    8.26
   0   2 -25  178.63   13.19
   0   2  25  156.19   21.78
   0   2  25  157.23   23.48
   0   2  25  211.63   24.37
   0   2 -25  172.07   22.57
   0   2  25  166.86   19.03
   0   2  25  168.20   13.77
   0   2  26   18.96   11.41
   0   2  26   22.49   11.78
   0   2  26   34.60   13.73
   0   2  26   11.55    4.15
   0   2  26   12.90    6.54
   0   2 -26   12.99    9.36
   0   2  27  324.34   31.94
   0   2  27  349.94   38.32
   0   2  27  352.75   33.83
   0   2 -27  324.44   31.86
   0   2  27  241.40   22.45
   0   2  28  826.54   50.90
   0   2  28  911.55   52.50
   0   2  28  892.66   61.07
   0   2  28  836.97   41.51
   0   2 -28  891.95   52.85
   0   2  29   45.35   13.66
   0   2  29   55.88   14.13
   0   2  29   56.69   19.82
   0   2  29   56.77   12.56
   0   2 -29   68.34   17.06
   0   2  30    8.68    6.32
   0   2  30   10.66    9.54
   0   2  30   18.50    9.05
   0   2 -30    7.25    5.43
   0   2  31   38.04   11.43
   0   2  31   64.52   16.84
   0   2  31   43.49   16.46
   0   2 -31   56.96   14.20
   0   2  32  167.54   23.32
   0   2 -32  166.54   23.58
   0   2  32  177.81   29.54
   0   2  32  165.66   24.85
   0   2 -33   86.78   17.39
   0   2  33   81.86   17.47
   0   2  33   73.20   19.46
   0   2 -34   -0.61    4.53
   0   2  34    6.55    8.94
   0   2  34   11.23    9.60
   0   2 -35  171.49   24.77
   0   2  35  140.35   28.08
   0   2  35  134.93   22.57
   0   2  36   -5.98    8.41
   0   2  36    6.84    5.21
   0   2  37   -3.67    6.36
   0   2  37    9.67   14.29
   0   2  38  302.24   37.38
   0   2  38  269.29   41.53
   0   2  39  499.34   57.12
   0   2  39  480.94   46.80
   0   2  40   17.74   12.44
   0   2  40   23.65   16.91
   0   2  41   19.44   13.05
   0   2  42   22.52   11.84
   0   2  43   -9.88   11.41
   0   2  44  114.35   31.19
   0   2  45  167.04   38.17
   0   2  46   90.61   27.93
   0   2  47   46.14   20.86
   0   2  48   51.92   23.67
   0   3   0   -1.49    1.42
   0   3   0   -1.62    3.98
   0   3   0   -2.58    3.90
   0   3   1   30.75    5.09
   0   3  -1   33.59    6.19
   0   3   1   33.61    9.14
   0   3  -1   27.63    6.75
   0   3  -1   46.83   10.58
   0   3  -2    5.28    3.37
   0   3   2    4.41    1.88
   0   3  -2   -0.16    3.93
   0   3   2   36.58   13.12
   0   3  -2   44.30   12.99
   0   3   3 1086.48   26.24
   0   3  -3 1064.36   38.33
   0   3   3 1122.62   51.26
   0   3  -3 1138.15   48.37
   0   3  -3 1116.86   50.51
   0   3  -4 1435.52   46.92
   0   3  -4 1508.13   54.74
   0   3   4 1594.90   62.15
   0   3  -4 1409.09   59.86
   0   3  -5 1158.00   44.64
   0   3   5 1294.55   58.34
   0   3  -5 1331.01   51.19
   0   3  -6 1993.59   60.85
   0   3   6 1978.51   30.84
   0   3   6 2084.21   73.14
   0   3  -6 2036.29   62.17
   0   3  -7 1014.65   51.97
   0   3   7  914.83   22.59
   0   3  -7  873.80   42.07
   0   3  -7 1042.69   44.80
   0   3   7 1007.05   51.70
   0   3  -8  901.16   47.32
   0   3   8  885.34   24.21
   0   3  -8  941.97   41.33
   0   3   8  918.94   49.93
   0   3  -9   15.67   11.17
   0   3   9    3.04    2.33
   0   3  -9   32.85   11.60
   0   3   9   34.10   15.79
   0   3  10   87.46   17.37
   0   3 -10   71.67   15.53
   0   3  10   64.82    8.09
   0   3 -10   70.87   12.23
   0   3  11   33.00   12.32
   0   3 -11   22.09   13.99
   0   3  11   12.26    5.46
   0   3 -11   34.85   11.07
   0   3  11   11.96    4.23
   0   3 -12  592.86   40.39
   0   3  12  557.83   25.83
   0   3 -12  540.18   29.35
   0   3  12  585.76   41.52
   0   3 -13  211.20   25.15
   0   3  13  177.79   16.08
   0   3 -13  239.21   20.26
   0   3  13  231.87   27.38
   0   3 -14  554.25   39.34
   0   3  14  516.73   27.30
   0   3 -14  503.18   27.66
   0   3  14  549.21   40.91
   0   3  15   31.79   14.18
   0   3 -15   13.76   11.12
   0   3  15   14.09    6.45
   0   3 -15   29.10    8.79
   0   3  16   58.43   14.48
   0   3 -16   63.84   15.00
   0   3  16   51.79   10.54
   0   3 -16   78.72   11.01
   0   3  17   69.79   20.15
   0   3 -17   81.84   23.59
   0   3  17   81.35   15.74
   0   3 -17   76.99   12.64
   0   3 -18 1877.16   75.64
   0   3  18 1771.84   61.32
   0   3  18 1973.20   80.29
   0   3 -18 1793.44   48.83
   0   3  19   36.36   15.33
   0   3 -19   41.71   18.44
   0   3  19   51.20   15.53
   0   3 -19   39.82    9.60
   0   3 -20  336.83   32.94
   0   3  20  282.31   25.85
   0   3  20  301.66   31.64
   0   3 -20  321.48   19.57
   0   3  21   37.16   12.70
   0   3  21   25.81    8.84
   0   3 -21   30.05   12.44
   0   3  21   34.02   11.49
   0   3 -21   27.05    6.06
   0   3 -22  349.14   33.99
   0   3  22  298.05   27.41
   0   3  22  303.43   28.85
   0   3  22  337.00   34.82
   0   3 -22  275.64   16.66
   0   3  23   31.33   14.24
   0   3 -23   17.12   11.73
   0   3  23    6.15    2.98
   0   3  23    1.07    5.89
   0   3  23   30.19   13.12
   0   3 -23    3.25    3.42
   0   3 -24  614.90   46.46
   0   3  24  568.83   23.53
   0   3  24  564.47   38.15
   0   3  24  540.20   41.08
   0   3  24  608.29   42.81
   0   3  24  573.08   46.17
   0   3 -24  550.63   20.74
   0   3  25   71.58   18.10
   0   3  25   87.10   16.50
   0   3  25   89.19   18.61
   0   3  25   77.33   15.54
   0   3 -25   98.47   20.58
   0   3  26  174.94   26.28
   0   3  26  169.87   23.86
   0   3  26  179.69   25.19
   0   3  26  150.16   21.01
   0   3 -26  195.06   27.25
   0   3  27  175.60   26.64
   0   3  27  211.88   26.94
   0   3  27  182.98   27.18
   0   3  27  175.34   22.68
   0   3 -27  188.06   27.97
   0   3  28  235.33   31.36
   0   3  28  266.22   32.41
   0   3  28  279.70   31.18
   0   3 -28  303.06   33.90
   0   3  28  262.62   26.90
   0   3  29   12.37   11.28
   0   3  29   14.28   12.89
   0   3  29   29.45   14.98
   0   3 -29   21.61   12.37
   0   3  29    4.37    6.09
   0   3  30  601.18   49.86
   0   3  30  613.62   51.28
   0   3  30  645.72   49.35
   0   3 -30  633.10   50.10
   0   3  30  598.84   40.53
   0   3  31  475.62   44.20
   0   3  31  498.06   42.83
   0   3  31  510.05   47.63
   0   3 -31  506.33   45.21
   0   3  32  132.20   23.62
   0   3  32  138.63   23.75
   0   3  32  113.77   23.31
   0   3 -32  142.57   25.30
   0   3  33   15.51   11.20
   0   3  33   39.10   16.87
   0   3  33   30.72   13.73
   0   3 -33    2.04    6.06
   0   3  34  473.19   44.28
   0   3 -34  465.08   44.09
   0   3  34  485.32   49.92
   0   3  34  470.51   43.96
   0   3 -35   30.99   13.73
   0   3  35   43.83   16.04
   0   3  35   23.69   14.59
   0   3 -36   36.17   14.95
   0   3  36    5.21    9.24
   0   3  36   15.37   12.31
   0   3 -37  328.97   37.06
   0   3  37  286.20   36.02
   0   3  37  308.30   41.73
   0   3  38   20.01   13.53
   0   3  38   11.27   11.13
   0   3  39   22.47   13.04
   0   3  39   20.61   11.70
   0   3  40  259.60   36.27
   0   3  40  275.89   42.30
   0   3  41   21.82   11.88
   0   3  41   17.66   15.01
   0   3  42   -0.54    8.08
   0   3  43   92.52   21.97
   0   4   0  137.90   14.93
   0   4   0   84.90   15.28
   0   4  -1  884.23   35.33
   0   4   1  883.71   31.27
   0   4  -1  930.68   52.13
   0   4  -1  864.88   45.45
   0   4   1  915.53   52.06
   0   4  -2   12.71    6.72
   0   4   2    1.07    2.88
   0   4  -2   93.20   21.74
   0   4  -2   11.07    8.10
   0   4   2   89.98   20.92
   0   4   3  290.29   15.67
   0   4  -3  310.35   22.77
   0   4  -3  264.92   27.61
   0   4  -3  271.21   28.59
   0   4   3  301.10   31.59
   0   4  -4   72.66   12.36
   0   4   4   61.18    6.83
   0   4  -4   99.24   18.22
   0   4  -4   70.64   15.33
   0   4   4   80.49   18.85
   0   4   5   71.06    6.88
   0   4  -5   66.70   11.58
   0   4   5  103.02   22.01
   0   4  -5   63.95   16.09
   0   4  -5   76.01   16.06
   0   4   6  330.15   14.00
   0   4  -6  317.46   27.58
   0   4  -6  332.89   36.43
   0   4  -7 2467.52   87.90
   0   4   7 2511.90   35.25
   0   4   7 2473.96   91.10
   0   4  -7 2398.86   78.68
   0   4  -7 2465.81   97.02
   0   4  -8  117.38   25.47
   0   4   8  109.86   35.87
   0   4  -9 1101.55   59.83
   0   4   9 1080.50   25.40
   0   4   9 1067.99   60.87
   0   4  -9 1042.68   51.66
   0   4  10   49.99   24.78
   0   4 -10   58.48   22.67
   0   4  10   15.96    4.40
   0   4 -10   72.04   18.21
   0   4 -11  638.79   47.49
   0   4  11  705.75   23.74
   0   4 -11  695.76   40.55
   0   4  11  738.37   51.46
   0   4 -12  216.82   28.92
   0   4  12  208.35   14.09
   0   4  12  260.28   33.13
   0   4 -12  215.99   23.22
   0   4 -13  240.92   29.29
   0   4  13  221.38   15.50
   0   4  13  262.51   32.11
   0   4 -13  250.37   24.59
   0   4  13  219.03   14.52
   0   4 -14   89.36   20.80
   0   4  14   92.60   12.10
   0   4 -14  114.51   19.22
   0   4 -15 1548.31   75.66
   0   4  15 1490.12   44.89
   0   4 -15 1522.90   58.46
   0   4  15 1548.55   77.79
   0   4 -16  190.27   31.73
   0   4  16  194.74   18.51
   0   4  16  237.38   33.49
   0   4 -16  215.66   23.55
   0   4 -17  878.62   57.25
   0   4  17  783.29   35.93
   0   4 -17  785.02   41.16
   0   4  17  794.72   56.47
   0   4  18   44.43   22.88
   0   4 -18   63.03   21.37
   0   4  18   52.01   12.43
   0   4 -18   35.99   10.36
   0   4 -19  620.57   49.24
   0   4  19  595.28   34.08
   0   4 -19  619.34   35.19
   0   4  19  620.54   50.30
   0   4  20   30.45   14.46
   0   4 -20   37.42   15.35
   0   4  20   26.25    9.91
   0   4 -20   19.50    7.89
   0   4  21   47.06   13.55
   0   4 -21   66.23   17.62
   0   4  21   60.29   12.32
   0   4 -21   65.97   11.65
   0   4  22   27.06   13.79
   0   4 -22   13.05   10.63
   0   4  22   22.30    9.67
   0   4 -22   20.74    7.84
   0   4 -23  200.86   32.33
   0   4  23  203.88   23.64
   0   4 -23  197.30   18.45
   0   4  23  168.32   30.02
   0   4  24  727.09   49.28
   0   4 -24  791.13   57.33
   0   4  24  696.99   44.85
   0   4  24  763.64   58.64
   0   4  25  159.61   27.58
   0   4  25  153.66   22.17
   0   4  25  163.22   23.93
   0   4 -25  182.64   28.74
   0   4  26   87.31   20.85
   0   4  26   82.45   16.43
   0   4 -26   97.43   21.56
   0   4  26  105.83   18.21
   0   4  27   25.20   12.07
   0   4  27    9.94    4.78
   0   4  27   15.68    7.53
   0   4 -27   15.40    7.88
   0   4  28    6.06    9.26
   0   4  28   11.08   11.05
   0   4  28   -0.41    3.64
   0   4 -28    3.88    9.63
   0   4  28   10.03    8.29
   0   4  29  205.61   32.27
   0   4  29  213.68   28.91
   0   4  29  187.36   26.49
   0   4  29  219.30   27.29
   0   4 -29  269.14   35.27
   0   4  30   -3.21    9.21
   0   4  30   -3.98    3.39
   0   4  30   -1.59    9.01
   0   4 -30   -0.09    6.59
   0   4  30    1.47    5.92
   0   4  31   99.66   21.35
   0   4  31  108.79   21.21
   0   4  31  108.35   21.17
   0   4 -31  148.85   26.35
   0   4  32   29.14   13.95
   0   4  32   37.36   14.35
   0   4  32   36.26   12.51
   0   4 -32   29.52   13.05
   0   4  33  116.01   24.84
   0   4  33  105.94   22.72
   0   4  33  114.74   21.87
   0   4 -33  111.59   23.58
   0   4  34   23.29    8.90
   0   4  34   18.24   12.78
   0   4 -34   34.15   13.79
   0   4  35   97.62   23.54
   0   4 -35  123.68   25.66
   0   4  35  105.27   21.42
   0   4 -36   22.84    8.98
   0   4  36    9.60    3.78
   0   4 -37   15.40   10.92
   0   4  37   19.60   11.49
   0   4 -38    1.43    5.44
   0   4  38   10.19    8.87
   0   4  39   50.69   14.88
   0   4  40   -2.83    3.99
   0   4  41  226.10   34.50
   0   5   0    0.61    2.70
   0   5   0    0.92    6.50
   0   5   1   11.51    6.15
   0   5  -1   13.98    5.90
   0   5  -1   60.36   19.80
   0   5   1   45.90   19.59
   0   5  -1   14.56    9.42
   0   5  -2  682.87   35.07
   0   5   2  694.22   28.41
   0   5  -2  714.00   46.81
   0   5   2  837.01   57.02
   0   5  -2  684.59   50.04
   0   5   3  513.65   23.09
   0   5  -3  511.00   31.87
   0   5   3  632.00   50.89
   0   5  -3  578.52   46.76
   0   5  -3  512.53   41.13
   0   5   4  759.72   25.74
   0   5  -4  855.60   42.39
   0   5  -4  806.78   53.42
   0   5   4  846.42   58.15
   0   5  -4  860.20   56.28
   0   5   5  211.18   12.53
   0   5  -5  212.87   29.02
   0   5   5  283.65   35.46
   0   5  -5  215.71   29.73
   0   5  -6   39.75   15.77
   0   5   6   28.79    4.34
   0   5  -6   47.92   14.90
   0   5  -6   34.95   13.34
   0   5   6   61.91   18.48
   0   5  -7   68.39   20.92
   0   5  -7  110.48   22.45
   0   5   7  133.04   30.46
   0   5  -7   77.55   19.60
   0   5  -8  906.76   60.36
   0   5  -8  877.93   54.21
   0   5  -8  873.48   64.00
   0   5   8  911.98   62.23
   0   5  -9   92.11   30.28
   0   5   9  151.75   33.89
   0   5  -9  131.11   25.96
   0   5 -10 1619.45   81.38
   0   5  10 1675.91   85.96
   0   5 -10 1500.38   89.06
   0   5 -10 1546.68   70.93
   0   5 -11   67.10   28.14
   0   5 -11   25.94   24.71
   0   5 -11   70.98   19.68
   0   5 -12  401.78   42.19
   0   5  12  364.59   13.86
   0   5 -12  379.14   34.23
   0   5  12  366.42   40.79
   0   5  13   40.34   18.82
   0   5 -13   28.08   15.68
   0   5  13   24.22    4.67
   0   5 -13   37.07   12.85
   0   5  14  170.64   29.16
   0   5 -14  220.63   31.36
   0   5  14  169.37   11.75
   0   5  14  157.02   14.44
   0   5 -14  156.76   22.22
   0   5  15   87.80   21.33
   0   5 -15   96.35   20.59
   0   5  15   74.61    8.56
   0   5 -15  101.33   17.52
   0   5  15   76.56    9.21
   0   5  16   21.19   13.65
   0   5 -16    2.19    7.31
   0   5  16    7.50    3.74
   0   5 -16   16.31    8.58
   0   5 -17  220.58   32.38
   0   5  17  219.65   16.67
   0   5 -17  207.35   24.57
   0   5  17  249.65   34.96
   0   5 -18  217.84   32.18
   0   5  18  213.22   17.54
   0   5 -18  158.18   21.83
   0   5  18  228.41   33.91
   0   5  19   76.22   21.79
   0   5 -19   51.60   16.86
   0   5  19   60.25   10.29
   0   5 -19   58.99   12.98
   0   5  20  106.46   25.22
   0   5 -20  114.93   23.80
   0   5  20  104.25   13.91
   0   5 -20   88.22   15.96
   0   5 -21  215.81   32.68
   0   5  21  222.72   20.63
   0   5 -21  249.69   25.52
   0   5  21  261.27   36.87
   0   5  22   11.16   12.28
   0   5 -22   -1.72   12.73
   0   5  22   -0.34    3.32
   0   5 -22   -4.56    5.70
   0   5 -23  302.29   39.26
   0   5  23  282.85   25.10
   0   5  23  299.79   40.13
   0   5 -24  192.57   31.23
   0   5  24  170.09   30.48
   0   5 -25   20.26   13.51
   0   5  25   12.15   13.12
   0   5 -26  174.13   31.22
   0   5  26  107.68   25.34
   0   5  27  233.89   30.88
   0   5 -27  244.02   36.36
   0   5  27  234.18   38.48
   0   5 -28  293.99   39.86
   0   5  28  295.59   35.16
   0   5  28  258.16   38.57
   0   5  29    5.94   10.07
   0   5  29   12.03    8.63
   0   5 -29   12.77   10.33
   0   5  30  262.37   40.43
   0   5 -30  260.77   37.20
   0   5  31  213.29   35.77
   0   5  31  243.59   33.73
   0   5 -31  242.32   36.77
   0   5  32   13.99   13.00
   0   5  32   18.50    8.51
   0   5 -32   25.47   14.75
   0   5  33   -3.90    9.02
   0   5  33   13.78   10.48
   0   5 -33   -5.35    8.54
   0   5  34  251.67   38.71
   0   5  34  292.05   37.70
   0   5 -34  250.99   38.10
   0   5  35   10.39   10.71
   0   5  35   11.44   15.22
   0   5 -35   -4.39    7.67
   0   5  36  213.48   37.14
   0   5 -36  233.76   36.50
   0   5  36  235.83   34.98
   0   5 -37   23.27   13.50
   0   5  37   23.08   12.80
   0   5 -38   77.99   19.88
   0   5  38  105.97   23.78
   0   5 -39   23.02   14.74
   0   5  39    7.76   11.79
   0   6   0  355.78   24.76
   0   6   0  352.36   41.05
   0   6   1   93.52   11.97
   0   6  -1   97.76   14.04
   0   6   1  117.04   24.98
   0   6  -1  126.20   25.28
   0   6   2    6.63    4.42
   0   6  -2    1.90    4.00
   0   6   2    3.66   11.88
   0   6  -2    6.55    6.84
   0   6  -2    2.00    6.40
   0   6   3  119.30   11.72
   0   6   3  103.73   22.64
   0   6  -3  124.33   22.88
   0   6  -3  138.86   24.71
   0   6  -4   51.26   18.29
   0   6   4   17.00    4.51
   0   6  -4   29.81   13.03
   0   6  -4   39.37   15.67
   0   6   4   24.00   13.76
   0   6  -5  145.60   26.51
   0   6   5   93.56    8.25
   0   6   5   91.51   21.43
   0   6  -5   95.44   21.49
   0   6  -5   96.96   21.21
   0   6  -6  154.01   28.02
   0   6   6   98.73    7.16
   0   6   6  109.44   23.65
   0   6  -6  106.51   22.79
   0   6  -6  132.23   25.22
   0   6  -7  206.97   31.42
   0   6  -7  212.23   30.26
   0   6   7  233.76   35.13
   0   6  -7  192.56   31.51
   0   6  -8    9.45   10.63
   0   6   8   28.00   14.51
   0   6  -8    0.76   11.58
   0   6  -8   12.17   10.49
   0   6  -9   47.00   17.76
   0   6   9   55.08   20.69
   0   6  -9   39.12   17.19
   0   6  -9   40.10   16.58
   0   6 -10  414.32   45.13
   0   6 -10  396.93   49.08
   0   6  10  326.10   42.50
   0   6 -10  369.35   38.93
   0   6 -11   29.46   17.57
   0   6  11   26.38   17.51
   0   6 -11   19.51   16.73
   0   6 -11    5.24   11.74
   0   6 -12   75.35   21.57
   0   6 -12   47.42   20.44
   0   6 -12   67.14   19.19
   0   6 -13  955.77   69.22
   0   6 -13  894.23   60.09
   0   6  13  904.99   70.51
   0   6 -13  982.50   80.74
   0   6  14    8.46   18.42
   0   6 -14    7.47   26.69
   0   6 -14   -0.62    8.72
   0   6 -15  162.99   31.18
   0   6  15  151.80   32.68
   0   6 -15  134.81   23.96
   0   6 -15  186.01   41.68
   0   6 -16  681.50   60.05
   0   6 -16  646.16   50.18
   0   6 -16  814.39   79.66
   0   6  16  669.20   62.98
   0   6 -17   95.93   25.34
   0   6  17   88.12   24.96
   0   6 -17   69.26   27.53
   0   6 -17   52.91   15.03
   0   6 -18   25.61   17.67
   0   6  18   17.19   14.45
   0   6 -18    2.18    6.93
   0   6 -18    2.69   20.39
   0   6 -19  244.87   37.15
   0   6  19  190.82   35.04
   0   6 -19  205.32   43.26
   0   6 -19  222.50   28.86
   0   6 -20   86.10   24.87
   0   6  20   95.55   26.00
   0   6 -20   98.36   19.98
   0   6 -21  285.89   40.75
   0   6 -21  224.34   28.38
   0   6  21  247.77   40.25
   0   6 -22  248.52   38.68
   0   6  22  281.22   43.82
   0   6 -23  257.88   39.23
   0   6  23  255.45   40.46
   0   6 -24   16.60   15.37
   0   6  24    6.93   13.99
   0   6 -25  182.00   32.94
   0   6  25  210.09   37.14
   0   6 -26  308.64   43.52
   0   6  26  310.95   45.69
   0   6 -27   42.96   19.58
   0   6  27   28.11   16.84
   0   6 -28   88.53   24.21
   0   6  28  111.65   30.38
   0   6  29  472.37   48.28
   0   6 -29  473.72   54.24
   0   6  29  470.00   57.10
   0   6  30   90.53   26.27
   0   6 -30   84.60   25.71
   0   6  31   88.99   26.04
   0   6 -31  106.63   26.43
   0   6  32   76.72   25.21
   0   6 -32   60.12   21.07
   0   6  33   -1.79   10.97
   0   6  33    6.66    7.87
   0   6 -33    8.11   10.85
   0   6  34   13.50   16.55
   0   6  34    2.66    6.47
   0   6 -34   -3.26    6.89
   0   6  35  208.58   39.46
   0   6  35  182.06   31.75
   0   6 -35  175.08   33.21
   0   6  36    3.37    7.04
   0   6 -36   16.65    9.19
   0   6  36   21.20   13.36
   0   6 -37   94.08   25.07
   0   6  37   65.48   19.32
   0   6 -38   58.64   21.93
   0   6 -39   42.66   18.02
   0   6 -40   44.74   18.34
   0   7   0   47.98   18.86
   0   7   0    4.96    8.05
   0   7  -1  143.28   27.26
   0   7  -1  117.82   25.49
   0   7   1  123.92   25.80
   0   7  -2   99.03   25.71
   0   7   2   54.20   18.75
   0   7  -2   67.18   21.23
   0   7  -3   27.07   15.75
   0   7   3   11.11   12.32
   0   7  -3   23.75   15.25
   0   7  -4   43.19   18.96
   0   7   4   21.32   13.68
   0   7  -4   20.61   13.72
   0   7  -4   18.04   13.06
   0   7  -5  125.87   28.16
   0   7   5  128.01   26.94
   0   7  -5  154.64   29.02
   0   7  -5  120.14   23.60
   0   7  -6   62.35   21.47
   0   7   6   36.79   19.35
   0   7  -6   29.83   13.02
   0   7  -6   56.87   19.09
   0   7  -7  284.76   39.94
   0   7   7  287.04   43.02
   0   7  -7  263.55   38.15
   0   7  -7  261.63   37.89
   0   7  -8  259.57   40.92
   0   7  -8  289.92   41.61
   0   7   8  261.77   40.37
   0   7  -8  258.64   37.03
   0   7  -9   19.84   16.97
   0   7   9   -2.48    7.74
   0   7  -9    9.81   11.79
   0   7  -9    3.68   10.15
   0   7 -10  204.71   37.69
   0   7  10  162.73   34.62
   0   7 -10  127.74   27.27
   0   7 -10  156.23   34.60
   0   7 -11  786.73   67.55
   0   7 -11  694.59   59.98
   0   7 -11  739.98   71.39
   0   7  11  721.94   68.29
   0   7 -12   64.60   28.96
   0   7  12   46.58   25.09
   0   7 -12   17.00   16.43
   0   7 -12   13.11   11.88
   0   7 -13  141.46   29.51
   0   7  13   99.14   26.90
   0   7 -13  127.13   26.08
   0   7 -13  107.39   28.61
   0   7 -14   28.05   17.44
   0   7  14   23.56   21.24
   0   7 -14   14.84   16.16
   0   7 -14   50.36   17.98
   0   7 -15  165.82   32.36
   0   7  15  146.90   32.15
   0   7 -15  131.76   25.80
   0   7 -15  120.91   32.84
   0   7 -16   34.20   13.89
   0   7  16   53.39   21.50
   0   7 -16   10.04    6.95
   0   7 -16   19.46   12.35
   0   7 -17   29.78   14.72
   0   7  17   78.81   24.40
   0   7 -17   55.45   20.56
   0   7 -17   63.16   17.92
   0   7 -18    4.75    7.44
   0   7  18   -0.90   11.06
   0   7 -18   12.54   11.07
   0   7 -18   24.51   19.77
   0   7 -19    7.92   12.44
   0   7  19    5.59   11.74
   0   7 -19   -7.92    7.30
   0   7 -19   11.37   10.63
   0   7 -20   24.18   16.42
   0   7  20   30.03   15.85
   0   7 -20    3.28   15.57
   0   7 -21   52.61   19.74
   0   7  21   52.33   20.54
   0   7 -21   50.94   24.26
   0   7 -22   22.68   16.33
   0   7  22   29.85   18.02
   0   7 -22   33.73   23.92
   0   7 -23  140.33   30.34
   0   7  23  150.49   34.73
   0   7 -23  146.10   44.61
   0   7 -24  144.32   32.60
   0   7  24  140.71   32.73
   0   7 -24  119.05   40.42
   0   7 -25  167.46   33.36
   0   7  25  160.87   33.51
   0   7 -25  152.87   43.13
   0   7 -26   21.57   17.20
   0   7  26   31.49   17.35
   0   7 -26   48.46   30.24
   0   7 -27  429.22   54.70
   0   7  27  383.47   54.28
   0   7 -27  438.61   73.17
   0   7 -28    5.41    7.60
   0   7  28    3.43   10.10
   0   7 -29    9.69    7.92
   0   7  29    7.52   13.13
   0   7 -30  133.65   30.41
   0   7  30  122.60   29.66
   0   7 -30  127.58   44.19
   0   7 -31   53.93   19.23
   0   7  31   65.20   23.90
   0   7 -31   83.02   40.97
   0   7 -32   -5.76    9.11
   0   7  32   13.85   13.45
   0   7 -32   31.89   32.13
   0   7 -33  200.15   37.27
   0   7  33  197.20   40.09
   0   7 -33  174.84   54.32
   0   7 -34   30.90   13.81
   0   7  34   42.29   19.60
   0   7 -34   58.83   33.80
   0   7 -35  139.64   32.50
   0   7  35   90.48   27.32
   0   7 -35  143.23   46.62
   0   7 -36   45.56   19.07
   0   7  36   72.32   25.81
   0   7 -37   69.12   22.40
   0   7  37  106.26   29.91
   0   8   0  450.53   51.95
   0   8   0  458.34   55.16
   0   8   1   18.63   17.01
   0   8  -1   15.15   20.25
   0   8   1    6.14    7.47
   0   8  -1    9.49   12.63
   0   8   2    9.86   13.22
   0   8  -2   -9.93    8.16
   0   8   2   -1.47    6.72
   0   8  -2    5.32   10.82
   0   8   3   36.57   15.67
   0   8  -3   14.59   14.65
   0   8   3   45.13   18.94
   0   8  -3   23.96   13.17
   0   8   4   56.38   19.00
   0   8  -4   46.68   17.42
   0   8   4   72.55   23.43
   0   8  -4   42.57   16.16
   0   8  -5   43.35   18.82
   0   8   5   76.59   25.14
   0   8   5   17.34   14.68
   0   8  -5   48.19   19.20
   0   8   6  343.87   43.62
   0   8  -6  359.53   47.74
   0   8  -6  305.55   43.91
   0   8   6  290.15   45.21
   0   8   7   30.46   16.06
   0   8  -7    9.64   13.88
   0   8  -7    4.92    8.19
   0   8   7   18.16   20.03
   0   8  -8   41.97   18.29
   0   8   8   43.75   16.60
   0   8  -8   28.42   13.62
   0   8   8   41.88   17.89
   0   8  -8   53.26   20.00
   0   8  -9  101.24   27.04
   0   8   9  109.15   26.28
   0   8   9   74.21   25.71
   0   8  -9   71.40   22.13
   0   8  -9   65.36   21.05
   0   8 -10  413.92   52.89
   0   8 -10  357.63   46.54
   0   8 -10  396.85   53.92
   0   8  10  371.18   52.62
   0   8 -11   21.03   19.48
   0   8  11   29.09   22.68
   0   8 -11   21.89   17.68
   0   8 -11    3.84   16.61
   0   8 -12  166.22   34.37
   0   8 -12  145.79   30.80
   0   8  12  158.15   35.15
   0   8 -12  106.03   29.64
   0   8 -13   62.32   23.39
   0   8 -13   56.58   18.60
   0   8  13   31.08   17.06
   0   8 -13   58.57   21.10
   0   8 -14   72.87   28.09
   0   8 -14   65.55   20.67
   0   8  14   78.25   30.77
   0   8 -14   52.52   20.93
   0   8 -15  250.14   42.53
   0   8 -15  157.24   30.44
   0   8  15  186.51   39.57
   0   8 -15  182.18   39.34
   0   8 -16  400.29   54.09
   0   8 -16  377.11   46.94
   0   8  16  411.50   57.52
   0   8 -16  344.25   55.71
   0   8 -17   49.73   25.25
   0   8 -17   30.97   15.97
   0   8  17   21.44   17.73
   0   8 -17   33.77   21.74
   0   8 -18   24.06   13.86
   0   8  18    3.37    9.92
   0   8 -18   20.45   16.62
   0   8 -19   73.25   24.55
   0   8  19   82.73   25.50
   0   8 -19   68.23   27.14
   0   8 -20   19.75   15.49
   0   8  20   21.03    8.92
   0   8 -20   30.92   22.84
   0   8 -21   76.38   24.73
   0   8  21   54.26   24.09
   0   8 -21   85.80   35.04
   0   8 -22  344.05   49.93
   0   8 -22  420.66   68.17
   0   8  22  376.52   56.74
   0   8 -23   17.56   16.14
   0   8  23    1.79    9.07
   0   8 -23   12.73   13.16
   0   8 -24   12.96   14.06
   0   8  24   10.85   12.86
   0   8 -24   41.14   25.32
   0   8 -25    5.80    9.23
   0   8  25   16.35   16.17
   0   8 -25   32.77   28.73
   0   8 -26  200.55   39.08
   0   8  26  230.52   45.53
   0   8 -26  300.47   63.34
   0   8 -27   51.36   20.45
   0   8  27   57.09   23.84
   0   8 -27   48.43   29.87
   0   8 -28  157.35   35.53
   0   8  28  122.26   33.19
   0   8 -28  150.09   45.53
   0   8 -29   18.87   14.68
   0   8  29   13.74   13.28
   0   8 -29   -8.10   20.08
   0   8 -30   -7.94    5.26
   0   8  30   18.74   15.19
   0   8 -30   10.39   18.54
   0   8  31   -0.91    7.81
   0   8 -31   -0.65   17.98
   0   8  32  271.68   50.81
   0   8 -32  271.16   65.18
   0   8  33    6.17   13.84
   0   8  34   56.44   21.91
   0   9   0    2.90   11.94
   0   9   0   38.06   20.99
   0   9   1  136.64   31.27
   0   9  -1  124.33   28.03
   0   9  -1  129.75   31.91
   0   9   1  163.47   37.21
   0   9   2   18.68   15.78
   0   9  -2   12.51   13.24
   0   9  -2   19.65   17.14
   0   9   2   11.71   18.28
   0   9   3   24.99   16.22
   0   9  -3   15.21   12.54
   0   9   3   17.50   17.28
   0   9  -3    7.52    7.96
   0   9   4   77.66   25.92
   0   9  -4   54.54   24.32
   0   9   4   56.07   27.73
   0   9  -4   62.27   22.30
   0   9  -5  335.33   49.47
   0   9   5  391.00   49.73
   0   9   5  385.94   56.31
   0   9  -5  332.72   49.64
   0   9  -6   24.22   20.48
   0   9   6   30.16   17.30
   0   9   6   46.91   22.50
   0   9  -6   36.66   21.63
   0   9   7   46.02   16.57
   0   9  -7   40.75   17.73
   0   9  -7   36.58   15.29
   0   9   7   25.27   15.19
   0   9   8    0.98    7.70
   0   9  -8    1.42   10.71
   0   9  -8   16.05   12.61
   0   9   8    4.89    8.61
   0   9  -9   68.15   24.12
   0   9   9   81.78   22.81
   0   9   9   46.69   23.65
   0   9  -9   66.13   22.48
   0   9  10  181.78   32.87
   0   9 -10  187.82   39.06
   0   9 -10  160.30   34.58
   0   9  10  216.91   43.60
   0   9  11  264.51   39.14
   0   9 -11  357.65   54.16
   0   9  11  293.93   49.79
   0   9 -11  270.34   44.69
   0   9 -12   99.25   30.48
   0   9  12   58.85   19.11
   0   9  12   42.87   20.70
   0   9 -12   37.07   17.84
   0   9  13    2.54    7.59
   0   9 -13    8.71   12.02
   0   9 -13   12.62   11.68
   0   9  13   18.17    9.58
   0   9  14    8.41    5.52
   0   9 -14   23.73   11.86
   0   9  14   -0.03   10.64
   0   9 -15   68.72   23.61
   0   9  15   35.01   13.82
   0   9 -15   44.71   16.11
   0   9 -16   -8.10    7.56
   0   9  16   -0.08    8.54
   0   9 -17   79.79   25.63
   0   9  17   49.15   21.15
   0   9 -18  -13.18   13.32
   0   9  18   14.07   14.07
   0   9 -19   13.73   17.01
   0   9  19    7.41   12.07
   0   9 -20   41.40   20.31
   0   9  20   33.36   22.60
   0   9 -21  191.11   40.49
   0   9  21  159.58   40.77
   0   9 -22   17.86   15.29
   0   9  22   21.56   16.88
   0   9 -23   28.67   14.86
   0   9  23    3.12   10.07
   0   9  24    2.72   14.70
   0   9  25    2.97   10.71
   0   9 -25   53.60   30.30
   0   9 -26   -9.75   18.49
   0   9 -27  156.64   48.68
   0   9 -28   37.57   26.95
   0   9 -29   -3.89   17.88
   0   9 -30    6.99   20.48
   0  10   0  124.36   35.90
   0  10   0   94.00   28.12
   0  10   1  125.41   34.29
   0  10  -1  126.76   35.86
   0  10   1  108.43   30.29
   0  10  -1  127.54   32.84
   0  10  -2   67.24   24.99
   0  10   2  100.40   31.54
   0  10   2   82.29   24.30
   0  10  -2  100.15   29.59
   0  10   3   20.35   16.66
   0  10  -3   41.51   18.96
   0  10   3    7.61   10.43
   0  10  -3   22.70   16.47
   0  10   4  102.42   30.10
   0  10  -4  122.61   32.66
   0  10   4  107.39   27.22
   0  10  -4  134.43   33.96
   0  10  -5   84.19   28.57
   0  10   5   72.49   27.64
   0  10   5   86.20   25.56
   0  10  -5   85.42   27.72
   0  10  -6   90.20   28.10
   0  10   6   95.96   29.20
   0  10   6   90.79   27.27
   0  10  -6  152.62   36.29
   0  10  -7   38.44   19.63
   0  10   7   25.56   17.45
   0  10  -7   72.78   28.63
   0  10   7   41.40   18.30
   0  10   8    8.77    9.80
   0  10   8    5.41    9.15
   0  10  -8   -3.97   10.85
   0  10  -9   70.10   24.94
   0  10   9   27.09   10.34
   0  10  -9   71.78   26.23
   0  10   9   67.01   22.60
   0  10 -10   44.80   19.55
   0  10  10   23.20   11.29
   0  10 -10   15.95   13.38
   0  10  10   22.86   14.75
   0  10  11   32.63   18.67
   0  10 -11   27.17   17.56
   0  10 -11   12.62    7.04
   0  10  11   22.96   13.38
   0  10  12   65.97   28.97
   0  10 -12   44.98   20.93
   0  10 -12   49.55   20.61
   0  10  13   19.69   19.10
   0  10 -13   -9.51   12.87
   0  10 -13    0.16    8.38
   0  10 -14    7.58    8.25
   0  11   0    7.70   10.65
   0  11   1    4.79    6.85
   0  11  -1   22.41   15.86
   0  11   2   42.02   19.57
   0  11   3   46.45   22.59
   0  11   4   54.65   21.09
   0  11   5   -4.50   10.84
   0  11  -6   33.22   21.20
   0  11   6  -11.84   13.01
   0  11  -7   17.38   14.94
   0  11   7   11.12   10.62
   0  11  -8   81.95   31.43
   0  11  -9   31.25   22.03
   0  11 -10   -4.29   12.67
  -1  -8  33  224.64   45.50
  -1  -8  32   12.05   13.30
  -1  -8  31  152.98   37.33
  -1  -8  30    7.81   11.93
  -1  -8  29  194.94   40.82
  -1  -8  28    5.80   13.08
  -1  -8  27   -3.52    9.68
  -1  -8  26   34.18   15.34
  -1  -8  25  199.13   38.05
  -1  -8  24   34.69   16.01
  -1  -8  23  236.99   39.83
  -1  -8  22   22.00   15.11
  -1  -8  21   -4.38   10.91
  -1  -8  20    6.04    8.63
  -1  -8  19   89.11   24.42
  -1  -8  18   94.91   24.27
  -1  -8  17  175.25   31.99
  -1  -7  36   42.19   21.41
  -1  -7  35   30.25   19.59
  -1  -7  34   40.81   18.28
  -1  -7  33   16.25    6.39
  -1  -7  32   22.66   15.74
  -1  -7  31   -0.16   11.02
  -1  -7  30  253.80   44.21
  -1  -7  29   50.16   22.10
  -1  -7  28   34.81   17.69
  -1  -7  27  114.00   29.01
  -1  -7  26   91.98   26.00
  -1  -7  25    4.75   10.32
  -1  -7  24  422.85   52.46
  -1  -7  23  107.98   27.49
  -1  -7  22   34.74   15.39
  -1  -7  21    2.60    5.55
  -1  -7  20  160.55   29.96
  -1  -7  19   19.93   12.95
  -1  -7  18  147.72   28.02
  -1  -7  17  279.74   38.19
  -1  -7  16  139.16   26.78
  -1  -7  15   59.23   20.43
  -1  -7  14 1588.59   85.20
  -1  -7  13  107.16   25.19
  -1  -7  12  272.64   34.28
  -1  -7  11  172.37   27.72
   1  -7  24  282.93   45.31
   1  -7  25   35.07   16.38
   1  -7  26   41.98   20.32
   1  -7  27   21.18   13.67
   1  -7  28  136.25   32.85
   1  -7  29   21.85   13.98
   1  -7  30  193.64   40.49
   1  -7  31  151.55   36.55
   1  -7  32   20.76   14.60
   1  -7  33   57.44   23.69
   1  -7  34   81.50   27.92
   1  -7  35   29.09   16.70
  -1  -6  38  105.99   32.67
  -1  -6  37    7.72   12.28
  -1  -6  36   60.03   23.51
  -1  -6  35   59.46   24.07
  -1  -6  34   91.91   28.22
  -1  -6  33   58.77   24.73
  -1  -6  32  122.76   30.48
  -1  -6  31  125.51   30.16
  -1  -6  30   50.22   21.00
  -1  -6  29   91.84   25.95
  -1  -6  28  138.75   31.72
  -1  -6  27   70.70   23.80
  -1  -6  26  243.83   40.01
  -1  -6  25  177.74   34.46
  -1  -6  24  100.66   24.89
  -1  -6  23  127.67   27.60
  -1  -6  22  130.98   27.97
  -1  -6  21   24.00   15.05
  -1  -6  20   77.47   20.36
  -1  -6  19   42.34   15.90
  -1  -6  18    5.78   10.17
  -1  -6  17   16.20   10.56
  -1  -6  16  360.12   40.36
  -1  -6  15   19.10   12.51
  -1  -6  14    5.17    8.00
  -1  -6  13   90.03   19.63
  -1  -6  12  144.81   23.44
  -1  -6  11   28.17   11.06
  -1  -6  10  108.36   19.63
  -1  -6   9  178.99   24.06
   1  -6  -9  148.64   21.57
  -1  -6   8  317.92   32.03
   1  -6  -8  301.37   30.27
  -1  -6   7   66.56   14.59
   1  -6  -7   60.81   14.12
  -1  -6   6  137.30   19.65
   1  -6  -6  101.49   18.41
   1  -6  16   68.60   19.61
   1  -6  17    4.41    9.21
   1  -6  18   69.16   19.69
   1  -6  19   66.61   18.71
   1  -6  20    0.68    5.80
   1  -6  21    7.18   12.87
   1  -6  22  224.87   37.85
   1  -6  23  130.55   28.80
   1  -6  24   19.47   16.93
   1  -6  25  157.70   34.80
   1  -6  26  231.18   40.67
   1  -6  27   46.00   21.57
   1  -6  28  111.14   28.72
   1  -6  29  168.11   35.94
   1  -6  30   13.46   15.18
   1  -6  31   40.41   22.62
   1  -6  32  159.98   36.74
   1  -6  33   20.39   14.04
   1  -6  34    1.68   12.87
   1  -6  35  143.11   36.50
   1  -6  36   12.13   11.12
   1  -6  37   59.90   23.63
  -1  -5  40   22.12   17.04
  -1  -5  39   11.40   13.30
  -1  -5  38   60.16   25.79
  -1  -5  37  226.84   46.39
  -1  -5  36    1.86   10.81
  -1  -5  35  -10.31   14.13
  -1  -5  34   95.39   28.30
  -1  -5  33  192.43   39.41
  -1  -5  32    7.33   12.09
  -1  -5  31   57.35   20.84
  -1  -5  30    6.20    7.46
  -1  -5  29    2.54    8.90
  -1  -5  28  120.93   28.91
  -1  -5  27  495.96   55.44
  -1  -5  26   37.18   20.14
  -1  -5  25   11.06    9.41
  -1  -5  24  101.90   22.48
  -1  -5  23   24.63   13.61
  -1  -5  22  177.16   31.05
  -1  -5  21  296.94   38.88
  -1  -5  20  131.96   25.83
  -1  -5  19    9.12    6.40
  -1  -5  18   29.90   14.52
  -1  -5  17  359.52   38.59
  -1  -5  16  153.71   26.50
  -1  -5  15  411.84   39.47
  -1  -5  14  122.08   22.51
  -1  -5  13  148.24   22.84
  -1  -5  12  208.85   31.95
  -1  -5  11 3485.44  104.84
  -1  -5  10   55.80   22.41
  -1  -5   9  409.24   34.18
   1  -5  -9  437.63   33.34
  -1  -5   8  459.54   35.63
   1  -5  -8  394.55   32.42
  -1  -5   7 1106.28   53.02
   1  -5  -7 1086.62   52.99
  -1  -5   6   28.71   10.67
   1  -5  -6    5.69    5.33
  -1  -5   5  740.95   40.66
   1  -5  -5  781.62   47.43
  -1  -5   4   25.75    8.18
   1  -5  -4   27.07    9.54
  -1  -5   3  315.98   24.91
   1  -5  -3  335.03   32.79
   1  -5  11   22.02   11.71
   1  -5  12    0.51    3.77
   1  -5  13   19.33   15.22
   1  -5  14  649.51   53.43
   1  -5  15  695.85   55.97
   1  -5  16   59.41   18.85
   1  -5  17   12.51    9.56
   1  -5  18   40.84   16.68
   1  -5  19  142.59   27.35
   1  -5  20   56.09   18.94
   1  -5  21   79.12   20.02
   1  -5  22   58.76   19.56
   1  -5  23  253.98   38.39
   1  -5  24  176.67   34.12
   1  -5  25  354.46   46.51
   1  -5  26   59.38   25.79
   1  -5  27  359.84   48.70
   1  -5  28   21.77   14.11
   1  -5  29   35.04   17.07
   1  -5  30   59.67   23.41
   1  -5  31  186.79   37.40
   1  -5  32   25.66   20.57
   1  -5  33  234.25   43.57
   1  -5  34   63.60   25.46
   1  -5  35  -14.05   13.23
   1  -5  36    5.77   10.64
   1  -5  37  187.33   40.72
   1  -5  38   40.56   21.78
   1  -5  39  135.45   37.38
  -1  -4  42  181.00   42.21
  -1  -4  41   27.83   20.89
  -1  -4  40   39.04   24.00
  -1  -4  39   37.04   22.44
  -1  -4  38  438.10   61.71
  -1  -4  37   20.23   18.50
  -1  -4  36    2.84    8.62
  -1  -4  35   80.19   25.41
  -1  -4  34   27.28   16.48
  -1  -4  33   76.19   26.11
  -1  -4  32  839.38   76.73
  -1  -4  31   30.33   22.15
  -1  -4  30    7.08    7.07
  -1  -4  29   81.67   24.09
  -1  -4  28  108.17   27.41
  -1  -4  27   28.62   15.70
  -1  -4  26  209.06   34.52
  -1  -4  25   31.51   18.39
  -1  -4  24  128.88   26.44
  -1  -4  23   85.81   24.19
  -1  -4  22  563.34   28.84
  -1  -4  22  519.58   49.57
  -1  -4  21    2.64    1.84
  -1  -4  21   56.19   23.07
  -1  -4  20  402.72   26.03
  -1  -4  20  389.48   41.96
  -1  -4  19  144.03   27.31
  -1  -4  18   58.73   17.20
  -1  -4  17  191.27   28.45
  -1  -4  16  809.53   53.73
  -1  -4  15   39.36   17.70
  -1  -4  14  198.43   25.94
  -1  -4  13  369.05   35.21
  -1  -4  12  116.20   22.09
  -1  -4  11 1121.23   55.90
  -1  -4  10 1684.60   66.43
  -1  -4   9  657.97   41.16
  -1  -4   8  180.80   20.49
  -1  -4   7   16.15    7.21
  -1  -4   6  459.62   30.59
   1  -4  -6  484.23   32.55
  -1  -4   5  538.05   31.40
   1  -4  -5  540.72   35.80
  -1  -4   4  115.42   14.91
   1  -4  -4   90.33   15.96
  -1  -4   3   18.95    6.35
   1  -4  -3   11.43    5.23
  -1  -4   2  162.48   15.11
   1  -4  -2  154.09   20.87
  -1  -4   1   17.56    6.16
   1  -4  -1   15.43   10.87
   1  -4   0  839.33   49.72
   1  -4   8    3.33    4.06
   1  -4   9   55.39   14.59
   1  -4  10  345.23   33.07
   1  -4  11   63.09   15.79
   1  -4  12  488.70   41.17
   1  -4  13   30.51   13.67
   1  -4  14  260.75   31.79
   1  -4  15  258.23   34.05
   1  -4  16  580.05   48.93
   1  -4  17   92.91   25.62
   1  -4  18  635.60   52.60
   1  -4  19   73.58   22.11
  -1  -4 -19    5.47    4.13
   1  -4  20  362.43   41.98
   1  -4  21  470.61   48.15
   1  -4  22  143.22   29.78
   1  -4  23  195.39   32.64
   1  -4  24  117.62   28.00
   1  -4  25  167.09   32.93
   1  -4  26  416.87   49.57
   1  -4  27   33.13   19.70
   1  -4  28   36.87   18.48
   1  -4  29   20.78   16.81
   1  -4  30  268.26   42.96
   1  -4  31   28.20   15.84
   1  -4  32   90.11   24.14
   1  -4  33    9.84   13.34
   1  -4  34  129.58   30.75
   1  -4  35    4.57   10.72
   1  -4  36  305.33   50.23
   1  -4  37   35.33   19.03
   1  -4  38   44.29   19.43
   1  -4  39   19.68   13.30
   1  -4  40   -0.57    7.46
   1  -4  41    6.57   11.03
  -1  -3  43  270.51   51.13
  -1  -3  42   79.47   28.49
  -1  -3  41  -11.91   16.99
  -1  -3  40   11.01    9.55
  -1  -3  39   76.52   25.88
  -1  -3  38   90.36   28.13
  -1  -3  37  150.75   33.84
  -1  -3  36    4.12   11.34
  -1  -3  35   32.06   16.31
  -1  -3  34   85.67   26.83
  -1  -3  33  308.71   45.41
  -1  -3  32   45.33   21.68
  -1  -3  31  360.86   47.96
  -1  -3  30   47.87   21.58
  -1  -3  29   68.90   22.16
  -1  -3  28   73.51   23.61
  -1  -3  27  113.62   27.65
  -1  -3  26  230.32   35.84
  -1  -3  25  188.40   32.01
  -1  -3  24   86.61   21.98
  -1  -3  23   63.09    6.54
  -1  -3  23   57.88   17.45
  -1  -3  22   12.60    3.53
  -1  -3  22  100.05   24.42
  -1  -3  21 1246.90   32.26
  -1  -3  21 1213.58   71.34
  -1  -3  20  510.90   21.70
  -1  -3  20  648.86   51.35
  -1  -3  19    5.69    1.89
  -1  -3  19   70.83   20.22
  -1  -3  18  366.69   20.42
  -1  -3  18  354.36   36.32
  -1  -3  17   11.74    4.53
  -1  -3  17   48.94   16.74
  -1  -3  16   54.64    8.54
  -1  -3  16   68.22   16.71
  -1  -3  15  395.14   23.97
  -1  -3  15  400.66   35.97
  -1  -3  14  371.66   23.85
  -1  -3  14  403.17   34.95
  -1  -3  13  579.29   30.13
  -1  -3  13  607.53   41.50
  -1  -3  12  322.97   23.03
  -1  -3  12  431.50   34.12
  -1  -3  11  511.77   29.77
  -1  -3  11  582.39   38.39
  -1  -3  10 1041.17   42.69
  -1  -3  10 1060.12   49.04
  -1  -3   9  833.62   38.40
  -1  -3   9  839.15   43.04
  -1  -3   9  792.88   36.88
  -1  -3   8 1611.20   56.84
  -1  -3   8 1547.17   52.26
  -1  -3   7 2028.63   61.07
  -1  -3   7 2085.71   61.52
  -1  -3   6 1700.50   54.51
  -1  -3   6 1632.91   54.87
  -1  -3   5 5683.78   92.62
  -1  -3   5 6057.80  106.60
  -1  -3   4  301.07   21.66
  -1  -3   4  266.56   23.00
  -1  -3   3   41.88    8.19
  -1  -3   3   35.81   11.11
   1  -3  -3   25.79    8.81
  -1  -3   2  997.33   32.45
  -1  -3   2 1043.05   46.75
   1  -3  -2 1021.91   45.76
  -1  -3   1  189.29   13.57
   1  -3  -1  155.93   19.42
  -1  -3   0  950.78   26.40
   1  -3   0  950.17   47.35
  -1  -3  -1 1109.59   25.10
   1  -3   1 1172.88   54.26
   1  -3   6   94.99   15.14
   1  -3   7   41.91   10.66
   1  -3   8   41.68   10.78
   1  -3   9  254.08   26.30
  -1  -3 -10   82.32    7.98
   1  -3  10   83.70   18.22
   1  -3  11  771.38   46.59
  -1  -3 -11  738.30   25.78
  -1  -3 -12    6.15    3.63
   1  -3  12   25.90   11.53
  -1  -3 -13   37.84    7.43
   1  -3  13   34.56   11.84
  -1  -3 -14   53.13    9.25
   1  -3  14   91.82   19.15
   1  -3  15  298.95   31.97
  -1  -3 -15  313.54   21.76
   1  -3  16  160.66   26.45
  -1  -3 -16   69.22   11.27
   1  -3  17  672.73   50.23
  -1  -3 -17  702.38   35.53
   1  -3  18   72.03   20.97
   1  -3  19  213.42   29.20
   1  -3  20  128.64   25.86
   1  -3  21  485.26   47.52
   1  -3  22  142.52   28.45
   1  -3  23  266.94   18.86
   1  -3  23  337.52   42.97
   1  -3  24  832.87   65.13
   1  -3  25  142.17   30.32
   1  -3  26   95.92   25.17
   1  -3  27  400.90   47.89
   1  -3  28  185.41   34.47
   1  -3  29  170.35   34.71
   1  -3  30  428.44   53.88
   1  -3  31  209.58   38.82
   1  -3  32   39.84   21.37
   1  -3  33  181.65   37.77
   1  -3  34  268.29   45.32
   1  -3  35   37.99   19.98
   1  -3  36   30.30   17.51
   1  -3  37  207.18   41.31
   1  -3  38   28.01   20.14
   1  -3  39   15.74   15.84
   1  -3  40  143.27   36.09
   1  -3  41  226.56   45.07
   1  -3  42   17.01   14.37
   1  -3  43   40.79   24.62
  -1  -2  45  122.10   34.51
  -1  -2  44   -0.87    6.58
  -1  -2  43   24.40   15.22
  -1  -2  42  114.99   31.53
  -1  -2  41  214.34   42.43
  -1  -2  40   14.46   18.94
  -1  -2  39   78.20   26.72
  -1  -2  38  209.30   41.16
  -1  -2  37   17.29   15.72
  -1  -2  36    9.03   12.13
  -1  -2  35  123.56   30.03
  -1  -2  34   63.36   20.41
  -1  -2  33   23.82   16.18
  -1  -2  32  265.83   40.48
  -1  -2  31  397.83   50.09
  -1  -2  30   49.84   22.01
  -1  -2  29   45.70   18.02
  -1  -2  28    9.43   11.02
  -1  -2  27   58.61   19.42
  -1  -2  26  415.42   45.26
  -1  -2  25  206.92   32.73
  -1  -2  24  406.43   42.65
  -1  -2  23  166.24   29.88
  -1  -2  22  443.22   43.26
  -1  -2  21   74.86   20.19
  -1  -2  20   64.34   21.14
  -1  -2  19 1510.96   72.68
  -1  -2  18  342.69   11.73
  -1  -2  18  491.96   43.25
  -1  -2  17   61.70    5.46
  -1  -2  17  186.26   29.53
  -1  -2  16 1151.96   24.78
  -1  -2  16 1192.65   60.64
  -1  -2  15  593.48   19.21
  -1  -2  15  658.89   44.47
  -1  -2  14   16.35    3.79
   1  -2 -14   14.58    6.97
  -1  -2  13  371.90   17.23
  -1  -2  13  393.51   32.70
   1  -2 -13  410.05   26.33
  -1  -2  12  459.07   20.33
  -1  -2  12  495.28   34.81
   1  -2 -12  501.97   32.55
  -1  -2  11  230.66   14.91
  -1  -2  11  232.04   23.97
   1  -2 -11  249.20   22.54
  -1  -2  10  182.71   13.74
  -1  -2  10  214.32   21.69
   1  -2 -10  215.74   20.72
  -1  -2   9  234.08   15.60
  -1  -2   9  237.14   21.76
   1  -2  -9  214.82   20.53
  -1  -2   9  236.14   14.93
  -1  -2   8  319.45   23.80
  -1  -2   8  308.45   23.34
   1  -2  -8  343.16   25.72
  -1  -2   8  310.89   17.63
  -1  -2   7   26.98    7.72
  -1  -2   7   49.65   10.86
  -1  -2   7   31.32    5.73
   1  -2  -7   40.86    9.59
  -1  -2   6  409.37   26.10
  -1  -2   6  403.67   26.26
  -1  -2   6  390.32   20.98
   1  -2  -6  406.14   27.82
   1  -2  -5 3237.63   72.27
  -1  -2   5 3407.01   73.45
  -1  -2   5 3503.60   67.42
  -1  -2   5 3332.62   62.87
   1  -2  -4 9897.97  125.07
  -1  -2   4 9660.07  120.58
  -1  -2   4 9663.82  101.69
  -1  -2   4 9667.16  110.07
   1  -2  -3 1854.85   54.01
  -1  -2   3 1859.95   53.28
  -1  -2   3 1953.10   43.31
  -1  -2   3 1970.39   51.00
   1  -2  -2  187.71   18.77
  -1  -2   2  220.00   14.11
  -1  -2   2  216.05   19.25
   1  -2  -1   62.79   12.20
  -1  -2   1   68.96    7.77
  -1  -2   1   78.80   12.52
   1  -2   0  544.20   28.87
  -1  -2   0  528.81   15.81
   1  -2   0  509.19   30.04
  -1  -2   0  529.07   28.33
   1  -2   1  492.15   26.92
   1  -2   1  494.34   31.02
  -1  -2  -1  481.78   27.25
   1  -2   2  450.15   25.57
  -1  -2  -2  466.74   27.94
   1  -2   2  431.18   30.06
   1  -2   3  668.02   30.78
  -1  -2  -3  645.77   33.18
   1  -2   4  810.97   33.48
  -1  -2  -4  731.32   36.16
   1  -2   5    8.96    3.99
   1  -2   5    4.25    2.23
  -1  -2  -5   14.36    7.67
   1  -2   6  510.34   25.75
   1  -2   6  519.96   30.74
  -1  -2  -6  485.20   30.20
   1  -2   7  241.83   17.50
  -1  -2  -7  219.94   11.31
   1  -2   7  225.46   21.29
  -1  -2  -7  255.30   22.38
   1  -2   8    0.02    1.51
  -1  -2  -8    1.07    1.98
   1  -2   8   -3.67    4.83
  -1  -2  -8    3.58    4.68
   1  -2   9  356.24   20.53
  -1  -2  -9  326.73   17.24
   1  -2   9  342.29   27.89
  -1  -2  -9  354.99   27.11
   1  -2  10  501.95   24.47
  -1  -2 -10  469.81   22.27
   1  -2  10  478.04   33.43
   1  -2  11  535.37   24.84
  -1  -2 -11  497.79   24.36
   1  -2  11  554.36   37.09
   1  -2  12  415.48   21.48
  -1  -2 -12  416.07   24.22
  -1  -2 -12  441.52   23.53
   1  -2  13 2430.77   51.53
   1  -2  13 2342.79   80.98
  -1  -2 -13 2453.24   60.28
  -1  -2 -13 2414.90   56.10
   1  -2  14  320.88   18.58
  -1  -2 -14  345.03   25.27
  -1  -2 -14  321.85   21.17
   1  -2  15  185.25   14.61
  -1  -2 -15  183.60   19.35
  -1  -2 -15  168.44   16.22
   1  -2  16 1025.13   32.70
   1  -2  16 1018.49   56.57
  -1  -2 -16  952.75   38.57
   1  -2  17  289.97   17.32
  -1  -2 -17  273.42   21.53
   1  -2  18   22.91    5.25
  -1  -2 -18   23.47    7.64
   1  -2  19 1971.86   85.63
   1  -2  20 2191.11   92.32
   1  -2  21  674.24   54.26
   1  -2  22 1266.33   73.22
   1  -2  23  864.15   61.69
   1  -2  24  416.25   43.92
   1  -2  25  237.50   35.78
   1  -2  26  613.86   55.32
   1  -2  27  130.11   29.90
   1  -2  28  663.34   60.78
   1  -2  29  453.19   51.34
   1  -2  30  199.46   33.84
   1  -2  31   75.29   23.93
   1  -2  32  281.65   43.05
   1  -2  33  464.87   56.22
   1  -2  34  120.25   30.62
   1  -2  35  179.90   36.71
   1  -2  36  154.03   34.12
   1  -2  37    9.33   10.95
   1  -2  38   23.53   13.53
   1  -2  39  122.98   32.05
   1  -2  40   22.39   16.37
   1  -2  41   86.57   28.08
   1  -2  42   83.71   29.30
   1  -2  43   12.67   13.75
   1  -2  44    2.66    7.75
  -1  -1  46   92.35   32.23
  -1  -1  45   20.82   14.26
  -1  -1  44   67.58   26.46
  -1  -1  43  170.16   38.62
  -1  -1  42  130.95   34.35
  -1  -1  41   24.84   17.24
  -1  -1  40  243.49   43.51
  -1  -1  39   24.68   18.52
  -1  -1  38   44.40   18.88
  -1  -1  37  120.05   30.62
  -1  -1  36  209.59   37.83
  -1  -1  35  215.99   39.23
  -1  -1  34   45.39   20.50
  -1  -1  33   54.85   18.12
  -1  -1  32    5.49    9.78
  -1  -1  31   14.96   12.50
  -1  -1  30   87.94   22.96
  -1  -1  29  292.76   39.47
  -1  -1  28  278.18   39.39
  -1  -1  27  573.17   52.67
  -1  -1  26  229.44   34.13
   1  -1 -26  189.49   20.69
  -1  -1  25  141.01   27.31
   1  -1 -25  156.12   18.82
  -1  -1  24  405.41   42.15
   1  -1 -24  386.02   28.50
  -1  -1  23   64.67   21.25
   1  -1 -23   20.68    7.97
  -1  -1  22  515.64   44.54
   1  -1 -22  535.67   32.58
  -1  -1  21   23.45   16.52
   1  -1 -21   15.81    8.14
  -1  -1  20  399.92   37.82
   1  -1 -20  387.25   27.11
  -1  -1  19   53.78   20.28
   1  -1 -19   29.92   10.04
  -1  -1  18  993.86   55.57
   1  -1 -18  992.90   41.40
  -1  -1  17  183.23   29.83
   1  -1 -17  144.62   16.32
  -1  -1  16  342.87   31.04
   1  -1 -16  334.68   23.33
  -1  -1  15   45.37   15.48
   1  -1 -15   46.93    9.60
  -1  -1  14  517.87   29.56
  -1  -1  14  519.87   36.56
   1  -1 -14  511.38   27.38
  -1  -1  13    5.85    5.35
   1  -1 -13    4.15    4.38
  -1  -1  13    0.67   11.45
   1  -1 -13    4.18    6.43
  -1  -1  12  764.59   34.21
  -1  -1  12  799.31   43.13
   1  -1 -12  836.94   37.98
   1  -1 -12  788.74   32.99
  -1  -1  11 1101.67   39.55
  -1  -1  11 1152.47   47.70
   1  -1 -11 1199.31   43.70
   1  -1 -11 1211.33   40.09
  -1  -1  10  178.39   16.73
  -1  -1  10  176.89   20.93
   1  -1 -10  167.08   15.42
   1  -1 -10  157.86   15.81
  -1  -1   9 2562.54   56.67
  -1  -1   9 2602.47   65.80
   1  -1  -9 2682.23   57.65
  -1  -1   8  867.39   32.60
   1  -1  -8  882.98   32.25
  -1  -1   8  860.94   35.94
   1  -1  -8  916.22   33.20
   1  -1  -7   29.11    5.71
  -1  -1   7   35.34    7.86
  -1  -1   7   24.05    7.19
   1  -1  -6   32.89    5.86
  -1  -1   6   39.82    6.91
  -1  -1   6   39.14    7.11
   1  -1  -5   29.66    6.75
  -1  -1   5   31.55    8.17
  -1  -1   5   54.01    6.10
   1  -1  -4 5941.84   73.28
  -1  -1   4 5869.00   57.83
  -1  -1  -3  601.55   16.09
   1  -1   3  606.29   21.23
   1  -1   3  640.79   33.03
   1  -1   4   29.33    6.37
   1  -1   4   26.05    7.36
  -1  -1  -4   21.57    4.08
   1  -1   5  521.94   19.21
   1  -1   5  501.71   26.47
  -1  -1  -5  495.49   17.74
  -1  -1  -5  509.61   22.00
  -1  -1  -5  495.44   24.10
   1  -1   6  732.36   22.45
   1  -1   6  696.18   32.14
  -1  -1  -6  704.75   23.36
  -1  -1  -6  727.73   30.49
  -1  -1  -6  720.17   26.81
   1  -1   7 2539.52   41.70
   1  -1   7 2549.76   63.51
  -1  -1  -7 2544.73   48.07
  -1  -1  -7 2587.64   52.37
  -1  -1  -7 2510.55   57.39
   1  -1   8 4115.16   53.40
  -1  -1  -8 4164.98   66.10
   1  -1   8 4155.63   83.78
  -1  -1  -8 4087.42   75.70
   1  -1   9  472.29   18.06
  -1  -1  -9  408.59   22.27
   1  -1   9  443.99   30.74
  -1  -1  -9  470.91   27.33
   1  -1  10 1254.58   30.04
   1  -1  10 1182.36   49.22
  -1  -1 -10 1135.10   39.53
  -1  -1 -10 1274.51   44.53
   1  -1  11 1286.62   30.60
  -1  -1 -11 1271.03   44.16
   1  -1  11 1331.93   53.80
  -1  -1 -11 1313.91   45.99
  -1  -1 -12  407.66   26.62
  -1  -1 -12  445.52   28.00
  -1  -1 -13 1584.25   54.42
  -1  -1 -13 1572.06   52.60
  -1  -1 -14 2106.05   65.62
   1  -1  14 2215.85   77.20
  -1  -1 -14 2054.97   61.92
   1  -1  15  835.97   48.24
  -1  -1 -15  627.29   35.13
   1  -1  16  221.18   27.95
  -1  -1 -16  137.31   17.95
   1  -1  17  859.29   51.18
  -1  -1 -17  776.82   40.09
   1  -1  18  814.59   51.00
  -1  -1 -18  819.33   41.81
   1  -1  19  154.45   24.88
   1  -1  20  113.03   21.00
   1  -1  21   19.47   11.31
   1  -1  22   43.99   16.26
   1  -1  23  401.15   41.42
   1  -1  24  552.00   48.71
   1  -1  25  199.35   30.28
   1  -1  26   16.91   11.81
   1  -1  27   77.57   20.96
   1  -1  28   71.49   19.33
   1  -1  29   43.04   17.42
   1  -1  30  312.17   41.20
   1  -1  31   70.37   22.08
   1  -1  32  166.56   31.33
   1  -1  33   40.11   22.63
   1  -1  34  483.32   56.24
   1  -1  35  145.94   33.18
   1  -1  36  198.42   37.27
   1  -1  37   12.87   15.67
   1  -1  38  197.05   38.81
   1  -1  39   48.12   21.24
   1  -1  40  491.07   62.40
   1  -1  41  302.87   51.09
   1  -1  42   20.77   19.07
   1  -1  43    6.22    9.62
   1  -1  44   77.32   26.29
   1  -1  45    6.72   11.97
  -1   0  47  260.51   50.08
  -1   0  46   -0.03    9.85
  -1   0  45   72.33   26.30
  -1   0  44    2.38   10.76
  -1   0  43   27.52   18.92
  -1   0  42   11.67    8.33
  -1   0  41   52.59   20.96
  -1   0  40   25.49   17.98
  -1   0  39  690.95   70.88
  -1   0  38   22.41   15.67
  -1   0  37  604.66   64.22
  -1   0  36   40.07   23.58
  -1   0  35   24.12   15.59
  -1   0  34    0.77    6.91
  -1   0  33    0.18    5.14
  -1   0  32    3.21    8.00
  -1   0  31    6.25    8.12
  -1   0  30    5.31    8.32
  -1   0  29   90.41   21.22
   1   0 -28    1.49    1.47
  -1   0  28   13.53   11.41
   1   0 -27   52.58    5.44
  -1   0  27   66.20   19.01
   1   0 -26   29.57    4.95
  -1   0  26   44.14   17.49
   1   0 -25  820.50   21.64
  -1   0  25  821.34   58.66
  -1   0  24   48.70   20.44
  -1   0  23  113.88   21.39
  -1   0  22   30.63   18.52
  -1   0  21  674.32   48.36
  -1   0  20    5.46    4.70
  -1   0  20   34.84   16.36
  -1   0  19  179.11   12.88
  -1   0  19  152.15   22.72
  -1   0  19  151.61   16.79
  -1   0  18    6.37    5.34
  -1   0  18    6.64    5.94
  -1   0  17 1044.08   29.12
  -1   0  17 1143.63   43.84
  -1   0  17 1163.14   56.58
   1   0 -17 1095.07   36.79
  -1   0  17 1031.44   40.20
  -1   0  16    6.29    5.08
  -1   0  16    0.61    5.70
  -1   0  16   12.79   18.65
  -1   0  15 1276.81   41.35
   1   0 -15 1266.16   37.79
  -1   0  15 1316.24   43.34
  -1   0  15 1301.60   56.37
  -1   0  15 1297.90   30.74
  -1   0  14    1.52    3.12
  -1   0  14   -3.12    4.34
  -1   0  14    1.54    2.76
  -1   0  13    2.99    1.60
  -1   0  13    5.63    3.22
  -1   0  13    6.97    5.69
   1   0 -13    4.80    2.71
  -1   0  13    4.25    2.67
  -1   0  12   -0.19    1.75
  -1   0  12    0.99    1.32
  -1   0  12    1.11    2.40
   1   0 -12    5.68    4.31
   1   0 -12   -0.96    1.87
  -1   0  11  303.36   17.66
   1   0 -11  288.63   16.23
  -1   0  11  314.26   18.03
   1   0 -11  283.20   22.19
  -1   0  11  292.96   22.83
   1   0 -11  362.80   19.81
  -1   0  11  310.56   13.24
  -1   0  10   -1.51    2.27
   1   0 -10    3.64    3.55
   1   0 -10    1.67    2.75
  -1   0  10   -1.97    3.19
  -1   0  10   -0.61    1.37
  -1   0   9  107.37    9.40
   1   0  -9  116.27    9.38
  -1   0   9  118.36   10.22
   1   0  -9  112.59    9.98
  -1   0   9  121.75   13.60
   1   0  -9  108.53   12.57
  -1   0   9  104.43    7.09
  -1   0   8    5.59    3.20
   1   0  -8    3.59    2.59
   1   0  -8    4.46    5.40
  -1   0   8    5.06    4.15
  -1   0   8    3.78    1.92
  -1   0   7 1474.06   41.68
   1   0  -7 1456.18   41.06
  -1   0   7 1443.86   30.72
   1   0  -7 1464.02   31.53
  -1   0   7 1387.68   31.31
  -1   0   6   22.71    6.60
   1   0  -6   33.15    6.15
   1   0  -6   23.35    5.77
  -1   0   6   44.71    8.66
  -1   0   6   30.94    6.34
   1   0   5  145.60   12.34
  -1   0  -5  137.68   12.15
   1   0   6   -2.17    1.67
  -1   0  -6    0.92    2.35
  -1   0  -6    2.57    1.80
   1   0   6   -0.25    2.58
  -1   0  -6   -1.84    1.83
   1   0   7  291.64   14.26
  -1   0  -7  314.23   15.45
  -1   0  -7  302.06   19.82
   1   0   7  313.68   19.60
  -1   0  -7  277.25   16.31
  -1   0  -8    0.79    2.36
   1   0   8    1.54    3.41
  -1   0  -8    3.54    2.85
  -1   0  -8   -1.14    1.99
  -1   0  -8   -1.39    3.36
  -1   0  -8    2.27    1.28
  -1   0  -9  418.20   20.60
   1   0   9  439.04   19.62
   1   0   9  426.30   25.79
  -1   0  -9  409.99   20.37
  -1   0  -9  419.90   25.73
  -1   0  -9  423.16   21.31
  -1   0  -9  425.07   15.41
  -1   0 -10   -0.32    1.97
   1   0  10    1.75    6.12
  -1   0 -10    2.68    4.25
  -1   0 -10   -0.32    1.79
  -1   0 -10    3.34    3.80
  -1   0 -10   -0.40    1.28
  -1   0 -11  110.08   11.35
  -1   0 -11  122.32   12.16
   1   0  11  114.54   14.57
  -1   0 -11  127.75   15.64
   1   0  11  108.53   10.68
  -1   0 -11  117.33   11.84
  -1   0 -11  114.44    8.48
  -1   0 -12    0.69    1.71
   1   0  12   39.56   10.50
  -1   0 -12   -1.98    3.87
   1   0  12   43.44   15.47
  -1   0 -12    2.37    2.03
  -1   0 -13  878.06   33.18
   1   0  13  897.16   33.92
   1   0  13  864.53   42.81
  -1   0 -13  897.13   26.27
  -1   0 -13  880.27   34.68
  -1   0 -14   -0.54    2.21
  -1   0 -14    3.22    4.73
  -1   0 -14   -1.18    2.02
  -1   0 -15   73.33   11.57
   1   0  15   98.67   12.71
  -1   0 -15   83.28   12.57
  -1   0 -15   70.07    8.77
  -1   0 -16   -4.36    4.09
  -1   0 -16    4.95    4.47
  -1   0 -16    2.71    3.89
   1   0  16   58.59   16.56
   1   0  16   54.03   13.94
  -1   0 -17  604.21   31.51
  -1   0 -17  654.63   25.40
   1   0  17  593.39   31.86
   1   0  17  641.56   41.57
  -1   0 -17  636.21   31.65
  -1   0 -18    7.21    6.79
  -1   0 -18   11.02    7.81
  -1   0 -18    8.97    9.06
  -1   0 -19 2087.96   60.57
  -1   0 -19 2126.39   47.30
   1   0  19 2017.37   77.80
   1   0  19 2090.72   62.73
  -1   0 -19 2081.48   59.31
  -1   0 -20   20.47    9.35
  -1   0 -20   43.78   12.57
  -1   0 -20   46.58   11.31
  -1   0 -21 1105.44   45.06
  -1   0 -21 1001.80   34.26
   1   0  21 1068.34   60.20
   1   0  21 1080.75   47.76
  -1   0 -21 1077.39   44.06
  -1   0 -22   20.15    8.84
  -1   0 -22   31.87    9.56
  -1   0 -22   33.92   11.18
   1   0  22  258.04   29.55
   1   0  22  199.39   32.26
  -1   0 -23 1229.91   38.61
  -1   0 -23 1256.67   40.07
  -1   0 -23 1219.13   49.27
   1   0  23 1228.83   67.65
   1   0  23 1254.24   54.44
  -1   0 -23 1246.12   49.42
  -1   0 -24   30.53    9.75
  -1   0 -24   43.29    9.77
  -1   0 -24   47.43   10.95
  -1   0 -24   46.37   11.97
  -1   0 -25  897.70   33.90
  -1   0 -25  864.48   34.69
   1   0  25  832.77   59.07
  -1   0 -25  868.42   42.16
  -1   0 -26   25.88    7.75
  -1   0 -26   33.65    8.83
  -1   0 -26   13.79    7.10
  -1   0 -27  217.38   16.93
  -1   0 -27  227.44   18.48
   1   0  27  207.53   30.55
  -1   0 -27  222.21   22.21
  -1   0 -28   18.74    7.29
   1   0  28   59.18   24.84
  -1   0 -29 1259.69   41.89
   1   0  29 1137.20   74.83
  -1   0 -30   31.05    7.80
   1   0  30   70.14   23.83
   1   0  31   75.17   20.64
   1   0  32   16.54   11.51
   1   0  33  184.15   32.86
   1   0  34   51.73   27.62
   1   0  35 1402.28   94.37
   1   0  36   42.70   21.32
   1   0  37  134.27   30.84
   1   0  38   20.77   17.01
   1   0  39  128.03   30.55
   1   0  40   11.15   13.20
   1   0  41  320.12   50.25
   1   0  42   10.55   12.40
   1   0  43   41.09   19.28
   1   0  44  -14.42   13.75
   1   0  45  130.99   34.36
   1   0  46   -3.76    7.81
  -1   1  48   32.35   18.78
  -1   1  47  -10.75    8.96
  -1   1  46   91.47   28.72
  -1   1  45   -1.89    5.99
  -1   1  44   23.30   11.18
  -1   1  43   56.08   19.29
  -1   1  42  157.85   35.85
  -1   1  41    8.43   13.88
  -1   1  40  240.01   41.40
  -1   1  39   17.36   13.52
  -1   1  38   43.87   18.99
  -1   1  37  165.43   33.13
  -1   1  36  194.93   36.37
  -1   1  35  168.89   32.83
  -1   1  34   66.18   20.88
  -1   1  33   40.51   16.52
  -1   1  32    6.94    9.66
  -1   1  32   -9.88    9.45
   1   1 -32    8.90    6.10
  -1   1  31    8.04    5.56
  -1   1  31    9.93    8.08
   1   1 -31    6.82    4.73
  -1   1  30   71.68   16.48
  -1   1  30   90.82   20.75
   1   1 -30   68.35   13.57
  -1   1  29  287.96   24.59
  -1   1  29  293.34   29.61
  -1   1  29  296.19   37.65
   1   1 -29  330.72   28.63
  -1   1  28  297.76   24.76
  -1   1  28  297.10   30.02
  -1   1  28  290.58   37.25
   1   1 -28  277.66   26.67
  -1   1  27  493.76   32.12
  -1   1  27  545.23   38.77
  -1   1  27  574.74   50.09
   1   1 -27  570.95   36.95
  -1   1  26  174.09   19.12
  -1   1  26  235.61   26.35
  -1   1  26  210.96   30.65
   1   1 -26  173.46   13.88
   1   1 -26  178.67   21.15
  -1   1  25  108.53   15.09
  -1   1  25  174.05   21.82
  -1   1  25  148.51   25.67
   1   1 -25  149.28   18.99
   1   1 -25  134.22   12.43
  -1   1  24  401.10   27.75
  -1   1  24  401.51   39.10
  -1   1  24  413.51   31.62
   1   1 -24  357.01   27.92
   1   1 -24  382.52   20.49
  -1   1  23   11.48    5.97
  -1   1  23   26.82   14.08
   1   1 -23   13.56    4.80
   1   1 -23   24.09   11.58
  -1   1  23   12.07    5.63
  -1   1  22  510.67   30.94
  -1   1  22  523.10   42.29
  -1   1  22  503.97   32.84
  -1   1  22  513.29   29.10
   1   1 -22  464.09   22.42
   1   1 -22  495.87   31.38
  -1   1  21   -0.39    4.58
   1   1 -21    4.61    3.60
   1   1 -21   10.74    9.78
  -1   1  21    1.61    3.28
  -1   1  21    4.07   15.35
  -1   1  21   21.29   12.25
  -1   1  20  325.48   17.55
   1   1 -20  380.97   26.58
  -1   1  20  378.98   23.56
  -1   1  20  361.84   33.23
  -1   1  20  380.63   27.16
  -1   1  20  381.46   26.04
  -1   1  19    5.93    6.20
   1   1 -19   22.05   13.17
  -1   1  19    3.08    4.01
  -1   1  19    0.32    2.57
  -1   1  19   22.69   10.83
   1   1 -18  999.60   41.86
  -1   1  18  997.94   35.57
  -1   1  18  968.64   29.10
  -1   1  18 1002.63   41.94
  -1   1  18 1006.95   52.32
  -1   1  18  971.82   41.13
   1   1 -17  132.72   16.88
  -1   1  17  130.72   11.01
  -1   1  17  117.06   11.82
  -1   1  17  131.42   18.22
  -1   1  17  167.00   18.36
  -1   1  17  130.68   15.03
  -1   1  16  342.03   19.86
  -1   1  16  363.94   17.40
   1   1 -16  331.76   23.49
  -1   1  16  360.36   29.82
  -1   1  16  335.02   23.26
  -1   1  16  351.68   24.12
  -1   1  15   38.85    8.92
  -1   1  15   29.57    5.71
  -1   1  15   36.46    5.72
   1   1 -15   43.37    9.72
  -1   1  15   38.50    9.27
  -1   1  15   37.30   10.76
   1   1 -14  506.72   27.41
  -1   1  14  510.30   23.07
  -1   1  14  520.61   20.07
  -1   1  14  513.02   32.74
  -1   1  14  527.22   26.98
  -1   1  14  497.82   28.22
  -1   1  13    0.96    3.39
  -1   1  13   -4.26    3.98
  -1   1  13    2.72    4.46
   1   1 -12  838.83   33.83
  -1   1  12  829.73   38.27
  -1   1  12  810.03   31.71
  -1   1  12  792.58   33.59
   1   1 -11 1212.13   39.50
   1   1 -11 1220.17   48.96
  -1   1  11 1210.62   44.28
  -1   1  11 1177.14   36.46
  -1   1  11 1146.18   39.64
   1   1 -10  193.01   20.15
  -1   1  10  174.00   16.02
  -1   1  10  143.67   13.44
   1   1  -9 2681.22   56.12
   1   1  -9 2820.80   67.92
  -1   1   9 2788.69   60.78
  -1   1   9 2712.29   57.73
   1   1  -8  967.86   33.66
  -1   1   8  937.47   33.10
   1   1  -8  876.30   36.60
  -1   1   8  880.21   32.51
   1   1  -7   41.78    9.20
  -1   1   7   26.22    5.50
   1   1  -7   32.51    7.23
  -1   1   7   29.23    6.15
   1   1  -6   53.33    7.53
   1   1  -6   45.61    7.74
  -1   1   6   43.95    6.36
  -1   1   6   41.47    6.59
   1   1  -5  121.42   10.44
   1   1  -5  104.54   15.58
   1   1  -5   41.49    7.57
  -1   1   5   38.54    9.02
   1   1  -4 6125.56   56.46
  -1   1   4 6028.95   74.42
   1   1  -4 5980.52   70.09
   1   1  -4 5954.86   73.34
  -1   1  -3  599.68   21.42
  -1   1  -3  613.69   25.85
  -1   1  -3  634.58   31.88
  -1   1  -4   37.89    6.67
  -1   1  -4   29.00    7.80
  -1   1  -4   40.60   10.51
   1   1   4   34.09    7.62
  -1   1  -5  517.47   19.35
   1   1   5  517.57   24.33
  -1   1  -5  515.60   26.03
   1   1   5  505.01   18.30
   1   1   5  511.47   22.06
  -1   1  -6  726.07   23.05
   1   1   6  807.11   31.27
  -1   1  -6  757.34   33.08
   1   1   6  747.63   24.32
   1   1   6  754.58   28.59
   1   1   7 2657.03   57.35
   1   1   7 2581.61   48.67
  -1   1  -7 2706.59   65.34
   1   1   7 2564.04   53.68
   1   1   8 4336.33   74.93
  -1   1  -8 4048.19   55.51
   1   1   8 4152.85   66.09
  -1   1  -8 4263.35   85.72
   1   1   8 4166.43   70.33
  -1   1  -9  470.93   20.02
   1   1   9  432.10   22.74
  -1   1  -9  435.20   28.68
   1   1   9  448.73   24.11
   1   1  10 1291.91   43.29
  -1   1 -10 1162.19   30.63
  -1   1 -10 1146.04   34.37
  -1   1 -10 1216.16   49.55
   1   1  10 1172.91   40.17
   1   1  10 1189.24   40.67
  -1   1 -10 1217.67   40.25
   1   1  11 1327.53   44.56
  -1   1 -11 1252.87   31.88
  -1   1 -11 1200.99   36.77
   1   1  11 1286.87   44.40
   1   1  11 1242.49   42.07
  -1   1 -11 1301.88   42.19
   1   1  12  498.94   29.32
  -1   1 -12  496.90   21.52
   1   1  12  511.05   31.02
   1   1  12  386.78   24.89
  -1   1 -12  385.77   23.61
  -1   1 -13 1578.20   36.77
   1   1  13 1617.07   51.71
   1   1  13 1547.92   53.28
   1   1  13 1610.81   48.80
  -1   1 -13 1536.83   48.07
   1   1  13 1515.33   48.38
   1   1  14 2034.41   59.59
  -1   1 -14 2092.33   43.17
   1   1  14 2137.84   65.61
   1   1  14 2102.85   57.46
  -1   1 -14 2032.85   56.82
   1   1  14 2048.84   57.31
   1   1  15  593.20   33.86
  -1   1 -15  669.80   25.53
   1   1  15  709.12   40.25
   1   1  15  606.10   31.61
   1   1  15  589.41   31.39
  -1   1 -15  559.02   30.70
  -1   1 -16  159.51   13.42
   1   1  16  143.56   19.02
   1   1  16  132.81   17.95
   1   1  16  106.75   14.16
  -1   1 -16  116.15   15.09
  -1   1 -17  811.28   27.91
  -1   1 -17  830.34   32.32
   1   1  17  809.71   39.59
   1   1  17  855.47   45.77
   1   1  17  813.42   38.17
   1   1  17  740.93   35.75
  -1   1 -17  801.39   36.99
   1   1  18  741.81   38.82
  -1   1 -18  763.33   31.78
  -1   1 -18  765.58   27.71
   1   1  18  829.28   46.54
   1   1  18  736.50   38.46
   1   1  18  741.82   36.22
  -1   1 -18  771.13   36.97
  -1   1 -19  116.18   11.54
   1   1  19  105.89   16.52
  -1   1 -19   85.86   10.68
   1   1  19   98.21   14.05
  -1   1 -19   87.29   13.42
  -1   1 -19   85.24   12.63
   1   1  19   90.05   14.35
  -1   1 -20   90.22   11.71
   1   1  20   65.53   12.83
  -1   1 -20   90.39   10.49
   1   1  20   58.56   11.14
   1   1  20   86.18   16.43
  -1   1 -20   68.31   11.99
   1   1  20   75.13   11.85
  -1   1 -20   84.89   14.09
  -1   1 -21    2.07    2.61
  -1   1 -21    1.32    2.76
   1   1  21    6.94    5.01
   1   1  21   11.96    9.08
  -1   1 -21   10.15    5.71
   1   1  21   -1.69    5.08
  -1   1 -21    2.41    3.18
  -1   1 -22    3.04    2.67
  -1   1 -22    6.84    3.95
  -1   1 -22   11.98    7.31
   1   1  22   23.66   11.57
   1   1  22   14.27    7.43
  -1   1 -23  356.78   20.58
  -1   1 -23  350.52   27.20
   1   1  23  397.53   37.74
   1   1  23  362.63   29.98
  -1   1 -23  342.82   23.02
  -1   1 -24  534.66   25.50
  -1   1 -24  526.71   33.79
   1   1  24  485.03   42.57
   1   1  24  587.08   38.92
  -1   1 -24  516.97   28.40
  -1   1 -25  190.13   15.86
  -1   1 -25  188.59   20.01
   1   1  25  186.46   23.27
   1   1  25  194.87   27.60
  -1   1 -25  170.14   16.47
  -1   1 -26    8.65    4.81
  -1   1 -26    1.20    2.71
   1   1  26    3.25    6.78
   1   1  26    3.98    7.62
  -1   1 -26    7.90    5.64
  -1   1 -27   70.35    9.62
   1   1  27   57.34   13.47
   1   1  27   52.03   16.22
  -1   1 -27   61.02   11.41
  -1   1 -28   75.74   10.12
   1   1  28   61.47   13.90
   1   1  28   76.89   18.71
  -1   1 -28   68.28   12.56
  -1   1 -29   18.76    5.77
   1   1  29   45.07   18.22
   1   1  29   36.74   12.70
  -1   1 -29   16.63    7.35
   1   1  30  343.11   33.42
   1   1  30  335.10   40.53
  -1   1 -30  336.88   28.02
   1   1  31   93.50   22.91
   1   1  31   85.90   18.61
  -1   1 -31   73.52   13.74
   1   1  32  173.84   24.75
   1   1  32  189.20   31.66
  -1   1 -32  214.13   22.89
   1   1  33   37.79   17.67
   1   1  33   43.15   20.16
   1   1  34  579.32   57.63
   1   1  34  543.56   45.96
   1   1  35  137.16   29.52
   1   1  36  182.10   34.23
   1   1  37   25.07   15.76
   1   1  38  189.06   35.19
   1   1  39   43.38   20.03
   1   1  40  443.18   57.31
   1   1  41  258.11   43.86
   1   1  42   -7.10   10.76
   1   1  43    2.70    6.71
   1   1  44   68.84   23.42
   1   1  45    5.93   13.08
   1   1  46  107.93   31.62
   1   1  47   58.73   23.97
  -1   2  48   78.50   27.87
  -1   2  47    1.82   10.36
  -1   2  46  -10.44   10.82
  -1   2  45  120.71   30.80
  -1   2  44   36.44   18.36
  -1   2  43   66.15   23.94
  -1   2  42  126.08   30.27
  -1   2  41  209.30   38.72
  -1   2  40   13.60   12.36
  -1   2  39   22.18   10.95
  -1   2  39   56.24   21.22
  -1   2  38  173.08   34.09
  -1   2  38  193.34   29.16
  -1   2  37   10.49   10.34
  -1   2  37   17.11   13.01
   1   2 -37    1.86    6.75
  -1   2  36   12.33   12.33
  -1   2  36    6.41    7.31
   1   2 -36   -5.78    5.50
  -1   2  35  111.40   26.15
  -1   2  35  132.44   22.66
   1   2 -35  141.06   22.42
  -1   2  34   66.70   19.95
  -1   2  34   89.43   19.50
   1   2 -34   66.63   14.59
  -1   2  33   18.18    9.60
  -1   2  33   25.08   11.97
  -1   2  33   22.23   13.22
   1   2 -33   16.42    9.38
  -1   2  32  222.51   26.69
  -1   2  32  230.66   28.58
  -1   2  32  222.04   34.10
   1   2 -32  239.45   29.01
  -1   2  31  370.69   34.00
  -1   2  31  364.69   35.66
  -1   2  31  391.13   43.50
   1   2 -31  389.48   35.49
  -1   2  30   25.67    9.51
  -1   2  30   49.47   15.63
  -1   2  30   29.27   14.55
   1   2 -30   27.84   11.76
  -1   2  29   21.21    8.13
  -1   2  29   47.45   15.63
  -1   2  29   22.70    9.24
   1   2 -29   36.04   10.76
  -1   2  28   11.31    6.88
  -1   2  28   13.98   10.45
  -1   2  28   15.32    8.12
   1   2 -28    9.69    6.98
  -1   2  28    8.78    4.87
  -1   2  27   16.42    7.07
  -1   2  27   33.49   11.24
  -1   2  27   27.47   13.14
  -1   2  27   25.84    7.30
   1   2 -27   29.28   10.45
  -1   2  26  374.32   33.09
  -1   2  26  377.75   25.29
   1   2 -26  392.62   33.49
  -1   2  26  397.51   25.66
  -1   2  26  401.17   39.59
  -1   2  26  360.77   31.34
  -1   2  25  136.31   15.33
  -1   2  25  154.23   15.56
   1   2 -25  195.26   24.54
  -1   2  25  166.05   25.35
  -1   2  25  158.56   22.97
  -1   2  25  167.03   22.18
  -1   2  24  311.38   22.97
   1   2 -24  379.19   32.78
  -1   2  24  358.63   22.90
  -1   2  24  397.83   37.78
  -1   2  24  373.65   31.12
  -1   2  24  378.09   32.52
  -1   2  23  113.00   17.98
  -1   2  23  104.16   12.04
  -1   2  23  109.31   13.09
   1   2 -23  114.60   18.44
  -1   2  23  145.48   19.79
  -1   2  23  117.11   23.19
  -1   2  22  459.41   27.27
  -1   2  22  447.44   25.16
   1   2 -22  489.82   36.13
  -1   2  22  431.81   37.33
  -1   2  22  440.93   32.12
  -1   2  22  472.31   35.66
  -1   2  21    3.17    5.91
  -1   2  21    9.42    8.46
  -1   2  21    7.37    9.40
  -1   2  21    3.15    3.28
   1   2 -21   14.07   12.14
  -1   2  21    6.98    3.53
  -1   2  20    1.06    3.94
  -1   2  20    1.02    3.20
  -1   2  20   -0.12    2.92
  -1   2  20    2.37    4.46
  -1   2  20   11.01   11.60
   1   2 -19 1626.60   62.94
  -1   2  19 1529.00   64.02
  -1   2  19 1498.58   56.97
  -1   2  19 1562.11   63.02
   1   2 -18  378.12   30.28
  -1   2  18  368.97   27.52
  -1   2  18  359.57   30.56
  -1   2  18  376.95   31.30
  -1   2  17   59.87   13.43
   1   2 -17   91.01   17.45
  -1   2  17   70.73   13.99
   1   2 -16 1214.50   52.17
  -1   2  16 1199.36   51.43
  -1   2  16 1163.99   52.37
   1   2 -15  623.47   37.51
  -1   2  15  607.60   35.68
  -1   2  15  569.56   36.76
   1   2 -14   13.25    4.01
  -1   2  14   18.38    7.02
  -1   2  14   25.65   11.51
   1   2 -13  405.56   28.89
  -1   2  13  386.53   26.24
   1   2 -13  358.17   15.04
  -1   2  13  352.28   28.64
   1   2 -12  472.62   31.06
  -1   2  12  514.19   28.77
   1   2 -12  433.64   17.88
  -1   2  12  470.25   32.27
   1   2 -11  228.34   21.92
  -1   2  11  269.76   19.85
   1   2 -11  244.04   13.54
  -1   2  11  245.31   22.45
   1   2 -10  203.99   19.61
  -1   2  10  226.17   17.19
  -1   2  10  213.54   20.88
   1   2 -10  219.04   13.36
   1   2  -9  232.30   20.36
   1   2  -9  223.64   20.96
  -1   2   9  215.09   16.15
   1   2  -9  227.69   14.27
  -1   2   9  211.02   20.38
   1   2  -8  298.70   22.96
   1   2  -8  330.26   23.87
  -1   2   8  341.01   19.34
  -1   2   8  329.81   25.11
   1   2  -8  317.72   17.37
   1   2  -7   37.87    9.60
   1   2  -7   32.58    7.91
  -1   2   7   36.18    9.43
   1   2  -7   48.04    8.53
   1   2  -6  406.36   25.25
   1   2  -6  406.43   25.14
  -1   2   6  401.37   27.19
   1   2  -5 3499.58   74.07
   1   2  -5 3447.49   66.89
  -1   2   5 3347.27   77.01
   1   2  -5 3543.70   65.05
   1   2  -4 9965.54  118.53
   1   2  -4 9726.52  104.98
  -1   2   4 9999.00  131.26
   1   2  -4 9727.95  107.91
   1   2  -3 1969.63   53.94
   1   2  -3 1910.30   42.63
  -1   2   3 1995.80   58.81
   1   2  -2  196.07   19.83
   1   2  -2  178.27   12.72
  -1   2   2  214.02   21.87
   1   2  -1   82.39   11.43
   1   2  -1   60.73    7.34
   1   2  -1  129.69   15.54
  -1   2   1  103.78   15.65
  -1   2   0  496.52   27.79
   1   2   0  528.58   25.12
   1   2   0  515.81   15.94
   1   2   0  554.55   28.62
  -1   2   0  524.90   30.07
  -1   2   0  556.86   29.61
   1   2   1  493.31   23.35
  -1   2  -1  507.49   27.57
  -1   2  -1  469.00   29.48
   1   2   1  517.04   28.32
  -1   2  -2  431.30   25.51
   1   2   2  474.97   22.49
  -1   2  -2  441.00   24.32
   1   2   2  506.32   28.61
  -1   2  -2  410.04   28.86
  -1   2  -3  659.49   31.30
   1   2   3  614.13   24.98
  -1   2  -3  654.52   30.30
  -1   2  -3  588.42   36.49
   1   2   3  705.38   34.12
  -1   2  -4  798.67   34.34
   1   2   4  811.24   27.17
  -1   2  -4  810.87   35.32
   1   2   4  831.04   37.69
  -1   2  -4  731.66   41.98
  -1   2  -5    4.85    1.95
  -1   2  -5   -4.18    7.52
  -1   2  -6  505.35   26.36
  -1   2  -6  535.60   30.68
   1   2   6  528.75   31.75
  -1   2  -6  500.75   37.43
  -1   2  -7  245.43   18.79
   1   2   7  245.46   12.17
  -1   2  -7  224.39   21.24
   1   2   7  235.10   16.13
   1   2   7  278.67   23.23
   1   2   8    1.21    6.01
  -1   2  -8    3.73    4.85
   1   2   8   -0.54    2.02
  -1   2  -8    5.52    4.49
   1   2   8   -3.24    3.25
  -1   2  -9  352.58   22.41
   1   2   9  356.80   17.88
   1   2   9  389.82   27.89
  -1   2 -10  464.11   25.36
   1   2  10  480.36   22.37
   1   2  10  507.42   32.77
  -1   2 -11  502.10   26.37
   1   2  11  514.76   24.93
   1   2  11  539.27   34.10
  -1   2 -12  525.20   27.66
  -1   2 -12  440.31   31.90
   1   2  12  509.28   26.92
   1   2  12  535.74   35.65
  -1   2 -13 2319.14   56.14
  -1   2 -13 2428.94   73.51
   1   2  13 2428.15   67.97
   1   2  13 2270.62   58.82
   1   2  13 2447.47   75.33
  -1   2 -14  356.90   24.30
   1   2  14  431.74   34.26
   1   2  14  377.23   27.03
  -1   2 -14  377.89   30.18
   1   2  14  339.78   26.35
  -1   2 -15  215.40   18.54
   1   2  15  246.96   26.97
   1   2  15  221.68   21.27
  -1   2 -15  223.33   24.27
   1   2  15  177.60   20.20
   1   2  16  960.18   49.09
  -1   2 -16  967.12   36.35
   1   2  16  956.93   43.53
   1   2  16  932.25   44.21
  -1   2 -16  974.78   48.11
   1   2  17  305.21   28.53
  -1   2 -17  295.80   20.66
   1   2  17  336.75   27.40
  -1   2 -17  319.83   27.94
   1   2  17  283.78   24.84
  -1   2 -18   77.82   13.86
   1   2  18   65.51   19.50
   1   2  18   27.16    9.60
  -1   2 -18   31.63   12.47
   1   2  19 1832.43   70.20
  -1   2 -19 1774.12   50.32
   1   2  19 1770.91   66.78
   1   2  19 1718.31   62.75
  -1   2 -19 1893.33   68.95
  -1   2 -20 2039.54   54.05
   1   2  20 1974.26   74.54
   1   2  20 2066.14   70.31
   1   2  20 2044.61   73.94
  -1   2 -20 2081.83   73.16
   1   2  20 2003.27   68.26
   1   2  21  403.68   35.99
  -1   2 -21  408.38   25.76
   1   2  21  348.47   33.04
   1   2  21  323.18   28.64
  -1   2 -21  327.26   31.20
  -1   2 -22 1247.38   42.87
   1   2  22 1232.09   59.40
   1   2  22 1240.41   56.39
   1   2  22 1273.15   62.09
  -1   2 -22 1285.22   58.94
   1   2  22 1143.00   53.04
   1   2  23  803.53   48.90
  -1   2 -23  706.32   30.87
  -1   2 -23  761.74   33.83
   1   2  23  824.68   51.56
   1   2  23  803.58   46.87
  -1   2 -23  759.69   46.50
   1   2  23  717.55   42.82
   1   2  24  425.41   35.99
  -1   2 -24  394.05   23.06
  -1   2 -24  403.39   24.80
   1   2  24  374.43   31.89
   1   2  24  415.96   37.65
  -1   2 -24  438.59   35.27
   1   2  24  366.77   30.29
  -1   2 -25  115.17   12.54
  -1   2 -25  139.60   15.43
   1   2  25  136.41   22.17
   1   2  25  147.84   22.03
   1   2  25  161.29   25.29
   1   2  25  127.24   18.79
  -1   2 -25  137.04   21.95
   1   2  26  574.99   43.13
  -1   2 -26  600.20   30.21
   1   2  26  671.09   44.55
   1   2  26  587.94   47.07
   1   2  26  573.24   38.27
  -1   2 -26  615.87   42.62
  -1   2 -27   54.67   10.61
   1   2  27   70.45   18.26
   1   2  27   80.86   22.35
   1   2  27   93.95   23.18
  -1   2 -27   61.34   15.46
   1   2  27   57.61   13.69
   1   2  28  649.95   46.82
  -1   2 -28  714.56   33.04
   1   2  28  762.63   49.42
   1   2  28  705.25   54.38
  -1   2 -28  795.26   49.28
   1   2  28  702.56   42.96
   1   2  29  365.25   35.77
   1   2  29  414.86   37.44
   1   2  29  415.60   42.82
   1   2  29  390.58   32.75
  -1   2 -29  417.72   36.48
   1   2  30  195.13   30.22
   1   2  30  213.98   27.55
  -1   2 -30  207.50   26.12
   1   2  31   68.03   17.51
   1   2  31   69.61   19.79
  -1   2 -31   82.97   18.05
   1   2  32  319.66   34.64
   1   2  32  295.26   39.68
  -1   2 -32  329.76   32.30
   1   2  33  454.87   41.96
   1   2  33  414.00   46.46
  -1   2 -33  497.56   40.38
   1   2  34  123.22   27.11
   1   2  34  133.00   24.05
  -1   2 -34   97.41   18.55
   1   2  35  221.21   30.52
   1   2  35  209.09   34.40
   1   2  36  162.73   26.61
   1   2  36  132.74   28.08
   1   2  37    7.79    8.03
   1   2  37    4.82    5.76
   1   2  38    7.00    4.84
   1   2  38   26.77   12.45
   1   2  39  117.55   23.61
   1   2  39  120.28   28.89
   1   2  40   17.08   11.19
   1   2  40   20.30   12.02
   1   2  41   89.34   21.53
   1   2  41   64.30   21.81
   1   2  42   51.47   18.19
   1   2  43   26.23   16.17
   1   2  44   11.89    9.52
   1   2  45  116.99   31.58
   1   2  46   29.22   16.10
   1   2  47    9.39   12.81
  -1   3  43  256.18   43.13
  -1   3  43  296.47   39.65
  -1   3  42  102.25   22.86
  -1   3  42  107.77   27.69
  -1   3  41    0.66    4.76
  -1   3  41   12.37   10.92
  -1   3  40   12.09   10.65
  -1   3  40   15.24    9.84
  -1   3  39   87.72   24.00
  -1   3  39  106.60   21.80
  -1   3  38   74.57   19.26
  -1   3  38   76.70   21.76
   1   3 -38   63.35   16.98
  -1   3  37  149.30   25.38
  -1   3  37  157.18   30.99
   1   3 -37  160.63   26.81
  -1   3  36   -2.10    5.17
  -1   3  36   10.90    7.50
   1   3 -36   11.01    7.97
  -1   3  35   38.13   14.81
  -1   3  35   33.53   12.84
   1   3 -35   32.75   13.07
  -1   3  34   50.12   15.77
  -1   3  34   80.94   22.04
  -1   3  34   72.19   17.86
   1   3 -34   67.33   17.83
  -1   3  33  292.01   34.27
  -1   3  33  347.21   41.57
  -1   3  33  337.35   36.07
   1   3 -33  314.69   35.19
  -1   3  32   17.41    9.26
  -1   3  32   25.87   15.93
  -1   3  32   24.67   11.74
   1   3 -32   24.36   12.25
  -1   3  31  364.79   38.05
  -1   3  31  378.23   41.37
  -1   3  31  400.21   37.88
   1   3 -31  382.20   38.98
  -1   3  30   28.20   14.92
  -1   3  30   26.55   15.50
  -1   3  30   55.32   19.78
   1   3 -30   18.54    9.53
  -1   3  29   78.99   18.85
  -1   3  29   52.98   15.54
  -1   3  29   49.07   13.47
  -1   3  29   42.11   10.21
   1   3 -29   65.58   15.27
  -1   3  28   55.87   15.95
  -1   3  28   63.31   15.21
  -1   3  28   48.61   13.81
  -1   3  28   45.63   10.30
   1   3 -28   56.99   14.54
  -1   3  27   70.53   17.75
   1   3 -27   74.94   18.76
  -1   3  27   68.54   13.96
  -1   3  27   68.14   17.90
  -1   3  27   63.34   15.02
   1   3 -26  244.87   29.83
  -1   3  26  213.28   22.35
  -1   3  26  254.21   27.99
  -1   3  26  207.77   27.57
  -1   3  26  214.21   28.18
  -1   3  25  191.05   21.12
   1   3 -25  218.19   28.01
  -1   3  25  196.89   17.30
  -1   3  25  206.15   27.22
  -1   3  25  209.08   25.48
  -1   3  25  210.12   27.59
  -1   3  24   79.10   16.79
  -1   3  24   78.13   16.25
  -1   3  24   86.88   18.30
   1   3 -24   97.12   19.25
  -1   3  24   79.17   13.08
  -1   3  24   75.23   10.48
  -1   3  23   60.60   14.67
  -1   3  23   39.82   10.43
  -1   3  23   59.45   13.87
   1   3 -23   68.16   16.37
  -1   3  22   28.92   14.09
   1   3 -22   20.66   16.89
  -1   3  22    8.30   13.65
   1   3 -21 1286.45   64.79
  -1   3  21 1237.94   58.91
  -1   3  21 1306.61   67.02
   1   3 -21 1099.43   23.73
   1   3 -20  562.58   42.31
  -1   3  20  555.66   38.89
   1   3 -20  498.25   18.54
  -1   3  20  524.20   42.70
  -1   3  19   11.76   13.66
   1   3 -19    8.27    3.53
   1   3 -19   29.06   12.77
  -1   3  19   21.86   10.68
   1   3 -18  395.16   35.10
  -1   3  18  377.06   29.76
   1   3 -18  359.52   18.77
  -1   3  18  380.05   36.38
  -1   3  17   13.37    9.61
   1   3 -17    5.50    3.24
   1   3 -17   16.86   13.96
  -1   3  17   12.35    6.48
   1   3 -16   59.52    8.91
   1   3 -16   61.15   15.31
  -1   3  16   43.92    9.93
  -1   3  16   57.80   15.81
   1   3 -15  444.96   36.12
  -1   3  15  437.93   28.88
   1   3 -15  394.50   22.29
  -1   3  15  402.45   35.37
   1   3 -14  381.38   33.14
  -1   3  14  382.05   26.34
   1   3 -14  336.05   21.49
  -1   3  14  387.43   34.87
   1   3 -13  583.06   39.46
  -1   3  13  578.99   30.41
   1   3 -13  560.25   28.00
  -1   3  13  548.17   40.77
   1   3 -12  375.26   32.78
  -1   3  12  379.98   24.26
  -1   3  12  342.20   32.22
   1   3 -12  369.32   23.46
   1   3 -11  592.42   40.28
  -1   3  11  545.23   27.28
  -1   3  11  564.98   41.76
   1   3 -11  517.76   28.58
   1   3 -10 1034.90   53.55
  -1   3  10 1054.96   36.62
  -1   3  10 1148.64   56.91
   1   3 -10 1069.67   40.91
   1   3  -9  959.02   49.88
  -1   3   9  793.36   30.51
  -1   3   9  974.95   53.62
   1   3  -9  910.93   38.85
   1   3  -8 1739.91   63.76
   1   3  -8 1716.17   58.68
   1   3  -8 1767.19   54.59
  -1   3   8 1665.94   67.33
   1   3  -7 2116.68   69.36
   1   3  -7 2113.54   62.21
  -1   3   7 2221.12   77.04
   1   3  -7 2203.69   62.33
   1   3  -6 1913.03   67.97
   1   3  -6 1731.70   54.46
  -1   3   6 1671.28   65.85
   1   3  -6 1971.39   61.13
   1   3  -5 6064.26  115.20
   1   3  -5 6254.52   96.92
  -1   3   5 6180.22  124.64
   1   3  -5 6018.92  105.19
   1   3  -4  291.65   29.66
   1   3  -4  255.48   19.11
  -1   3   4  278.01   28.05
   1   3  -3   40.12    8.16
  -1   3   3   47.70   14.92
   1   3  -2 1082.69   46.68
   1   3  -2 1063.80   33.14
   1   3  -2 1049.94   47.29
  -1   3   2 1080.58   52.01
   1   3  -1  283.69   24.63
   1   3  -1  237.43   15.18
  -1   3   1  304.76   28.74
   1   3   0  998.18   42.88
   1   3   0  922.49   25.33
  -1   3   0  952.98   36.65
   1   3   0  935.79   33.43
   1   3   0 1042.52   47.25
  -1   3   0  960.53   47.21
   1   3   1 1184.56   45.65
  -1   3  -1 1100.74   40.88
   1   3   1 1116.98   24.17
  -1   3  -1 1092.65   50.90
  -1   3  -1 1102.91   50.22
   1   3   1 1141.20   50.45
   1   3   1 1162.72   31.90
   1   3   2   82.38   14.89
  -1   3  -2   67.20   10.53
  -1   3  -2   53.69   12.07
  -1   3  -2   89.29   16.86
  -1   3  -3  399.52   26.29
   1   3   3  437.21   32.97
  -1   3  -3  451.78   31.46
  -1   3  -3  445.52   34.58
  -1   3  -4  219.43   20.93
   1   3   4  272.59   30.89
  -1   3  -4  215.25   28.31
  -1   3  -5 1155.46   47.84
  -1   3  -5 1040.98   57.38
   1   3   5 1115.78   52.20
  -1   3  -5 1005.54   46.07
  -1   3  -6  109.76   18.71
  -1   3  -6   98.25   14.35
  -1   3  -6   81.40   18.28
  -1   3  -6  121.62   18.54
  -1   3  -7   30.23   10.08
   1   3   7   59.15   14.89
  -1   3  -7   43.14   10.89
  -1   3  -7   36.77   11.62
  -1   3  -8   59.35   12.93
   1   3   8   81.52   17.57
  -1   3  -8   32.52   14.27
  -1   3  -9  234.81   22.98
   1   3   9  269.57   12.28
  -1   3 -10  148.96   19.78
   1   3  10   89.58    8.13
   1   3  10  164.90   24.58
   1   3  10  100.19   11.87
  -1   3 -11  726.27   38.23
   1   3  11  776.42   26.24
   1   3  11  781.39   47.52
   1   3  11  731.48   31.42
   1   3  12   25.54   14.10
   1   3  12   12.21    5.09
  -1   3 -12   27.53   11.63
   1   3  13   34.69   11.40
   1   3  13   45.46    7.85
  -1   3 -13   33.96   11.19
  -1   3 -13   43.37   10.76
   1   3  14   64.70   16.49
  -1   3 -14   64.38   14.29
  -1   3 -14   63.50   16.13
   1   3  14   55.47    9.62
  -1   3 -15  327.64   25.92
  -1   3 -15  320.40   31.23
   1   3  15  325.66   22.74
   1   3  15  347.85   33.47
  -1   3 -16  113.77   17.36
  -1   3 -16   81.17   19.30
   1   3  16  114.31   15.38
  -1   3 -17  778.22   39.32
  -1   3 -17  721.49   47.72
   1   3  17  738.26   37.16
   1   3  17  750.00   49.63
   1   3  18   33.13   14.01
   1   3  18   30.13   10.23
   1   3  18    2.81    5.86
  -1   3 -18   24.26   11.48
  -1   3 -18    0.87    5.48
   1   3  19  195.30   25.87
  -1   3 -19  197.21   19.85
   1   3  19  195.67   20.83
  -1   3 -19  210.74   26.37
   1   3  19  192.38   23.13
   1   3  20   60.47   18.24
   1   3  20   78.45   15.22
  -1   3 -20   76.55   13.47
   1   3  20   50.92   12.82
  -1   3 -20   53.40   15.77
   1   3  21  493.94   41.95
  -1   3 -21  537.33   32.85
   1   3  21  506.00   35.79
   1   3  21  459.88   35.54
  -1   3 -21  508.38   41.09
   1   3  21  461.03   14.42
  -1   3 -22   81.27   14.19
   1   3  22   74.49   17.55
   1   3  22  117.24   18.86
   1   3  22   77.76   15.38
   1   3  22   67.98    5.17
  -1   3 -22   83.78   19.16
   1   3  23  254.68   31.65
  -1   3 -23  276.13   24.01
   1   3  23  273.79   28.94
   1   3  23  267.98   28.25
  -1   3 -23  288.92   31.94
  -1   3 -24  866.11   41.88
   1   3  24  886.38   57.82
   1   3  24  911.41   52.89
   1   3  24  885.62   52.34
  -1   3 -24  848.88   54.41
   1   3  25   71.60   19.25
   1   3  25  103.29   20.04
   1   3  25   99.15   19.58
  -1   3 -25   75.51   13.36
  -1   3 -25   76.10   18.13
   1   3  25   64.70   15.42
   1   3  26   60.55   16.82
   1   3  26  100.00   21.16
   1   3  26   75.76   17.19
  -1   3 -26   68.05   12.14
   1   3  26   73.29   15.53
  -1   3 -26   69.76   16.28
  -1   3 -27  411.30   28.30
   1   3  27  347.32   37.55
   1   3  27  412.62   38.86
   1   3  27  410.42   37.49
   1   3  27  421.08   36.27
  -1   3 -27  396.93   38.88
   1   3  28  162.84   25.95
   1   3  28  206.35   28.17
   1   3  28  161.38   25.48
  -1   3 -28  177.13   26.02
   1   3  28  145.61   22.14
   1   3  29  152.15   26.13
   1   3  29  155.49   26.13
   1   3  29  176.61   28.74
  -1   3 -29  165.54   26.20
   1   3  29  117.85   20.20
   1   3  30  451.01   44.27
   1   3  30  414.56   41.95
   1   3  30  469.99   41.98
   1   3  30  436.25   37.45
  -1   3 -30  418.62   40.72
   1   3  31  193.86   28.70
   1   3  31  195.57   29.88
   1   3  31  212.02   29.16
  -1   3 -31  181.31   26.85
   1   3  31  195.41   25.29
   1   3  32   -0.94    5.39
   1   3  32   31.17   14.56
   1   3  32    9.14    9.30
  -1   3 -32   21.68   11.18
   1   3  33  162.58   27.01
   1   3  33  182.36   30.51
   1   3  33  179.02   27.93
  -1   3 -33  165.22   26.47
   1   3  34  216.13   31.11
   1   3  34  235.56   31.40
   1   3  34  225.06   34.33
  -1   3 -34  226.01   30.53
   1   3  35   31.37   12.39
   1   3  35   25.33   13.23
  -1   3 -35   13.99    7.77
   1   3  36   29.16   16.03
   1   3  36   13.25   11.40
  -1   3 -36   18.22   10.98
   1   3  37  182.87   33.00
   1   3  37  156.26   26.51
   1   3  38   17.59   12.79
   1   3  38   22.94   11.86
   1   3  39    4.54   10.03
   1   3  39   11.86   10.01
   1   3  40  147.99   32.42
   1   3  40  167.39   30.13
   1   3  41  260.68   36.47
   1   3  42   11.06    9.51
  -1   4  42  207.47   33.40
  -1   4  41   -0.60    4.46
  -1   4  40   10.31    5.94
   1   4 -40    5.52    7.89
  -1   4  39   39.87   15.48
   1   4 -39   20.38    9.93
  -1   4  38  450.05   46.25
   1   4 -38  432.07   46.69
  -1   4  37   23.58   18.79
   1   4 -37   14.64   10.13
  -1   4  36    1.83    3.47
   1   4 -36   11.34   12.67
  -1   4  35   89.31   21.20
  -1   4  35   71.22   18.82
  -1   4  35   77.84   20.92
   1   4 -35   71.62   18.78
  -1   4  34   21.05   11.99
  -1   4  34   18.70   10.81
  -1   4  34   26.48   10.69
   1   4 -34   38.67   14.97
  -1   4  33   46.34   17.53
  -1   4  33  108.46   24.12
  -1   4  33   73.95   20.03
   1   4 -33   75.16   21.58
  -1   4  32  884.86   66.94
  -1   4  32  912.88   60.99
  -1   4  32  864.37   62.56
   1   4 -32  899.19   66.04
  -1   4  31   19.90   13.52
  -1   4  31   27.35   15.04
  -1   4  31   35.31   20.88
   1   4 -31   12.13   13.38
  -1   4  30    2.03    5.28
  -1   4  30   12.94    9.17
  -1   4  30    5.13    6.65
   1   4 -30   -1.65    6.02
  -1   4  29   82.65   20.24
  -1   4  29   77.56   17.73
  -1   4  29   94.57   19.28
  -1   4  29   78.53   15.17
   1   4 -29   75.63   17.55
  -1   4  28  136.02   26.34
  -1   4  28  161.33   24.78
  -1   4  28  161.33   25.16
  -1   4  28  154.66   21.40
   1   4 -28  135.14   25.12
  -1   4  27   28.14   15.56
   1   4 -27   40.88   16.17
  -1   4  27   23.37    7.88
  -1   4  27   37.06   13.38
  -1   4  27   45.96   16.75
   1   4 -26  212.38   30.51
  -1   4  26  227.08   28.45
  -1   4  26  235.83   32.35
  -1   4  25   26.31   14.80
  -1   4  25    7.01    8.68
   1   4 -25    3.27    5.25
  -1   4  24  124.77   24.11
  -1   4  24  117.33   18.85
   1   4 -24  121.78   22.38
   1   4 -23   40.44    6.81
  -1   4  23   51.00   17.91
   1   4 -23   63.67   19.81
  -1   4  23   49.63   13.85
   1   4 -22  600.10   49.41
  -1   4  22  585.49   39.54
   1   4 -22  572.13   27.71
  -1   4  22  574.97   50.40
  -1   4  21   23.82   13.23
   1   4 -21    6.53    3.73
   1   4 -21   17.08   18.35
  -1   4  21    6.99    7.48
   1   4 -20  444.67   41.95
  -1   4  20  450.72   33.23
  -1   4  20  447.54   43.02
   1   4 -20  404.98   25.67
  -1   4  19  132.43   25.82
   1   4 -19   98.33   21.28
  -1   4  19  110.71   16.99
   1   4 -19  117.93   14.77
   1   4 -18   47.94    9.95
  -1   4  18   49.35   15.08
   1   4 -18   45.24   14.38
  -1   4  18   32.50    8.73
   1   4 -17  241.88   31.70
  -1   4  17  160.18   18.16
  -1   4  17  193.77   28.95
   1   4 -17  176.40   19.29
   1   4 -16  920.05   57.17
  -1   4  16  916.97   42.07
   1   4 -16  840.85   40.80
  -1   4  16  888.56   59.68
   1   4 -15   15.48    9.25
   1   4 -15   30.22   14.92
  -1   4  15    0.55    2.09
  -1   4  15   14.39   13.03
   1   4 -14  210.51   27.11
  -1   4  14  199.45   18.29
   1   4 -14  189.29   20.12
  -1   4  14  221.82   29.82
   1   4 -13  421.84   38.21
  -1   4  13  360.29   23.56
  -1   4  13  413.40   39.50
   1   4 -13  375.57   28.49
   1   4 -12  110.27   22.49
  -1   4  12   65.90    9.81
   1   4 -12  106.54   17.55
  -1   4  12  104.51   27.20
   1   4 -11 1247.90   63.46
  -1   4  11 1130.90   38.54
   1   4 -11 1174.43   52.16
  -1   4  11 1297.01   70.02
  -1   4  10 1863.76   47.59
  -1   4  10 1959.96   84.94
   1   4 -10 1825.58   65.34
   1   4  -9  764.41   43.64
  -1   4   9  809.48   55.55
   1   4  -8  287.22   31.34
  -1   4   8  257.11   32.11
   1   4  -8  226.14   24.73
   1   4  -7   49.99   16.41
  -1   4   7   18.37   16.17
   1   4  -7   47.34   14.00
   1   4  -6  555.48   40.24
   1   4  -6  492.04   31.34
  -1   4   6  547.39   43.32
   1   4  -6  530.68   37.55
   1   4  -5  683.00   44.07
   1   4  -5  535.03   30.88
  -1   4   5  585.22   44.57
   1   4  -5  583.86   39.38
   1   4  -4  201.48   26.24
   1   4  -4  113.77   14.42
  -1   4   4  135.18   24.17
   1   4  -4  187.38   24.00
   1   4  -3   58.67   15.81
   1   4  -3   63.74   15.46
   1   4  -3   27.51    7.75
   1   4  -3   22.45    9.72
  -1   4   3   69.64   19.70
   1   4  -2  199.46   24.34
  -1   4   2  154.68   15.30
   1   4  -2  147.47   13.91
   1   4  -2  182.40   23.76
   1   4  -2  147.81   18.50
  -1   4   2  192.14   25.65
   1   4  -1  156.16   21.60
   1   4  -1   40.00    8.33
  -1   4   1   19.96    7.87
  -1   4   1  114.17   24.01
   1   4  -1  134.72   23.93
   1   4   0  888.57   46.93
  -1   4   0  830.56   37.71
   1   4   0  781.21   26.89
   1   4   0  872.37   50.96
   1   4   0  775.19   35.35
  -1   4   0  863.97   51.42
   1   4   1  416.85   32.62
  -1   4  -1  393.71   26.85
   1   4   1  371.69   16.71
   1   4   1  504.26   39.14
   1   4   1  376.34   22.42
  -1   4  -1  381.55   32.54
  -1   4  -1  462.10   37.85
   1   4   2  138.09   20.11
  -1   4  -2  113.76   15.13
   1   4   2  109.59    7.92
   1   4   2  213.04   26.90
  -1   4  -2  180.27   25.98
  -1   4  -2  103.46   18.39
  -1   4  -3  113.58   17.55
   1   4   3  320.07   36.95
  -1   4  -3  106.90   20.93
  -1   4  -3  271.70   30.67
  -1   4  -4 1972.24   65.88
  -1   4  -4 1952.67   81.52
  -1   4  -4 1947.57   74.10
   1   4   4 2033.07   79.73
  -1   4  -5  220.77   30.48
  -1   4  -5  101.02   20.68
  -1   4  -6 1211.63   58.83
   1   4   6 1243.38   63.46
  -1   4  -6 1280.21   70.45
   1   4   7   77.48   23.46
  -1   4  -7   31.96   12.42
  -1   4  -7   86.86   19.72
   1   4   8   14.05    8.35
  -1   4  -8   20.01   11.05
  -1   4  -8    9.51   11.68
   1   4   9  100.49   20.36
  -1   4  -9   84.20   17.87
  -1   4  -9   51.10   17.24
  -1   4 -10  394.04   44.46
  -1   4 -10  353.78   31.15
   1   4  10  360.98   35.65
   1   4  11  151.83   26.68
  -1   4 -11  134.04   19.96
   1   4  12  519.25   17.92
   1   4  12  547.81   45.10
  -1   4 -12  475.51   52.46
  -1   4 -12  514.26   36.44
   1   4  12  482.07   28.12
  -1   4 -13   14.99   11.28
   1   4  13   12.52    3.56
  -1   4 -13   16.09   10.70
   1   4  13   14.83    6.33
  -1   4 -14  274.56   31.88
   1   4  14  250.19   15.98
  -1   4 -14  257.77   26.11
   1   4  14  249.51   19.88
   1   4  14  311.08   34.99
  -1   4 -15  224.93   30.15
   1   4  15  191.22   15.65
   1   4  15  241.21   35.73
  -1   4 -15  229.18   25.16
  -1   4 -16  606.55   48.96
   1   4  16  570.64   28.09
  -1   4 -16  585.61   38.35
   1   4  16  604.26   49.41
   1   4  17   73.37   22.02
  -1   4 -17   39.61   14.67
   1   4  17   40.71    9.78
  -1   4 -17   37.44   13.19
  -1   4 -18  700.39   52.65
   1   4  18  706.85   34.95
  -1   4 -18  722.44   41.57
   1   4  18  708.95   53.84
  -1   4 -19   12.16   13.78
   1   4  19   28.26    9.54
  -1   4 -19   16.13    9.80
  -1   4 -20  418.82   41.22
   1   4  20  374.08   27.60
   1   4  20  400.95   42.34
  -1   4 -20  326.35   27.97
  -1   4 -21  453.08   43.81
   1   4  21  392.78   36.55
   1   4  21  418.25   30.49
  -1   4 -21  394.12   30.47
   1   4  21  425.19   43.46
   1   4  22  138.53   25.66
   1   4  22   78.14   16.63
  -1   4 -22  103.58   21.03
   1   4  22  114.30   16.88
  -1   4 -22   81.70   14.05
   1   4  23  235.68   32.97
   1   4  23  226.34   27.49
  -1   4 -23  225.03   31.80
   1   4  23  243.92   25.11
  -1   4 -23  213.64   21.76
   1   4  24  105.93   22.51
  -1   4 -24   94.32   20.85
   1   4  24   88.70   18.01
   1   4  24   97.53   17.07
  -1   4 -24  100.11   14.71
   1   4  25  129.69   26.74
   1   4  25  160.97   22.27
   1   4  25  176.71   25.48
  -1   4 -25  170.25   27.72
   1   4  26  436.91   45.60
   1   4  26  430.08   36.68
   1   4  26  450.23   40.36
  -1   4 -26  454.72   44.66
   1   4  27    3.73    5.46
   1   4  27    1.95    6.75
   1   4  27    0.10    6.36
  -1   4 -27    5.37    8.41
   1   4  28   41.25   15.14
   1   4  28   33.52   12.86
   1   4  28   31.32   11.55
   1   4  28   21.35   10.55
  -1   4 -28   27.78   11.85
   1   4  29    4.84    9.57
   1   4  29    1.88    7.58
   1   4  29    7.04    7.77
   1   4  29   -7.45    7.83
  -1   4 -29   -4.55    7.56
   1   4  30  270.45   36.82
   1   4  30  309.51   35.64
   1   4  30  317.42   35.42
  -1   4 -30  297.38   37.18
   1   4  30  263.51   32.24
   1   4  31   31.33   15.10
   1   4  31   41.12   13.78
   1   4  31   37.75   13.99
   1   4  31   19.35   11.29
  -1   4 -31   32.84   14.23
   1   4  32  135.71   27.04
   1   4  32  109.52   21.46
  -1   4 -32  152.47   26.78
   1   4  33    9.91    8.78
   1   4  33   14.09   11.54
  -1   4 -33   12.13   10.16
   1   4  34  160.85   29.66
   1   4  34  160.27   27.06
  -1   4 -34  174.63   29.16
   1   4  35   -2.93    4.97
   1   4  35   21.58   13.83
  -1   4 -35    7.66   10.89
   1   4  36  321.98   38.68
  -1   4 -36  347.62   41.20
   1   4  37   36.38   15.92
  -1   4 -37   38.24   16.47
   1   4  38   33.72   14.32
   1   4  39   18.49    9.36
   1   4  40    3.13    6.82
   1   4  41   -1.80    7.24
   1   5 -41   13.52    8.86
  -1   5  40    9.31    6.58
   1   5 -40    5.82    5.55
  -1   5  39   14.12    9.89
   1   5 -39   24.71   13.33
  -1   5  38   86.74   21.60
   1   5 -38   79.98   22.82
  -1   5  37  235.61   34.14
   1   5 -37  224.03   35.89
  -1   5  36    5.40    5.81
  -1   5  36   22.10   15.73
   1   5 -36   -1.73    9.08
  -1   5  35    3.87    8.20
  -1   5  35   -1.73    6.67
   1   5 -35   -0.48    6.82
  -1   5  34  103.82   25.80
  -1   5  34  106.25   23.74
   1   5 -34   72.57   20.16
  -1   5  33  186.98   34.39
  -1   5  33  170.76   28.50
   1   5 -33  164.67   30.36
  -1   5  32    3.04    5.68
  -1   5  32   11.75   11.19
   1   5 -32    8.98    9.54
  -1   5  31   80.73   19.17
  -1   5  31   90.24   20.16
   1   5 -31   73.81   20.96
  -1   5  30    3.29    6.30
   1   5 -30   -8.34    7.21
  -1   5  29   -0.79    3.78
   1   5 -29   -2.25    5.17
  -1   5  29    7.79    8.39
   1   5 -28  112.51   25.22
  -1   5  28  109.29   26.08
   1   5 -27  494.59   51.06
  -1   5  27  455.70   50.26
  -1   5  26   17.51   14.01
  -1   5  26    6.03    7.35
   1   5 -26    8.18   14.39
  -1   5  25   22.61   13.49
  -1   5  25   18.48    8.66
   1   5 -25   28.08   16.60
  -1   5  24   86.36   22.12
  -1   5  24  111.70   17.96
   1   5 -24   99.01   22.43
  -1   5  23  -10.71   11.22
   1   5 -23   13.84   11.44
  -1   5  23    8.24    5.43
  -1   5  22  161.21   29.53
   1   5 -22  167.25   29.04
  -1   5  22  155.57   20.02
   1   5 -22  203.66   21.47
   1   5 -21  337.47   40.93
  -1   5  21  330.25   27.67
   1   5 -21  290.57   26.34
  -1   5  21  320.62   41.21
  -1   5  20  151.28   28.44
   1   5 -20  147.99   28.18
  -1   5  20  146.89   18.33
   1   5 -20  123.19   17.91
   1   5 -19   14.51    8.07
  -1   5  19   24.02   14.28
  -1   5  19    5.41    5.43
   1   5 -19    5.25    6.36
  -1   5  18   13.61   13.05
   1   5 -18   22.01    8.45
   1   5 -18   26.56   16.65
  -1   5  18    3.43    3.78
   1   5 -17  402.49   43.63
  -1   5  17  353.69   25.23
  -1   5  17  369.31   42.55
   1   5 -17  372.26   32.26
  -1   5  16  145.94   28.28
   1   5 -16  138.96   28.84
  -1   5  16  119.89   14.63
   1   5 -16  144.57   20.93
   1   5 -15  485.06   45.49
  -1   5  15  479.66   27.47
   1   5 -15  432.64   35.51
  -1   5  15  487.41   48.68
   1   5 -14  140.64   28.07
  -1   5  14  113.46   13.25
   1   5 -14  116.04   19.96
  -1   5  14  113.17   25.40
   1   5 -13  211.40   30.55
  -1   5  13  158.75   14.92
   1   5 -13  192.51   24.77
  -1   5  13  189.67   30.35
   1   5 -12  280.13   40.56
   1   5 -12  291.23   32.73
   1   5 -11 3899.28  123.33
  -1   5  11 4055.41   70.47
   1   5 -11 3723.76  107.08
  -1   5  11 3961.56  133.41
   1   5 -10  507.38   50.94
  -1   5  10  327.18   43.98
   1   5 -10  135.51   28.97
   1   5  -9  475.05   43.34
   1   5  -9  368.16   34.97
  -1   5   9  486.08   46.83
   1   5  -8  477.20   40.39
  -1   5   8  528.89   49.52
   1   5  -7 1126.26   65.11
  -1   5   7 1087.11   68.11
   1   5  -7 1171.60   62.26
   1   5  -6   80.02   28.20
  -1   5   6   17.75    5.88
  -1   5   6  112.12   30.39
   1   5  -6  127.13   25.44
   1   5  -6   25.24   13.74
   1   5  -5  827.13   54.13
  -1   5   5  776.09   34.15
   1   5  -5  746.27   39.48
   1   5  -5  788.51   52.70
   1   5  -5  770.53   52.38
  -1   5   5  803.90   57.61
   1   5  -4  113.98   22.00
   1   5  -4  101.78   24.87
  -1   5   4   27.92    6.84
   1   5  -4   32.77    8.65
  -1   5   4  145.86   28.06
   1   5  -4   55.80   14.63
   1   5  -3  412.69   37.75
  -1   5   3  317.34   22.95
   1   5  -3  297.48   23.22
   1   5  -3  326.11   31.51
   1   5  -3  335.40   35.60
  -1   5   3  415.36   42.06
   1   5  -2  692.66   48.82
  -1   5   2  587.78   32.53
   1   5  -2  529.94   28.87
   1   5  -2  536.92   38.15
   1   5  -2  624.73   47.97
  -1   5   2  651.30   52.71
   1   5  -1  254.72   31.27
  -1   5   1  228.90   20.58
   1   5  -1  224.67   17.57
   1   5  -1  218.07   22.25
   1   5  -1  291.08   33.50
  -1   5   1  280.92   34.46
   1   5   0   65.43   18.33
   1   5   0   59.16   17.58
   1   5   0   15.01    5.49
  -1   5   0   12.14    6.66
   1   5   0    5.83    3.92
  -1   5   0   53.28   17.55
   1   5   1  310.12   31.55
   1   5   1  221.79   14.76
  -1   5  -1  235.60   22.49
  -1   5  -1  259.96   33.19
   1   5   1  258.95   32.36
   1   5   2  287.45   30.61
   1   5   2  218.43   12.77
  -1   5  -2  256.34   24.29
   1   5   2  297.78   34.68
  -1   5  -2  266.27   32.52
  -1   5  -2  238.13   30.41
   1   5   3  254.25   27.77
  -1   5  -3  253.60   31.18
  -1   5  -3  210.81   28.57
   1   5   3  253.85   32.18
   1   5   4   48.29   13.94
   1   5   4   46.05   18.32
  -1   5  -4    4.10    6.51
  -1   5  -4   25.73   13.81
  -1   5  -5  243.16   31.81
  -1   5  -5  243.82   29.92
   1   5   5  270.65   33.13
  -1   5  -6  292.26   32.82
  -1   5  -6  286.13   35.84
   1   5   6  294.08   35.53
   1   5   7  164.33   28.56
  -1   5  -7  152.78   25.59
  -1   5  -7  111.43   23.94
   1   5   8  657.59   53.15
  -1   5  -8  674.53   48.42
  -1   5  -8  585.75   54.37
   1   5   9  388.46   41.75
  -1   5  -9  338.48   35.24
  -1   5  -9  322.64   40.96
   1   5  10   28.29   16.45
  -1   5 -10    5.17    7.73
  -1   5 -10    5.65    7.57
   1   5  11   24.25   11.29
  -1   5 -11   22.81   10.39
  -1   5 -11    5.11    8.62
  -1   5 -12    4.71    8.73
   1   5  12   16.73   11.79
  -1   5 -12    5.02   11.04
  -1   5 -12   -0.47    4.49
  -1   5 -13   13.95   11.68
   1   5  13   45.06   22.38
   1   5  13   13.61    6.24
  -1   5 -13   11.55   16.41
  -1   5 -13   25.39   12.33
  -1   5 -14  680.75   54.73
  -1   5 -14  611.58   44.74
   1   5  14  585.58   33.26
   1   5  14  687.74   58.38
  -1   5 -14  607.79   64.78
  -1   5 -15  709.94   57.08
  -1   5 -15  705.73   71.39
   1   5  15  745.30   60.24
   1   5  15  626.91   33.23
  -1   5 -15  608.59   44.60
  -1   5 -16   38.22   15.84
   1   5  16   28.03   15.86
  -1   5 -16    6.75   22.14
  -1   5 -16   31.07   12.04
  -1   5 -17    5.25    5.89
   1   5  17    3.12    8.55
  -1   5 -17    1.12    3.20
  -1   5 -17   -7.69    9.88
   1   5  18   33.04   14.75
  -1   5 -18   20.35   10.93
   1   5  18   10.85    3.92
  -1   5 -18   31.66   19.43
  -1   5 -18    8.92    6.14
   1   5  19  180.83   31.13
  -1   5 -19  163.45   27.62
   1   5  19  177.83   15.56
  -1   5 -19  221.35   42.44
  -1   5 -19  143.99   20.88
   1   5  20   71.85   22.01
  -1   5 -20   64.75   20.55
   1   5  20   61.28   10.15
  -1   5 -20   48.23   12.68
  -1   5 -21   96.84   22.63
   1   5  21  117.93   25.70
  -1   5 -21   95.45   17.27
  -1   5 -22   47.60   17.32
   1   5  22   69.23   22.07
  -1   5 -22   34.63   11.60
  -1   5 -23  284.01   37.49
  -1   5 -23  237.88   26.62
   1   5  23  245.50   37.71
   1   5  24  186.10   34.29
   1   5  24  135.76   24.59
  -1   5 -24  168.34   31.12
   1   5  25  386.26   46.58
   1   5  25  353.81   39.47
  -1   5 -25  343.95   41.78
   1   5  26   69.51   21.93
  -1   5 -26   66.26   20.46
   1   5  26   28.48   14.36
   1   5  27  312.66   42.24
   1   5  27  418.06   42.54
  -1   5 -27  457.66   49.04
   1   5  28   16.83   12.04
   1   5  28   34.93   14.87
  -1   5 -28   28.35   16.38
   1   5  29   52.81   19.25
  -1   5 -29   62.89   18.29
   1   5  29   61.00   15.27
   1   5  30   75.22   23.44
  -1   5 -30   80.59   21.91
   1   5  30   62.95   18.65
   1   5  31  178.92   32.66
   1   5  31  206.59   31.54
  -1   5 -31  183.08   32.45
   1   5  32   17.45   15.00
   1   5  32   39.36   16.04
  -1   5 -32   16.21    8.81
   1   5  33  202.18   35.99
   1   5  33  229.80   34.08
  -1   5 -33  256.41   37.15
   1   5  34   96.12   25.41
   1   5  34  109.18   23.24
  -1   5 -34   68.61   20.65
   1   5  35    7.35    5.00
   1   5  35    1.06    4.57
  -1   5 -35   -2.70    4.48
   1   5  36    3.79   11.82
   1   5  36   17.21   11.14
  -1   5 -36   -0.63    6.47
   1   5  37  196.71   32.11
  -1   5 -37  212.28   34.47
   1   5  38   18.67   12.50
  -1   5 -38   24.06   11.17
   1   5  39   94.34   22.57
   1   6 -41    2.12    8.55
   1   6 -40    8.71   11.47
   1   6 -39   83.63   25.72
   1   6 -38   94.15   24.29
  -1   6  37    8.32   10.79
   1   6 -37   -4.38   12.03
  -1   6  36   75.21   24.50
  -1   6  36   60.73   18.64
   1   6 -36   60.29   19.94
  -1   6  35   61.47   20.28
  -1   6  35   37.29   15.17
   1   6 -35   42.14   17.06
  -1   6  34  135.09   31.43
  -1   6  34  119.59   24.85
   1   6 -34   99.41   25.45
  -1   6  33   62.46   21.30
  -1   6  33   84.95   23.28
   1   6 -33   75.21   23.33
   1   6 -32  161.60   32.46
  -1   6  32  152.27   33.00
   1   6 -31  133.10   28.54
  -1   6  31  156.51   34.40
   1   6 -30   31.05   14.95
  -1   6  30   28.85   14.02
   1   6 -29  117.27   28.12
  -1   6  29  100.75   27.01
   1   6 -28  144.93   29.62
  -1   6  28  167.17   34.70
   1   6 -27   73.01   22.92
  -1   6  27   84.82   25.44
   1   6 -26  303.58   42.97
  -1   6  26  319.87   46.59
   1   6 -25  225.94   36.59
  -1   6  25  217.29   38.54
   1   6 -24  122.72   28.50
  -1   6  24  102.87   26.11
   1   6 -23  151.12   30.42
  -1   6  23  131.19   29.56
   1   6 -22  148.44   29.93
  -1   6  22  139.77   32.10
   1   6 -21   14.84   12.98
  -1   6  21   11.00   16.06
   1   6 -20   84.68   22.79
  -1   6  20  105.48   27.46
   1   6 -20   76.28   16.58
   1   6 -19   60.91   19.97
   1   6 -19   36.10   13.40
  -1   6  19   43.31   19.39
   1   6 -18   13.76   13.92
   1   6 -18    6.11    6.38
  -1   6  18    7.81   14.33
   1   6 -17   30.13   17.26
   1   6 -17   19.55   10.09
  -1   6  17   21.05   18.43
   1   6 -16  428.27   46.48
  -1   6  16  420.13   50.21
   1   6 -16  416.02   39.61
   1   6 -15   16.82   16.38
  -1   6  15    8.41   17.09
   1   6 -15   15.90   12.01
   1   6 -14    4.04    8.72
   1   6 -14    9.46    7.80
  -1   6  14    8.22   10.83
   1   6 -13   59.05   15.21
   1   6 -13   85.68   24.55
  -1   6  13   68.06    8.85
  -1   6  13   92.96   24.11
   1   6 -12  173.27   30.05
  -1   6  12  161.47   13.23
   1   6 -12  179.11   27.06
  -1   6  12  168.36   31.26
   1   6 -12  199.50   36.07
   1   6 -11   11.27   11.41
   1   6 -11   57.67   19.95
  -1   6  11   24.22    5.69
   1   6 -11   34.06   16.70
  -1   6  11   41.03   19.15
   1   6 -10  121.74   22.45
   1   6 -10  149.73   27.84
  -1   6  10  125.05   11.75
  -1   6  10  132.59   28.23
   1   6 -10  123.35   26.12
   1   6  -9  209.00   32.92
   1   6  -9  152.82   25.82
  -1   6   9  196.70   33.02
   1   6  -9  193.50   33.05
   1   6  -8  360.30   41.40
  -1   6   8  327.64   20.61
   1   6  -8  345.57   38.00
   1   6  -8  375.97   43.68
  -1   6   8  349.62   43.47
   1   6  -7   78.41   20.05
   1   6  -7  115.98   26.12
  -1   6   7   76.81   10.37
   1   6  -7   83.56   20.07
  -1   6   7   92.47   24.34
   1   6  -6  119.64   23.03
   1   6  -6  161.20   26.88
  -1   6   6  112.37   12.98
  -1   6   6  105.32   22.05
   1   6  -6  132.42   25.12
   1   6  -5   15.32   12.02
   1   6  -5    7.48    9.81
  -1   6   5    2.99    3.90
   1   6  -5   12.33    6.96
  -1   6   5    1.65    6.87
   1   6  -4   52.09   16.57
   1   6  -4   55.64   17.53
  -1   6   4   29.74    7.22
   1   6  -4   27.86    8.33
   1   6  -4   23.95   10.22
  -1   6   4   25.59   12.71
   1   6  -3  203.14   30.40
  -1   6   3  107.65   14.24
   1   6  -3  106.74   14.74
  -1   6   3  144.42   27.98
   1   6  -3  173.91   29.19
   1   6  -3  106.46   18.95
   1   6  -2  468.82   45.08
   1   6  -2  422.92   27.27
  -1   6   2  442.40   29.55
   1   6  -2  438.99   43.92
  -1   6   2  478.24   48.46
   1   6  -2  456.79   37.01
   1   6  -1  106.52   24.87
   1   6  -1  147.10   27.38
   1   6  -1   33.21    7.98
  -1   6   1   34.77   10.41
   1   6  -1   26.61   10.19
  -1   6   1   94.70   26.75
   1   6   0  748.35   54.43
   1   6   0  609.99   28.11
  -1   6   0  660.18   38.35
   1   6   0  740.85   58.08
  -1   6   0  709.25   58.46
   1   6   1  452.26   42.63
   1   6   1  385.64   20.30
  -1   6  -1  528.19   50.73
   1   6   1  441.29   45.88
   1   6   2   86.15   23.48
   1   6   2  125.18   23.70
  -1   6  -2   71.16   22.78
   1   6   3  396.21   39.59
  -1   6  -3  410.67   44.57
  -1   6  -3  351.77   39.58
   1   6   3  376.30   44.00
   1   6   4  791.19   53.98
  -1   6  -4  741.72   59.42
   1   6   4  763.19   60.61
  -1   6  -4  857.08   62.43
   1   6   5   88.58   23.18
   1   6   5   66.98   23.45
  -1   6  -5   60.74   22.04
   1   6   6  502.75   42.02
  -1   6  -6  529.31   51.47
  -1   6  -6  431.22   44.75
   1   6   6  475.31   49.27
   1   6   7  379.57   37.02
   1   6   7  365.94   42.95
  -1   6  -7  376.38   41.06
  -1   6  -7  398.89   46.18
   1   6   8  195.89   26.63
   1   6   8  166.39   31.16
  -1   6  -8  124.09   27.27
  -1   6  -8  143.27   25.81
   1   6   9  307.60   32.64
  -1   6  -9  283.99   41.01
   1   6   9  317.02   41.86
  -1   6  -9  248.36   33.56
   1   6  10  427.64   37.14
  -1   6 -10  427.86   47.97
  -1   6 -10  375.27   40.53
   1   6  10  371.94   44.78
  -1   6 -10  393.30   48.81
  -1   6 -11   40.09   19.34
   1   6  11   86.44   18.79
   1   6  11   74.09   23.24
  -1   6 -11   41.64   17.14
  -1   6 -11   47.59   16.94
  -1   6 -12  282.66   38.32
   1   6  12  288.37   30.34
  -1   6 -12  259.91   44.85
   1   6  12  288.66   40.31
  -1   6 -12  281.79   34.98
  -1   6 -13  423.92   47.53
   1   6  13  431.72   49.52
  -1   6 -13  371.99   52.97
  -1   6 -13  408.67   42.00
  -1   6 -14  163.71   31.03
   1   6  14  118.01   27.78
  -1   6 -14  106.21   22.28
  -1   6 -14  116.88   30.35
   1   6  15   24.27    9.87
  -1   6 -15   11.05   10.62
   1   6  15   42.58   17.97
   1   6  15   12.45    5.65
  -1   6 -15    6.73   15.84
  -1   6 -15   14.03   11.30
  -1   6 -16   71.98   20.50
   1   6  16  100.61   16.21
   1   6  16   77.05   20.91
  -1   6 -16  104.70   21.73
  -1   6 -16   83.31   27.51
   1   6  17    2.67    3.62
  -1   6 -17    8.49    7.29
   1   6  17   -3.65   10.55
  -1   6 -17   -4.66   10.44
  -1   6 -17    4.22    7.86
  -1   6 -18   49.04   18.33
   1   6  18   73.01   14.47
   1   6  18   51.43   17.53
  -1   6 -18   36.23   19.89
  -1   6 -18   55.50   15.34
  -1   6 -19   74.77   23.40
   1   6  19   59.50   12.50
   1   6  19   43.40   16.43
  -1   6 -19   62.73   23.39
  -1   6 -19   67.48   16.17
  -1   6 -20    3.95   10.94
   1   6  20    8.38    8.83
  -1   6 -20   15.68    9.76
  -1   6 -20   36.82   21.20
  -1   6 -21   10.94   14.55
   1   6  21   29.76   16.65
  -1   6 -21   30.43   26.05
  -1   6 -21   10.34    7.35
  -1   6 -22  229.08   36.72
  -1   6 -22  206.58   47.66
   1   6  22  234.86   39.49
  -1   6 -23  154.60   30.24
   1   6  23  137.36   29.37
  -1   6 -23  160.27   43.48
  -1   6 -24   38.94   16.61
   1   6  24   20.58   14.78
  -1   6 -24   11.84   18.09
  -1   6 -25  164.13   31.16
   1   6  25  165.94   35.56
  -1   6 -25  170.77   48.78
   1   6  26  259.81   36.63
  -1   6 -26  255.81   38.90
   1   6  26  211.01   38.98
  -1   6 -26  248.43   53.92
   1   6  27   49.63   16.27
  -1   6 -27   55.51   21.55
   1   6  27   55.27   19.14
  -1   6 -27   50.82   31.92
  -1   6 -28  146.33   30.61
   1   6  28  137.84   27.07
   1   6  28  135.57   30.28
  -1   6 -28  119.33   38.68
   1   6  29  161.23   28.73
  -1   6 -29  170.01   31.63
   1   6  29  161.81   33.44
  -1   6 -29  177.05   47.47
   1   6  30   15.00    9.32
  -1   6 -30   17.45   12.43
   1   6  30   -4.03    9.28
  -1   6 -30   13.57   17.08
  -1   6 -31   20.95   13.96
   1   6  31    8.41   10.16
  -1   6 -31   29.52   25.88
  -1   6 -32  207.96   36.44
   1   6  32  161.80   33.43
  -1   6 -32  228.14   56.12
  -1   6 -33   18.91   14.20
   1   6  33   33.72   15.63
  -1   6 -33  -18.24   17.04
   1   6  34   11.68   12.68
  -1   6 -34    9.50   12.51
   1   6  34    2.47   11.42
  -1   6 -34  -26.79   24.05
   1   6  35  131.43   31.59
  -1   6 -35  170.89   33.39
   1   6  35  184.19   32.40
  -1   6 -35  131.32   45.50
   1   6  36    1.07    5.74
  -1   6 -36   11.78   11.04
   1   6  36    5.72    9.63
  -1   6 -36  -10.85   22.26
  -1   6 -37   20.03   12.55
   1   6  37   42.78   16.96
  -1   6 -37   37.17   28.70
  -1   6 -38   57.22   18.11
  -1   6 -39   75.43   22.02
  -1   7  37    4.53   10.78
   1   7 -36   35.60   16.24
  -1   7  36   33.60   17.29
   1   7 -35   17.19   12.75
  -1   7  35   23.00   16.45
   1   7 -34   46.97   19.30
  -1   7  34   18.84    9.09
   1   7 -33   40.59   18.77
  -1   7  33   61.11   22.01
   1   7 -32   13.27   10.62
  -1   7  32   -2.93    8.99
   1   7 -31   14.49   11.68
  -1   7  31   18.39   12.89
   1   7 -30  244.98   41.54
  -1   7  30  217.33   41.52
   1   7 -29   35.01   14.23
  -1   7  29   -4.87   16.03
   1   7 -28   43.69   16.99
  -1   7  28   30.31   12.25
   1   7 -27  136.14   31.88
  -1   7  27  153.41   35.69
   1   7 -26   76.41   22.08
  -1   7  26   72.80   25.50
   1   7 -25    2.46   10.71
  -1   7  25  -18.19   14.33
   1   7 -24  547.23   60.69
  -1   7  24  485.05   61.38
   1   7 -23  152.67   36.10
  -1   7  23  104.51   27.91
   1   7 -22   55.12   21.44
  -1   7  22   31.92   17.96
   1   7 -21   15.41   14.79
  -1   7  21   16.23   13.52
   1   7 -21   39.51   25.85
   1   7 -20  217.04   37.58
  -1   7  20  191.69   38.89
   1   7 -20  251.58   51.09
   1   7 -19   32.34   19.60
   1   7 -19   13.27    9.48
  -1   7  19   53.74   24.20
   1   7 -19   45.14   28.55
   1   7 -18  149.98   31.56
   1   7 -18  146.20   25.98
  -1   7  18  146.93   33.57
   1   7 -18  155.49   41.48
   1   7 -17  360.66   47.67
   1   7 -17  279.60   51.76
   1   7 -17  312.11   37.56
  -1   7  17  359.14   51.21
   1   7 -16  147.98   30.36
   1   7 -16  132.01   25.76
  -1   7  16  152.50   34.17
   1   7 -16  126.40   34.88
   1   7 -15  129.70   42.26
  -1   7  15  106.67   35.21
   1   7 -15   89.21   24.21
   1   7 -15   83.22   31.65
   1   7 -14 1821.31  103.57
   1   7 -14 1740.91  114.19
   1   7 -14 1713.12   91.04
  -1   7  14 1890.76  112.43
   1   7 -13  238.07   46.66
  -1   7  13  270.32   49.85
   1   7 -13  147.00   36.65
   1   7 -13  180.77   32.98
   1   7 -12  308.51   42.17
   1   7 -12  287.59   44.82
  -1   7  12  287.98   45.88
   1   7 -12  277.48   37.75
   1   7 -11  167.82   31.66
   1   7 -11  182.02   36.86
   1   7 -11  178.33   30.78
  -1   7  11  205.20   37.52
   1   7 -10   92.13   23.57
   1   7 -10   52.19   18.87
  -1   7  10   66.24   22.65
   1   7 -10   92.34   24.19
   1   7  -9   47.96   21.76
   1   7  -9   23.99   15.94
   1   7  -9    3.84    6.28
  -1   7   9   42.12   23.48
   1   7  -8  330.91   43.17
  -1   7   8  366.64   47.53
   1   7  -8  351.13   43.24
   1   7  -8  335.12   42.04
   1   7  -7    8.33   17.04
   1   7  -7   12.02   12.03
   1   7  -7    5.12   10.51
  -1   7   7   26.92   19.53
   1   7  -6  114.76   26.01
   1   7  -6   81.51   21.29
   1   7  -6  102.04   22.40
  -1   7   6   77.92   23.29
   1   7  -5   95.58   25.72
   1   7  -5   91.54   22.73
   1   7  -5  107.36   21.40
  -1   7   5  103.44   26.72
   1   7  -4  240.31   35.08
   1   7  -4  198.83   33.71
   1   7  -4  195.33   28.84
  -1   7   4  204.82   36.58
   1   7  -3   31.43   16.43
   1   7  -3   12.85   11.47
   1   7  -3   30.86   12.36
  -1   7   3   35.56   18.84
   1   7  -2   27.76   13.28
   1   7  -2   -9.75   11.12
  -1   7   2    7.99   12.78
   1   7  -1   33.12   16.13
   1   7  -1   14.31    8.90
  -1   7   1   19.16   13.55
   1   7   0  128.77   24.81
   1   7   0  126.17   27.05
  -1   7   0  139.21   28.72
   1   7   1   83.61   20.28
   1   7   1   67.58   22.26
  -1   7  -1   98.67   25.86
   1   7   2  262.27   34.44
   1   7   2  275.01   40.03
  -1   7  -2  287.06   40.28
   1   7   3   15.06   13.80
   1   7   3   24.48   16.24
  -1   7  -3   12.30    8.87
   1   7   4   29.20   12.12
   1   7   4   21.88   10.55
  -1   7  -4   20.05    8.38
   1   7   5   65.88   17.44
   1   7   5   63.77   18.46
  -1   7  -5   85.62   22.50
  -1   7  -5   49.85   16.68
   1   7   6   12.05    8.44
   1   7   6    7.25   11.31
  -1   7  -6   -5.35    8.09
  -1   7  -6    2.11   10.41
   1   7   7   15.23   12.36
  -1   7  -7   17.25   10.18
   1   7   7   17.47   11.76
  -1   7  -7    0.68    8.52
  -1   7  -7    6.44   12.68
   1   7   8  116.12   24.03
  -1   7  -8   85.05   23.85
   1   7   8   85.45   24.22
  -1   7  -8   64.23   20.11
  -1   7  -8  110.37   26.37
   1   7   9  297.71   35.03
  -1   7  -9  298.58   42.47
  -1   7  -9  298.49   41.05
   1   7   9  247.13   39.56
  -1   7  -9  293.09   43.43
   1   7  10   64.79   18.21
  -1   7 -10   69.42   24.90
   1   7  10   63.71   25.96
  -1   7 -10   66.42   21.94
  -1   7 -10   20.66   13.82
   1   7  11  200.87   29.90
  -1   7 -11  187.99   34.93
   1   7  11  245.54   41.62
  -1   7 -11  188.39   39.03
  -1   7 -11  157.08   29.97
   1   7  12  434.93   41.33
  -1   7 -12  478.58   53.85
  -1   7 -12  536.39   63.19
  -1   7 -12  486.67   50.17
   1   7  12  550.47   59.20
   1   7  13   25.39   12.81
  -1   7 -13   23.03   15.65
   1   7  13   73.25   27.24
  -1   7 -13   39.69   19.66
  -1   7 -13   29.27   17.97
  -1   7 -14   12.20    7.82
   1   7  14   14.00    7.44
   1   7  14   12.47   12.50
  -1   7 -14   17.37   18.51
  -1   7 -14   16.21   11.07
  -1   7 -15   70.56   21.73
   1   7  15   59.15   14.23
   1   7  15   71.76   24.15
  -1   7 -15   78.55   20.48
  -1   7 -15   76.93   26.92
  -1   7 -16   17.80   15.74
   1   7  16   11.41    8.21
   1   7  16   25.50   16.62
  -1   7 -16    9.88    6.63
  -1   7 -16   -7.71   12.91
   1   7  17  110.67   19.60
  -1   7 -17  119.76   29.71
   1   7  17  135.56   33.20
  -1   7 -17  181.00   44.06
  -1   7 -17  130.71   24.93
  -1   7 -18  221.86   38.22
  -1   7 -18  214.76   32.89
   1   7  18  267.16   42.88
  -1   7 -18  248.92   47.99
  -1   7 -19   19.47   13.74
   1   7  19   14.49   15.31
  -1   7 -19   23.91   13.08
  -1   7 -19   19.88   19.75
  -1   7 -20   25.09   15.33
   1   7  20   18.42   14.23
  -1   7 -20   40.85   27.97
  -1   7 -20   33.74   14.05
  -1   7 -21  211.28   38.09
   1   7  21  245.68   42.76
  -1   7 -21  223.66   49.45
  -1   7 -22   42.88   19.25
   1   7  22   48.41   19.87
  -1   7 -22   90.80   34.22
  -1   7 -23   -9.60   11.08
   1   7  23   -3.58   14.84
  -1   7 -23   -1.59   11.03
  -1   7 -24  241.16   40.26
  -1   7 -24  293.74   57.65
   1   7  24  285.77   47.57
  -1   7 -25   41.97   19.27
   1   7  25   72.38   24.68
  -1   7 -25   21.27   18.07
  -1   7 -26   20.70   14.34
   1   7  26   28.80   16.94
  -1   7 -26   23.85   19.82
  -1   7 -27   25.72   17.91
   1   7  27   18.56   13.42
  -1   7 -27   33.09   23.39
   1   7  28  117.71   25.99
  -1   7 -28  142.10   33.04
   1   7  28  112.97   28.75
  -1   7 -28  137.90   39.10
   1   7  29   34.35   15.41
  -1   7 -29   26.57   14.94
   1   7  29   16.23   15.30
  -1   7 -29   34.11   25.06
  -1   7 -30  165.48   33.76
   1   7  30  167.09   37.34
  -1   7 -30  200.51   54.27
  -1   7 -31  141.59   32.32
   1   7  31  115.31   31.45
  -1   7 -31  184.31   52.22
  -1   7 -32    4.92   10.84
   1   7  32   23.41   16.61
  -1   7 -32   26.00   28.77
  -1   7 -33   30.33   15.88
   1   7  33   26.85   17.59
  -1   7 -33   18.52   22.56
  -1   7 -34  125.54   30.42
   1   7  34   73.73   25.03
  -1   7 -34  124.65   44.24
  -1   7 -35    6.47    4.98
   1   7  35   16.06   10.27
  -1   7 -36  133.65   30.93
   1   7  36  101.84   30.52
  -1   7 -37   74.58   25.25
   1   7  37   48.68   21.81
  -1   8  34   -5.99    9.92
  -1   8  33  179.71   41.14
   1   8 -33  299.07   70.68
  -1   8  32   -2.12   12.25
   1   8 -32   67.96   40.66
  -1   8  31  116.11   32.62
   1   8 -31  120.25   44.30
   1   8 -30   23.75   18.19
  -1   8  30   -3.25    9.64
   1   8 -30    0.63   22.91
   1   8 -29  246.47   44.05
  -1   8  29  229.47   45.76
   1   8 -29  245.04   58.82
   1   8 -28   26.11   15.52
  -1   8  28   35.10   21.18
   1   8 -28    6.49   13.77
   1   8 -27   14.66   14.30
  -1   8  27    6.20    5.94
   1   8 -27   -4.99   14.29
   1   8 -26   23.78   18.98
  -1   8  26   30.75   14.63
   1   8 -26   33.02   26.06
   1   8 -25  217.35   40.36
  -1   8  25  222.57   43.87
   1   8 -25  232.59   53.49
   1   8 -24   77.16   26.83
  -1   8  24   66.83   28.55
   1   8 -24   34.57   25.49
   1   8 -23  241.39   42.54
  -1   8  23  263.28   47.26
   1   8 -23  279.79   56.17
   1   8 -22   18.72    7.47
  -1   8  22   29.03   19.79
   1   8 -22   20.74   23.99
   1   8 -21    1.08   12.48
  -1   8  21   -7.48   13.20
   1   8 -21   14.20   18.21
   1   8 -20  -10.59    8.90
  -1   8  20    1.41    8.87
   1   8 -20   -0.51   18.01
   1   8 -19   64.51   21.96
  -1   8  19   99.79   30.48
   1   8 -19   71.70   27.88
   1   8 -18  147.10   33.52
  -1   8  18  125.95   34.84
   1   8 -18  122.39   35.92
   1   8 -17  170.93   36.07
  -1   8  17  208.29   42.32
   1   8 -17  184.21   32.50
   1   8 -17  266.90   50.19
   1   8 -16   17.44   15.01
   1   8 -16    8.84   11.39
  -1   8  16   16.79   18.54
   1   8 -16   14.35   16.93
   1   8 -15  258.38   41.62
  -1   8  15  239.28   44.07
   1   8 -15  239.31   36.52
   1   8 -15  225.50   44.04
   1   8 -14   11.94   19.26
  -1   8  14   18.47   16.83
   1   8 -14   -2.21    4.56
   1   8 -14   28.61   22.06
   1   8 -13  258.36   42.67
  -1   8  13  209.71   40.77
   1   8 -13  199.39   34.34
   1   8 -13  225.71   42.24
   1   8 -12  113.66   29.41
   1   8 -12   85.17   23.69
  -1   8  12   77.47   26.39
   1   8 -12   43.25   19.12
   1   8 -11    3.14   13.68
  -1   8  11   -3.18    8.45
   1   8 -11   -0.50    4.48
  -1   8  10    2.26    6.98
   1   8 -10    4.31    7.01
   1   8  -9   55.29   20.71
  -1   8   9   70.15   23.82
   1   8  -9   66.87   21.89
   1   8  -8   36.49   16.73
   1   8  -8   45.96   21.73
  -1   8   8   20.81   17.48
   1   8  -7  134.77   30.43
   1   8  -7  144.67   31.08
  -1   8   7  145.81   32.52
   1   8  -6   63.81   21.52
   1   8  -6   71.33   23.10
  -1   8   6   56.92   23.75
   1   8  -5   23.99   15.72
   1   8  -5   28.71   15.10
  -1   8   5   24.19   16.87
   1   8  -4  148.71   31.19
   1   8  -4  141.81   31.21
  -1   8   4  104.72   29.04
   1   8  -3  315.52   44.29
   1   8  -3  372.87   49.54
  -1   8   3  360.82   50.57
   1   8  -2   53.46   22.41
   1   8  -2   20.16   15.32
  -1   8   2   23.39   19.71
   1   8  -1   55.19   21.90
   1   8  -1   26.49   16.09
  -1   8   1   42.67   19.09
   1   8   0   16.94   15.44
   1   8   0   27.21   19.38
  -1   8   0   19.40   13.84
   1   8   1   66.77   19.29
   1   8   1   64.75   22.05
  -1   8  -1   51.77   20.25
   1   8   2    9.97   16.00
   1   8   2   21.82   17.12
  -1   8  -2    6.58   14.74
   1   8   3  360.86   43.70
  -1   8  -3  420.69   51.80
   1   8   3  403.97   52.13
  -1   8  -3  365.87   49.52
  -1   8  -4   41.09   24.12
   1   8   4   33.48   16.53
   1   8   4   34.22   23.02
  -1   8  -4   42.92   22.02
  -1   8  -5   49.68   19.49
   1   8   5   20.50    9.98
   1   8   5   12.65   14.56
  -1   8  -5   20.87   15.28
  -1   8  -6   25.65   20.21
   1   8   6    5.28   11.06
   1   8   6   14.82   18.01
  -1   8  -6   10.96   16.15
  -1   8  -7  329.84   48.21
   1   8   7  350.33   42.14
   1   8   7  341.22   48.16
  -1   8  -7  318.00   45.93
  -1   8  -8   91.06   28.55
   1   8   8   77.49   21.33
   1   8   8   91.93   27.77
  -1   8  -8   72.25   23.96
  -1   8  -8   79.89   24.67
   1   8   9  159.14   27.57
  -1   8  -9  182.45   33.87
   1   8   9  188.79   38.05
  -1   8  -9  171.50   34.33
  -1   8  -9  229.39   42.18
   1   8  10   12.54   10.23
  -1   8 -10   16.19   16.85
   1   8  10   -1.47    7.74
  -1   8 -10    6.44   12.26
  -1   8 -10   15.96   14.50
   1   8  11   89.53   21.18
  -1   8 -11   76.48   21.68
   1   8  11   69.33   24.39
  -1   8 -11   87.21   29.45
  -1   8 -11   89.56   25.22
  -1   8 -12   54.16   22.41
   1   8  12   49.85   16.39
   1   8  12   65.93   25.42
  -1   8 -12   75.29   22.78
  -1   8 -12   23.47   10.58
  -1   8 -13  243.26   40.47
   1   8  13  238.83   33.06
   1   8  13  250.27   44.22
  -1   8 -13  286.85   48.42
  -1   8 -13  255.91   40.58
  -1   8 -14   70.67   24.18
   1   8  14   76.20   19.05
   1   8  14   75.47   26.86
  -1   8 -14   46.56   19.58
  -1   8 -14   54.13   18.78
  -1   8 -15   42.84   18.98
   1   8  15   77.71   18.53
   1   8  15   31.70   18.26
  -1   8 -15   60.30   22.86
  -1   8 -15   40.14   16.37
  -1   8 -16   19.41   13.82
   1   8  16  -15.05   10.58
  -1   8 -16   14.53    7.14
  -1   8 -16   21.55   13.64
  -1   8 -17   -2.79    6.59
   1   8  17   12.61    9.94
  -1   8 -17    0.28    4.94
  -1   8 -17   17.18   12.44
  -1   8 -18    0.88   14.15
   1   8  18    8.71   15.98
  -1   8 -18   14.82   11.94
  -1   8 -18    2.60   17.26
  -1   8 -19  306.37   47.88
  -1   8 -19  361.04   61.21
   1   8  19  297.40   50.14
  -1   8 -20   59.83   25.67
   1   8  20   57.46   21.00
  -1   8 -20   63.57   28.57
  -1   8 -21   11.36    8.51
   1   8  21   22.49   19.39
  -1   8 -21   -5.05    9.19
  -1   8 -22    2.32    7.47
   1   8  22   16.53   14.37
  -1   8 -22   30.80   23.14
  -1   8 -23   56.74   20.00
   1   8  23   73.71   24.83
  -1   8 -23   95.83   38.32
  -1   8 -24   19.85   14.09
   1   8  24    8.69   13.26
  -1   8 -24   20.17   22.46
  -1   8 -25   64.98   24.14
   1   8  25   41.01   17.12
  -1   8 -25   62.61   33.53
  -1   8 -26   36.70   17.06
   1   8  26   66.30   26.83
  -1   8 -26   89.08   36.75
  -1   8 -27    8.67   11.97
   1   8  27   20.05   11.88
  -1   8 -27   38.01   17.89
  -1   8 -28   36.57   17.81
   1   8  28    3.13    9.46
  -1   8 -28    6.60   24.07
  -1   8 -29  182.44   38.22
   1   8  29  200.04   43.49
  -1   8 -29  225.79   57.57
  -1   8 -30   29.02   16.73
   1   8  30   30.88   19.82
  -1   8 -30    0.94   18.93
   1   8  31    4.27   10.62
  -1   8 -31   -2.15   14.76
   1   8  32   36.82   22.58
  -1   8 -32   44.36   31.98
   1   8  33   32.29   22.11
  -1   9  25   45.72   20.90
  -1   9  24  112.08   35.65
   1   9 -23   25.78   17.99
  -1   9  23   26.95   18.53
   1   9 -22   84.76   27.93
  -1   9  22  102.58   32.14
   1   9 -21   26.93   16.76
  -1   9  21   49.10   22.46
   1   9 -20    8.21   15.22
  -1   9  20   38.08   22.24
   1   9 -19   -1.97    9.00
  -1   9  19    5.80   16.69
   1   9 -18  185.85   40.48
  -1   9  18  213.40   45.63
   1   9 -17  161.46   37.49
  -1   9  17  123.51   34.45
   1   9 -16   46.17   22.93
  -1   9  16   57.29   27.88
   1   9 -15  158.87   34.89
   1   9 -15  123.33   28.45
  -1   9  15  171.46   39.35
   1   9 -14   55.15   24.49
   1   9 -14   32.44   12.45
  -1   9  14   32.67   19.72
   1   9 -13   29.97   20.27
  -1   9  13   18.09    8.40
   1   9 -13   18.76   12.16
   1   9 -12  189.02   38.82
   1   9 -12  192.83   37.22
  -1   9  12  217.64   43.06
   1   9 -11   99.02   30.64
  -1   9  11   77.34   29.52
   1   9 -11   77.32   25.40
   1   9 -10  118.88   29.70
   1   9 -10  101.84   27.50
  -1   9  10  125.88   34.37
   1   9  -9   -0.92   12.53
   1   9  -9    0.29    6.24
  -1   9   9    1.64    8.71
   1   9  -8  177.53   34.32
  -1   9   8  212.07   42.55
   1   9  -8  191.43   37.45
   1   9  -7   25.86   17.67
   1   9  -7   23.85   17.64
  -1   9   7    2.70   10.53
   1   9  -6   36.22   18.32
  -1   9   6   42.47   21.85
   1   9  -6   26.31   16.29
   1   9  -5   80.44   27.39
  -1   9   5   48.46   23.13
   1   9  -5   36.97   20.14
  -1   9   4  224.38   39.24
   1   9  -4  249.44   42.36
  -1   9   4  209.15   43.25
   1   9  -4  229.10   41.62
  -1   9   3   46.32   24.89
   1   9  -3   66.31   26.66
  -1   9   3   28.58   17.46
   1   9  -3   35.21   19.28
   1   9  -2  414.33   52.67
  -1   9   2  378.62   51.45
   1   9  -2  409.78   56.12
  -1   9   2  363.12   53.85
   1   9  -1   33.84   21.18
  -1   9   1   17.61   19.76
  -1   9   1   18.59   21.62
   1   9  -1   42.38   23.42
   1   9   0   60.25   21.75
  -1   9   0   30.23   13.99
  -1   9   0   46.18   23.14
   1   9   0   64.61   28.04
   1   9   1   46.59   19.56
  -1   9  -1   54.66   20.69
   1   9   1   58.68   26.06
  -1   9  -1   54.51   24.47
  -1   9  -2  103.96   29.24
   1   9   2   85.51   23.53
   1   9   2   90.97   27.40
  -1   9  -2  107.88   29.70
  -1   9  -3   16.45   15.59
   1   9   3   11.93   12.39
   1   9   3    5.20   12.50
  -1   9  -3    5.83   13.17
   1   9   4  265.95   40.14
  -1   9  -4  277.36   45.15
  -1   9  -4  315.69   51.51
   1   9   4  309.16   50.74
  -1   9  -5   18.58   16.08
   1   9   5   18.38   13.77
   1   9   5    2.75   12.82
  -1   9  -5   -1.92    9.19
  -1   9  -6   26.11   17.74
   1   9   6   44.89   19.58
   1   9   6    6.06    6.77
  -1   9  -6   39.60   18.10
   1   9   7   91.02   26.70
  -1   9  -7  101.32   32.30
   1   9   7   72.56   28.45
  -1   9  -7   76.07   26.21
   1   9   8  524.59   54.91
  -1   9  -8  550.58   65.88
  -1   9  -8  639.21   69.01
   1   9   8  477.94   62.62
  -1   9  -9  123.35   37.09
   1   9   9   87.74   24.45
   1   9   9   78.28   27.18
  -1   9  -9  126.05   31.89
   1   9  10   47.43   17.72
  -1   9 -10   24.02   16.07
   1   9  10   20.00   14.52
  -1   9 -10   22.88   14.67
  -1   9 -11   28.23   17.41
   1   9  11   46.53   17.00
   1   9  11   17.78   13.73
  -1   9 -11   20.93   12.10
   1   9  12  -11.61    6.83
  -1   9 -12    0.59   11.76
   1   9  12   28.99   16.81
  -1   9 -12   13.95   11.90
  -1   9 -13   64.03   24.51
   1   9  13   64.97   25.53
  -1   9 -13   54.53   22.82
  -1   9 -14   82.78   27.99
   1   9  14  156.04   37.74
  -1   9 -14  123.56   29.96
  -1   9 -15   48.70   20.35
   1   9  15   43.11   19.95
  -1   9 -15   43.39   17.90
  -1   9 -16   22.57   16.12
  -1   9 -16    1.24   12.05
   1   9  16    1.88    7.35
  -1   9 -17   13.40   13.97
   1   9  17   27.14   19.61
  -1   9 -18   61.57   23.01
   1   9  18   79.84   27.47
  -1   9 -19    4.56   12.39
   1   9  19   -5.22   11.27
  -1   9 -20   -5.54    9.34
   1   9  20  -18.43   15.44
  -1   9 -20  -22.83   19.90
  -1   9 -21    4.88    8.15
   1   9  21   19.05   16.20
  -1   9 -21  -15.47   18.28
  -1   9 -22   20.88   14.13
   1   9  22   47.52   23.05
  -1   9 -22   30.21   21.45
  -1   9 -23   16.53   13.86
   1   9  23   13.62   15.31
  -1   9 -23   24.76   26.53
   1   9  24  181.79   42.25
  -1   9 -24  209.41   52.81
  -1   9 -25   76.37   33.77
  -1   9 -26    1.59    9.76
  -1   9 -27  -38.58   24.26
  -1   9 -28  -18.97   25.58
  -1   9 -29   31.91   28.49
   1  10 -14   31.84   21.77
   1  10 -13  194.50   41.54
  -1  10  13  203.05   45.87
  -1  10  12   55.18   20.56
   1  10 -12   47.13   21.91
  -1  10  12   44.02   23.29
   1  10 -12   51.28   21.19
   1  10 -11   92.82   28.12
  -1  10  11   72.78   20.48
  -1  10  11  116.75   35.45
   1  10 -11   51.39   21.07
   1  10 -10   64.72   25.69
  -1  10  10   60.21   18.70
   1  10 -10   47.43   20.35
  -1  10  10   33.28   22.09
   1  10  -9  153.72   35.69
  -1  10   9  137.94   30.82
  -1  10   9  166.14   40.70
   1  10  -9  119.09   32.89
  -1  10   8   74.65   25.93
   1  10  -8   80.72   25.71
  -1  10   8  114.58   34.65
   1  10  -8   77.01   25.84
  -1  10   7  162.40   34.99
   1  10  -7  160.89   36.59
  -1  10   7  162.45   41.51
   1  10  -7  122.84   33.06
   1  10  -6   58.31   21.87
  -1  10   6   66.33   23.31
  -1  10   6   97.19   33.47
   1  10  -6   70.31   22.80
   1  10  -5    9.74   14.96
  -1  10   5   -0.54    6.77
   1  10  -5   16.02   15.35
  -1  10   5   -8.71    6.17
   1  10  -4   31.43   20.68
  -1  10   4   26.78   14.81
   1  10  -4   32.20   20.53
  -1  10   4    6.55   17.03
   1  10  -3  135.10   34.15
  -1  10   3  124.36   31.56
   1  10  -3  168.64   39.60
  -1  10   3  146.02   37.78
   1  10  -2   67.87   24.39
  -1  10   2   57.95   25.11
   1  10  -2   40.97   20.87
  -1  10   2   58.68   26.80
   1  10  -1  148.89   33.90
  -1  10   1   96.68   27.84
  -1  10   1  114.94   32.36
   1  10  -1  110.68   30.48
   1  10   0   68.15   24.03
  -1  10   0   49.14   21.80
   1  10   0   14.15   13.67
  -1  10   0   29.48   25.08
   1  10   1   89.60   26.67
  -1  10  -1   57.26   22.34
   1  10   1   46.72   23.65
  -1  10  -1   61.95   27.53
  -1  10  -2   31.64   20.06
   1  10   2   70.31   24.11
  -1  10  -2   55.56   24.17
   1  10   2   21.79   15.10
  -1  10  -3  168.49   38.71
   1  10   3  140.63   31.83
   1  10   3  137.44   35.17
  -1  10  -3  163.40   38.81
  -1  10  -4   36.55   22.34
   1  10   4   33.38   17.11
   1  10   4   24.03   14.80
  -1  10  -4   34.82   19.11
   1  10   5   35.18   19.01
  -1  10  -5    3.61   11.68
  -1  10  -5   12.78   13.73
   1  10   5   -4.85    6.47
   1  10   6  225.70   39.69
  -1  10  -6  215.52   44.83
   1  10   6  249.59   48.35
  -1  10  -6  256.25   48.27
   1  10   7  102.33   32.08
  -1  10  -7   83.24   26.95
  -1  10  -7   98.13   29.56
   1  10   7   49.17   19.12
   1  10   8    9.97   11.19
  -1  10  -8    3.46    7.59
  -1  10  -8   13.66   17.13
   1  10   8    6.77    9.39
  -1  10  -9    0.52    8.55
   1  10   9  -13.61   20.42
   1  10   9    4.80    9.01
  -1  10  -9   -1.45   10.84
   1  10  10   28.84   18.25
  -1  10 -10   42.59   18.37
  -1  10 -10   61.24   26.71
   1  10  11    1.17   13.31
  -1  10 -11    7.37   13.02
  -1  10 -11   32.03   20.01
  -1  10 -12   11.43   11.60
   1  10  12   39.12   22.60
  -1  10 -12   34.83   20.97
  -1  10 -13  111.39   29.49
   1  10  13  198.05   44.94
  -1  10 -13  143.25   36.96
   1  11 -10  -21.48   17.87
   1  11  -9   36.70   19.19
  -1  11   9   42.86   21.06
   1  11  -8   62.06   28.40
  -1  11   8   -2.08    7.71
   1  11  -7   37.82   19.65
  -1  11   7   39.49   20.49
   1  11  -6   16.07   11.55
  -1  11   6   -0.67    8.92
   1  11  -5   63.09   27.17
  -1  11   5   94.00   28.09
  -1  11   4   49.40   24.13
  -1  11   3   13.61   13.51
  -1  11   2   37.70   18.38
   1  11  -2  -10.10   12.06
  -1  11   1   19.77   10.77
   1  11  -1   21.32   13.23
   1  11   0   42.64   20.38
   1  11   1  132.04   34.07
   1  11   2  112.21   31.59
   1  11   3   73.96   24.30
   1  11   4   19.74   15.46
   1  11   5  115.83   30.55
   1  11   6   39.42   17.58
  -1  11  -8   51.87   23.33
  -1  11  -9   26.40   21.74
  -1  11 -10   50.43   23.45
  -1  11 -11   81.89   27.70
  -2  -8  33   15.17   12.55
  -2  -8  32   76.48   27.56
  -2  -8  31   12.92   12.46
  -2  -8  30   33.34   19.33
  -2  -8  29  159.84   36.12
  -2  -8  28  121.16   30.57
  -2  -8  27   -1.83    4.09
  -2  -8  26   38.21   17.51
  -2  -8  25   -2.37    8.29
  -2  -8  24   10.90   11.66
  -2  -8  23   86.42   24.52
  -2  -8  22   98.47   25.63
  -2  -8  21    1.34    8.15
  -2  -8  20  118.20   26.62
  -2  -8  19   35.97   14.99
  -2  -8  18  375.16   45.90
  -2  -8  17    7.75   11.37
  -2  -8  16  578.90   54.55
  -2  -7  36    2.03   10.45
  -2  -7  35   -0.27   10.39
  -2  -7  34  105.45   30.36
  -2  -7  33  185.34   40.15
  -2  -7  32   -1.90    9.22
  -2  -7  31  103.65   27.63
  -2  -7  30   85.13   27.21
  -2  -7  29   93.52   26.81
  -2  -7  28   59.49   22.63
  -2  -7  27  231.07   40.28
  -2  -7  26   42.81   18.67
  -2  -7  25   87.27   23.47
  -2  -7  24    0.16    9.34
  -2  -7  23   88.00   22.70
  -2  -7  22   54.63   19.15
  -2  -7  21  365.03   45.78
  -2  -7  20   99.43   24.21
  -2  -7  19   65.04   19.27
  -2  -7  18  174.73   30.22
  -2  -7  17  328.23   40.44
  -2  -7  16  170.82   29.57
  -2  -7  15  730.32   57.75
  -2  -7  14  458.94   45.49
  -2  -7  13    8.85    7.82
  -2  -7  12   17.77   10.34
  -2  -7  11  342.62   36.12
  -2  -7  10   31.68   12.25
  -2  -7   9   45.43   13.46
  -2  -7   8  415.17   37.17
  -2  -7   7  219.22   26.27
  -2  -6  38   48.22   22.51
  -2  -6  37    7.89    8.75
  -2  -6  36  118.22   32.94
  -2  -6  35  116.89   31.94
  -2  -6  34   35.01   18.21
  -2  -6  33   39.18   18.58
  -2  -6  32   37.76   19.72
  -2  -6  31  178.09   36.06
  -2  -6  30   14.21   11.83
  -2  -6  29   29.60   16.37
  -2  -6  28  103.64   27.50
  -2  -6  27   83.41   24.98
  -2  -6  26  159.08   32.67
  -2  -6  25  202.77   35.24
  -2  -6  24    8.35    9.33
  -2  -6  23   11.42   10.23
  -2  -6  22  132.65   27.37
  -2  -6  21   35.40   14.53
  -2  -6  20  142.79   28.01
  -2  -6  19  169.34   29.56
  -2  -6  18  253.86   35.23
  -2  -6  17   48.76   17.33
  -2  -6  16   60.32   18.21
  -2  -6  15  955.07   62.13
  -2  -6  14  310.04   35.59
  -2  -6  13  429.30   40.09
  -2  -6  12  550.97   44.21
  -2  -6  11   15.42   10.88
  -2  -6  10   61.25   15.23
  -2  -6   9  658.92   44.51
  -2  -6   8   54.08   13.57
  -2  -6   7  401.79   33.21
  -2  -6   6  280.31   27.03
  -2  -6   5   74.09   13.61
  -2  -6   4  291.10   25.28
  -2  -6   3  162.04   17.99
   2  -6  26  200.61   39.18
   2  -6  27  219.38   40.48
   2  -6  28   35.18   19.56
   2  -6  29  122.99   31.57
   2  -6  30   56.95   22.85
   2  -6  31   47.21   23.54
   2  -6  32  104.02   30.84
   2  -6  33   43.09   18.46
   2  -6  34   -5.77    6.07
   2  -6  35   65.57   25.51
   2  -6  36   53.77   24.21
  -2  -5  40   97.46   32.60
  -2  -5  39   71.44   26.83
  -2  -5  38    5.29    6.57
  -2  -5  37   70.46   24.80
  -2  -5  36  339.02   53.70
  -2  -5  35   19.59   17.03
  -2  -5  34  166.70   37.16
  -2  -5  33   21.90   15.79
  -2  -5  32    7.71   10.07
  -2  -5  31   90.96   26.34
  -2  -5  30  274.30   43.72
  -2  -5  29   57.83   21.92
  -2  -5  28   20.06   10.97
  -2  -5  27    7.64   10.40
  -2  -5  26   13.48   10.80
  -2  -5  25  122.53   28.44
  -2  -5  24  535.01   54.28
  -2  -5  23  227.11   35.36
  -2  -5  22    5.31   11.32
  -2  -5  21  112.49   24.17
  -2  -5  20   69.19   18.52
  -2  -5  19   10.33   10.11
  -2  -5  18  336.96   38.36
  -2  -5  17  135.96   24.55
  -2  -5  16  126.65   22.41
  -2  -5  15  193.20   27.41
  -2  -5  14  588.90   46.03
  -2  -5  13  112.68   21.31
  -2  -5  12  178.09   23.90
  -2  -5  11  194.84   24.54
  -2  -5  10  213.84   27.04
  -2  -5   9 1856.60   70.18
  -2  -5   8  831.63   45.69
  -2  -5   7   16.26    9.00
  -2  -5   6   46.25   10.77
  -2  -5   5  119.46   15.95
  -2  -5   4   30.06    9.19
  -2  -5   3  627.01   32.63
  -2  -5   2  424.48   25.40
  -2  -5   1   81.14   10.62
  -2  -5   0  301.83   18.35
  -2  -5 -16  122.54   11.85
  -2  -5 -17   27.92    6.89
   2  -5  18  367.98   44.52
   2  -5  19   42.45   17.41
   2  -5  20   84.12   21.86
   2  -5  21   35.94   17.24
   2  -5  22  121.96   27.71
   2  -5  23   55.03   19.69
   2  -5  24  201.21   36.26
   2  -5  25    2.80   10.17
   2  -5  26   10.25   11.52
   2  -5  27   38.73   20.40
   2  -5  28  171.63   35.79
   2  -5  29   22.86   17.50
   2  -5  30   88.23   25.41
   2  -5  31   36.77   17.76
   2  -5  32   22.30   16.63
   2  -5  33  123.04   32.27
   2  -5  34   59.15   21.67
   2  -5  35   56.52   23.23
   2  -5  36    4.45   10.92
   2  -5  37   35.33   17.50
   2  -5  38   42.62   18.03
  -2  -4  42   23.97   15.70
  -2  -4  41   45.38   22.92
  -2  -4  40   81.93   29.15
  -2  -4  39   44.76   21.85
  -2  -4  38    5.57   11.06
  -2  -4  37   75.29   27.22
  -2  -4  36   15.36   13.84
  -2  -4  35  527.16   64.71
  -2  -4  34   10.45   19.75
  -2  -4  33   15.83   10.18
  -2  -4  32    6.20    9.48
  -2  -4  31   22.14   15.94
  -2  -4  30   24.04   15.09
  -2  -4  29  357.05   48.10
  -2  -4  28   27.87   18.35
  -2  -4  27   25.24   15.10
  -2  -4  26  119.49   26.46
  -2  -4  25  101.48   23.72
  -2  -4  24    3.07    6.49
  -2  -4  23   46.99   16.98
  -2  -4  22   66.95   17.93
  -2  -4  21    3.32    2.17
  -2  -4  21    6.11    6.07
  -2  -4  20  116.21   14.18
  -2  -4  20  156.79   27.59
  -2  -4  19  870.88   39.79
  -2  -4  19  892.01   60.50
  -2  -4  18  105.46   14.32
  -2  -4  18  154.41   27.38
  -2  -4  17  253.79   31.52
  -2  -4  16   39.47   15.47
  -2  -4  15   28.61   11.02
  -2  -4  14   66.64   16.34
  -2  -4  13  631.72   44.23
  -2  -4  12  365.62   34.56
  -2  -4  11 1824.88   69.76
  -2  -4  10  204.00   26.44
  -2  -4   9  838.74   44.36
  -2  -4   8  439.15   31.29
  -2  -4   7   25.76    9.21
  -2  -4   6   56.79   11.38
  -2  -4   5  391.17   26.11
   2  -4  -5  455.93   37.75
  -2  -4   4   91.78   16.81
   2  -4  -4   54.35   13.70
  -2  -4   3 4233.33   76.52
   2  -4  -3 4573.19  119.90
  -2  -4   2   63.06   11.97
  -2  -4   1   81.33   10.24
  -2  -4   0  295.51   16.43
  -2  -4  -1  196.03   11.99
  -2  -4  -2   32.35    5.18
  -2  -4 -12   14.16    3.83
   2  -4  13  542.46   46.49
  -2  -4 -13  549.82   27.20
   2  -4  14   75.02   19.28
  -2  -4 -14   44.46    6.49
   2  -4  15   29.21   14.21
  -2  -4 -15    7.72    3.40
   2  -4  16   40.30   15.02
  -2  -4 -16   38.24    6.63
   2  -4  17   86.06   21.50
  -2  -4 -17   99.11   11.93
  -2  -4 -18  149.55   15.24
   2  -4  18  177.24   30.91
  -2  -4 -19  519.15   29.92
   2  -4  19  518.96   50.87
   2  -4  20   62.16   20.94
   2  -4  21   94.30   23.33
   2  -4  22  132.48   31.33
   2  -4  23  999.79   74.63
   2  -4  24  341.96   45.25
   2  -4  25   55.91   19.35
   2  -4  26    9.07   12.96
   2  -4  27  139.99   30.73
   2  -4  28   98.84   32.47
   2  -4  29  679.76   68.60
   2  -4  30  302.17   47.15
   2  -4  31   79.99   25.79
   2  -4  32   36.36   20.83
   2  -4  33  245.66   43.07
   2  -4  34   17.73   18.70
   2  -4  35  140.18   33.85
   2  -4  36   25.71   18.48
   2  -4  37  -12.23   11.25
   2  -4  38  123.67   34.33
   2  -4  39  238.77   47.95
   2  -4  40    9.74   12.65
  -2  -3  43    4.15    5.99
  -2  -3  42   37.01   17.69
  -2  -3  41   44.78   20.87
  -2  -3  40   31.56   18.75
  -2  -3  39    3.99    6.72
  -2  -3  38   11.64    9.45
  -2  -3  37   33.29   17.33
  -2  -3  36  122.92   31.74
  -2  -3  35   36.81   20.19
  -2  -3  34   38.37   19.26
  -2  -3  33   79.64   24.97
  -2  -3  32    9.02   12.97
  -2  -3  31  117.41   29.99
  -2  -3  30  520.02   57.39
  -2  -3  29  300.04   44.26
  -2  -3  28   25.84   17.14
  -2  -3  27  196.84   34.13
  -2  -3  26  184.01   31.82
  -2  -3  25  232.18   35.77
  -2  -3  24  452.59   47.58
  -2  -3  23  310.46   38.62
  -2  -3  22   22.96    3.52
  -2  -3  22   54.54   19.68
  -2  -3  21   78.92    7.16
  -2  -3  21   98.09   21.48
  -2  -3  20  143.69   10.79
  -2  -3  20  171.03   27.32
  -2  -3  19  167.45   12.87
  -2  -3  19  189.53   28.65
  -2  -3  18  191.91   14.79
  -2  -3  18  228.44   29.81
  -2  -3  17  249.23   17.72
  -2  -3  17  260.60   30.94
  -2  -3  16   17.30    5.44
  -2  -3  16   24.42   13.88
  -2  -3  15    6.96    3.53
  -2  -3  15   32.50   14.60
  -2  -3  14  513.48   28.08
  -2  -3  14  481.17   38.78
  -2  -3  14  485.02   25.75
  -2  -3  13  158.65   23.25
  -2  -3  13  164.77   15.52
  -2  -3  12  136.05   19.85
  -2  -3  12  103.48   12.41
  -2  -3  11   98.68   17.17
  -2  -3  11   93.18   12.46
  -2  -3  10   19.11    9.61
  -2  -3  10   -0.67    3.48
  -2  -3   9  132.03   19.92
  -2  -3   9   89.29   13.39
  -2  -3   8 1415.29   53.04
  -2  -3   8 1455.58   51.65
  -2  -3   7  185.92   22.34
  -2  -3   7  144.65   16.98
  -2  -3   6  767.55   36.09
  -2  -3   6  766.68   39.18
  -2  -3   5   14.50    8.30
  -2  -3   5    9.33    6.16
  -2  -3   4   16.34    5.39
  -2  -3   4   26.86    9.13
  -2  -3   3    8.82    6.07
   2  -3  -3   -2.49    5.63
  -2  -3   2  354.62   19.55
   2  -3  -2  344.14   31.02
  -2  -3   1  168.22   13.16
   2  -3  -1  166.61   21.55
  -2  -3   0  506.32   19.51
   2  -3   0  567.58   41.56
  -2  -3  -1  166.19   10.54
   2  -3   1  162.96   23.98
  -2  -3  -2  360.77   13.03
   2  -3   2  402.79   36.17
  -2  -3  -8 1846.30   29.28
  -2  -3  -9  772.27   22.39
  -2  -3  -9  800.46   27.40
  -2  -3 -10   25.74    5.44
  -2  -3 -10   26.50    4.40
   2  -3  11   19.42   10.77
  -2  -3 -11   15.83    4.57
   2  -3  12  301.12   31.80
  -2  -3 -12  274.88   17.57
   2  -3  13  238.16   30.18
  -2  -3 -13  228.69   17.24
  -2  -3 -14   52.71    9.80
   2  -3  14  105.94   21.25
  -2  -3 -15  262.43   20.11
   2  -3  15  388.68   39.08
   2  -3  16  739.33   54.05
  -2  -3 -16  687.29   34.12
  -2  -3 -17  325.29   25.16
   2  -3  17  410.29   42.61
   2  -3  18  434.64   43.19
   2  -3  19  324.64   39.37
   2  -3  20  296.82   37.57
   2  -3  21  515.00   51.70
   2  -3  22 1440.22   83.51
   2  -3  23  366.04   46.62
   2  -3  24  479.49   50.25
   2  -3  25   55.15   18.88
   2  -3  26    9.04    8.76
   2  -3  27   16.19   14.77
   2  -3  28  224.65   37.59
   2  -3  29   93.54   31.86
   2  -3  30  884.40   76.97
   2  -3  31   33.12   22.40
   2  -3  32  104.22   27.77
   2  -3  33   25.57   18.50
   2  -3  34  171.64   36.09
   2  -3  35   78.73   27.25
   2  -3  36  152.55   35.07
   2  -3  37   30.86   18.95
   2  -3  38  306.68   51.74
   2  -3  39   16.30   14.44
   2  -3  40   44.31   17.65
   2  -3  41  -10.59    5.34
   2  -3  42   39.09   19.80
  -2  -2  44   23.73   17.11
  -2  -2  43   17.99   13.43
  -2  -2  42  196.28   42.60
  -2  -2  41  305.88   53.13
  -2  -2  40   56.71   24.99
  -2  -2  39   57.61   22.28
  -2  -2  38   11.83   10.14
  -2  -2  37   42.83   18.96
  -2  -2  36  168.07   35.54
  -2  -2  35  148.12   33.01
  -2  -2  34   16.71   11.36
  -2  -2  33   25.83   15.50
  -2  -2  32  171.70   33.75
  -2  -2  31  113.65   27.26
  -2  -2  30   27.58   16.29
  -2  -2  29  493.93   53.28
  -2  -2  28   73.59   26.46
  -2  -2  27   49.23   20.54
  -2  -2  26  572.20   53.52
  -2  -2  25  689.15   57.85
  -2  -2  24  276.68   37.21
  -2  -2  23  656.08   53.87
  -2  -2  22  388.42   41.77
  -2  -2  21   79.59   23.92
  -2  -2  20  341.85   39.24
  -2  -2  19 1000.99   61.09
  -2  -2  18  535.27   44.63
  -2  -2  17  170.69   29.38
   2  -2 -17  119.30    8.72
  -2  -2  16 1994.51   31.48
  -2  -2  16 1967.70   79.28
  -2  -2  15  292.44   13.86
   2  -2 -15  365.56   27.07
  -2  -2  15  320.43   36.87
  -2  -2  14   36.32    5.68
   2  -2 -14   38.99    9.66
  -2  -2  14   56.63   15.93
   2  -2 -13   23.31    5.33
  -2  -2  13   31.58   12.31
  -2  -2  13   27.06    4.59
   2  -2 -12  155.85   17.49
  -2  -2  12  154.26   19.87
  -2  -2  12  160.51   11.72
   2  -2 -11    7.52    4.64
  -2  -2  11    2.00    2.29
   2  -2 -10    0.17    3.73
  -2  -2  10    9.13    7.11
  -2  -2  10    0.15    1.92
   2  -2  -9  694.21   35.37
  -2  -2   9  646.11   36.50
  -2  -2   9  684.94   26.92
   2  -2  -8  160.70   16.84
  -2  -2   8  163.96   17.56
  -2  -2   8  168.05   14.06
   2  -2  -7   97.52   13.14
  -2  -2   7   88.30   12.79
  -2  -2   7  108.72   11.62
   2  -2  -6  199.96   18.56
  -2  -2   6  210.13   18.84
  -2  -2   6  176.95   17.18
  -2  -2   6  212.62   16.59
   2  -2  -5  403.09   26.33
  -2  -2   5  362.55   24.35
  -2  -2   5  365.76   22.52
  -2  -2   5  383.72   22.77
   2  -2  -4  242.46   20.36
  -2  -2   4  260.80   20.21
  -2  -2   4  246.84   17.69
  -2  -2   4  264.52   19.45
   2  -2  -3   92.74   13.17
  -2  -2   3   94.49   12.57
  -2  -2   3   74.27    9.51
  -2  -2   3   92.46   12.73
   2  -2  -2  186.32   18.14
  -2  -2   2  205.92   17.51
  -2  -2   2  187.20   13.69
  -2  -2   2  210.14   18.90
   2  -2  -1 1464.08   48.69
  -2  -2   1 1394.02   43.12
  -2  -2   1 1412.26   34.67
   2  -2  -1 1391.21   57.09
  -2  -2   1 1426.93   48.70
   2  -2   0  518.61   28.81
  -2  -2   0  502.63   25.68
  -2  -2   0  503.88   19.11
   2  -2   0  449.26   33.15
  -2  -2   0  531.63   31.00
  -2  -2  -1  918.79   33.77
   2  -2   1 1104.37   41.65
  -2  -2  -1 1029.15   42.61
   2  -2   1 1034.79   50.99
  -2  -2  -2  366.46   20.73
   2  -2   2  392.38   24.56
   2  -2   2  406.13   33.18
  -2  -2  -2  370.03   26.53
  -2  -2  -3 1013.51   33.45
   2  -2   3 1156.07   41.60
   2  -2   3 1096.33   55.94
  -2  -2  -3 1043.90   44.64
  -2  -2  -4  246.80   15.89
   2  -2   4  249.89   19.20
   2  -2   4  234.50   27.07
  -2  -2  -4  235.06   22.03
  -2  -2  -5   28.59    9.02
   2  -2   5   34.28    7.51
   2  -2   5   21.20    9.52
   2  -2   6  288.01   20.53
  -2  -2  -6  267.92   14.25
  -2  -2  -6  292.41   16.24
   2  -2   7  122.02   13.38
  -2  -2  -7  126.53   10.43
  -2  -2  -7  122.04   11.82
   2  -2   8  219.39   17.58
  -2  -2  -8  222.88   14.86
  -2  -2  -8  230.62   17.67
   2  -2   9  117.72   12.75
   2  -2   9   98.59   17.25
  -2  -2  -9  104.84   10.58
  -2  -2  -9  103.11   12.94
   2  -2  10 2457.29   57.57
   2  -2  10 2303.55   78.93
  -2  -2 -10 2405.91   54.32
   2  -2  11  140.38   14.02
   2  -2  11  170.98   24.79
  -2  -2 -11  125.75   13.51
  -2  -2 -11  148.37   16.81
   2  -2  12   13.09    5.92
  -2  -2 -12   13.22    6.45
  -2  -2 -12   17.15    8.94
   2  -2  13 1000.74   36.73
   2  -2  13 1019.41   56.25
  -2  -2 -13 1018.23   40.86
  -2  -2 -13  952.41   43.42
   2  -2  14   12.79    4.76
  -2  -2 -14    5.71    6.41
   2  -2  15  432.66   24.19
  -2  -2 -15  414.01   28.68
   2  -2  15  472.42   42.35
  -2  -2 -15  408.56   29.37
   2  -2  16  679.87   49.88
  -2  -2 -16  618.76   36.90
   2  -2  17  470.55   42.27
  -2  -2 -17  320.35   27.40
   2  -2  18  830.28   57.83
  -2  -2 -18  394.54   31.23
   2  -2  19 2230.45   93.75
  -2  -2 -19 2094.15   72.49
   2  -2  20  897.12   62.11
  -2  -2 -20  611.16   41.26
   2  -2  21  144.38   27.51
  -2  -2 -21   52.86   14.11
   2  -2  22  125.19   26.09
   2  -2  23   27.60   13.91
   2  -2  24  212.59   34.95
   2  -2  25 1294.11   80.75
   2  -2  26  470.27   51.47
   2  -2  27  233.99   36.02
   2  -2  28   76.98   24.48
   2  -2  29  406.61   49.89
   2  -2  30   87.64   25.79
   2  -2  31   87.91   26.34
   2  -2  32  278.11   42.85
   2  -2  33  117.86   28.61
   2  -2  34   30.70   18.47
   2  -2  35  169.90   36.71
   2  -2  36  221.06   42.10
   2  -2  37   26.33   16.15
   2  -2  38   47.27   22.39
   2  -2  39  123.41   33.97
   2  -2  40   76.22   27.30
   2  -2  41   41.30   17.95
   2  -2  42  106.40   32.55
   2  -2  43  235.34   47.92
   2  -2  44   37.38   23.82
  -2  -1  46   13.44    9.55
  -2  -1  45  137.70   36.64
  -2  -1  44   35.07   18.82
  -2  -1  43  195.38   41.47
  -2  -1  42   -8.86   15.49
  -2  -1  41   16.66    9.70
  -2  -1  40  238.67   43.50
  -2  -1  39  131.95   32.66
  -2  -1  38   68.02   25.10
  -2  -1  37  310.97   47.89
  -2  -1  36    7.61   15.76
  -2  -1  35    8.89   12.67
  -2  -1  34   47.88   18.55
  -2  -1  33   44.92   16.35
  -2  -1  32   55.91   19.12
  -2  -1  31   85.87   23.47
  -2  -1  30   14.29   11.93
  -2  -1  29  104.02   24.26
  -2  -1  28   17.29   14.31
  -2  -1  27  251.75   34.91
   2  -1 -26   37.63    8.15
  -2  -1  26   33.09   16.91
   2  -1 -25   32.04    7.45
  -2  -1  25   48.16   16.49
   2  -1 -24  335.91   22.17
  -2  -1  24  345.20   40.24
   2  -1 -23  585.48   29.41
  -2  -1  23  617.18   50.95
   2  -1 -22   17.93    6.88
  -2  -1  22   62.18   21.17
   2  -1 -21  196.89   16.86
  -2  -1  21  184.57   26.94
   2  -1 -20   59.66   10.02
  -2  -1  20   47.26   16.06
   2  -1 -19   56.48    9.05
  -2  -1  19   50.92   14.39
   2  -1 -18   12.49    5.57
  -2  -1  18    1.21    8.38
   2  -1 -17  221.84   17.18
  -2  -1  17  226.98   26.75
   2  -1 -16   25.88    7.90
  -2  -1  16   34.36   14.01
   2  -1 -15  557.86   26.82
  -2  -1  15  540.88   40.01
   2  -1 -14   14.00    6.61
  -2  -1  14    3.16    5.71
   2  -1 -13  647.65   28.35
  -2  -1  13  655.85   40.92
   2  -1 -12   52.48    8.50
  -2  -1  12   69.89   13.62
   2  -1 -11  293.90   18.54
  -2  -1  11  288.01   24.99
  -2  -1  11  284.52   21.53
   2  -1 -10  565.12   25.36
  -2  -1  10  525.38   15.98
  -2  -1  10  528.45   32.94
  -2  -1  10  531.99   28.35
  -2  -1   9  754.54   20.58
   2  -1  -9  760.31   29.25
  -2  -1   9  723.26   32.33
  -2  -1   9  742.16   37.23
  -2  -1   8 1877.24   34.31
   2  -1  -8 1919.33   45.69
  -2  -1   8 1882.88   50.38
  -2  -1   8 1960.81   57.43
   2  -1  -8 2011.71   43.59
  -2  -1   7 3007.77   45.42
   2  -1  -7 3078.22   57.48
  -2  -1   7 2994.07   61.63
  -2  -1   7 3167.51   69.29
  -2  -1   6  880.19   26.50
   2  -1  -6  851.38   29.84
  -2  -1   6  875.77   32.67
  -2  -1   6  840.83   34.68
   2  -1  -6  870.62   29.55
   2  -1  -5 1099.34   33.54
  -2  -1   5 1042.98   29.46
  -2  -1   5 1040.94   36.90
  -2  -1   5 1058.13   34.45
   2  -1  -4  147.04   13.26
  -2  -1   4  146.06   13.96
  -2  -1   4  181.00   15.94
  -2  -1   3  479.92   21.69
   2  -1  -3  509.39   22.84
  -2  -1   3  488.18   22.51
  -2  -1   3  480.82   21.92
  -2  -1   2  748.18   26.05
   2  -1  -2  811.87   28.07
  -2  -1   2  772.36   28.07
  -2  -1   1  978.35   28.53
   2  -1  -1 1012.33   31.15
  -2  -1   1  993.02   32.63
  -2  -1   0  135.89   11.68
   2  -1   0  129.33   12.24
  -2  -1   0  126.89   13.58
  -2  -1  -1  399.43   17.24
   2  -1   1  436.37   20.64
  -2  -1  -1  394.74   22.26
   2  -1   1  423.89   29.32
  -2  -1  -2  337.43   14.76
  -2  -1  -2  349.25   21.22
   2  -1   2  353.58   18.13
   2  -1   2  346.23   27.16
  -2  -1  -3   10.32    3.79
   2  -1   3    8.61    3.43
  -2  -1  -3   14.34    5.71
   2  -1   3   16.96    9.14
  -2  -1  -4  374.43   22.90
  -2  -1  -4  317.76   12.48
   2  -1   4  326.61   17.55
  -2  -1  -4  308.09   21.18
  -2  -1  -4  335.70   20.51
   2  -1   4  348.56   29.31
  -2  -1  -4  340.59   23.44
  -2  -1  -5  148.07   16.92
  -2  -1  -5  141.75    8.76
  -2  -1  -5  127.74   15.51
   2  -1   5  127.00   11.69
   2  -1   5  105.29   17.34
  -2  -1  -5   97.17   11.88
  -2  -1  -5  106.85   13.20
   2  -1   6 2300.52   46.95
  -2  -1  -6 2246.95   59.71
  -2  -1  -6 2343.61   59.24
  -2  -1  -6 2189.53   27.69
  -2  -1  -6 2211.03   49.80
  -2  -1  -6 2238.16   58.89
  -2  -1  -6 2296.87   60.44
   2  -1   7  503.41   21.92
  -2  -1  -7  507.57   29.41
  -2  -1  -7  514.05   29.39
  -2  -1  -7  526.19   25.51
  -2  -1  -7  499.98   28.91
  -2  -1  -7  519.68   30.16
   2  -1   8    8.04    5.21
  -2  -1  -8   34.19   11.05
  -2  -1  -8   35.58   11.67
   2  -1   8    7.27    6.56
  -2  -1  -8    5.86    4.24
  -2  -1  -8    4.13    3.97
  -2  -1  -8    9.58    6.56
   2  -1   9  923.63   30.18
  -2  -1  -9  925.31   41.25
  -2  -1  -9  921.34   39.29
   2  -1   9  875.46   44.34
  -2  -1  -9  930.28   37.20
  -2  -1  -9  864.97   40.32
   2  -1  10  583.05   24.17
  -2  -1 -10  546.01   32.78
   2  -1  10  605.71   37.68
  -2  -1 -10  546.11   29.79
  -2  -1 -10  559.33   31.98
  -2  -1 -11 1376.70   52.49
   2  -1  11 1378.26   59.05
  -2  -1 -11 1328.96   48.31
  -2  -1 -11 1342.48   49.15
  -2  -1 -12  678.89   37.94
  -2  -1 -12  677.78   35.89
   2  -1  12  706.90   42.53
  -2  -1 -12  639.26   34.75
  -2  -1 -13   58.95   14.26
  -2  -1 -13   39.08   13.76
  -2  -1 -13   62.89   15.46
   2  -1  14 1610.24   68.80
  -2  -1 -14 1099.75   47.07
   2  -1  15 2866.36   93.71
   2  -1  16  224.93   37.13
   2  -1  17   49.11   15.27
   2  -1  18  176.88   25.50
   2  -1  19  442.22   41.57
   2  -1  20  618.48   50.31
   2  -1  21 1331.70   72.08
   2  -1  22  206.20   32.75
   2  -1  23   45.67   17.25
   2  -1  24  334.38   39.12
   2  -1  25  496.83   48.14
   2  -1  26  248.07   35.77
   2  -1  27  259.57   37.94
   2  -1  28  747.14   62.55
   2  -1  29   92.89   26.29
   2  -1  30  123.06   29.50
   2  -1  31  599.02   59.73
   2  -1  32   53.87   20.43
   2  -1  33   24.72   13.32
   2  -1  34   60.77   22.34
   2  -1  35  119.98   28.48
   2  -1  36   49.46   22.73
   2  -1  37  658.81   70.62
   2  -1  38   88.49   27.69
   2  -1  39   25.93   16.89
   2  -1  40   37.34   17.89
   2  -1  41  122.56   32.97
   2  -1  42   30.91   17.64
   2  -1  43  261.11   48.50
   2  -1  44   36.35   22.24
   2  -1  45   24.18   18.71
  -2   0  47   -7.25   14.62
  -2   0  46   10.51    8.44
  -2   0  45   33.37   20.22
  -2   0  44  236.01   45.01
  -2   0  43   28.67   17.24
  -2   0  42  137.42   33.14
  -2   0  41   10.78   12.25
  -2   0  40   15.79   15.33
  -2   0  39   38.71   21.02
  -2   0  38  371.97   51.37
  -2   0  37   20.00   17.34
  -2   0  36  239.04   40.36
  -2   0  35   26.82   17.26
  -2   0  34   40.93   17.92
  -2   0  33    3.28    5.26
  -2   0  32   75.25   21.74
  -2   0  31    6.18   12.61
  -2   0  30  217.35   33.92
  -2   0  29   10.29   14.78
  -2   0  28  445.17   46.84
  -2   0  27    0.45   10.62
  -2   0  26  347.71   39.46
  -2   0  25   21.72   13.89
  -2   0  24   86.06    8.68
  -2   0  24   99.56   20.41
  -2   0  23   13.73    5.45
  -2   0  23   18.44   14.00
  -2   0  22  849.89   27.60
  -2   0  22  828.85   56.20
  -2   0  21    1.93    2.94
  -2   0  21   13.48   11.14
   2   0 -20  385.44   11.95
  -2   0  20  418.22   37.91
  -2   0  20  366.56   18.29
  -2   0  19    2.83    4.95
  -2   0  19    3.96   20.81
   2   0 -18 2639.61   31.60
  -2   0  18 2654.49   90.68
  -2   0  18 2531.43   47.52
  -2   0  17   -5.57    9.12
  -2   0  17    0.76    1.78
   2   0 -16   35.02    3.85
  -2   0  16   44.16   14.11
  -2   0  16   35.15    6.31
   2   0 -15    6.09    2.61
  -2   0  15    3.66    3.69
  -2   0  15   -3.10    4.18
  -2   0  15   -0.95    2.72
   2   0 -14  587.52   14.95
  -2   0  14  592.14   29.68
  -2   0  14  605.93   38.75
  -2   0  14  573.09   22.08
   2   0 -13    2.76    2.21
  -2   0  13   -0.78    2.83
  -2   0  13    0.68    2.95
  -2   0  13   -0.04    1.86
   2   0 -12  205.51    8.80
  -2   0  12  215.08   16.95
   2   0 -12  201.89   15.55
  -2   0  12  197.07   20.28
   2   0 -11    2.20    1.54
  -2   0  11   -0.76    1.34
  -2   0  11    2.63    2.38
   2   0 -11    0.98    1.82
  -2   0  11    2.53    2.51
   2   0 -11   -0.30    2.48
   2   0 -10  125.53    7.27
  -2   0  10  128.89    8.63
  -2   0  10  133.56   12.98
   2   0 -10  119.68   14.65
   2   0 -10  135.34   11.45
  -2   0  10  153.77   16.90
  -2   0   9   -0.80    1.06
   2   0  -9    1.12    1.33
  -2   0   9   -1.43    2.42
   2   0  -9   -2.98    2.59
  -2   0   9    1.74    2.50
   2   0  -9   -1.38    3.88
  -2   0   8  310.98   12.94
   2   0  -8  293.04   11.26
  -2   0   8  328.08   19.07
  -2   0   8  281.82   20.76
   2   0  -8  289.55   15.16
   2   0  -8  319.10   22.03
   2   0  -7    3.98    3.55
  -2   0   7    6.31    3.27
  -2   0   7    2.64    5.16
  -2   0   7    4.46    3.83
   2   0  -7    6.10    3.87
  -2   0   7    1.74    4.89
  -2   0   6   50.85    5.09
   2   0  -6   43.48    4.70
  -2   0   6   46.83    5.08
   2   0  -6   42.63    5.05
  -2   0   6   48.62    8.62
  -2   0   5   10.72    3.32
   2   0  -5    6.61    3.92
   2   0  -5    8.53    3.02
  -2   0   5    8.13    4.40
  -2   0   4  481.96   17.79
  -2   0   4  473.26   15.77
   2   0  -4  450.57   14.99
   2   0  -3   20.34    7.60
   2   0  -2 3438.77   64.98
  -2   0  -2 1033.91   26.37
   2   0   2  941.79   38.58
  -2   0  -2  901.65   36.72
  -2   0  -3   33.77    9.04
   2   0   3   27.58   10.03
  -2   0  -4 4126.89   69.04
   2   0   4 4176.09   44.12
   2   0   4 4302.72   90.39
  -2   0  -4 4233.10   85.56
   2   0   5   16.11    3.47
  -2   0  -5    8.99    9.09
   2   0   5   14.57    6.24
  -2   0  -6    5.30    3.90
  -2   0  -6   -1.20    2.51
   2   0   6    9.99    3.80
  -2   0  -6    2.64    3.93
   2   0   7    5.24    4.09
  -2   0  -7    3.58    2.50
  -2   0  -7   -2.26    3.67
  -2   0  -8  918.33   36.57
   2   0   8  864.49   26.97
  -2   0  -8  947.22   40.19
  -2   0  -8  850.35   46.09
   2   0   9   -5.52    5.83
   2   0   9    1.12    2.93
  -2   0  -9   -0.32    1.83
  -2   0  -9   -0.17    4.64
   2   0  10  136.14   16.70
   2   0  10  129.32   11.40
  -2   0 -10  158.79   17.65
  -2   0 -10  129.63   14.49
  -2   0 -11    0.28    2.31
  -2   0 -11   -1.81    4.31
   2   0  11   14.79    7.57
  -2   0 -11    6.32    7.71
  -2   0 -12 2798.50   68.61
   2   0  12 2671.09   56.67
   2   0  12 2751.80   79.14
  -2   0 -12 2754.12   69.14
  -2   0 -13   -2.62    5.17
  -2   0 -13   -0.27    1.83
  -2   0 -14 1796.81   57.75
   2   0  14 1661.57   48.13
   2   0  14 1728.16   65.61
  -2   0 -14 1654.86   56.01
  -2   0 -14 1683.45   38.92
  -2   0 -15    3.38    7.12
   2   0  15  125.34   29.50
   2   0  15  191.05   23.21
  -2   0 -15    0.96    2.23
  -2   0 -15   14.18   11.83
  -2   0 -16 2472.62   71.37
   2   0  16 2492.71   84.49
   2   0  16 2490.35   64.07
  -2   0 -16 2538.77   72.75
  -2   0 -16 2607.67   49.83
   2   0  17  346.49   35.00
   2   0  17  210.78   25.73
  -2   0 -18  528.32   34.20
   2   0  18  524.11   30.83
   2   0  18  529.84   41.67
  -2   0 -18  584.07   24.77
   2   0  19  103.50   20.87
   2   0  19   81.08   16.09
  -2   0 -20  478.38   25.94
   2   0  20  505.82   41.26
   2   0  20  471.50   31.28
  -2   0 -20  506.05   23.47
   2   0  21  215.27   23.01
   2   0  21  168.54   30.23
  -2   0 -22 1181.05   41.89
   2   0  22 1155.52   51.22
   2   0  22 1189.70   66.70
  -2   0 -22 1173.61   36.84
  -2   0 -23   27.13    9.85
   2   0  23  103.39   19.63
   2   0  23  142.47   28.48
  -2   0 -23   18.78    7.22
  -2   0 -24  581.99   30.62
   2   0  24  545.83   37.66
   2   0  24  566.37   48.31
  -2   0 -24  564.90   26.20
  -2   0 -25    9.65    6.40
   2   0  25   65.53   21.56
   2   0  25   90.20   18.08
  -2   0 -25   11.46    5.35
  -2   0 -26  391.07   25.40
   2   0  26  336.18   38.88
  -2   0 -26  374.92   21.68
  -2   0 -27   15.96    7.03
   2   0  27   22.86   13.56
  -2   0 -27   13.18    4.80
  -2   0 -28  121.23   14.59
   2   0  28  134.66   25.80
  -2   0 -28  127.89   13.28
  -2   0 -29   -0.91    3.09
  -2   0 -29    4.72    2.41
  -2   0 -30  259.48   21.75
   2   0  30  254.58   37.32
  -2   0 -31    3.93    4.68
   2   0  31   34.73   18.69
   2   0  32  360.28   46.32
   2   0  33   27.94   17.41
   2   0  34   50.69   19.51
   2   0  35    3.60    9.36
   2   0  36   98.98   25.04
   2   0  37    1.35   10.33
   2   0  38  297.87   48.00
   2   0  39   39.65   19.88
   2   0  40  175.85   38.17
   2   0  41    5.51   10.30
   2   0  42  276.52   47.96
   2   0  43   23.05   18.31
   2   0  44   12.09   12.09
   2   0  45   13.39   11.99
   2   0  46  169.72   39.45
  -2   1  47   67.83   25.61
  -2   1  46   23.78   15.34
  -2   1  45   77.12   26.32
  -2   1  44   15.97   15.34
  -2   1  43  215.88   42.22
  -2   1  42   21.19   15.47
  -2   1  41   14.55   13.36
  -2   1  40  193.48   37.75
  -2   1  39  139.67   32.19
  -2   1  38   81.01   24.27
  -2   1  37  256.25   41.36
  -2   1  36    2.76    9.24
  -2   1  35    8.42    9.95
  -2   1  34   51.89   17.09
  -2   1  33   36.60   13.72
  -2   1  32   56.66   18.15
  -2   1  31   86.58   13.61
  -2   1  31   94.63   22.86
  -2   1  30   13.83    6.22
  -2   1  30   26.80   14.80
  -2   1  30   24.47   11.05
  -2   1  29  124.32   15.67
  -2   1  29  120.42   19.22
  -2   1  29  141.07   27.16
   2   1 -29  145.94   19.74
  -2   1  28    6.53    6.24
  -2   1  28   20.80   11.62
  -2   1  28    1.67   11.90
   2   1 -28   12.82    8.88
  -2   1  27  255.29   22.91
  -2   1  27  314.04   37.26
  -2   1  27  269.96   27.09
   2   1 -27  295.89   27.80
  -2   1  26   20.93    7.19
  -2   1  26   40.36   13.59
  -2   1  26   31.07   13.10
   2   1 -26   33.57   10.66
  -2   1  25   26.05    8.22
   2   1 -25   25.22   10.40
  -2   1  25   48.05   12.15
  -2   1  25   40.87   14.15
   2   1 -24  329.78   27.87
  -2   1  24  343.79   38.25
  -2   1  24  340.38   28.86
  -2   1  24  335.09   25.20
   2   1 -23  535.38   34.47
  -2   1  23  526.16   34.62
  -2   1  23  548.33   45.39
  -2   1  23  534.31   32.00
  -2   1  22   14.56    7.80
   2   1 -22   18.45   10.80
  -2   1  22   13.11   11.61
  -2   1  22   22.20   15.99
   2   1 -21  214.75   21.23
   2   1 -21  210.65   10.06
  -2   1  21  192.71   20.30
  -2   1  21  211.32   26.85
  -2   1  21  196.50   18.79
  -2   1  20   56.73   10.24
   2   1 -20   74.67   13.24
  -2   1  20   57.71   14.73
  -2   1  20   68.48   13.10
   2   1 -19   46.49   10.16
  -2   1  19   55.44   11.18
  -2   1  19   43.66   12.42
  -2   1  19   45.56   10.01
  -2   1  18    5.00    2.27
  -2   1  18   13.10    7.05
  -2   1  18    5.49    6.61
  -2   1  18    0.66    3.22
  -2   1  17  248.64   11.11
   2   1 -17  249.21   21.19
  -2   1  17  227.10   19.25
  -2   1  17  244.42   20.02
  -2   1  17  251.56   27.05
  -2   1  17  247.32   20.81
  -2   1  16   20.38    6.09
  -2   1  16   20.15    9.08
  -2   1  16   19.93    7.47
  -2   1  16   20.76    7.68
   2   1 -15  520.97   28.77
  -2   1  15  528.78   27.86
  -2   1  15  570.33   37.57
  -2   1  15  505.40   28.74
  -2   1  14    6.82    8.31
  -2   1  14    2.75    4.85
  -2   1  14    9.20    3.56
   2   1 -13  651.97   31.16
  -2   1  13  607.43   27.72
  -2   1  13  695.30   39.10
  -2   1  13  612.76   31.42
  -2   1  12   53.98    9.81
  -2   1  12   39.24    9.14
  -2   1  12   63.95   10.36
  -2   1  11  305.49   23.58
  -2   1  11  268.13   17.07
  -2   1  11  291.51   20.72
   2   1 -10  590.23   27.89
  -2   1  10  543.55   23.33
   2   1 -10  544.91   32.41
  -2   1  10  601.86   32.03
  -2   1  10  552.14   29.08
  -2   1   9  735.68   29.69
  -2   1   9  771.41   26.38
   2   1  -9  757.54   36.98
  -2   1   9  798.38   35.34
  -2   1   8 1956.12   48.29
   2   1  -8 1995.29   56.92
  -2   1   8 1850.88   38.76
  -2   1   8 2008.37   53.65
  -2   1   7 3125.31   61.10
   2   1  -7 3148.71   68.05
   2   1  -7 3242.16   59.56
  -2   1   6  883.62   32.16
   2   1  -6  849.58   34.30
   2   1  -5 1111.67   32.95
  -2   1   5 1023.61   34.11
  -2   1   5 1051.34   32.59
   2   1  -5 1122.13   37.32
  -2   1   4  152.89   13.49
  -2   1   4  148.97   13.81
   2   1  -3  521.15   21.26
  -2   1   3  504.17   24.01
   2   1  -2  786.42   25.12
  -2   1   2  804.37   28.86
   2   1  -1  958.35   32.69
   2   1  -1  968.70   26.64
  -2   1   1 1000.21   31.67
   2   1   0  146.93   14.77
   2   1   0  157.19   11.25
  -2   1   0  140.41   12.38
   2   1   1  417.47   22.37
   2   1   1  390.10   15.47
   2   1   1  396.93   22.19
  -2   1  -1  415.68   20.33
   2   1   2  378.80   21.61
   2   1   2  331.30   13.70
   2   1   2  365.67   20.87
  -2   1  -2  360.93   19.13
   2   1   2  348.51   23.13
  -2   1  -2  392.87   28.67
   2   1   3   10.24    4.83
   2   1   3    7.07    2.57
  -2   1  -3    9.75    4.48
  -2   1  -3    8.54    7.36
   2   1   3    3.91    4.60
   2   1   3    8.03    4.64
   2   1   4  339.46   21.06
   2   1   4  327.39   20.58
  -2   1  -4  335.00   18.43
   2   1   4  314.53   22.66
   2   1   4  306.69   20.27
  -2   1  -4  344.25   28.48
  -2   1  -5  117.60   12.58
   2   1   5  135.74   16.08
  -2   1  -5  107.17   13.70
   2   1   5  106.55   12.92
  -2   1  -5   90.94   15.28
   2   1   5  107.83   14.29
  -2   1  -6 2268.51   48.21
   2   1   6 2167.78   55.89
   2   1   6 2220.30   56.98
  -2   1  -6 2277.21   63.77
  -2   1  -6 2225.46   76.55
  -2   1  -7  500.68   23.22
   2   1   7  500.87   28.91
  -2   1  -7  508.88   31.28
  -2   1  -7  508.00   38.25
   2   1   8   22.15   10.40
  -2   1  -8   12.76    4.30
  -2   1  -8    6.36    5.03
  -2   1  -8   13.42    6.68
   2   1   9  887.41   38.33
  -2   1  -9  914.77   31.54
   2   1   9  872.81   39.06
  -2   1  -9  862.75   28.58
  -2   1  -9  885.37   43.76
  -2   1  -9  847.73   52.36
  -2   1 -10  603.70   26.64
   2   1  10  563.96   32.07
   2   1  10  528.47   30.22
  -2   1 -10  552.79   24.06
  -2   1 -10  540.26   43.36
   2   1  11 1340.38   48.31
  -2   1 -11 1302.20   38.42
   2   1  11 1338.38   49.73
  -2   1 -11 1230.23   37.83
   2   1  11 1324.77   49.26
  -2   1 -12  704.90   29.66
   2   1  12  688.31   37.08
   2   1  12  628.70   34.92
   2   1  13   69.90   15.11
   2   1  13   57.86   15.36
  -2   1 -14 1295.52   40.21
   2   1  14 1151.03   51.57
   2   1  14 1168.54   43.65
   2   1  14 1171.96   49.03
  -2   1 -15 2785.74   59.09
   2   1  15 2886.84   70.18
   2   1  15 2860.90   83.05
   2   1  15 2825.04   75.96
  -2   1 -15 2809.72   70.15
  -2   1 -16  134.45   17.49
   2   1  16  135.62   25.58
   2   1  16   16.03   11.57
   2   1  16   46.53   18.79
  -2   1 -16   -0.57    3.24
  -2   1 -17   46.90    9.44
   2   1  17   45.46   13.52
   2   1  17   23.64    7.94
  -2   1 -17   32.31   10.69
   2   1  17   22.18   10.22
  -2   1 -18  135.26   13.53
   2   1  18  119.76   16.61
   2   1  18  155.07   21.38
   2   1  18  106.79   15.54
  -2   1 -18  114.72   14.97
  -2   1 -19  375.07   23.47
  -2   1 -19  365.58   26.70
   2   1  19  387.17   34.33
   2   1  19  423.26   29.77
   2   1  19  370.21   29.26
  -2   1 -19  372.97   26.54
  -2   1 -20  507.25   31.48
  -2   1 -20  541.11   28.37
   2   1  20  548.64   34.54
   2   1  20  573.21   43.40
  -2   1 -20  482.44   30.19
   2   1  20  504.39   34.87
  -2   1 -21 1267.08   43.51
  -2   1 -21 1305.04   51.93
   2   1  21 1275.35   65.13
   2   1  21 1311.47   55.00
   2   1  21 1272.08   54.67
  -2   1 -21 1255.07   50.33
  -2   1 -22  122.84   14.85
  -2   1 -22   67.30   13.30
   2   1  22  110.86   18.57
  -2   1 -22   92.74   14.14
  -2   1 -23    6.24    5.26
  -2   1 -23    4.54    4.49
   2   1  23   15.18   11.18
   2   1  23   27.62   14.00
  -2   1 -23    4.61    5.97
  -2   1 -24  352.55   23.85
  -2   1 -24  324.38   27.04
   2   1  24  389.00   32.00
   2   1  24  344.61   37.32
  -2   1 -24  368.02   27.97
  -2   1 -25  429.05   31.29
  -2   1 -25  502.45   29.06
   2   1  25  520.61   37.55
   2   1  25  476.95   43.98
  -2   1 -25  503.93   32.57
  -2   1 -26  217.48   19.75
   2   1  26  254.14   27.12
   2   1  26  242.44   32.44
  -2   1 -26  224.00   23.05
  -2   1 -27  194.56   19.06
   2   1  27  289.13   30.86
   2   1  27  233.90   32.96
  -2   1 -27  210.16   22.49
  -2   1 -28  728.05   35.96
   2   1  28  707.29   46.37
   2   1  28  694.52   56.86
  -2   1 -28  744.17   40.87
  -2   1 -29   46.23    9.92
   2   1  29   61.09   16.01
   2   1  29   68.79   20.20
  -2   1 -29   50.80   11.88
  -2   1 -30  106.09   14.21
   2   1  30   87.84   20.97
   2   1  30  140.61   28.36
  -2   1 -30   94.72   15.15
   2   1  31  574.63   54.69
   2   1  31  636.27   47.57
  -2   1 -31  692.19   39.43
   2   1  32   15.44   11.31
   2   1  32   23.32   16.78
   2   1  33   49.68   19.19
   2   1  33   45.81   15.32
   2   1  34   60.63   15.95
   2   1  34   90.54   23.61
   2   1  35  107.71   20.94
   2   1  35  115.10   28.40
   2   1  36   87.21   26.21
   2   1  37  668.13   66.29
   2   1  38   61.69   22.26
   2   1  39   32.95   16.49
   2   1  40   53.52   20.47
   2   1  41   96.55   27.27
   2   1  42   21.56   15.77
   2   1  43  215.71   41.36
   2   1  44   27.10   16.86
   2   1  45    5.39    7.38
   2   1  46   23.12   16.81
   2   1  47   80.01   24.72
  -2   2  48   84.99   27.53
  -2   2  47   21.73   16.15
  -2   2  46   -3.08    7.43
  -2   2  45   22.41   15.57
  -2   2  44    8.93   11.41
  -2   2  43   32.77   15.14
  -2   2  42  201.42   39.14
  -2   2  41  234.16   42.60
  -2   2  40   61.20   23.01
  -2   2  39   60.73   21.57
  -2   2  38   17.21   12.49
  -2   2  38    5.15    8.43
  -2   2  37   28.02   10.82
  -2   2  37   40.74   17.36
   2   2 -37   37.11   13.01
  -2   2  36  135.96   23.28
  -2   2  36   98.31   25.99
   2   2 -36  142.83   24.68
  -2   2  35   98.02   24.10
  -2   2  35  149.89   24.27
   2   2 -35  148.63   23.65
  -2   2  34   25.25   11.25
  -2   2  34   18.45   12.00
   2   2 -34   32.99   12.29
  -2   2  33   27.92   11.51
  -2   2  33   24.27   13.91
   2   2 -33   31.96   11.64
  -2   2  32  173.82   22.38
  -2   2  32  209.91   33.99
  -2   2  32  182.46   25.62
   2   2 -32  171.18   24.74
  -2   2  31  160.86   22.43
  -2   2  31  172.62   30.28
  -2   2  31  163.25   23.85
   2   2 -31  168.38   24.78
  -2   2  30    4.89    7.47
   2   2 -30   28.21   13.41
  -2   2  30   21.68   12.45
  -2   2  30    8.37   11.65
   2   2 -29  538.82   41.74
  -2   2  29  441.16   36.60
  -2   2  29  498.81   48.42
  -2   2  29  456.96   36.45
  -2   2  28   65.83   14.78
  -2   2  28   76.50   20.34
  -2   2  28   76.80   17.64
   2   2 -28   89.68   18.11
  -2   2  28   56.92    7.66
  -2   2  27   13.73    9.17
  -2   2  27    4.64    5.02
   2   2 -27    7.12    9.45
  -2   2  27   15.04   10.49
  -2   2  27   33.03   15.04
  -2   2  26  532.12   24.95
   2   2 -26  587.88   41.85
  -2   2  26  589.90   50.29
  -2   2  26  550.72   38.98
  -2   2  26  534.03   39.96
  -2   2  25  628.41   27.97
   2   2 -25  714.54   45.35
  -2   2  25  683.99   51.95
  -2   2  25  668.56   42.00
  -2   2  25  687.85   43.99
   2   2 -24  283.09   29.08
  -2   2  24  200.95   16.31
  -2   2  24  257.94   26.64
  -2   2  24  234.45   31.88
  -2   2  24  212.41   24.46
   2   2 -23  633.82   41.42
  -2   2  23  601.25   27.70
  -2   2  23  632.57   38.86
  -2   2  23  639.66   47.82
  -2   2  23  630.89   42.25
  -2   2  22  329.90   20.50
   2   2 -22  360.95   31.44
  -2   2  22  359.57   36.27
  -2   2  22  396.46   30.93
  -2   2  22  327.59   30.68
  -2   2  21   31.32   11.51
  -2   2  21   50.83   14.24
  -2   2  21   25.25   10.99
   2   2 -20  341.83   30.08
  -2   2  20  306.53   30.94
  -2   2  20  298.34   25.16
  -2   2  20  297.53   28.43
   2   2 -19  965.16   48.55
  -2   2  19  977.84   44.48
  -2   2  19 1020.92   54.63
  -2   2  19  960.33   50.68
   2   2 -18  543.58   36.78
  -2   2  18  503.73   31.19
  -2   2  18  505.66   37.32
  -2   2  18  492.37   36.05
  -2   2  17  107.43   16.97
  -2   2  17  114.04   16.71
  -2   2  17  124.86   18.49
   2   2 -16 1980.66   66.69
  -2   2  16 2003.94   59.45
  -2   2  16 2110.11   71.91
  -2   2  16 1996.37   70.34
  -2   2  15  357.85   28.68
  -2   2  15  316.87   28.61
   2   2 -14   70.98   15.19
  -2   2  14   42.73   11.96
  -2   2  14   41.98   13.42
   2   2 -13   42.82   11.31
  -2   2  13   24.45    7.27
  -2   2  13   35.41   10.75
   2   2 -12  161.05   11.00
   2   2 -12  169.44   18.50
  -2   2  12  173.78   18.08
  -2   2  12  172.63   19.93
   2   2 -11    2.80    4.90
   2   2 -11    0.55    1.75
  -2   2  11    5.26    4.48
  -2   2  11   -0.61    3.00
  -2   2  10    1.79    4.58
  -2   2  10    3.26    3.30
   2   2  -9  665.19   25.47
   2   2  -9  689.51   34.49
   2   2  -9  704.39   37.42
  -2   2   9  724.66   39.44
   2   2  -8  160.06   13.31
   2   2  -8  190.21   19.12
   2   2  -8  154.73   17.20
  -2   2   8  171.68   19.18
  -2   2   8  164.76   11.60
   2   2  -7   98.66   11.41
   2   2  -7  126.03   15.02
   2   2  -7  103.82   13.54
  -2   2   7  111.61   15.20
   2   2  -6  190.26   15.62
  -2   2   6  193.06   19.08
   2   2  -6  181.31   16.85
  -2   2   5  382.81   26.53
   2   2  -5  366.39   22.21
   2   2  -5  389.55   23.07
   2   2  -5  367.76   23.92
   2   2  -4  260.40   18.87
  -2   2   4  243.14   21.03
   2   2  -4  256.41   18.17
   2   2  -4  274.74   19.92
   2   2  -3  105.00   13.10
   2   2  -3   66.87    8.76
   2   2  -3  115.91   13.08
  -2   2   3   87.74   12.78
  -2   2   2  161.52   17.90
   2   2  -2  257.34   20.64
   2   2  -1 1470.49   42.04
  -2   2   1 1420.55   49.64
   2   2  -1 1420.53   46.52
   2   2   0  661.27   28.42
   2   2   0  634.43   32.93
   2   2   1 1015.65   32.82
  -2   2  -1  998.55   40.77
   2   2   1 1001.34   40.90
   2   2   2  513.48   22.99
  -2   2  -2  370.13   24.76
   2   2   2  506.44   30.91
  -2   2  -2  393.54   32.07
   2   2   3 1076.51   31.25
  -2   2  -3 1053.12   41.45
   2   2   3 1069.40   43.86
  -2   2  -3 1063.19   53.27
  -2   2  -4  247.04   20.53
   2   2   4  274.51   23.14
   2   2   4  256.94   14.97
  -2   2  -4  249.73   22.23
  -2   2  -4  252.31   27.34
  -2   2  -5   25.81    6.70
   2   2   5   57.02   12.10
   2   2   5   47.02    6.71
  -2   2  -5   30.61    8.03
  -2   2  -5   24.55    8.43
   2   2   5   29.43    7.84
   2   2   6  291.90   24.03
  -2   2  -6  285.66   21.16
   2   2   6  248.11   13.59
  -2   2  -6  292.09   25.12
  -2   2  -6  259.29   28.55
   2   2   6  268.92   21.65
   2   2   7  115.54    8.75
  -2   2  -7  136.02   15.14
  -2   2  -7  121.41   20.43
   2   2   7  113.67   14.32
   2   2   8  205.71   10.58
  -2   2  -8  238.01   19.37
   2   2   8  220.39   21.84
   2   2   8  218.28   20.62
  -2   2  -8  231.31   28.68
   2   2   9  108.48    7.50
   2   2   9  113.62   16.72
   2   2   9  272.47   27.65
  -2   2  -9  232.18   21.07
  -2   2  -9  100.97   19.26
   2   2  10 2350.45   69.26
   2   2  10 2081.14   28.20
  -2   2 -10 2283.06   59.66
   2   2  10 2292.88   71.72
  -2   2 -10 2255.62   94.87
  -2   2 -11  213.95   21.54
   2   2  11  166.83   21.35
   2   2  11  144.62   14.96
  -2   2 -11  132.51   28.07
   2   2  12   51.25   20.69
  -2   2 -12   63.71   14.87
   2   2  12   20.16   13.75
   2   2  12   17.10    7.99
  -2   2 -12   32.83   20.10
  -2   2 -13  968.71   39.65
   2   2  13  944.47   48.15
   2   2  13  968.50   41.63
   2   2  13  976.56   46.81
   2   2  14   70.53   19.19
  -2   2 -14   76.88   14.35
   2   2  14   10.85    7.41
   2   2  14    9.60    9.87
   2   2  15  420.13   33.97
  -2   2 -15  425.07   26.70
   2   2  15  414.51   29.80
   2   2  15  379.62   30.82
  -2   2 -16  579.23   31.31
   2   2  16  598.13   40.81
   2   2  16  627.87   37.60
   2   2  16  575.01   38.58
  -2   2 -16  640.81   39.65
   2   2  17  380.94   32.89
  -2   2 -17  381.52   25.38
   2   2  17  374.95   30.34
   2   2  17  361.40   30.71
  -2   2 -17  347.51   29.70
  -2   2 -18  494.64   29.99
   2   2  18  564.98   40.96
   2   2  18  484.00   37.02
   2   2  18  403.56   34.02
  -2   2 -18  397.60   33.15
  -2   2 -19 2126.24   60.43
   2   2  19 2109.06   78.09
   2   2  19 1974.68   73.26
   2   2  19 2002.12   73.38
  -2   2 -19 2146.81   74.60
   2   2  20  624.71   43.79
  -2   2 -20  657.55   34.63
   2   2  20  687.46   45.50
   2   2  20  657.65   41.54
   2   2  20  595.53   41.38
  -2   2 -20  576.15   39.73
   2   2  21   69.13   15.06
  -2   2 -21   66.57   12.12
   2   2  21   60.45   13.20
   2   2  21   85.66   18.09
  -2   2 -21   45.33   11.90
   2   2  21   54.50   13.64
   2   2  22   94.54   17.81
  -2   2 -22   96.27   13.42
   2   2  22   97.51   16.94
   2   2  22  115.48   19.80
   2   2  22   81.61   15.69
  -2   2 -22   92.03   16.36
  -2   2 -23    9.18    5.25
   2   2  23    6.44    8.32
   2   2  23    5.21    4.19
   2   2  23   10.97    8.57
  -2   2 -23    8.38    6.17
   2   2  23    7.63    7.20
   2   2  24   74.27   19.79
  -2   2 -24   59.22   12.06
   2   2  24   57.44   13.58
  -2   2 -24   59.90   15.46
   2   2  24   51.24   15.63
  -2   2 -25 1182.31   47.58
   2   2  25 1363.01   63.99
   2   2  25 1250.36   68.25
  -2   2 -25 1321.36   62.01
   2   2  25 1251.48   61.90
  -2   2 -26  423.01   29.42
   2   2  26  433.77   41.88
   2   2  26  451.58   36.97
   2   2  26  403.10   36.55
  -2   2 -26  393.38   34.14
  -2   2 -27  231.54   21.27
   2   2  27  239.52   28.12
   2   2  27  236.49   31.37
   2   2  27  227.66   26.77
  -2   2 -27  247.56   27.72
  -2   2 -28   44.88   10.10
   2   2  28   61.73   18.03
   2   2  28   38.46   13.75
  -2   2 -28   48.47   13.95
   2   2  28   38.26   12.61
   2   2  29  383.83   41.67
   2   2  29  417.03   38.43
  -2   2 -29  433.26   36.92
   2   2  30   69.27   17.07
   2   2  30   75.29   20.22
  -2   2 -30   80.83   17.13
   2   2  31   82.41   21.39
   2   2  31   58.92   17.42
  -2   2 -31   80.97   15.99
   2   2  32  331.63   35.38
   2   2  32  288.96   38.75
  -2   2 -32  302.33   31.61
   2   2  33  100.77   22.99
   2   2  33  108.08   21.24
   2   2  34    6.89   10.27
   2   2  34   -1.66    5.58
   2   2  35  174.50   28.22
   2   2  35  151.07   29.85
   2   2  36  239.47   32.08
   2   2  36  181.43   32.91
   2   2  37   25.18   11.32
   2   2  37   14.14    6.66
   2   2  38   16.27   10.89
   2   2  38    7.53   10.96
   2   2  39  137.11   25.46
   2   2  39  125.02   29.71
   2   2  40   41.44   15.49
   2   2  40   63.37   22.31
   2   2  41    6.26    9.10
   2   2  41   22.56   12.13
   2   2  42  108.63   27.58
   2   2  43  214.89   40.31
   2   2  44   65.78   24.96
   2   2  45   14.66   15.92
  -2   3  44   67.34   24.18
  -2   3  43    7.67    8.30
  -2   3  43   10.10   11.12
  -2   3  42   15.12   11.12
  -2   3  42   14.75    6.51
  -2   3  41   37.01   16.96
  -2   3  41   38.68   13.15
  -2   3  40   11.00    7.72
  -2   3  40   18.34   10.65
   2   3 -40   35.61   12.63
  -2   3  39    5.11    6.66
  -2   3  39    3.09    6.51
   2   3 -39   15.52    9.81
  -2   3  38    0.67    4.17
   2   3 -38    6.85    5.78
  -2   3  37   33.30   12.71
  -2   3  37   30.13   14.16
   2   3 -37   25.89   11.27
  -2   3  36  119.00   22.15
  -2   3  36  147.05   29.22
   2   3 -36  130.94   24.26
  -2   3  35   31.30   14.15
  -2   3  35   41.75   13.35
   2   3 -35   40.94   13.38
  -2   3  34   16.77    7.73
  -2   3  34   25.92   13.07
   2   3 -34   15.87    8.36
  -2   3  33   99.32   20.40
  -2   3  33   94.12   22.93
  -2   3  33   64.32   15.15
   2   3 -33   88.70   19.26
  -2   3  32    2.91    5.47
  -2   3  32    2.64    5.81
  -2   3  32   -1.36    4.78
   2   3 -32    2.93    4.84
  -2   3  31   43.58   13.71
   2   3 -31   57.40   16.53
  -2   3  31   78.86   18.41
  -2   3  31   72.21   19.06
   2   3 -30  483.18   43.78
  -2   3  30  479.03   40.52
  -2   3  30  475.09   46.92
  -2   3  30  471.93   43.17
   2   3 -29  297.57   33.84
  -2   3  29  282.40   31.00
  -2   3  29  296.32   36.38
  -2   3  29  293.94   34.12
  -2   3  28    0.64    5.84
  -2   3  28   -1.75    2.95
   2   3 -28   21.04   14.58
  -2   3  28   17.02   13.69
  -2   3  28   15.44   12.36
  -2   3  27  180.78   19.22
   2   3 -27  214.44   28.73
  -2   3  27  199.92   29.45
  -2   3  27  228.78   27.01
  -2   3  27  187.08   27.44
  -2   3  26  168.48   18.59
   2   3 -26  170.04   26.37
  -2   3  26  175.59   23.14
  -2   3  26  165.34   25.75
  -2   3  26  181.05   26.75
   2   3 -25  237.20   30.09
  -2   3  25  212.33   24.88
  -2   3  25  243.30   31.05
  -2   3  25  230.77   28.99
   2   3 -24  480.15   41.53
  -2   3  24  444.09   35.77
  -2   3  24  473.73   41.11
  -2   3  24  477.91   41.36
   2   3 -23  315.86   33.05
  -2   3  23  287.27   27.77
  -2   3  23  289.68   31.69
  -2   3  23  273.35   31.29
  -2   3  22   22.84   11.10
   2   3 -22   30.37   13.58
  -2   3  22   25.59   11.23
  -2   3  22   40.73   12.72
   2   3 -21   98.94   18.60
  -2   3  21   87.63   16.98
  -2   3  21   80.28   17.34
   2   3 -20  157.45   23.22
  -2   3  20  156.87   21.25
  -2   3  20  155.28   23.54
   2   3 -19  173.84   24.30
  -2   3  19  165.72   21.92
  -2   3  19  177.00   24.76
   2   3 -18  197.17   12.69
   2   3 -18  206.60   26.47
  -2   3  18  211.80   23.94
  -2   3  18  193.70   25.40
   2   3 -17  244.57   15.30
   2   3 -17  278.28   29.39
  -2   3  17  282.21   26.97
  -2   3  17  247.80   29.01
   2   3 -16   25.02    5.93
   2   3 -16   30.09   12.59
  -2   3  16   22.08    8.05
  -2   3  16   12.75    8.93
   2   3 -15    5.24    3.35
   2   3 -15   26.24   12.23
  -2   3  15    9.31    5.85
  -2   3  15    6.93   10.22
   2   3 -14  495.16   25.43
   2   3 -14  522.54   37.84
  -2   3  14  556.39   34.00
  -2   3  14  549.68   41.58
   2   3 -13  213.28   25.71
  -2   3  13  146.06   17.27
  -2   3  13  164.26   23.36
   2   3 -13  156.29   15.43
   2   3 -12  132.20   18.94
  -2   3  12  130.25   15.64
  -2   3  12  127.35   20.21
   2   3 -12  114.79   13.37
   2   3 -11  112.59   17.35
  -2   3  11  108.20   18.53
  -2   3  11   90.19    7.66
   2   3 -11   87.49   12.30
  -2   3  11   80.85   11.97
   2   3 -10    3.07    4.14
  -2   3  10    8.00    7.47
   2   3  -9  164.58   24.37
  -2   3   9  123.10   19.95
   2   3  -9  135.60   16.64
   2   3  -8 1542.87   59.12
   2   3  -8 1532.49   55.26
  -2   3   8 1557.67   66.43
   2   3  -8 1508.36   50.79
   2   3  -7  135.43   17.19
  -2   3   7  150.59   21.98
   2   3  -6  821.56   41.90
   2   3  -6  828.83   37.28
   2   3  -6  797.74   38.43
  -2   3   6  871.14   49.04
   2   3  -5    7.93    4.08
  -2   3   5   -1.53    7.93
   2   3  -4   31.94    9.10
   2   3  -4   19.68    8.04
   2   3  -4   17.37    5.37
  -2   3   4   23.60   10.94
  -2   3   3    0.76    6.22
   2   3  -3    2.07    2.50
  -2   3   2  358.85   29.33
   2   3  -2  360.86   26.16
   2   3  -2  368.81   20.11
   2   3  -2  390.90   28.57
  -2   3   2  397.50   32.95
   2   3  -1  276.48   22.65
   2   3  -1  252.80   25.17
   2   3   0  595.57   32.14
  -2   3   0  569.66   37.70
   2   3   0  597.80   37.22
   2   3   1  256.07   21.83
   2   3   1  234.52   25.50
   2   3   2  384.98   24.37
  -2   3  -2  382.53   30.39
   2   3   2  404.80   31.41
  -2   3  -2  393.73   35.26
   2   3   3   56.09   13.91
   2   3   3   65.31   11.07
  -2   3  -3    8.48   10.92
  -2   3  -3    9.39    6.35
  -2   3  -3   -3.73    6.28
  -2   3  -4  317.33   28.06
   2   3   4  303.83   20.81
  -2   3  -4  327.00   27.10
  -2   3  -4  337.82   34.22
   2   3   4  320.17   28.65
   2   3   5  116.77   12.88
  -2   3  -5  104.26   16.51
   2   3   5  111.59   18.07
  -2   3  -5   81.49   18.73
   2   3   6   56.42   10.51
   2   3   6   80.91   17.58
  -2   3  -6   44.57   12.18
  -2   3  -6   47.18   17.68
   2   3   7  405.27   23.34
  -2   3  -7  381.02   31.49
  -2   3  -7  314.58   37.26
   2   3   8 1911.11   46.54
  -2   3  -8 2041.93   67.26
   2   3   8 1912.10   62.03
  -2   3  -8 1975.17   90.92
   2   3   8 2015.56   75.67
   2   3   9  850.93   30.43
  -2   3  -9  869.68   45.03
   2   3   9  985.21   54.99
  -2   3  -9  818.36   60.96
   2   3   9  823.38   40.74
   2   3  10   43.02    7.52
  -2   3 -10   52.90   14.02
   2   3  10   25.30    8.91
  -2   3 -10   41.97   15.53
   2   3  11   25.18    6.29
  -2   3 -11   34.87   11.31
  -2   3 -11   10.29   11.12
   2   3  11   14.63    6.56
   2   3  12  280.76   15.69
  -2   3 -12  315.37   26.55
   2   3  12  282.53   30.87
  -2   3 -12  279.14   39.16
   2   3  13  217.30   12.94
   2   3  13  281.55   31.22
  -2   3 -13  231.18   24.07
  -2   3 -13  241.93   37.39
   2   3  14   50.89    6.02
   2   3  14   61.85   15.43
   2   3  14   80.97   19.32
  -2   3 -14   91.86   16.62
  -2   3 -14   70.63   26.11
  -2   3 -15  281.58   26.39
   2   3  15  305.43   32.44
   2   3  15  291.74   29.71
   2   3  15  254.70   11.42
   2   3  15  254.31   21.43
  -2   3 -15  274.10   48.19
  -2   3 -16  707.76   40.14
   2   3  16  719.67   49.36
   2   3  16  732.49   37.40
   2   3  16  638.71   15.54
   2   3  16  657.63   43.69
   2   3  17  379.90   37.19
  -2   3 -17  358.27   29.55
   2   3  17  340.52   26.90
   2   3  17  303.31   30.53
  -2   3 -17  337.33   34.66
   2   3  18  402.62   37.91
  -2   3 -18  383.43   29.69
   2   3  18  396.74   29.91
   2   3  18  338.21   32.34
  -2   3 -18  381.94   36.25
  -2   3 -19  290.52   26.83
   2   3  19  279.99   32.65
   2   3  19  268.31   25.98
  -2   3 -19  248.09   29.35
   2   3  19  233.39   27.56
  -2   3 -20  279.23   26.05
   2   3  20  286.54   32.85
   2   3  20  276.80   27.01
   2   3  20  213.52   26.29
  -2   3 -20  284.08   31.33
  -2   3 -21  359.10   30.43
   2   3  21  430.31   41.85
   2   3  21  392.82   33.86
   2   3  21  384.48   35.27
  -2   3 -21  364.68   36.21
   2   3  22 1380.94   72.99
  -2   3 -22 1395.40   57.43
   2   3  22 1356.59   62.99
  -2   3 -22 1468.99   71.18
   2   3  22 1397.02   67.51
  -2   3 -23  224.07   25.40
   2   3  23  272.34   34.42
   2   3  23  232.39   27.98
   2   3  23  208.97   27.93
  -2   3 -23  175.62   26.40
  -2   3 -24  438.93   32.81
   2   3  24  439.18   42.23
   2   3  24  450.11   37.94
  -2   3 -24  443.52   39.72
   2   3  24  460.64   40.39
   2   3  25   30.74   13.76
  -2   3 -25   30.51   10.45
   2   3  25   29.06   10.80
   2   3  25   36.94   11.14
   2   3  25   27.97   12.66
  -2   3 -25   25.72   11.18
   2   3  26    2.68    7.16
  -2   3 -26    2.17    2.51
   2   3  26    3.99    5.84
   2   3  26   -0.38    3.56
   2   3  26   -1.23    4.06
  -2   3 -26    5.34    4.69
   2   3  27    1.51    7.56
  -2   3 -27   10.66    6.00
   2   3  27   23.45   11.44
   2   3  27   11.17   10.01
   2   3  27    2.51    6.84
  -2   3 -27   18.85    9.73
   2   3  28  255.48   33.02
   2   3  28  271.45   31.74
   2   3  28  270.32   33.55
  -2   3 -28  262.01   31.24
   2   3  28  258.32   30.53
   2   3  29   19.28   14.70
   2   3  29   24.49   13.73
   2   3  29   47.94   19.30
   2   3  29    7.65    8.85
  -2   3 -29   16.75   13.29
   2   3  30  813.24   61.22
   2   3  30  906.01   58.86
   2   3  30  926.12   63.71
   2   3  30  885.76   57.37
  -2   3 -30  935.58   60.12
   2   3  31   39.44   16.29
   2   3  31   11.45    9.68
   2   3  31   10.10    9.66
  -2   3 -31   17.66   12.28
   2   3  32   90.91   19.18
   2   3  32   72.96   18.35
  -2   3 -32   89.30   18.76
   2   3  32  108.24   20.12
   2   3  33   18.83   11.59
   2   3  33   16.06   12.28
  -2   3 -33   14.75   10.63
   2   3  34  197.15   29.65
   2   3  34  204.65   32.86
  -2   3 -34  195.96   27.90
   2   3  35   69.60   19.44
   2   3  35   65.96   20.47
   2   3  36  172.25   28.03
   2   3  36  191.23   33.01
   2   3  37   -1.20    4.59
   2   3  37    5.59   12.08
   2   3  38  264.11   36.28
   2   3  38  218.28   36.02
   2   3  39    3.61    7.39
   2   3  40   59.38   18.96
   2   3  41    9.46    5.91
   2   3  42   12.95    6.39
  -2   4  42    5.34    9.14
  -2   4  41   76.20   20.08
   2   4 -41   48.53   16.99
  -2   4  40  121.21   24.76
   2   4 -40   99.56   21.48
  -2   4  39   46.24   15.34
   2   4 -39   46.45   15.74
  -2   4  38    3.48    4.57
   2   4 -38   12.38    7.98
  -2   4  37   82.44   22.07
  -2   4  37   98.33   20.72
   2   4 -37  105.27   23.97
  -2   4  36    2.55    6.67
  -2   4  36   35.16   15.53
   2   4 -36   22.26   14.82
  -2   4  35  542.88   47.40
  -2   4  35  569.89   55.34
   2   4 -35  569.83   53.74
  -2   4  34   13.83   12.14
  -2   4  34    9.53   17.26
  -2   4  34    0.07    9.30
   2   4 -34   13.53   11.82
  -2   4  33   20.02   11.29
  -2   4  33   18.14    9.03
  -2   4  33   15.48    9.89
   2   4 -33   -1.64    7.01
  -2   4  32    8.02    5.67
  -2   4  32    2.85    5.04
   2   4 -32   -1.33    5.24
  -2   4  31   26.84   11.12
  -2   4  31   21.77    9.16
  -2   4  31   23.52    9.48
   2   4 -31    8.62    6.72
  -2   4  30   35.64   15.43
   2   4 -30   25.58   12.94
  -2   4  30   29.22   12.82
  -2   4  30   33.82   12.54
   2   4 -29  387.38   42.08
  -2   4  29  411.47   39.22
  -2   4  29  404.14   41.37
  -2   4  29  373.77   43.07
  -2   4  28    5.61   10.06
  -2   4  28    4.47    5.08
  -2   4  28   -1.55    8.68
   2   4 -28    8.81   12.63
  -2   4  27   18.47   11.42
  -2   4  27   28.13   10.52
  -2   4  27   18.16    8.29
   2   4 -27   41.99   14.96
  -2   4  26  149.76   27.74
  -2   4  26  134.40   22.85
  -2   4  26  129.24   21.40
   2   4 -26  149.92   25.84
  -2   4  25  118.46   23.81
  -2   4  25  115.16   20.45
   2   4 -25  141.22   25.43
  -2   4  24    4.54    5.43
  -2   4  24    6.80    5.05
   2   4 -24    4.96    7.37
  -2   4  23   29.99   12.36
  -2   4  23   30.11    9.61
   2   4 -23   24.82   12.27
  -2   4  22   48.55   17.05
   2   4 -22   57.49    7.96
   2   4 -22   75.32   18.22
  -2   4  22   42.06   12.64
   2   4 -21    1.44    2.33
   2   4 -21   21.32   12.03
  -2   4  21    3.71    4.38
  -2   4  21    7.73   10.98
   2   4 -20  116.21   12.87
   2   4 -20  145.33   25.46
  -2   4  20  132.88   19.55
  -2   4  20  113.73   24.70
   2   4 -19  860.00   37.02
   2   4 -19  906.22   57.98
  -2   4  19  919.68   49.77
  -2   4  19  895.37   62.05
   2   4 -18  175.61   27.17
  -2   4  18  121.12   17.23
   2   4 -18  109.23   14.50
  -2   4  18  127.95   24.87
   2   4 -17  228.83   29.45
  -2   4  17  263.75   25.46
   2   4 -17  247.27   21.29
  -2   4  17  243.72   32.22
   2   4 -16    5.99    6.06
   2   4 -16   13.86   11.33
  -2   4  16    8.41    7.86
   2   4 -15   28.40    8.26
   2   4 -15   21.47   10.40
  -2   4  15   29.72    8.31
  -2   4  15   33.10   12.30
   2   4 -14   50.41   11.39
   2   4 -14   67.48   17.81
  -2   4  14   54.95   10.46
  -2   4  14   52.45   16.83
   2   4 -13  695.10   47.45
  -2   4  13  680.32   35.84
  -2   4  13  676.97   51.31
   2   4 -13  634.09   36.76
  -2   4  12  266.60   21.91
   2   4 -12  312.96   27.46
   2   4 -11 1962.16   78.26
   2   4 -11 1836.94   64.79
  -2   4  11 1956.71   86.24
  -2   4  10  179.21   28.56
   2   4 -10  163.89   22.82
   2   4  -9  910.76   52.99
   2   4  -9  841.68   44.82
  -2   4   9  952.47   58.88
   2   4  -8  556.85   41.64
  -2   4   8  507.32   44.10
   2   4  -8  440.22   34.20
   2   4  -7   41.36   13.75
  -2   4   7   26.36   14.60
   2   4  -6   94.72   18.09
   2   4  -6   96.31   20.92
   2   4  -6   60.86   11.64
  -2   4   6   79.84   20.75
   2   4  -5  471.87   36.67
   2   4  -5  384.36   26.52
   2   4  -5  474.50   36.00
  -2   4   5  456.43   41.17
   2   4  -4   40.67   10.02
  -2   4   4   88.93   32.50
   2   4  -3 4392.88  105.19
   2   4  -3 4340.99   77.84
  -2   4   3 4521.02  122.47
   2   4  -3 4422.21  109.92
   2   4  -2  313.58   38.34
   2   4  -2  433.65   40.49
   2   4  -1  152.38   20.99
   2   4  -1   80.47   10.10
  -2   4   1  144.99   25.91
   2   4  -1  165.12   23.93
   2   4   0  326.63   28.12
  -2   4   0  313.62   26.23
   2   4   0  365.65   33.13
  -2   4   0  345.14   34.58
   2   4   1  257.74   24.31
  -2   4  -1  217.22   22.99
   2   4   1  208.81   14.55
  -2   4  -1  309.98   32.29
   2   4   1  290.38   31.68
   2   4   2  192.35   27.05
  -2   4  -2  166.16   29.75
   2   4   2  242.51   33.41
   2   4   3 1901.82   63.23
  -2   4  -3 2100.57   89.09
  -2   4  -3 1976.58   78.18
   2   4   3 1913.23   77.41
   2   4   4   87.52   18.57
  -2   4  -4  118.70   24.92
  -2   4  -5   15.81   10.11
   2   4   5   29.08    9.27
   2   4   5   19.46   11.01
  -2   4  -5   10.25    9.82
  -2   4  -5    8.64    9.09
   2   4   6   70.46   15.06
  -2   4  -6   52.93   15.56
   2   4   6   73.54   20.33
  -2   4  -6   45.56   17.03
  -2   4  -6    5.94    8.18
   2   4   7  745.13   37.20
  -2   4  -7  723.18   46.32
  -2   4  -7  712.65   56.93
   2   4   7  825.20   53.73
   2   4   8  394.02   27.32
  -2   4  -8  404.74   37.06
  -2   4  -8  341.90   40.39
   2   4   9  473.27   28.62
  -2   4  -9  493.39   39.07
   2   4   9  527.18   43.51
  -2   4  -9  477.92   48.20
  -2   4 -10   95.62   20.04
   2   4  10   90.16   13.60
   2   4  10   37.90   10.06
  -2   4 -10   57.25   19.60
   2   4  11  370.02   23.68
  -2   4 -11  387.53   34.69
  -2   4 -11  340.79   43.22
   2   4  11  373.63   29.21
   2   4  11  411.76   39.46
   2   4  12   44.85   10.78
  -2   4 -12   69.55   17.93
   2   4  12   44.34   19.66
   2   4  12    3.18    3.76
  -2   4 -12   18.18   18.94
   2   4  13  518.81   26.85
  -2   4 -13  524.10   39.73
   2   4  13  577.76   47.85
   2   4  13  516.14   34.33
  -2   4 -13  562.87   58.26
   2   4  14   51.51    8.92
  -2   4 -14   52.18   15.02
   2   4  14  106.46   24.24
   2   4  14   52.40   11.49
  -2   4 -14   60.45   21.46
   2   4  15   13.02    4.46
  -2   4 -15   23.78   10.31
   2   4  15    6.87    5.18
  -2   4 -15   10.25   16.83
   2   4  16   38.09    6.83
  -2   4 -16   80.09   16.28
   2   4  16   32.75   13.05
  -2   4 -16   59.16   22.63
   2   4  17   89.79    9.82
  -2   4 -17  103.07   20.51
   2   4  17  123.34   23.36
  -2   4 -17  112.39   19.05
  -2   4 -17  102.81   28.48
  -2   4 -18  151.89   25.88
   2   4  18  190.94   28.09
   2   4  18  139.65   11.41
   2   4  18  202.78   32.58
  -2   4 -18  152.84   22.43
  -2   4 -18  223.26   48.15
  -2   4 -19  498.10   45.30
   2   4  19  504.81   19.25
   2   4  19  512.94   44.14
  -2   4 -19  506.57   39.71
   2   4  19  515.71   48.21
  -2   4 -19  591.34   66.39
   2   4  20   41.69   15.28
   2   4  20   40.49    4.85
  -2   4 -20   63.17   16.42
   2   4  20   49.24   15.68
  -2   4 -20   44.47   13.72
   2   4  20   40.92   10.13
  -2   4 -20   58.86   34.26
   2   4  21   97.52   20.51
  -2   4 -21   70.27   17.57
  -2   4 -21   82.13   16.11
   2   4  21   66.64   16.51
   2   4  21   95.17   14.65
  -2   4 -21  120.62   29.32
   2   4  22   57.92   20.64
  -2   4 -22   47.19   16.78
   2   4  22   42.61   17.31
  -2   4 -22   53.73   16.46
   2   4  22   47.38   12.65
  -2   4 -23  978.63   54.46
   2   4  23  941.64   66.70
   2   4  23 1084.20   54.40
  -2   4 -23 1025.49   66.54
   2   4  23  979.74   61.17
  -2   4 -24  273.98   30.10
   2   4  24  326.63   41.67
   2   4  24  301.69   29.84
  -2   4 -24  261.86   33.72
   2   4  24  290.49   34.81
   2   4  25   38.59   15.17
   2   4  25   35.27   12.37
  -2   4 -25   36.19   11.84
  -2   4 -25   43.38   16.52
   2   4  25   28.48   12.75
   2   4  26    2.98   10.76
   2   4  26   12.57    8.98
  -2   4 -26    2.80    4.64
   2   4  26    6.91   10.61
  -2   4 -26   13.68   10.00
   2   4  27  140.70   26.59
   2   4  27  126.55   20.50
  -2   4 -27  127.16   23.54
   2   4  27  116.00   22.40
   2   4  28   48.09   18.75
   2   4  28   52.29   15.12
  -2   4 -28   19.13   11.23
   2   4  28   45.57   15.41
   2   4  29  561.97   54.02
   2   4  29  655.21   52.40
   2   4  29  693.32   51.46
   2   4  29  607.84   51.01
  -2   4 -29  699.36   56.38
   2   4  30  291.37   40.40
   2   4  30  315.87   37.65
  -2   4 -30  330.52   39.67
   2   4  30  318.80   37.88
   2   4  31   72.47   20.68
   2   4  31   92.30   20.52
   2   4  31   86.46   19.28
  -2   4 -31  102.46   22.20
   2   4  32    3.74    6.20
   2   4  32    7.65    8.45
  -2   4 -32    0.95    7.34
   2   4  33  228.53   35.75
   2   4  33  247.51   33.21
  -2   4 -33  216.68   32.39
   2   4  34    6.31    6.77
   2   4  34   17.10   13.26
  -2   4 -34   17.45   12.04
   2   4  35  104.42   24.12
  -2   4 -35  133.69   25.81
   2   4  35  165.59   28.17
   2   4  36   17.76    9.78
   2   4  37    5.78    6.40
   2   4  38  114.79   24.71
   2   4  39  259.00   37.35
  -2   4 -39  220.93   58.29
   2   4  40    9.11   12.81
  -2   4 -40   10.52   17.01
   2   5 -42   44.32   16.76
   2   5 -41   32.91   14.47
  -2   5  40  120.45   25.99
   2   5 -40  119.74   26.97
  -2   5  39   89.04   21.95
   2   5 -39  101.57   24.70
  -2   5  38    7.11    7.51
   2   5 -38   15.84   11.63
  -2   5  37   91.80   21.40
   2   5 -37   83.20   22.66
  -2   5  36  288.72   37.19
   2   5 -36  276.08   39.98
  -2   5  35    5.27   10.28
  -2   5  35   14.73   13.56
   2   5 -35   34.74   17.74
  -2   5  34  105.86   24.48
  -2   5  34  171.60   28.05
   2   5 -34  131.96   27.55
  -2   5  33   25.59   14.66
  -2   5  33   14.88    9.26
   2   5 -33   11.82    9.72
  -2   5  32   29.87   14.67
  -2   5  32   23.19   10.45
   2   5 -32   23.51   12.97
  -2   5  31  107.11   26.41
   2   5 -31   80.40   22.81
  -2   5  31   63.40   17.60
   2   5 -30  268.41   38.07
  -2   5  30  283.27   34.01
  -2   5  30  274.35   40.65
  -2   5  29   26.47   15.21
  -2   5  29   36.75   13.46
   2   5 -29   46.30   18.47
  -2   5  28   13.85    8.72
  -2   5  28   28.55   12.03
   2   5 -28   27.59   10.77
  -2   5  27   12.13    8.81
  -2   5  27   14.60    9.76
   2   5 -27    2.64    7.02
  -2   5  26   11.34    9.25
  -2   5  26   27.27   10.76
   2   5 -26    3.78    5.39
  -2   5  25  145.44   30.00
   2   5 -25  157.55   28.46
  -2   5  25  141.55   21.44
   2   5 -24  535.56   50.98
  -2   5  24  583.91   42.68
  -2   5  24  536.51   54.09
   2   5 -23  239.92   34.50
  -2   5  23  221.37   26.29
  -2   5  23  213.33   35.25
  -2   5  22   18.71   15.34
  -2   5  22   13.33    9.29
   2   5 -22   29.27   17.27
   2   5 -21  120.46   16.31
  -2   5  21  120.71   26.03
   2   5 -21  142.95   26.70
  -2   5  21  141.06   20.59
   2   5 -20   66.35   12.27
   2   5 -20   61.41   19.47
  -2   5  20   54.36   12.66
  -2   5  20   69.97   20.24
   2   5 -19    0.66    3.52
   2   5 -19   11.30   11.59
  -2   5  19    7.48    6.50
  -2   5  19    2.95   12.90
   2   5 -18  381.66   40.74
  -2   5  18  431.35   32.53
  -2   5  18  374.89   44.91
   2   5 -18  328.42   28.87
   2   5 -17  154.41   27.55
  -2   5  17  140.40   17.73
   2   5 -17  120.98   18.21
  -2   5  17  181.75   31.99
   2   5 -16  159.31   26.84
  -2   5  16  169.19   19.07
  -2   5  16  180.48   30.65
   2   5 -16  122.52   18.42
   2   5 -15  258.36   35.42
  -2   5  15  202.07   20.54
   2   5 -15  210.61   25.69
  -2   5  15  254.20   36.39
   2   5 -14  701.66   54.67
  -2   5  14  691.14   37.01
   2   5 -14  647.15   43.19
  -2   5  14  699.22   58.66
   2   5 -13  113.85   19.64
   2   5 -13  190.65   31.12
  -2   5  13   92.91   13.65
  -2   5  13  158.00   31.49
   2   5 -12  227.34   30.74
  -2   5  12  200.11   19.33
  -2   5  12  181.24   30.99
   2   5 -12  167.03   23.33
   2   5 -11  223.77   30.17
   2   5 -11  188.71   24.12
  -2   5  11  188.80   32.05
   2   5 -10  328.64   42.22
   2   5 -10  224.98   29.20
  -2   5  10  242.43   39.92
   2   5  -9 2175.31   89.18
   2   5  -9 1984.70   79.79
  -2   5   9 2121.55   98.09
   2   5  -8  941.88   56.11
  -2   5   8  993.84   68.62
   2   5  -7   62.70   19.12
   2   5  -7   44.06   16.70
  -2   5   7   52.04   22.34
   2   5  -6   77.69   17.02
   2   5  -6   47.37   13.61
  -2   5   6   30.96   12.96
   2   5  -5  133.81   21.81
   2   5  -5  126.96   20.85
   2   5  -5  123.97   16.20
  -2   5   5  149.17   26.00
   2   5  -4   88.35   21.14
   2   5  -4  100.96   22.50
   2   5  -4   23.98    7.27
  -2   5   4  104.60   25.04
   2   5  -3  749.54   49.07
  -2   5   3  671.95   38.73
   2   5  -3  661.88   32.75
   2   5  -3  722.49   50.50
  -2   5   3  682.42   53.85
   2   5  -3  712.86   44.33
   2   5  -2  491.75   39.76
   2   5  -2  387.55   23.54
  -2   5   2  425.51   31.57
   2   5  -2  458.85   41.47
  -2   5   2  496.80   45.46
   2   5  -2  471.67   34.03
   2   5  -1  145.05   24.41
   2   5  -1  152.04   23.99
   2   5  -1   69.65    9.60
  -2   5   1  128.20   25.39
   2   5  -1   78.75   13.32
   2   5   0  333.58   31.74
   2   5   0  318.34   35.07
  -2   5   0  317.45   35.77
   2   5   0  320.32   22.24
   2   5   1  156.65   22.92
   2   5   1  137.36   25.19
  -2   5  -1  120.43   25.80
   2   5   2  681.53   44.04
  -2   5  -2  785.36   55.54
   2   5   2  675.08   51.25
   2   5   3   65.93   15.83
   2   5   3   52.10   18.00
  -2   5  -3   37.43   18.30
  -2   5  -3    8.36    8.58
   2   5   4   10.23    8.23
   2   5   4    5.03    7.47
  -2   5  -4   17.28   10.75
  -2   5  -4    2.10    8.70
   2   5   5   93.66   20.09
   2   5   5   82.76   25.13
  -2   5  -5   57.96   20.27
   2   5   6  992.47   50.78
  -2   5  -6  984.46   61.17
   2   5   6 1091.12   66.93
  -2   5  -6  966.04   69.03
   2   5   7  867.82   47.34
  -2   5  -7  753.92   54.97
   2   5   7  884.50   63.13
   2   5   8 1549.53   61.73
   2   5   8 1670.20   84.43
  -2   5  -8 1714.09   79.48
  -2   5  -8 1734.50   95.87
   2   5   9  293.77   27.17
   2   5   9  399.81   42.36
  -2   5  -9  286.62   40.67
  -2   5  -9  334.98   37.48
   2   5  10   51.55   11.99
   2   5  10   49.27   18.51
  -2   5 -10   41.62   14.28
  -2   5 -10   56.01   18.22
   2   5  11   61.38   15.63
   2   5  11   88.25   26.11
  -2   5 -11    0.33   20.71
  -2   5 -11   25.65   16.46
   2   5  12  817.80   41.84
  -2   5 -12  841.24   55.19
   2   5  12  817.68   60.98
   2   5  12  829.24   46.91
  -2   5 -12  955.18   77.89
   2   5  13   76.66   17.74
   2   5  13   13.70    8.26
  -2   5 -13   26.46   25.72
  -2   5 -13   68.15   23.21
   2   5  14  968.75   43.70
   2   5  14 1062.29   70.71
  -2   5 -14  966.91   58.81
   2   5  14 1011.20   50.26
  -2   5 -14 1075.41   86.38
   2   5  15   58.78   11.51
  -2   5 -15   99.10   39.23
  -2   5 -15   70.10   19.09
   2   5  15   50.31   12.85
   2   5  16  118.38   14.76
  -2   5 -16  130.06   25.39
   2   5  16  140.93   28.29
  -2   5 -16  112.63   31.01
  -2   5 -16  100.39   19.24
  -2   5 -17   41.69   16.77
   2   5  17   30.14    8.75
   2   5  17   57.54   20.86
  -2   5 -17   37.13   14.37
  -2   5 -17   49.22   26.42
   2   5  18  370.00   24.34
  -2   5 -18  378.71   42.45
   2   5  18  392.21   44.98
  -2   5 -18  413.44   38.26
  -2   5 -18  364.71   54.10
  -2   5 -19   18.64   17.17
   2   5  19   13.83    4.48
   2   5  19   21.52   13.05
  -2   5 -19   32.58   20.30
  -2   5 -19   18.58   10.80
  -2   5 -20   59.86   18.01
   2   5  20   65.51   18.66
  -2   5 -20   58.02   21.26
  -2   5 -20   59.21   14.83
  -2   5 -21    3.71    6.75
   2   5  21    8.17    8.03
   2   5  21   18.11   15.32
  -2   5 -21   27.06   23.51
  -2   5 -21    4.79    4.89
  -2   5 -22   82.72   21.73
   2   5  22  124.01   24.13
   2   5  22  161.79   30.77
  -2   5 -22  110.81   19.75
  -2   5 -22  148.52   37.65
  -2   5 -23   40.08   16.61
   2   5  23   49.64   14.59
   2   5  23   28.36   15.62
  -2   5 -23   47.13   14.14
  -2   5 -23   49.47   32.63
  -2   5 -24  293.70   38.90
   2   5  24  256.57   33.94
   2   5  24  245.98   37.50
  -2   5 -24  257.12   50.38
   2   5  25    7.82    8.60
  -2   5 -25    0.37    8.45
   2   5  25   16.80   10.70
  -2   5 -25   21.43   23.54
  -2   5 -26   15.00    8.16
   2   5  26   12.26    9.04
   2   5  26   -2.33   10.14
  -2   5 -26   11.98    9.43
  -2   5 -27   17.77   12.73
   2   5  27    6.88   10.52
   2   5  27   18.27   11.05
  -2   5 -27  -12.03   15.83
  -2   5 -28  185.75   32.37
   2   5  28  184.86   29.27
   2   5  28  130.72   28.01
  -2   5 -28  207.39   47.91
   2   5  29   -0.49    5.38
  -2   5 -29    7.09    9.36
   2   5  29    6.08    8.34
   2   5  30   71.40   17.98
  -2   5 -30   68.65   19.65
   2   5  30  113.06   26.51
  -2   5 -30   74.40   33.81
  -2   5 -31   42.49   15.03
   2   5  31   37.12   14.59
   2   5  31   37.62   15.22
  -2   5 -31   31.38   25.98
   2   5  32    1.40   11.07
  -2   5 -32    0.72    4.44
   2   5  32   12.77   10.60
  -2   5 -32   16.49   14.93
   2   5  33  168.78   33.21
  -2   5 -33  109.81   25.80
   2   5  33  141.04   26.68
  -2   5 -33  163.72   44.91
   2   5  34   76.61   21.99
  -2   5 -34   79.93   21.09
   2   5  34  113.99   24.75
  -2   5 -34   61.63   32.09
   2   5  35   58.85   19.32
  -2   5 -35   83.54   22.37
   2   5  35   80.12   20.67
  -2   5 -35   39.52   27.99
   2   5  36    9.22   10.74
  -2   5 -36    0.65    7.63
   2   5  36   -7.20    8.30
  -2   5 -36   -2.36   14.66
  -2   5 -37    3.90    4.35
   2   5  37   10.72   10.32
  -2   5 -37    7.30   12.80
   2   5  38   27.09   11.42
  -2   5 -38   15.28   16.47
   2   6 -41   46.72   19.09
   2   6 -40   24.96   13.88
   2   6 -39   22.85   10.89
  -2   6  38   81.05   21.37
   2   6 -38   76.11   22.99
  -2   6  37    0.26    9.17
   2   6 -37    9.96    9.14
  -2   6  36  115.49   29.30
  -2   6  36  134.60   26.96
   2   6 -36  136.17   31.15
  -2   6  35   89.65   25.47
  -2   6  35   91.66   22.37
   2   6 -35   85.94   25.74
  -2   6  34   35.33   14.56
  -2   6  34   32.44   13.28
   2   6 -34   56.15   20.53
  -2   6  33    3.26    7.29
  -2   6  33   19.61   10.96
   2   6 -33   28.44   16.75
  -2   6  32   44.72   18.05
  -2   6  32   33.67   15.13
   2   6 -32   37.24   16.62
   2   6 -31  204.41   36.16
  -2   6  31  208.22   38.67
   2   6 -30   47.13   20.33
  -2   6  30   44.57   19.54
   2   6 -29   31.21   12.36
  -2   6  29   63.41   22.45
   2   6 -28  114.18   26.69
  -2   6  28  156.60   33.65
   2   6 -27  111.52   27.62
  -2   6  27  130.45   30.39
   2   6 -26  244.23   37.72
  -2   6  26  197.41   36.91
   2   6 -25  215.62   35.16
  -2   6  25  216.42   37.86
   2   6 -24   -8.78    8.96
  -2   6  24    1.53   12.60
   2   6 -23   33.16   14.40
  -2   6  23   36.89   16.02
   2   6 -22  146.51   29.07
  -2   6  22  180.65   34.29
   2   6 -21   66.59   21.93
  -2   6  21   52.21   22.89
   2   6 -20  179.69   32.05
  -2   6  20  159.62   32.14
   2   6 -20  155.96   22.31
   2   6 -19  191.65   33.59
   2   6 -19  162.61   23.90
  -2   6  19  179.72   34.27
   2   6 -18  298.13   40.68
  -2   6  18  321.17   44.74
   2   6 -18  278.63   31.11
   2   6 -17   74.80   17.43
   2   6 -17   74.31   22.36
  -2   6  17   75.66   13.05
  -2   6  17   93.61   26.50
   2   6 -16   63.82   17.55
  -2   6  16   40.80    9.47
  -2   6  16   76.17   31.77
   2   6 -15 1289.45   79.93
  -2   6  15 1190.18   48.06
   2   6 -15 1118.05   63.60
  -2   6  15 1119.71   81.61
  -2   6  14  334.78   25.32
  -2   6  14  378.32   50.79
   2   6 -14  289.58   34.18
   2   6 -13  497.94   49.85
  -2   6  13  501.68   30.54
   2   6 -13  390.70   39.46
  -2   6  13  470.88   53.61
   2   6 -12  655.00   56.15
  -2   6  12  637.33   34.09
   2   6 -12  575.15   47.55
  -2   6  12  614.27   59.78
   2   6 -11   27.29   17.86
   2   6 -11    8.83   11.90
  -2   6  11   45.28   26.66
   2   6 -10  135.26   27.93
   2   6 -10   74.82   20.64
  -2   6  10   98.42   24.70
   2   6  -9  772.72   58.35
  -2   6   9  726.56   63.30
   2   6  -9  755.32   55.38
   2   6  -8   78.29   25.83
   2   6  -8   97.52   23.72
  -2   6   8  162.72   32.31
   2   6  -7  444.02   43.44
   2   6  -7  459.52   45.79
   2   6  -7  430.84   42.80
  -2   6   7  499.58   53.02
   2   6  -6  331.12   38.17
  -2   6   6  292.50   25.57
   2   6  -6  240.60   31.99
   2   6  -6  314.79   36.77
  -2   6   6  305.64   41.67
   2   6  -5  112.66   22.97
   2   6  -5  117.24   24.35
  -2   6   5   73.72   13.35
   2   6  -5   86.89   18.75
  -2   6   5  129.29   28.49
   2   6  -4  292.73   34.96
   2   6  -4  263.37   22.75
  -2   6   4  308.80   39.89
   2   6  -4  315.65   33.14
   2   6  -4  310.32   36.69
   2   6  -3  188.74   28.12
   2   6  -3  152.10   16.40
   2   6  -3  171.85   22.59
  -2   6   3  205.20   33.07
   2   6  -3  205.34   30.82
   2   6  -2  268.42   34.07
   2   6  -2  174.40   16.58
  -2   6   2  225.87   36.11
   2   6  -2  246.33   34.79
   2   6  -2  213.53   23.67
   2   6  -1  629.41   48.92
   2   6  -1  509.40   25.79
   2   6  -1  628.37   53.99
  -2   6   1  643.57   56.83
   2   6  -1  599.91   35.90
   2   6   0  372.16   38.54
  -2   6   0  346.37   43.14
   2   6   0  360.36   41.89
   2   6   1  446.62   40.95
   2   6   1  387.72   43.77
  -2   6  -1  356.07   42.83
   2   6   2  565.20   46.38
  -2   6  -2  544.95   53.17
   2   6   2  625.74   54.76
   2   6   3  875.65   55.96
   2   6   3  861.73   64.43
  -2   6  -3  900.26   65.41
   2   6   4  384.81   36.73
   2   6   4  397.46   44.92
  -2   6  -4  399.72   44.75
   2   6   5   36.25   14.64
   2   6   5   46.56   21.30
  -2   6  -5   14.07   12.68
  -2   6  -5   41.63   18.10
   2   6   6  148.66   22.00
   2   6   6  163.90   29.63
  -2   6  -6  136.28   25.99
  -2   6  -6  150.09   30.08
   2   6   7   20.37   10.64
   2   6   7    8.49   10.75
  -2   6  -7   -3.18    9.06
  -2   6  -7    8.10    6.95
   2   6   8   77.23   16.59
   2   6   8   58.60   20.28
  -2   6  -8   72.02   22.32
  -2   6  -8   75.45   19.30
   2   6   9   55.23   14.91
   2   6   9   52.94   19.91
  -2   6  -9   31.00   16.71
  -2   6  -9   58.18   19.20
   2   6  10  134.67   20.44
   2   6  10  165.22   30.51
  -2   6 -10  141.68   27.13
  -2   6 -10  144.48   31.53
   2   6  11  128.12   20.39
   2   6  11  141.16   30.60
  -2   6 -11  110.00   24.75
  -2   6 -11  103.25   29.20
   2   6  12  282.37   28.80
  -2   6 -12  339.76   49.98
   2   6  12  311.61   41.95
  -2   6 -12  332.39   39.04
   2   6  13   14.74    9.29
   2   6  13   28.12   18.54
  -2   6 -13    2.59    8.27
   2   6  13   -1.56    4.25
  -2   6 -13    6.46   16.08
   2   6  14   48.87   11.63
   2   6  14   67.38   21.76
  -2   6 -14   26.31   17.71
  -2   6 -14   28.61    9.17
   2   6  14   42.05   11.28
  -2   6 -15    9.34    8.61
   2   6  15    1.03    2.90
   2   6  15   23.37   11.76
   2   6  15    2.00    4.07
  -2   6 -15    3.87    7.99
  -2   6 -15   14.11   16.32
   2   6  16   27.09    8.67
  -2   6 -16   56.92   21.14
   2   6  16   37.47   18.65
   2   6  16   30.72    8.11
  -2   6 -16   21.56    9.12
  -2   6 -16   31.99   20.00
   2   6  17  239.88   23.77
  -2   6 -17  232.70   35.62
  -2   6 -17  264.51   33.76
   2   6  17  248.15   38.39
  -2   6 -17  279.29   49.32
   2   6  18   39.10    9.31
  -2   6 -18   77.84   23.05
   2   6  18   81.51   24.27
  -2   6 -18   36.80   26.36
  -2   6 -18   49.27   15.29
  -2   6 -19  109.78   26.09
   2   6  19  107.68   24.48
  -2   6 -19  112.31   29.70
  -2   6 -19  110.33   22.10
  -2   6 -20   20.68   15.83
   2   6  20    1.67    6.91
  -2   6 -20   -1.93    9.20
  -2   6 -20   12.56    9.69
  -2   6 -21   14.05    9.95
   2   6  21   10.33   13.12
  -2   6 -21   17.93    9.61
  -2   6 -21    7.86   16.00
  -2   6 -22   44.67   17.02
   2   6  22   40.06   17.42
  -2   6 -22   42.82   14.36
  -2   6 -22   37.46   18.89
  -2   6 -23  199.58   34.87
   2   6  23  179.30   31.31
   2   6  23  153.87   32.67
  -2   6 -23  144.74   40.16
   2   6  24   12.39   11.14
  -2   6 -24   15.47   17.47
   2   6  24   30.69   22.55
  -2   6 -24   52.30   34.93
  -2   6 -25  337.08   46.39
   2   6  25  390.08   46.32
   2   6  25  366.87   49.72
  -2   6 -25  404.62   66.38
  -2   6 -26  215.13   37.70
   2   6  26  161.02   30.85
   2   6  26  197.93   38.32
  -2   6 -26  187.66   51.64
   2   6  27  217.70   33.48
  -2   6 -27  253.31   39.60
   2   6  27  218.68   39.52
  -2   6 -27  254.96   56.58
  -2   6 -28   45.03   19.99
   2   6  28    4.56    8.58
   2   6  28   32.48   18.61
  -2   6 -28   32.95   26.59
   2   6  29  149.01   28.60
  -2   6 -29  149.65   30.94
   2   6  29  164.01   33.42
  -2   6 -29  179.52   50.61
  -2   6 -30   25.69   13.12
   2   6  30   64.81   21.18
   2   6  30   36.15   16.81
  -2   6 -30   47.90   27.25
  -2   6 -31   24.99   14.71
   2   6  31   21.96   10.31
  -2   6 -31   35.88   22.47
  -2   6 -32  121.16   27.70
   2   6  32   97.14   27.43
  -2   6 -32   96.26   37.16
  -2   6 -33   46.29   17.84
   2   6  33   40.01   17.64
  -2   6 -33   87.62   40.07
   2   6  34   -7.31    7.59
  -2   6 -34   15.44   15.34
   2   6  34   -2.67    8.40
  -2   6 -34    9.06   15.14
   2   6  35   46.33   17.13
  -2   6 -35   70.08   21.89
   2   6  35   76.15   20.88
  -2   6 -35   63.75   30.08
   2   6  36   72.14   22.38
  -2   6 -36   61.18   20.51
   2   6  36   32.32   13.84
  -2   6 -36   91.59   36.38
   2   6  37    1.80    8.52
  -2   6 -37   -1.48    9.95
  -2   6 -38   47.39   18.66
  -2   7  36    4.64    8.80
   2   7 -36   -2.60    8.32
  -2   7  35   46.20   15.19
   2   7 -35   34.56   16.08
  -2   7  34  135.77   35.01
  -2   7  34  123.09   27.17
   2   7 -34  114.02   27.71
   2   7 -33  148.05   32.03
  -2   7  33  166.91   36.84
   2   7 -32  -12.76    9.58
  -2   7  32   -3.36    6.86
   2   7 -31  111.22   27.76
  -2   7  31   79.78   24.07
   2   7 -30  122.79   31.29
  -2   7  30   80.43   25.68
   2   7 -29   97.55   27.66
  -2   7  29   91.10   26.90
   2   7 -28   66.39   21.19
  -2   7  28   73.34   23.67
   2   7 -27  221.82   39.30
  -2   7  27  226.06   42.11
   2   7 -26   41.87   18.67
  -2   7  26    8.63   10.81
   2   7 -25  127.18   29.85
  -2   7  25  110.53   27.83
   2   7 -24   10.46   16.36
  -2   7  24    9.97   13.05
   2   7 -23  132.75   29.94
  -2   7  23  133.47   32.73
   2   7 -22   62.32   23.36
  -2   7  22   77.64   26.85
   2   7 -21  379.92   49.07
  -2   7  21  454.14   57.88
   2   7 -20  149.05   31.55
  -2   7  20  115.63   31.65
   2   7 -19   75.96   23.21
  -2   7  19  103.90   30.03
   2   7 -18  248.88   39.59
  -2   7  18  233.85   42.62
   2   7 -18  199.92   29.95
   2   7 -17  336.51   45.29
  -2   7  17  431.40   56.16
   2   7 -17  332.31   38.73
   2   7 -16  189.75   38.18
   2   7 -16  170.08   28.57
  -2   7  16  194.29   40.17
   2   7 -15  860.53   71.19
  -2   7  15  870.63   77.34
   2   7 -15  791.25   61.12
   2   7 -14  485.78   53.46
  -2   7  14  496.19   60.24
   2   7 -14  450.95   46.34
   2   7 -13   23.27   18.14
   2   7 -13   16.29   13.48
   2   7 -13   11.11   13.06
  -2   7  13   45.04   23.36
   2   7 -12   46.91   20.07
   2   7 -12   36.92   17.66
  -2   7  12   33.90   21.97
   2   7 -12   27.60   15.42
   2   7 -11  318.62   43.28
   2   7 -11  442.90   52.21
   2   7 -11  338.83   41.21
  -2   7  11  386.54   50.56
   2   7 -10   70.74   23.20
   2   7 -10   36.63   15.30
   2   7 -10   35.69   14.28
  -2   7  10   60.14   23.14
   2   7  -9   84.88   27.39
   2   7  -9   29.72   15.41
  -2   7   9   52.61   22.42
   2   7  -9   70.87   19.17
   2   7  -8  468.10   49.18
  -2   7   8  410.30   51.55
   2   7  -8  450.75   48.94
   2   7  -8  400.91   45.85
   2   7  -7  229.32   35.02
   2   7  -7  241.41   36.11
   2   7  -7  227.34   33.39
  -2   7   7  278.86   43.88
   2   7  -6   12.03   13.90
   2   7  -6   22.30   15.06
   2   7  -6   -3.20    4.81
  -2   7   6   42.51   19.52
   2   7  -5   51.32   18.77
   2   7  -5   64.73   20.44
  -2   7   5   50.28   21.29
   2   7  -5   73.33   18.31
   2   7  -4   89.81   21.97
   2   7  -4   91.39   22.27
  -2   7   4   64.57   20.81
   2   7  -4  108.78   19.76
   2   7  -3   14.17   13.17
   2   7  -3   11.28   11.13
  -2   7   3    4.53   12.24
   2   7  -2   56.93   19.48
   2   7  -2   33.85   15.84
  -2   7   2   43.64   19.62
   2   7  -1  227.09   32.09
   2   7  -1  274.06   39.11
  -2   7   1  237.64   38.47
   2   7   0   18.77   13.03
   2   7   0   45.19   18.87
  -2   7   0   16.15   14.89
   2   7   1   26.19   11.77
   2   7   1   50.18   19.11
  -2   7  -1   37.83   17.01
   2   7   2   57.04   16.46
   2   7   2   51.62   20.05
  -2   7  -2   48.60   17.67
   2   7   3  149.45   25.46
   2   7   3  186.61   33.09
  -2   7  -3  103.94   24.42
   2   7   4   23.78   14.80
   2   7   4   23.99   18.46
  -2   7  -4    5.60   12.22
   2   7   5  389.82   39.92
  -2   7  -5  412.28   48.41
   2   7   5  385.12   48.31
   2   7   6  159.48   26.08
   2   7   6  175.14   33.00
  -2   7  -6  165.25   32.88
   2   7   7   20.84   11.91
   2   7   7   37.05   18.93
  -2   7  -7   10.57   12.80
  -2   7  -7   14.07    8.75
   2   7   8  161.02   26.76
   2   7   8  147.77   31.74
  -2   7  -8   94.01   26.66
  -2   7  -8  112.88   27.08
   2   7   9  487.12   43.06
  -2   7  -9  584.98   64.63
  -2   7  -9  472.57   51.07
   2   7   9  556.66   58.78
   2   7  10   75.84   19.95
   2   7  10   80.41   28.00
  -2   7 -10   65.83   27.49
  -2   7 -10   74.55   26.67
   2   7  11  665.86   49.19
  -2   7 -11  761.43   75.62
  -2   7 -11  708.07   62.01
   2   7  11  677.27   64.97
  -2   7 -12   61.92   23.26
   2   7  12   46.19   14.71
   2   7  12   82.11   27.01
  -2   7 -12   13.13   20.75
  -2   7 -12   50.51   20.84
  -2   7 -13  106.96   28.60
   2   7  13   69.26   15.88
   2   7  13   74.78   26.60
  -2   7 -13   61.11   23.55
  -2   7 -13   63.02   18.91
   2   7  14  133.60   21.53
  -2   7 -14  161.03   36.23
   2   7  14  168.66   35.49
  -2   7 -14  146.43   35.95
  -2   7 -14  118.50   25.61
   2   7  15  502.37   40.50
  -2   7 -15  539.26   58.92
  -2   7 -15  552.84   69.62
  -2   7 -15  536.61   53.29
   2   7  15  581.19   62.73
   2   7  16   58.71   15.23
  -2   7 -16   66.13   25.32
   2   7  16   52.17   23.64
  -2   7 -16   40.91   31.06
  -2   7 -16   50.42   19.04
  -2   7 -17   67.11   22.43
   2   7  17   64.89   23.08
  -2   7 -17   59.19   17.96
  -2   7 -17   53.41   26.00
  -2   7 -18  106.12   26.17
   2   7  18  108.76   28.73
  -2   7 -18  131.75   37.69
  -2   7 -18  116.18   25.68
  -2   7 -19    4.45    7.98
   2   7  19   -5.72    8.64
  -2   7 -19    9.44   15.18
  -2   7 -19    6.13    4.98
  -2   7 -20   15.09   19.28
   2   7  20   30.49   19.79
  -2   7 -20    8.30    6.68
  -2   7 -20   37.44   35.85
  -2   7 -21  444.45   53.98
   2   7  21  457.59   57.03
  -2   7 -21  442.17   69.37
  -2   7 -22    8.82   10.18
   2   7  22   13.48   16.11
  -2   7 -23   49.30   18.95
   2   7  23   58.40   23.36
  -2   7 -23   48.07   28.34
  -2   7 -24   99.72   27.20
   2   7  24  104.52   28.08
  -2   7 -24  180.49   47.77
  -2   7 -25   76.94   23.06
   2   7  25   60.64   20.03
   2   7  25   69.79   25.00
  -2   7 -25   67.41   25.35
  -2   7 -26   13.08   13.01
   2   7  26    9.35    7.54
   2   7  26   16.22   15.99
  -2   7 -26   17.73   28.44
  -2   7 -27  148.66   32.07
   2   7  27  186.39   34.43
   2   7  27  192.09   40.58
  -2   7 -27  236.90   55.44
  -2   7 -28   41.57   17.60
   2   7  28   29.75   13.47
   2   7  28   14.58   13.75
  -2   7 -28   24.73   20.18
   2   7  29    9.88    8.05
  -2   7 -29   22.60   12.96
   2   7  29   18.32    6.89
  -2   7 -29   30.23   20.33
  -2   7 -30   20.49   14.75
   2   7  30   12.10   10.73
   2   7  30   34.37   17.60
  -2   7 -30   47.46   30.92
  -2   7 -31  205.47   39.00
   2   7  31  190.11   40.17
  -2   7 -31  172.86   51.88
  -2   7 -32   13.03   11.50
   2   7  32   -4.46    6.47
  -2   7 -32    3.13   17.97
  -2   7 -33   32.55   15.85
   2   7  33   37.82   19.85
  -2   7 -33    6.31   13.66
  -2   7 -34   37.59   17.29
   2   7  34   -1.89   11.73
  -2   7 -34   11.04   11.23
  -2   7 -35    4.08    5.63
   2   7  35    7.22    5.53
  -2   7 -36   14.82   17.19
   2   7  36   -7.09   11.93
  -2   7 -37  178.23   36.55
   2   7  37  167.43   38.29
  -2   8  35   10.08   11.89
  -2   8  34   28.80   18.44
  -2   8  33    2.41    9.19
  -2   8  32   83.78   27.76
  -2   8  31   -4.77   15.41
   2   8 -30   38.09   18.27
  -2   8  30   43.61   22.91
   2   8 -29  143.81   33.60
  -2   8  29  149.73   38.74
   2   8 -28  165.35   35.68
  -2   8  28  206.60   44.64
   2   8 -28  181.15   52.20
   2   8 -27   17.11   11.56
  -2   8  27   17.99   18.95
   2   8 -27   46.87   32.49
   2   8 -26   64.08   21.68
  -2   8  26   81.46   28.56
   2   8 -26   84.61   33.34
   2   8 -25    9.51   11.77
  -2   8  25    0.69   10.61
   2   8 -25   31.29   23.14
   2   8 -24   22.14   21.12
  -2   8  24   12.51   13.70
   2   8 -24   19.23   20.04
   2   8 -23  127.01   32.22
  -2   8  23  144.19   34.14
   2   8 -23  125.73   39.46
   2   8 -22   83.38   26.49
  -2   8  22   99.74   30.55
   2   8 -22  134.40   39.77
   2   8 -21   18.59   16.92
  -2   8  21   16.49   16.84
   2   8 -21   -5.19    9.95
   2   8 -20  159.99   35.77
  -2   8  20  157.34   36.81
   2   8 -20  133.10   39.55
   2   8 -19   67.03   23.32
  -2   8  19   65.04   29.20
   2   8 -19   25.62   22.03
   2   8 -18  418.74   54.01
  -2   8  18  454.00   60.87
   2   8 -18  380.86   59.15
   2   8 -17   21.65   22.93
  -2   8  17   20.68   20.15
   2   8 -17   13.62   21.39
   2   8 -16  635.28   66.00
  -2   8  16  690.47   74.67
   2   8 -16  630.05   72.86
   2   8 -16  649.24   59.94
   2   8 -15   24.73   20.05
   2   8 -15   20.95   15.36
  -2   8  15    6.30   13.56
   2   8 -15   20.02   21.51
   2   8 -14   18.10   12.84
   2   8 -14   27.21   11.35
  -2   8  14   29.11   16.95
   2   8 -13   19.20   19.95
   2   8 -13   -4.21    7.42
  -2   8  13   18.62   19.69
   2   8 -12  469.51   53.74
  -2   8  12  475.36   60.80
   2   8 -12  533.65   55.80
   2   8 -11   31.60   20.70
   2   8 -11   38.91   18.82
  -2   8  11   27.36   20.31
   2   8 -10  266.29   40.58
  -2   8  10  287.81   47.10
   2   8 -10  242.78   39.11
   2   8  -9   24.31   16.95
   2   8  -9    2.95   11.53
  -2   8   9   23.15   14.55
   2   8  -8   35.23   15.00
   2   8  -8   55.92   20.19
  -2   8   8   20.75   11.22
   2   8  -7   74.63   26.47
   2   8  -7   65.51   22.21
  -2   8   7   71.63   26.94
   2   8  -6  323.74   44.21
  -2   8   6  333.81   49.75
   2   8  -6  281.45   42.40
   2   8  -5   55.51   22.80
   2   8  -5   39.60   19.05
  -2   8   5   24.79   21.53
   2   8  -4  228.31   36.35
   2   8  -4  215.14   37.37
  -2   8   4  161.64   34.40
   2   8  -3   42.16   20.50
   2   8  -3   44.03   20.72
  -2   8   3   58.65   27.27
   2   8  -2  200.47   33.79
   2   8  -2  216.42   38.32
  -2   8   2  239.67   42.60
   2   8  -1   99.47   26.80
   2   8  -1   87.40   26.31
  -2   8   1   83.87   26.01
   2   8   0  223.85   35.88
   2   8   0  230.28   39.32
  -2   8   0  225.82   39.86
   2   8   1   22.61   16.53
   2   8   1   18.85   15.43
  -2   8  -1    9.41   17.06
   2   8   2   39.33   15.04
   2   8   2   84.17   25.17
  -2   8  -2   55.98   19.73
   2   8   3   53.70   20.82
   2   8   3   52.71   23.28
  -2   8  -3   69.91   26.21
   2   8   4  348.88   42.08
  -2   8  -4  307.05   45.76
   2   8   4  336.99   46.96
   2   8   5   58.93   19.91
   2   8   5   59.63   22.16
  -2   8  -5   63.65   24.46
   2   8   6  112.72   23.61
   2   8   6   93.93   26.06
  -2   8  -6  115.26   28.75
   2   8   7   74.47   21.00
   2   8   7   52.84   22.91
  -2   8  -7   73.37   24.71
   2   8   8   64.37   17.65
   2   8   8   94.19   27.19
  -2   8  -8   59.49   20.08
   2   8   9   48.22   16.54
  -2   8  -9   25.34   17.86
   2   8   9   55.18   25.13
  -2   8  -9   28.36   12.19
  -2   8  -9   11.55   13.65
   2   8  10  186.92   29.38
  -2   8 -10  197.82   36.96
   2   8  10  193.70   38.29
  -2   8 -10  158.28   32.91
  -2   8 -10  227.00   44.10
   2   8  11   87.55   20.49
  -2   8 -11   88.95   27.13
   2   8  11   83.92   26.38
  -2   8 -11  109.23   28.38
  -2   8 -11  107.65   30.97
  -2   8 -12   79.10   26.71
   2   8  12   60.28   16.72
   2   8  12   57.60   21.83
  -2   8 -12   67.43   22.46
  -2   8 -12   71.21   22.00
   2   8  13   78.28   19.60
  -2   8 -13   44.01   17.93
   2   8  13   99.05   27.14
  -2   8 -13   51.30   18.88
  -2   8 -13   46.79   20.07
  -2   8 -14   32.10   17.95
   2   8  14   43.22   18.00
  -2   8 -14   56.19   23.48
  -2   8 -14   27.50   13.87
  -2   8 -15   21.07   16.65
   2   8  15   39.66   19.96
  -2   8 -15   32.56   19.06
  -2   8 -15   17.81   11.63
  -2   8 -16   22.19   17.14
   2   8  16   19.12   14.49
  -2   8 -16   52.54   24.73
  -2   8 -16   21.34   12.63
  -2   8 -17    3.59   12.65
   2   8  17   23.60   14.98
  -2   8 -17   38.93   23.63
  -2   8 -17   11.86   12.81
  -2   8 -18   35.85   19.08
   2   8  18   39.77   19.15
  -2   8 -18   40.43   22.56
  -2   8 -18   56.42   20.71
  -2   8 -19   10.15    7.12
   2   8  19   45.95   22.54
  -2   8 -19   19.71   16.34
  -2   8 -20  339.62   51.10
   2   8  20  303.06   50.68
  -2   8 -20  341.49   61.36
  -2   8 -21   29.33   17.35
   2   8  21   23.66   17.47
  -2   8 -21    9.25   24.36
  -2   8 -22  142.26   34.16
   2   8  22  170.95   40.28
  -2   8 -22  132.46   40.32
  -2   8 -23   78.84   26.18
   2   8  23  125.79   34.98
  -2   8 -23  106.86   36.47
  -2   8 -24    1.25    6.61
   2   8  24   30.24   19.31
  -2   8 -24   -2.08   17.44
  -2   8 -25   38.34   18.78
   2   8  25   43.03   19.51
  -2   8 -25   -5.14   19.87
   2   8  26  286.74   45.82
  -2   8 -26  268.10   46.06
   2   8  26  279.98   48.27
  -2   8 -26  300.42   62.75
   2   8  27  -11.94   11.74
  -2   8 -27   30.14   18.19
   2   8  27   -2.32    8.36
  -2   8 -27   11.30   24.71
   2   8  28   37.34   18.83
  -2   8 -28   33.75   18.48
   2   8  28   -1.56    8.31
  -2   8 -28    6.03   12.99
   2   8  29   10.40   11.39
  -2   8 -29   -1.81    6.79
   2   8  29   15.02   11.12
  -2   8 -29   -7.59   13.11
  -2   8 -30  142.54   35.18
   2   8  30  111.22   31.43
  -2   8 -30   72.45   29.99
   2   8  31    3.52   12.13
  -2   8 -31   12.76   17.94
  -2   9  25   69.81   27.98
  -2   9  24   60.88   26.31
   2   9 -23   83.32   25.50
  -2   9  23   37.23   23.74
   2   9 -22   38.63   22.16
  -2   9  22   45.99   21.17
   2   9 -21  177.30   38.35
  -2   9  21  183.87   42.06
   2   9 -20   26.90   14.20
  -2   9  20   15.16   12.33
   2   9 -19   20.41   14.60
  -2   9  19   15.50   15.86
   2   9 -18  123.87   32.21
  -2   9  18   81.92   28.64
   2   9 -17  192.60   40.30
  -2   9  17  233.46   48.32
   2   9 -16  104.23   30.63
  -2   9  16   83.35   30.88
   2   9 -15   97.03   29.07
  -2   9  15  145.30   37.99
   2   9 -14   49.73   21.12
   2   9 -14   17.43   10.03
  -2   9  14   37.06   21.54
   2   9 -13   56.67   21.24
  -2   9  13   43.61   16.84
   2   9 -13   36.04   14.01
   2   9 -12    3.83    6.91
   2   9 -12    9.37    7.21
   2   9 -11  140.66   32.89
  -2   9  11  145.70   38.91
   2   9 -11  110.31   27.81
   2   9 -10  122.16   31.02
   2   9 -10  125.98   30.97
  -2   9  10  117.56   34.55
   2   9  -9   84.93   27.61
   2   9  -9   49.40   20.85
  -2   9   9   86.25   28.24
   2   9  -8  151.55   35.52
   2   9  -8  125.82   31.04
  -2   9   8  128.43   36.40
   2   9  -7  417.40   54.96
  -2   9   7  314.70   53.92
   2   9  -7  339.52   48.93
   2   9  -6  106.10   30.99
   2   9  -6   84.56   27.35
  -2   9   6   94.46   31.17
   2   9  -5  260.50   42.39
   2   9  -5  180.13   35.88
  -2   9   5  199.82   42.58
   2   9  -4   33.65   18.36
   2   9  -4   19.48   15.80
  -2   9   4   20.11   16.77
   2   9  -3   19.71   15.48
   2   9  -3   44.00   20.88
  -2   9   3   24.43   13.85
   2   9  -2  126.39   30.21
   2   9  -2  123.66   33.22
  -2   9   2   83.60   30.56
   2   9  -1  467.60   54.52
  -2   9   1  474.96   62.38
   2   9  -1  525.70   62.80
   2   9   0   31.57   17.42
   2   9   0   10.32   12.44
  -2   9   0    8.99   16.90
   2   9   1   90.96   23.05
   2   9   1   93.91   26.24
   2   9   2   89.11   24.62
   2   9   2   46.10   18.88
  -2   9  -2   86.83   28.20
   2   9   3  104.59   25.83
   2   9   3   81.69   25.49
  -2   9  -3   73.44   25.95
   2   9   4   24.79   18.53
   2   9   4    8.70   14.07
  -2   9  -4   12.29   13.06
   2   9   5  298.36   42.46
  -2   9  -5  297.70   48.09
   2   9   5  307.38   49.33
  -2   9  -5  228.41   42.19
  -2   9  -6    6.59   11.09
   2   9   6   12.73   14.11
   2   9   6   -8.14   13.75
  -2   9  -6   -2.22   10.31
   2   9   7  127.42   26.45
  -2   9  -7  101.57   28.91
   2   9   7  137.50   34.20
  -2   9  -7  129.49   32.96
  -2   9  -8  128.23   34.00
   2   9   8   74.09   21.27
   2   9   8   98.54   30.69
  -2   9  -8   89.60   29.60
   2   9   9  304.22   40.00
  -2   9  -9  356.34   54.49
   2   9   9  365.54   54.80
  -2   9  -9  285.84   47.27
  -2   9 -10  123.15   37.50
   2   9  10  117.52   25.58
   2   9  10  117.23   33.26
  -2   9 -10  113.74   32.10
   2   9  11   74.48   19.81
  -2   9 -11  111.84   31.23
   2   9  11   79.14   27.85
  -2   9 -11  116.23   29.45
  -2   9 -12   25.86   16.78
   2   9  12   27.12   20.39
  -2   9 -12   -1.41    7.52
  -2   9 -13   16.06   14.03
   2   9  13   35.12   21.30
  -2   9 -13   11.59    8.32
  -2   9 -14   62.03   24.76
   2   9  14   40.79   22.14
  -2   9 -14   68.67   22.35
  -2   9 -15   70.01   24.98
   2   9  15  100.50   29.81
  -2   9 -15   54.68   20.18
  -2   9 -16   31.69   19.06
   2   9  16   34.64   19.81
  -2   9 -16   52.49   24.07
  -2   9 -16   32.50   16.89
  -2   9 -17  100.75   32.76
   2   9  17   69.07   24.55
  -2   9 -17  100.39   34.03
  -2   9 -18   56.75   26.29
   2   9  18   75.23   29.54
  -2   9 -18   30.51   14.43
  -2   9 -19  154.82   36.89
   2   9  19  116.58   35.04
  -2   9 -19   56.37   29.92
  -2   9 -20   23.68   15.54
   2   9  20   49.42   27.17
  -2   9 -20    0.90   12.42
  -2   9 -21   92.14   29.34
   2   9  21   89.31   28.32
  -2   9 -21   92.99   35.49
  -2   9 -22    2.53    8.70
   2   9  22    7.16   13.22
   2   9  23   -9.15   20.51
  -2   9 -23   22.42   18.40
  -2   9 -24   13.20   22.79
  -2   9 -25   67.30   29.30
   2   9  26    8.11   10.50
  -2   9 -26   22.79   23.06
   2   9  27   71.41   24.51
  -2   9 -27  150.58   48.84
   2   9  28    5.59    9.24
  -2   9 -28    3.57   15.45
   2  10 -14   -0.15    8.28
   2  10 -13  109.81   31.42
  -2  10  13  136.24   38.00
   2  10 -12   28.05   16.89
  -2  10  12   46.55   24.02
   2  10 -12   40.02   17.03
   2  10 -11   91.77   27.85
  -2  10  11  104.60   33.29
   2  10 -11  102.13   30.25
   2  10 -10   95.69   30.39
  -2  10  10  103.53   32.47
   2  10 -10  118.69   32.66
   2  10  -9  174.25   38.40
  -2  10   9  174.39   39.91
   2  10  -9  134.64   33.89
   2  10  -8    2.45   10.53
  -2  10   8   23.21   20.18
   2  10  -8   12.39   17.36
   2  10  -7   48.13   23.16
  -2  10   7   49.48   25.48
   2  10  -7   48.43   20.73
   2  10  -6   97.15   29.64
  -2  10   6   40.67   21.47
   2  10  -6   77.22   26.13
   2  10  -5   10.45   10.62
   2  10  -5   -1.47   10.03
  -2  10   5   18.68   16.90
   2  10  -4   22.88   21.28
   2  10  -4   29.68   18.50
  -2  10   4   26.31   25.36
   2  10  -3  316.77   48.11
  -2  10   3  362.93   54.31
  -2  10   3  365.19   60.36
   2  10  -3  371.04   56.14
   2  10  -2   33.56   20.04
  -2  10   2   45.36   23.64
  -2  10   2   88.16   32.93
   2  10  -2   53.16   22.35
  -2  10   1   20.09   12.91
   2  10  -1   30.00   17.00
   2  10  -1   11.86   12.47
  -2  10   1   11.42   17.63
   2  10   0  178.57   35.90
  -2  10   0  182.41   39.96
   2  10   0  151.29   37.18
  -2  10   0  160.25   39.15
   2  10   1    2.17   11.57
  -2  10  -1   27.34   19.79
   2  10   1    9.77   15.93
  -2  10  -1   20.68   17.09
  -2  10  -2   19.34   13.84
   2  10   2   43.74   21.53
   2  10   2   41.31   21.32
  -2  10  -2   51.23   26.06
   2  10   3  206.55   37.87
  -2  10  -3  250.06   46.51
   2  10   3  266.12   49.94
  -2  10  -3  263.63   49.12
   2  10   4  132.99   30.27
  -2  10  -4  124.41   34.72
   2  10   4  125.07   35.22
  -2  10  -4  116.07   33.52
   2  10   5    3.16    7.93
  -2  10  -5   13.63   17.43
   2  10   5   -6.40    7.75
  -2  10  -5   -2.86    8.93
   2  10   6   22.96   12.42
  -2  10  -6   46.05   19.83
   2  10   6    7.10    8.98
  -2  10  -6   69.68   25.88
  -2  10  -7   35.52   17.32
   2  10   7   50.79   19.88
   2  10   7   17.94   10.49
  -2  10  -7   48.05   20.89
  -2  10  -8   19.47   16.51
   2  10   8   11.09   10.80
   2  10   8   22.89   14.85
  -2  10  -8   32.59   19.95
  -2  10  -9   12.75   10.18
   2  10   9   -6.54    8.42
  -2  10  -9    9.56   14.82
  -2  10 -10  208.52   42.57
   2  10  10  267.21   52.38
  -2  10 -10  313.50   52.66
  -2  10 -11    6.54    7.53
   2  10  11   14.36   15.87
  -2  10 -11   15.92   14.40
  -2  10 -12    3.73    9.69
   2  10  12   -4.45   12.01
  -2  10 -13   63.33   23.83
  -2  10 -14   11.78   12.33
  -2  11  10   58.88   21.67
   2  11  -9   -9.17   11.88
  -2  11   9   11.80    9.24
   2  11  -8  162.59   39.24
  -2  11   8  199.47   41.35
   2  11  -7   49.52   23.21
  -2  11   7   78.25   29.16
   2  11  -6    4.55    9.60
  -2  11   6   -2.15    5.86
  -2  11   5  151.82   37.30
  -2  11   4  125.01   34.02
   2  11  -3    1.06    6.06
   2  11  -2  138.33   34.14
   2  11  -1   13.99   12.53
   2  11   0   16.96   13.49
   2  11   1   35.85   18.35
   2  11   2   57.75   21.94
   2  11   3  -14.73   17.62
   2  11   4   28.45   13.24
  -3  -8  33   -3.52    5.63
  -3  -8  32   16.55   12.87
  -3  -8  31  137.20   34.05
  -3  -8  30   10.51    8.31
  -3  -8  29   98.62   28.10
  -3  -8  28   14.78   14.09
  -3  -8  27    4.25    8.45
  -3  -8  26   57.82   21.95
  -3  -8  25  230.43   40.01
  -3  -8  24   -4.44    9.49
  -3  -8  23   64.37   21.50
  -3  -8  22   53.31   20.47
  -3  -8  21   97.94   24.63
  -3  -8  20    0.19    4.49
  -3  -8  19  651.66   60.18
  -3  -7  36   67.20   26.71
  -3  -7  35   -5.53    6.48
  -3  -7  34  202.02   41.53
  -3  -7  33   58.87   23.53
  -3  -7  32   52.85   21.26
  -3  -7  31   27.75   16.20
  -3  -7  30   10.89    7.48
  -3  -7  29   -7.00   11.36
  -3  -7  28  103.95   27.68
  -3  -7  27   76.38   23.94
  -3  -7  26   64.55   22.18
  -3  -7  25    1.98    6.11
  -3  -7  24  143.83   31.53
  -3  -7  23   28.74   14.33
  -3  -7  22   31.13   15.35
  -3  -7  21   78.00   21.28
  -3  -7  20   49.30   18.13
  -3  -7  19    2.38    5.11
  -3  -7  18  178.91   29.66
  -3  -7  17   18.94   12.84
  -3  -7  16  358.36   40.38
  -3  -7  15   23.64   11.86
  -3  -7  14  170.94   27.16
  -3  -7  13   92.23   19.82
  -3  -7  12   88.17   18.60
  -3  -7  11   38.12   12.81
  -3  -7  10  558.44   43.83
  -3  -7   9   15.75   10.52
  -3  -7   8  287.12   29.68
  -3  -7   7   43.01   11.53
  -3  -7   6   53.60   12.36
  -3  -6  38  113.52   34.18
  -3  -6  37   10.97   12.59
  -3  -6  36    0.57    6.15
  -3  -6  35  175.20   38.89
  -3  -6  34  166.23   38.69
  -3  -6  33   30.92   18.84
  -3  -6  32  114.53   30.20
  -3  -6  31   20.62   12.24
  -3  -6  30   -1.64    5.52
  -3  -6  29  226.80   40.19
  -3  -6  28  124.55   29.64
  -3  -6  27    6.59    9.10
  -3  -6  26   54.37   18.57
  -3  -6  25   26.22   14.44
  -3  -6  24   49.32   17.57
  -3  -6  23  174.93   31.72
  -3  -6  22  500.97   52.45
  -3  -6  21  189.48   32.89
  -3  -6  20   47.35   16.09
  -3  -6  19  236.83   34.43
  -3  -6  18  113.13   23.84
  -3  -6  17   22.03   12.80
  -3  -6  16  253.22   32.55
  -3  -6  15  325.93   36.14
  -3  -6  14   93.34   20.14
  -3  -6  13  458.01   41.16
  -3  -6  12  293.28   32.71
  -3  -6  11   43.67   12.75
  -3  -6  10   21.43   10.04
  -3  -6   9  141.90   20.44
  -3  -6   8  131.94   19.47
  -3  -6   7  152.19   20.02
  -3  -6   6  126.25   17.48
  -3  -6   5   62.23   11.96
  -3  -6   4  104.60   15.08
  -3  -6   3   19.01    6.87
  -3  -6   2   15.76    6.78
  -3  -6   1  107.48   12.66
  -3  -5  40   33.44   18.45
  -3  -5  39  189.33   41.84
  -3  -5  38   72.98   25.34
  -3  -5  37  237.97   45.56
  -3  -5  36    1.35   12.77
  -3  -5  35    6.03   10.84
  -3  -5  34   45.71   22.69
  -3  -5  33  334.85   50.59
  -3  -5  32   34.05   20.08
  -3  -5  31  230.49   41.28
  -3  -5  30  232.19   42.15
  -3  -5  29  157.02   33.62
  -3  -5  28   13.50   15.30
  -3  -5  27   52.15   17.87
  -3  -5  26    3.67    6.16
  -3  -5  25  139.68   29.28
  -3  -5  24   22.39   15.61
  -3  -5  23  218.45   34.70
  -3  -5  22   82.05   22.69
  -3  -5  21   76.19   21.12
  -3  -5  20   56.39   18.41
  -3  -5  19    7.78   10.05
  -3  -5  18   18.13   12.54
  -3  -5  17  128.13   23.42
  -3  -5  16   77.07   17.73
  -3  -5  15    4.72    8.28
  -3  -5  14   54.61   15.47
  -3  -5  13  262.55   29.81
  -3  -5  12   67.28   16.38
  -3  -5  11  485.49   37.90
  -3  -5  10   19.62    9.97
  -3  -5   9   10.11    7.08
  -3  -5   8   93.35   16.27
  -3  -5   7  480.67   33.50
  -3  -5   6   21.54    9.12
  -3  -5   5  433.32   29.13
  -3  -5   4  327.06   24.29
  -3  -5   3  155.86   16.08
  -3  -5   2  151.28   15.14
  -3  -5   1  880.82   33.51
  -3  -5   0   36.89    6.98
  -3  -5  -1  650.67   23.99
  -3  -5  -2  113.02    8.50
  -3  -4  41    7.38   12.56
  -3  -4  40  202.20   42.79
  -3  -4  39    1.61    8.28
  -3  -4  38   77.99   28.20
  -3  -4  37   -6.23    8.69
  -3  -4  36   59.92   21.20
  -3  -4  35   17.55   15.39
  -3  -4  34  358.78   52.32
  -3  -4  33   12.47   19.13
  -3  -4  32  153.81   33.24
  -3  -4  31    2.46    8.80
  -3  -4  30   48.72   18.07
  -3  -4  29   42.74   20.24
  -3  -4  28  449.93   52.40
  -3  -4  27   24.77   19.06
  -3  -4  26  112.48   25.97
  -3  -4  25   22.39   15.34
  -3  -4  24    2.65    6.25
  -3  -4  23    6.25    8.25
  -3  -4  22  317.08   39.25
  -3  -4  21   15.57    5.44
  -3  -4  21   41.86   18.72
  -3  -4  20  283.66   22.77
  -3  -4  20  272.93   34.39
  -3  -4  19   62.85   10.98
  -3  -4  19   91.06   22.32
  -3  -4  18  435.78   42.98
  -3  -4  17   61.24   20.77
  -3  -4  17   11.63    5.07
  -3  -4  16  679.36   49.92
  -3  -4  16  662.45   37.10
  -3  -4  15   51.60   18.62
  -3  -4  15    8.12    3.51
  -3  -4  14   62.35   15.83
  -3  -4  13   30.00   14.86
  -3  -4  12  786.02   48.28
  -3  -4  11  250.57   29.14
  -3  -4  10  906.82   49.54
  -3  -4   9   55.79   15.44
  -3  -4   8    2.74    5.93
  -3  -4   7  253.98   23.86
  -3  -4   6  823.08   40.50
  -3  -4   5  414.96   27.43
  -3  -4   4   31.90    8.66
  -3  -4   3    7.39    5.82
  -3  -4   2  111.68   12.54
  -3  -4   1   43.56    9.88
  -3  -4   0 1404.68   37.86
  -3  -4  -1   30.64    6.47
  -3  -4  -2    7.83    2.92
  -3  -4  -3    6.75    3.23
  -3  -4 -11   23.80    3.66
  -3  -4 -12    5.57    2.81
  -3  -4 -13   70.22    7.88
  -3  -4 -14   56.14    7.82
  -3  -4 -14   62.43    9.65
  -3  -4 -15   18.81    5.72
  -3  -4 -15   10.88    3.37
  -3  -4 -16 1069.76   38.12
  -3  -4 -16 1143.60   50.53
  -3  -4 -17  101.86   13.02
  -3  -4 -17  111.15   17.51
  -3  -4 -18  176.46   17.14
  -3  -4 -18  171.36   22.31
  -3  -4 -19   74.76   15.25
  -3  -4 -20  100.78   19.61
  -3  -4 -21   21.35   12.67
   3  -4  22  405.61   48.26
  -3  -4 -22  435.97   42.99
   3  -4  23   74.24   29.31
  -3  -4 -23   25.53   15.75
   3  -4  24  350.95   47.22
  -3  -4 -24  342.86   40.27
   3  -4  25   40.70   23.11
  -3  -4 -25   12.82   13.57
   3  -4  26  234.41   39.37
  -3  -4 -26  316.82   41.75
   3  -4  27    5.57    9.50
   3  -4  28    8.57   10.73
   3  -4  29    1.26    7.89
   3  -4  30   77.70   24.92
   3  -4  31   33.29   22.10
   3  -4  32  349.79   53.28
   3  -4  33   57.28   23.52
   3  -4  34   55.89   22.12
   3  -4  35   21.02   16.12
   3  -4  36   -9.48   13.27
   3  -4  37   11.97   11.98
   3  -4  38  276.00   50.52
   3  -4  39   32.68   20.14
  -3  -3  43  149.51   36.53
  -3  -3  42   10.68   13.37
  -3  -3  41   47.12   21.05
  -3  -3  40  151.48   37.25
  -3  -3  39  143.46   35.76
  -3  -3  38   12.73   14.10
  -3  -3  37   32.86   18.22
  -3  -3  36   41.90   17.36
  -3  -3  35   -0.68   12.59
  -3  -3  34   76.30   26.23
  -3  -3  33  405.06   53.28
  -3  -3  32   76.20   24.89
  -3  -3  31   74.10   23.81
  -3  -3  30   86.60   24.92
  -3  -3  29  306.66   43.70
  -3  -3  28   54.80   25.36
  -3  -3  27 1302.22   85.71
  -3  -3  26   77.77   32.06
  -3  -3  25   84.26   22.16
  -3  -3  24   35.58   21.47
  -3  -3  23  877.84   64.83
  -3  -3  22   27.49    3.58
  -3  -3  22   74.66   22.56
  -3  -3  21  326.47   15.27
  -3  -3  21  340.05   39.40
  -3  -3  20   76.05    8.52
  -3  -3  20  116.45   24.76
  -3  -3  19  107.52   11.10
  -3  -3  19  129.73   23.48
  -3  -3  18   29.79    6.23
  -3  -3  18  153.78   30.62
  -3  -3  17 1607.02   76.73
  -3  -3  17 1580.33   43.41
  -3  -3  16   87.16   24.43
  -3  -3  16   31.65    6.40
  -3  -3  15   14.97   10.34
  -3  -3  15    8.36    4.20
  -3  -3  14   20.25    9.57
  -3  -3  14    6.21    3.86
  -3  -3  13   26.73   11.89
  -3  -3  13   12.77    5.18
  -3  -3  12  222.74   26.33
  -3  -3  12  230.46   20.32
  -3  -3  11  253.58   26.68
  -3  -3  11  248.89   21.15
  -3  -3  10   15.38    9.74
  -3  -3  10   12.88    6.11
  -3  -3   9   98.33   16.33
  -3  -3   9   96.12   14.05
  -3  -3   8    9.36    5.57
  -3  -3   8   11.81    8.16
  -3  -3   7  245.36   22.72
  -3  -3   7  259.39   23.44
  -3  -3   6    8.00    6.32
  -3  -3   5   55.40   11.15
  -3  -3   4  378.96   25.35
  -3  -3   3   85.88   12.43
  -3  -3   2    7.47    5.81
  -3  -3   1 1189.29   37.76
  -3  -3   0    8.19    3.81
  -3  -3  -1    8.60    4.26
  -3  -3  -2   15.98    7.08
  -3  -3  -2   13.48    3.94
  -3  -3  -3  102.15   13.81
  -3  -3  -4   58.23   10.51
  -3  -3  -7  246.15   14.88
  -3  -3  -8  140.71   11.59
  -3  -3  -9  891.18   30.52
  -3  -3 -10   52.49    7.77
  -3  -3 -10   46.42    8.13
  -3  -3 -11 1072.87   36.51
  -3  -3 -11 1028.40   42.14
  -3  -3 -12  222.29   17.32
  -3  -3 -12  230.17   21.71
  -3  -3 -13   -1.76    2.87
  -3  -3 -13    6.69    5.89
  -3  -3 -14   22.11    6.19
  -3  -3 -14   13.35    7.65
  -3  -3 -15  559.03   31.60
  -3  -3 -15  564.70   39.75
  -3  -3 -16   67.75   11.76
  -3  -3 -16   72.73   16.98
  -3  -3 -17  716.32   49.04
   3  -3  18  177.33   32.35
  -3  -3 -18  157.02   25.00
   3  -3  19   37.75   16.85
  -3  -3 -19   34.45   13.87
   3  -3  20  202.96   33.02
   3  -3  21  669.88   58.65
   3  -3  22  140.30   30.32
   3  -3  23   35.59   18.22
   3  -3  24  145.49   30.57
   3  -3  25  408.37   49.05
   3  -3  26   89.23   32.09
   3  -3  27  697.06   65.94
   3  -3  28  170.62   35.95
   3  -3  29   30.16   15.67
   3  -3  30   56.37   22.93
   3  -3  31  284.11   46.30
   3  -3  32  366.24   52.49
   3  -3  33  254.36   44.78
   3  -3  34  190.09   39.41
   3  -3  35   70.54   23.98
   3  -3  36    5.50   14.00
   3  -3  37   55.40   22.47
   3  -3  38  117.97   33.72
   3  -3  39   13.90   10.06
   3  -3  40   70.42   26.63
   3  -3  41  120.63   34.34
  -3  -2  44  173.30   42.16
  -3  -2  43    0.21    5.75
  -3  -2  42    9.36   12.95
  -3  -2  41  123.17   32.64
  -3  -2  40   46.77   23.95
  -3  -2  39  121.84   31.23
  -3  -2  38  202.02   39.79
  -3  -2  37   24.17   14.63
  -3  -2  36  136.47   33.02
  -3  -2  35   45.48   19.88
  -3  -2  34   12.76   11.94
  -3  -2  33   10.36   11.63
  -3  -2  32  157.17   31.87
  -3  -2  31   17.73   15.04
  -3  -2  30  178.69   33.57
  -3  -2  29  221.67   36.98
  -3  -2  28   89.26   24.64
  -3  -2  27  288.59   39.58
  -3  -2  26  140.03   29.26
  -3  -2  25   93.94   23.33
  -3  -2  24   21.03   13.39
  -3  -2  23  363.41   40.95
  -3  -2  22  539.23   49.27
  -3  -2  21   88.99   22.56
  -3  -2  20  113.87   23.37
   3  -2 -20   74.98   10.22
  -3  -2  19  552.62   46.94
   3  -2 -19  579.60   26.78
  -3  -2  18  263.01   32.93
   3  -2 -18  238.44   17.66
  -3  -2  17  340.98   35.94
   3  -2 -17  307.87   19.58
  -3  -2  17  264.41   12.20
  -3  -2  16  191.69   26.75
  -3  -2  16  166.69   10.97
   3  -2 -16  188.44   15.51
  -3  -2  15  371.46   35.27
  -3  -2  15  374.31   17.89
  -3  -2  14  289.39   30.12
  -3  -2  14  238.14   15.14
  -3  -2  13  102.57   20.12
  -3  -2  13   91.99   10.28
  -3  -2  12  708.86   43.66
  -3  -2  12  646.50   27.33
  -3  -2  11  279.50   27.74
  -3  -2  11  317.70   19.87
  -3  -2  10  308.78   27.79
  -3  -2  10  287.34   19.52
  -3  -2   9   90.44   14.95
  -3  -2   9  100.13   12.38
  -3  -2   8   22.49    6.89
  -3  -2   8   13.30    6.37
  -3  -2   7  996.22   43.89
  -3  -2   7  952.14   37.71
  -3  -2   6   28.64    8.71
  -3  -2   6   12.85    5.67
  -3  -2   5  485.06   27.80
  -3  -2   5  484.21   28.42
  -3  -2   4   20.39    7.51
  -3  -2   4   19.70    6.84
  -3  -2   4   15.06    4.87
  -3  -2   3  468.16   28.71
  -3  -2   3  453.45   26.89
  -3  -2   3  435.89   24.94
  -3  -2   2   28.65    8.70
  -3  -2   2   27.49    8.77
  -3  -2   2   14.19    5.03
  -3  -2   1  183.71   16.92
  -3  -2   1  155.40   17.84
  -3  -2   0  531.78   27.22
  -3  -2   0  541.07   32.91
   3  -2   0  515.03   40.37
  -3  -2  -1   10.95    5.81
   3  -2   1   -0.12    4.69
  -3  -2  -2   55.76    8.63
  -3  -2  -3   20.45    5.19
  -3  -2  -4  133.29   12.33
  -3  -2  -5   28.80    5.29
  -3  -2  -6  239.83   15.39
  -3  -2  -7  247.03   15.19
  -3  -2  -8   19.26    4.44
  -3  -2  -8   25.82    6.79
  -3  -2  -8   20.87    7.98
  -3  -2  -9   61.56    7.05
  -3  -2  -9   64.36   10.12
  -3  -2  -9   62.18   12.25
  -3  -2 -10 1038.46   40.65
  -3  -2 -10 1019.30   47.57
  -3  -2 -10 1134.08   53.03
  -3  -2 -11  809.49   37.20
  -3  -2 -11  833.54   46.00
  -3  -2 -11  805.99   44.36
  -3  -2 -12   12.80    5.42
  -3  -2 -12    8.41    6.20
  -3  -2 -12   17.29    7.03
  -3  -2 -13    7.13    3.58
  -3  -2 -13    3.72    6.67
  -3  -2 -13    1.01    6.62
  -3  -2 -14   48.58   10.54
  -3  -2 -14   26.23   10.26
  -3  -2 -15   65.23   17.52
   3  -2  16  207.49   31.78
  -3  -2 -16  159.79   26.92
   3  -2  17  722.97   54.73
  -3  -2 -17  650.27   50.56
   3  -2  18  336.68   39.75
   3  -2  19  669.16   54.75
   3  -2  20  230.55   34.47
   3  -2  21  272.02   37.98
   3  -2  22   75.22   25.78
   3  -2  23  567.91   53.13
   3  -2  24   88.14   26.20
   3  -2  25  106.77   25.32
   3  -2  26  119.18   25.89
   3  -2  27   52.74   19.59
   3  -2  28   51.83   21.01
   3  -2  29  214.59   35.89
   3  -2  30   93.51   23.71
   3  -2  31   10.71   11.03
   3  -2  32  134.83   30.45
   3  -2  33   92.09   25.83
   3  -2  34   93.40   27.26
   3  -2  35  146.65   34.48
   3  -2  36  153.36   35.44
   3  -2  37   29.93   20.74
   3  -2  38  258.84   46.88
   3  -2  39   84.46   28.29
   3  -2  40   79.61   26.65
   3  -2  41   21.97   19.34
   3  -2  42  148.99   37.70
   3  -2  43   20.87   16.66
  -3  -1  45   42.27   23.32
  -3  -1  44    0.16    9.11
  -3  -1  43   20.28   15.13
  -3  -1  42  112.11   30.22
  -3  -1  41  118.85   32.91
  -3  -1  40  313.20   50.43
  -3  -1  39   51.18   21.18
  -3  -1  38   -0.22    5.92
  -3  -1  37   37.51   19.87
  -3  -1  36   83.98   24.31
  -3  -1  35   12.30   12.16
  -3  -1  34  190.76   36.65
  -3  -1  33   71.59   22.89
  -3  -1  32  163.75   33.65
  -3  -1  31   72.78   23.05
  -3  -1  30  434.29   50.19
  -3  -1  29  123.92   28.62
  -3  -1  28   25.33   15.13
  -3  -1  27   46.10   18.60
   3  -1 -26  334.11   20.65
  -3  -1  26  399.38   44.65
   3  -1 -25  214.05   16.81
  -3  -1  25  244.06   35.14
   3  -1 -24  309.19   20.14
  -3  -1  24  357.45   40.92
   3  -1 -23  265.41   18.78
  -3  -1  23  316.32   39.23
   3  -1 -22  397.16   22.83
  -3  -1  22  424.52   43.24
   3  -1 -21  126.41   12.96
  -3  -1  21  135.50   23.67
   3  -1 -20   77.29   10.52
  -3  -1  20   85.50   19.97
   3  -1 -19  111.04   12.07
  -3  -1  19  115.05   21.06
   3  -1 -18   57.02    9.14
  -3  -1  18   58.64   15.80
   3  -1 -17  391.44   22.41
  -3  -1  17  397.11   37.34
   3  -1 -16  532.79   26.05
  -3  -1  16  559.35   43.08
   3  -1 -15  185.03   15.79
  -3  -1  15  173.98    8.20
  -3  -1  15  214.64   25.85
  -3  -1  14  212.56    9.77
   3  -1 -14  213.59   16.35
  -3  -1  14  217.39   26.07
   3  -1 -13   98.88   11.19
  -3  -1  13  100.35    6.80
  -3  -1  13  114.46   18.06
  -3  -1  12  155.95    9.44
   3  -1 -12  158.82   14.13
  -3  -1  12  180.17   22.20
  -3  -1  11  209.65   10.82
   3  -1 -11  202.15   15.75
  -3  -1  11  188.52   22.17
   3  -1 -11  190.33   17.90
   3  -1 -10  445.28   23.28
  -3  -1  10  473.41   16.75
  -3  -1  10  464.94   32.13
   3  -1 -10  423.46   26.54
   3  -1  -9  390.52   21.78
  -3  -1   9  371.92   27.93
   3  -1  -9  374.06   25.13
   3  -1  -8 1309.36   39.39
  -3  -1   8 1345.03   46.44
  -3  -1   8 1287.27   49.81
   3  -1  -8 1347.83   48.07
  -3  -1   7   42.93    9.75
   3  -1  -7   40.06    7.49
  -3  -1   7   46.24   10.73
   3  -1  -7   25.75    7.09
   3  -1  -6  128.55   12.41
  -3  -1   6  120.74   13.40
  -3  -1   6  147.62   15.98
   3  -1  -6  140.65   15.76
  -3  -1   5   17.13    7.04
   3  -1  -5   28.18    6.37
  -3  -1   4  793.30   32.21
   3  -1  -4  785.50   30.31
  -3  -1   3  616.05   27.61
   3  -1  -3  643.36   27.49
  -3  -1   2  379.86   20.97
  -3  -1   2  392.85   24.14
   3  -1  -2  390.63   21.51
  -3  -1   1   30.24    6.05
  -3  -1   1   33.62    8.64
   3  -1  -1   31.07    6.56
  -3  -1   0   53.41    7.81
  -3  -1   0   62.41   11.18
   3  -1   0   50.37    8.65
  -3  -1  -1   24.64    5.60
  -3  -1  -1   29.16    7.88
   3  -1   1   29.26    6.70
  -3  -1  -1   24.28    7.87
   3  -1   1   29.99   10.21
  -3  -1  -2   94.13   13.15
  -3  -1  -2   85.37    9.29
  -3  -1  -2   83.77   12.81
   3  -1   2   76.90    9.80
   3  -1   2   83.45   15.94
  -3  -1  -3  624.93   34.01
  -3  -1  -3  631.47   22.97
   3  -1   3  658.90   27.56
  -3  -1  -3  655.32   34.32
   3  -1   3  647.34   43.21
  -3  -1  -3  727.75   39.63
  -3  -1  -4    2.59    5.11
  -3  -1  -4    2.94    3.46
   3  -1   4    2.31    1.81
  -3  -1  -4    0.54    3.58
   3  -1   4    1.17    5.41
  -3  -1  -4    0.78    4.67
  -3  -1  -5    8.81    6.91
  -3  -1  -5    9.65    4.61
   3  -1   5    6.63    2.86
  -3  -1  -5    0.45    6.28
  -3  -1  -5    1.47    2.85
   3  -1   5   15.51    8.71
  -3  -1  -6 1215.97   48.37
  -3  -1  -6 1180.96   27.90
   3  -1   6 1234.78   38.66
  -3  -1  -6 1231.99   50.20
  -3  -1  -6 1193.47   49.73
  -3  -1  -6 1227.24   52.78
   3  -1   6 1261.73   65.76
  -3  -1  -7  743.91   21.16
  -3  -1  -7  759.92   39.62
  -3  -1  -7  784.59   40.73
   3  -1   7  751.30   30.44
  -3  -1  -7  768.50   41.30
  -3  -1  -7  771.46   41.95
   3  -1   8  243.17   17.60
  -3  -1  -8  238.18   11.70
  -3  -1  -8  224.95   19.63
  -3  -1  -8  250.38   24.22
  -3  -1  -8  238.21   24.35
   3  -1   9  211.28   16.57
  -3  -1  -9  189.31   18.53
  -3  -1  -9  199.73   22.91
  -3  -1  -9  195.74   22.47
  -3  -1 -10   33.49    8.50
  -3  -1 -10   42.23   11.35
  -3  -1 -10   40.36   11.99
  -3  -1 -11  348.55   26.78
  -3  -1 -11  374.51   34.61
  -3  -1 -11  368.29   31.67
  -3  -1 -12 2452.59   89.73
  -3  -1 -13    6.24   11.42
  -3  -1 -14  667.47   49.44
   3  -1  15   68.95   22.03
  -3  -1 -15   32.51   18.10
   3  -1  16  401.02   39.35
  -3  -1 -16  315.13   36.25
   3  -1  17  146.72   27.36
   3  -1  18 1074.57   64.13
   3  -1  19  146.35   27.31
   3  -1  20  418.83   42.36
   3  -1  21  787.90   58.90
   3  -1  22  355.69   40.33
   3  -1  23  139.66   27.41
   3  -1  24  340.17   40.75
   3  -1  25   34.16   18.34
   3  -1  26  198.76   33.53
   3  -1  27  564.37   55.65
   3  -1  28  241.01   37.59
   3  -1  29   33.39   16.56
   3  -1  30   40.68   17.89
   3  -1  31   -2.56    5.98
  -3  -1 -32   13.01    6.36
   3  -1  32    8.45   11.06
   3  -1  33   48.18   23.75
   3  -1  34  395.47   52.12
   3  -1  35   -1.03    6.85
   3  -1  36   59.98   21.61
   3  -1  37  167.76   36.84
   3  -1  38  141.90   34.15
   3  -1  39   11.44   15.82
   3  -1  40  167.73   38.35
   3  -1  41    0.94    7.65
   3  -1  42   -3.79   10.03
   3  -1  43   37.63   20.99
   3  -1  44  226.82   46.88
  -3  -1 -45   68.77   31.40
  -3  -1 -46   53.33   29.70
  -3  -1 -47   -2.54   16.14
  -3   0  46   21.61   17.57
  -3   0  45  318.19   54.01
  -3   0  44   20.66   13.79
  -3   0  43   16.77   12.63
  -3   0  42   -2.79    8.02
  -3   0  41  333.68   51.43
  -3   0  40    2.29    4.94
  -3   0  39   45.39   18.81
  -3   0  38   -6.76    9.27
  -3   0  37   -6.75   12.06
  -3   0  36   16.47   17.22
  -3   0  35  675.94   66.93
  -3   0  34    1.52   10.57
  -3   0  33   48.58   18.09
  -3   0  32   14.88   14.65
  -3   0  31  456.72   50.79
  -3   0  30   14.81   15.82
  -3   0  29  423.64   47.41
  -3   0  28    5.53    2.63
  -3   0  28    3.26   14.01
  -3   0  27   83.37    8.48
  -3   0  27   75.94   20.64
  -3   0  26    4.89    3.76
  -3   0  26    2.71   11.70
  -3   0  25  750.58   58.14
  -3   0  25  742.64   27.31
  -3   0  24    0.18    3.17
  -3   0  24    6.01   17.21
  -3   0  23   80.00   18.96
  -3   0  23   60.54    8.28
  -3   0  22   25.00   16.91
  -3   0  22   12.85    5.65
   3   0 -21  482.86   12.81
  -3   0  21  488.10   43.69
  -3   0  21  486.75   23.65
   3   0 -20   11.14    3.21
  -3   0  20    4.21   13.34
  -3   0  20    1.38    2.82
   3   0 -19  326.91   11.88
  -3   0  19  340.02   34.40
  -3   0  19  300.33   18.82
   3   0 -18    3.93    2.90
  -3   0  18    8.08   10.30
  -3   0  18    7.09    5.21
   3   0 -17   20.06    3.86
  -3   0  17   27.71   11.97
  -3   0  17   22.00    6.63
   3   0 -16    3.25    2.65
  -3   0  16   -1.78    6.03
   3   0 -15   20.34    3.59
  -3   0  15   23.83   10.31
  -3   0  15   21.68    4.76
  -3   0  14    2.58    1.92
  -3   0  14    8.09    6.93
  -3   0  13 1822.33   39.68
   3   0 -13 1745.37   31.96
  -3   0  13 1863.03   68.21
   3   0 -12   10.31    5.60
  -3   0  12    0.67    1.88
  -3   0  12    0.06    5.50
   3   0 -12   -0.04    2.49
  -3   0  11  144.53   11.06
   3   0 -11  131.96    9.26
  -3   0  11  130.01    9.22
   3   0 -11  150.08   12.78
  -3   0  11  156.42   19.11
  -3   0  10   -1.50    2.21
   3   0 -10    2.31    2.99
  -3   0  10   -1.42    2.06
  -3   0  10   -1.97    2.20
   3   0 -10   -0.52    2.42
  -3   0  10   -2.31    5.00
  -3   0   9  404.51   18.28
   3   0  -9  365.79   16.05
  -3   0   9  393.76   23.89
  -3   0   9  386.41   17.70
   3   0  -9  389.77   18.62
  -3   0   9  432.90   29.36
  -3   0   8   -3.16    2.61
   3   0  -8    1.16    2.43
  -3   0   8   -0.45    2.51
   3   0  -8    0.29    1.40
  -3   0   8   -2.22    3.05
   3   0  -7  228.39   12.64
  -3   0   7  225.86   13.43
   3   0  -7  227.36   12.55
  -3   0   7  227.00   14.29
   3   0  -6    6.65    5.87
  -3   0   6    0.68    2.22
  -3   0   6    5.34    7.01
   3   0  -6    0.39    1.00
  -3   0   5 3966.45   63.50
  -3   0   5 3940.87   57.33
   3   0  -5 4142.04   87.47
  -3   0   4    6.58    5.40
   3   0  -4   11.81    9.96
  -3   0   3 7936.22   95.36
   3   0  -3 7696.12   78.88
  -3   0   3 7668.77   82.78
   3   0  -3 7951.01  123.38
  -3   0   2  490.22   31.95
  -3   0   2  645.02   30.21
  -3   0   2  215.54   23.49
  -3   0   1 3919.56   71.62
  -3   0   1 3779.03   85.10
   3   0  -1 3907.96   89.76
  -3   0   0  231.42   25.53
  -3   0   0  196.95   16.12
   3   0   0   48.72   11.93
  -3   0   0   59.56   12.83
  -3   0  -1 8485.15  108.13
  -3   0  -1 8508.60   90.91
  -3   0  -1 8555.94  128.34
  -3   0  -2   18.94    9.90
   3   0   2    7.30   10.02
  -3   0  -3 7470.59  107.07
  -3   0  -3 7739.17   89.27
   3   0   3 7822.76  134.90
  -3   0  -3 7593.56  126.40
   3   0   4    7.02    8.12
  -3   0  -4    6.74    8.16
  -3   0  -5   88.12   13.23
  -3   0  -5   52.58    9.05
   3   0   5   63.99    6.97
  -3   0  -5   52.20   11.96
   3   0   5   52.08   12.53
  -3   0  -6    2.80    7.01
   3   0   6    0.88    1.22
  -3   0  -6   -3.69    7.63
  -3   0  -7 1135.59   36.33
  -3   0  -7 1156.05   46.18
   3   0   7 1137.56   29.87
   3   0   7 1169.88   59.55
  -3   0  -7 1130.96   56.12
  -3   0  -8    2.36    6.52
   3   0   8   -0.87    1.38
  -3   0  -8    2.51    3.52
  -3   0  -8   -1.12    5.24
  -3   0  -9   38.23    8.33
   3   0   9   31.56    5.68
  -3   0  -9   46.51   10.30
  -3   0  -9   30.92    7.19
   3   0  10   18.90    6.74
  -3   0 -10    7.11    8.93
   3   0  11  449.13   22.75
  -3   0 -11  452.36   40.51
   3   0  12   35.83    8.81
  -3   0 -12    4.16   11.82
   3   0  13  839.38   33.63
  -3   0 -13  798.23   56.39
   3   0  14   51.28   11.86
  -3   0 -14   10.03   18.57
  -3   0 -15   72.25   10.94
   3   0  15   73.64   11.04
   3   0  15   60.59   15.76
  -3   0 -15   67.36   18.67
  -3   0 -16   71.43   14.28
   3   0  16   38.59   22.75
  -3   0 -16   32.12   29.19
  -3   0 -17 1124.55   42.51
   3   0  17 1131.35   62.37
   3   0  17 1048.71   42.95
  -3   0 -17 1098.74   35.83
  -3   0 -18   67.03   14.08
   3   0  18   51.22   15.35
   3   0  18  118.03   26.25
  -3   0 -19  565.15   31.02
   3   0  19  539.29   32.85
   3   0  19  558.58   44.75
  -3   0 -19  554.37   25.43
  -3   0 -20   27.49   10.60
   3   0  20   98.19   24.60
   3   0  20  100.69   17.46
  -3   0 -21  566.54   31.79
   3   0  21  586.38   47.91
   3   0  21  519.35   33.67
  -3   0 -21  554.41   25.58
  -3   0 -22   19.76    9.71
   3   0  22   37.21   14.26
  -3   0 -23  379.43   26.89
   3   0  23  364.49   30.13
   3   0  23  347.90   39.66
  -3   0 -23  393.44   22.11
  -3   0 -24    7.40    5.77
   3   0  24   16.12    8.89
   3   0  24   19.20   11.68
  -3   0 -24    1.57    3.36
  -3   0 -25   16.53    6.27
   3   0  25   20.46    8.51
   3   0  25    3.58    6.13
  -3   0 -25   14.91    4.16
  -3   0 -26    4.57    5.47
   3   0  26   12.31   14.81
  -3   0 -26    1.09    2.44
  -3   0 -27  263.23   23.46
   3   0  27  287.91   37.89
  -3   0 -27  245.03   17.05
  -3   0 -28    1.15    3.43
   3   0  28   33.98   18.03
  -3   0 -29  141.39   17.73
   3   0  29  161.13   30.31
  -3   0 -30    3.86    3.49
   3   0  30   30.58   19.45
  -3   0 -31  198.18   21.46
   3   0  31  218.33   35.50
   3   0  32   29.17   20.01
   3   0  33  425.41   52.63
   3   0  34   39.29   20.58
   3   0  35  213.04   38.30
   3   0  36    4.70    8.52
   3   0  37   27.55   16.38
   3   0  38   44.01   21.51
   3   0  39  703.46   74.11
   3   0  40   38.17   17.91
   3   0  41  159.57   36.48
   3   0  42   23.81   15.88
   3   0  43  189.14   42.01
   3   0  44    7.86   14.69
  -3   0 -44   30.24   24.81
   3   0  45  402.29   61.50
  -3   0 -45  461.37   80.60
  -3   0 -46   15.95   13.79
  -3   1  47   77.02   27.12
  -3   1  46  130.17   35.17
  -3   1  45   55.08   21.66
  -3   1  44    4.27    5.10
  -3   1  43   15.91   11.39
  -3   1  42  132.31   32.50
  -3   1  41   88.97   26.40
  -3   1  40  405.80   55.60
  -3   1  39   94.59   26.77
  -3   1  38    8.15    8.59
  -3   1  37   19.52   12.25
  -3   1  36  108.21   27.56
  -3   1  35   15.76   13.64
  -3   1  34  261.21   40.34
  -3   1  33   33.70   19.01
  -3   1  32  114.56   25.84
  -3   1  31   67.95   21.45
  -3   1  30  417.41   47.08
  -3   1  30  395.56   28.34
  -3   1  29  114.19   27.22
  -3   1  29   97.62   14.28
  -3   1  28    5.56    6.25
  -3   1  28   10.33   13.30
  -3   1  27   38.10    8.68
  -3   1  27   63.03   13.92
  -3   1  27   54.60   17.55
  -3   1  26  327.00   38.75
  -3   1  26  345.54   30.07
  -3   1  26  367.07   27.51
  -3   1  25  225.66   25.01
  -3   1  25  249.38   33.32
  -3   1  25  198.76   20.62
  -3   1  24  339.41   28.47
  -3   1  24  308.15   36.15
  -3   1  24  294.58   24.58
   3   1 -23  309.29   28.13
  -3   1  23  327.81   27.81
  -3   1  23  296.16   34.66
  -3   1  23  262.38   23.08
   3   1 -22  408.36   30.77
  -3   1  22  400.94   39.77
  -3   1  22  421.49   30.21
  -3   1  22  386.76   27.92
   3   1 -21  150.44   18.88
  -3   1  21  148.24   23.43
  -3   1  21  138.75   18.21
  -3   1  21  115.39   15.22
   3   1 -20   86.51   14.52
  -3   1  20   67.85   12.85
  -3   1  20   81.62   17.64
  -3   1  20   80.19   12.26
   3   1 -19  103.64   14.35
  -3   1  19  123.87   15.29
  -3   1  19  119.26   20.43
  -3   1  19  114.29   15.53
   3   1 -18   53.17    4.99
   3   1 -18   73.90   13.56
  -3   1  18   55.28   13.22
  -3   1  18   62.42   12.63
  -3   1  18   57.98   10.65
   3   1 -17  368.83   14.07
   3   1 -17  408.24   28.72
  -3   1  17  390.92   25.92
  -3   1  17  371.87   34.25
  -3   1  17  350.76   26.19
   3   1 -16  584.77   33.06
   3   1 -16  498.60   17.36
  -3   1  16  497.51   28.33
  -3   1  16  567.78   40.10
  -3   1  16  567.50   32.48
   3   1 -15  227.31   21.69
   3   1 -15  187.63   11.61
  -3   1  15  186.99   22.04
  -3   1  15  199.98   17.52
  -3   1  15  173.43   18.49
   3   1 -14  237.67   20.78
   3   1 -14  193.61   11.91
  -3   1  14  223.87   24.37
  -3   1  14  234.19   17.71
  -3   1  13  118.73   13.32
   3   1 -13   99.49    8.80
   3   1 -13  154.33   17.07
  -3   1  13  116.00   12.17
  -3   1  13  117.73   17.06
  -3   1  12  148.48   15.28
  -3   1  12  150.48   13.18
  -3   1  12  133.81   17.99
   3   1 -12  150.23   11.19
   3   1 -12  192.08   18.38
  -3   1  11  199.26   17.26
   3   1 -11  197.51   13.30
   3   1 -11  247.92   19.90
  -3   1  11  197.20   21.17
  -3   1  11  211.27   15.06
  -3   1  10  428.28   25.14
   3   1 -10  483.56   27.11
   3   1 -10  435.41   20.09
  -3   1  10  429.30   20.27
  -3   1  10  388.28   27.66
  -3   1   9  370.39   23.16
  -3   1   9  330.61   16.83
  -3   1   8 1330.19   43.28
  -3   1   8 1321.11   31.44
   3   1  -8 1294.37   36.04
   3   1  -8 1291.47   41.79
  -3   1   7   35.61    8.26
   3   1  -7  118.11   13.26
   3   1  -7  135.94   15.64
  -3   1   6  132.65   13.40
   3   1  -6  134.38   12.40
   3   1  -6  138.26   13.12
  -3   1   6  151.84    9.27
  -3   1   6  139.36   14.84
   3   1  -5   56.71   12.55
   3   1  -5   75.99   11.27
  -3   1   5   20.09    5.54
  -3   1   5   20.31    5.95
   3   1  -4  839.48   32.13
   3   1  -4  765.85   30.08
  -3   1   4  797.39   32.30
  -3   1   4  775.13   36.35
   3   1  -3  629.91   26.77
   3   1  -3  712.74   30.48
  -3   1   3  692.95   30.21
  -3   1   3  646.31   34.06
   3   1  -2  396.57   23.11
  -3   1   2  402.73   22.98
  -3   1   2  403.32   27.70
   3   1  -1   52.53    9.55
  -3   1   1   30.28    6.69
   3   1   0   51.80    9.15
  -3   1   0   44.79    9.09
   3   1   0   49.53   11.37
   3   1   1   38.05    8.96
  -3   1  -1   33.89    8.47
   3   1   1   21.56    7.91
   3   1   2   95.20   13.95
  -3   1  -2   97.37   11.91
   3   1   2   88.34   14.68
   3   1   3  620.44   32.41
  -3   1  -3  645.34   28.86
   3   1   3  677.07   39.05
   3   1   3  666.00   35.28
  -3   1  -4    1.82    7.18
   3   1   4   10.06   10.88
  -3   1  -4    1.99    1.25
   3   1   4    0.77    4.55
  -3   1  -4    2.68    5.49
   3   1   4    1.32    4.05
  -3   1  -5   13.79    8.51
  -3   1  -5    4.81    1.81
   3   1   5    0.18    4.76
  -3   1  -5    5.48    6.18
   3   1   5   -1.01    3.30
  -3   1  -6 1240.70   40.86
   3   1   6 1200.78   47.84
  -3   1  -6 1201.12   28.52
   3   1   6 1232.90   52.89
  -3   1  -6 1162.75   59.96
  -3   1  -7  810.62   33.77
   3   1   7  846.51   41.07
  -3   1  -7  781.20   24.77
   3   1   7  814.20   44.28
  -3   1  -7  755.63   50.42
  -3   1  -8  246.25   19.90
   3   1   8  248.87   23.92
  -3   1  -8  236.65   14.48
  -3   1  -8  204.75   26.97
  -3   1  -9  197.44   16.65
   3   1   9  190.11   19.97
  -3   1  -9  204.89   14.24
  -3   1  -9  175.00   25.72
  -3   1 -10   43.75   10.12
   3   1  10   55.56   13.89
  -3   1 -10   41.15    7.42
  -3   1 -10   47.40   15.31
   3   1  11  422.57   33.32
  -3   1 -11  390.64   21.98
  -3   1 -11  368.24   40.88
   3   1  12 2352.99   73.60
  -3   1 -12 2400.92   60.03
  -3   1 -12 2223.49   99.45
   3   1  13   61.37   22.95
  -3   1 -13   34.87   21.88
  -3   1 -14  645.03   31.84
   3   1  14  694.12   41.40
   3   1  14  693.30   34.92
  -3   1 -14  656.15   57.25
  -3   1 -15   80.62   15.00
   3   1  15   81.25   19.18
   3   1  15   28.66   10.54
  -3   1 -15   28.35   28.94
  -3   1 -16  397.54   25.67
   3   1  16  348.03   31.63
   3   1  16  380.68   26.99
   3   1  16  385.77   34.20
  -3   1 -16  330.73   42.65
  -3   1 -17   98.63   16.01
   3   1  17   70.14   17.86
   3   1  17  126.99   21.85
   3   1  17   68.88   14.83
  -3   1 -17   87.05   34.24
  -3   1 -18 1050.42   42.65
   3   1  18 1113.35   54.06
   3   1  18 1042.17   46.30
   3   1  18 1114.42   59.74
  -3   1 -18 1042.02   76.71
  -3   1 -19   62.77   13.95
   3   1  19   33.11   13.91
   3   1  19   54.60   16.17
  -3   1 -19   18.44    5.71
  -3   1 -20  298.14   23.87
   3   1  20  320.24   35.89
   3   1  20  323.16   27.70
   3   1  20  271.03   28.07
  -3   1 -20  270.24   23.43
  -3   1 -21  782.93   38.29
   3   1  21  798.85   43.42
   3   1  21  831.12   55.47
  -3   1 -21  805.15   40.44
  -3   1 -22  304.87   24.71
   3   1  22  338.77   37.87
   3   1  22  334.70   29.73
  -3   1 -22  292.48   24.70
  -3   1 -23   74.46   12.83
   3   1  23   92.10   16.83
   3   1  23  104.46   22.37
  -3   1 -23   55.69   11.06
  -3   1 -24  388.24   27.96
   3   1  24  350.67   30.90
   3   1  24  398.67   40.66
  -3   1 -24  401.61   29.01
  -3   1 -25   19.50    8.48
   3   1  25   21.31   12.11
  -3   1 -25    8.55    5.98
  -3   1 -26  143.85   18.12
   3   1  26  189.02   25.29
   3   1  26  175.32   31.71
  -3   1 -26  146.01   18.71
  -3   1 -27  491.61   33.03
   3   1  27  494.69   39.31
   3   1  27  438.00   45.91
  -3   1 -27  456.79   31.88
  -3   1 -28  256.55   24.53
   3   1  28  242.10   28.26
   3   1  28  263.88   36.29
  -3   1 -28  305.52   26.75
  -3   1 -29   27.64    9.08
   3   1  29   19.24   10.25
   3   1  29   41.47   17.41
  -3   1 -29   16.71    7.30
  -3   1 -30   68.45   12.64
   3   1  30   76.06   16.09
   3   1  30   79.87   21.86
   3   1  31    7.03    7.06
   3   1  31    1.05    7.32
   3   1  32    1.36    5.79
   3   1  32   -2.63    6.21
   3   1  33   32.36   17.05
   3   1  33    8.82   13.17
   3   1  34  457.97   43.08
   3   1  34  418.83   50.89
   3   1  35   27.02   13.02
   3   1  35   22.06   16.71
   3   1  36   57.66   20.99
   3   1  37  192.89   36.65
   3   1  38  132.87   30.20
   3   1  39   10.20   11.27
   3   1  40  193.60   39.15
   3   1  41   23.43   15.50
   3   1  42   28.04   17.94
   3   1  43   73.24   24.98
  -3   1 -43   52.22   32.35
   3   1  44  219.00   43.97
  -3   1 -44  202.41   52.48
   3   1  45   51.46   22.50
   3   1  46   39.21   22.00
   3   1  47   37.77   19.67
  -3   2  48  102.69   31.13
  -3   2  47   22.53   12.84
  -3   2  46   20.78   15.85
  -3   2  45   95.58   29.28
  -3   2  44  202.77   40.84
  -3   2  43   19.65   13.75
  -3   2  42    1.95    7.21
  -3   2  41   98.72   27.26
  -3   2  40   25.07   15.39
  -3   2  39  119.60   29.27
  -3   2  38  203.05   37.15
  -3   2  37   34.75   17.86
  -3   2  36  144.81   30.94
  -3   2  36  120.24   21.96
  -3   2  35   54.54   14.89
  -3   2  35   51.29   18.75
   3   2 -34   14.89   10.51
  -3   2  34   18.90    9.95
  -3   2  34   20.05   12.36
   3   2 -33   -5.96    6.20
  -3   2  33   -0.81    5.12
   3   2 -32  174.29   24.74
  -3   2  32  167.61   23.28
  -3   2  32  156.89   29.12
  -3   2  32  146.06   21.10
  -3   2  31    6.34    9.11
   3   2 -31   32.44   13.48
  -3   2  31   18.33    9.55
  -3   2  31   14.31   10.45
   3   2 -30  216.82   27.88
  -3   2  30  195.34   31.29
  -3   2  30  201.46   25.62
  -3   2  30  203.61   24.95
   3   2 -29  262.58   30.41
  -3   2  29  246.26   27.86
  -3   2  29  259.59   36.66
  -3   2  29  237.18   27.16
  -3   2  28   63.95   14.84
   3   2 -28   87.83   18.38
  -3   2  28   80.06   17.77
  -3   2  28   63.84   18.16
  -3   2  27  226.85   11.70
   3   2 -27  296.35   31.11
  -3   2  27  306.27   29.34
  -3   2  27  287.45   36.91
  -3   2  27  262.09   28.44
  -3   2  26   87.75   15.94
  -3   2  26   94.90    8.20
   3   2 -26  104.11   19.43
  -3   2  26  106.06   18.57
  -3   2  26  116.20   24.26
  -3   2  25   91.79    9.28
   3   2 -25  110.28   18.36
  -3   2  25  104.08   20.65
  -3   2  25   92.99   15.89
  -3   2  25   78.56   15.94
   3   2 -24   21.51   11.95
  -3   2  24    1.71    1.92
  -3   2  24    7.04    8.25
  -3   2  24   11.69   11.69
  -3   2  24    0.54    4.01
   3   2 -23  391.62   33.88
  -3   2  23  412.22   39.83
  -3   2  23  341.26   28.55
  -3   2  23  319.28   30.72
   3   2 -22  497.22   37.43
  -3   2  22  492.73   33.19
  -3   2  22  515.83   43.18
  -3   2  22  543.45   39.28
   3   2 -21  102.09   17.54
  -3   2  21   77.14   16.68
  -3   2  21   80.92   13.09
  -3   2  21   85.02   16.20
   3   2 -20  103.20   18.26
  -3   2  20   88.58   13.95
  -3   2  20   90.05   17.90
  -3   2  20   91.82   17.30
   3   2 -19  559.89   37.21
  -3   2  19  572.35   33.43
  -3   2  19  588.07   43.30
  -3   2  19  557.88   39.21
   3   2 -18  330.17   29.51
  -3   2  18  275.59   29.59
  -3   2  18  244.93   21.91
  -3   2  18  239.78   26.53
   3   2 -17  317.24   28.11
  -3   2  17  351.18   31.62
  -3   2  17  341.62   24.56
  -3   2  17  308.57   29.61
   3   2 -16  226.27   23.66
  -3   2  16  195.62   23.56
  -3   2  16  192.27   18.43
  -3   2  16  176.02   22.09
   3   2 -15  432.00   30.63
  -3   2  15  357.18   23.89
  -3   2  15  387.42   31.56
  -3   2  15  377.62   31.29
   3   2 -14  296.73   25.70
  -3   2  14  278.40   26.37
  -3   2  14  269.86   26.33
  -3   2  13   88.09   14.21
  -3   2  13  102.28   17.10
   3   2 -12  715.69   37.71
  -3   2  12  696.76   39.08
  -3   2  12  719.65   42.50
  -3   2  11  311.04   26.37
   3   2 -11  407.29   28.97
   3   2 -10  345.69   25.89
  -3   2  10  297.93   25.25
   3   2  -9  126.64   16.75
  -3   2   9   96.23   14.16
  -3   2   9   88.73   11.28
  -3   2   8   16.88    7.09
   3   2  -8   13.25    5.68
  -3   2   8   15.04    5.36
   3   2  -7  919.13   38.93
  -3   2   7  990.45   45.12
   3   2  -7 1018.31   43.39
  -3   2   7  954.27   39.00
   3   2  -6  171.01   18.88
  -3   2   6   11.52    6.62
   3   2  -5  476.55   26.68
   3   2  -5  458.29   26.09
  -3   2   5  498.30   31.83
   3   2  -4   18.55    8.33
  -3   2   4   17.53    6.33
   3   2  -3  444.77   24.86
   3   2  -3  423.33   26.50
  -3   2   3  428.09   28.91
   3   2  -2   60.15   11.15
   3   2  -2   55.96   11.89
   3   2  -1  225.22   17.55
   3   2  -1  167.74   18.66
  -3   2   1  188.38   19.17
   3   2   0  503.84   24.70
   3   2   0  518.85   30.68
  -3   2   0  489.79   30.79
   3   2   1   21.42    7.93
  -3   2  -1    7.68    9.69
   3   2   1   23.92   10.82
   3   2   2   67.67    8.58
   3   2   2   69.21   12.86
  -3   2  -2   60.49   11.08
   3   2   3   36.71   10.09
   3   2   3   20.95    5.33
   3   2   3   28.96   10.25
  -3   2  -3   27.86    8.65
   3   2   3   22.11    5.55
  -3   2  -3   11.12    7.32
   3   2   4  123.44   10.52
   3   2   4  127.42   16.40
  -3   2  -4  125.82   14.94
   3   2   4  138.43   17.10
   3   2   4  115.95   12.68
  -3   2  -4  132.66   22.76
   3   2   4  132.80   17.79
   3   2   5   24.23    5.01
   3   2   5   40.93   10.43
  -3   2  -5   32.53    8.17
   3   2   5   32.12    8.68
  -3   2  -5   26.55   10.59
   3   2   5   17.51    5.72
   3   2   6  248.74   13.80
   3   2   6  237.16   23.60
  -3   2  -6  220.57   20.46
   3   2   6  239.17   23.20
   3   2   6  259.69   20.79
  -3   2  -6  227.42   29.53
   3   2   6  239.55   24.36
   3   2   7  293.51   26.43
   3   2   7  240.96   12.94
   3   2   7  273.15   25.83
  -3   2  -7  251.24   22.33
  -3   2  -7  279.37   33.45
   3   2   7  212.89   23.68
   3   2   8   28.11   11.79
   3   2   8   54.10   13.26
  -3   2  -8   28.05    9.73
   3   2   8   32.37   10.45
  -3   2  -8   18.53    6.95
   3   2   9  130.80   23.27
   3   2   9  181.77   23.72
  -3   2  -9  149.13   18.59
   3   2  10 1001.16   50.23
  -3   2 -10 1125.53   45.50
   3   2  10 1073.60   51.94
  -3   2 -10 1074.04   70.61
   3   2  11  858.20   47.21
  -3   2 -11  816.41   39.42
   3   2  11  834.71   46.59
  -3   2 -11  780.13   61.00
   3   2  12   25.91   11.61
  -3   2 -12   53.27   13.19
   3   2  12   44.43   15.09
   3   2  13   -1.68    6.19
  -3   2 -13   11.39    6.16
   3   2  13   12.59    6.94
  -3   2 -13   12.99   11.81
   3   2  14   44.21   12.83
  -3   2 -14   41.04    9.76
   3   2  14   40.57   12.99
  -3   2 -14   40.03   15.92
   3   2  15   93.20   18.41
  -3   2 -15   84.77   13.97
   3   2  15   79.96   16.99
  -3   2 -15   55.75   23.41
   3   2  16  151.08   23.12
  -3   2 -16  180.38   19.86
   3   2  16  216.39   25.65
  -3   2 -16  190.05   35.00
   3   2  17  637.84   43.91
  -3   2 -17  610.03   35.57
   3   2  17  640.12   43.49
  -3   2 -17  669.19   63.37
   3   2  18  138.93   23.68
  -3   2 -18  149.22   19.48
  -3   2 -19  605.41   35.67
   3   2  19  633.44   44.42
   3   2  19  663.37   45.22
  -3   2 -19  674.31   65.70
  -3   2 -20   74.35   15.31
  -3   2 -20   50.88   14.11
   3   2  20   60.88   18.75
   3   2  20   79.61   15.95
   3   2  20  110.37   21.64
  -3   2 -21  268.03   24.66
   3   2  21  223.89   27.09
  -3   2 -21  285.35   29.15
   3   2  21  284.39   27.70
   3   2  21  280.05   31.21
  -3   2 -21  237.41   41.72
  -3   2 -22   21.00   10.97
  -3   2 -22   -2.40    4.32
   3   2  22    7.75   11.80
   3   2  22   12.09    7.39
  -3   2 -23  551.76   35.50
   3   2  23  611.49   41.95
   3   2  23  571.61   46.18
   3   2  23  578.43   43.89
  -3   2 -23  549.06   39.89
  -3   2 -24   49.42   12.71
   3   2  24   39.22   11.91
   3   2  24   62.86   17.69
  -3   2 -24   49.42   14.27
   3   2  24   40.60   14.35
  -3   2 -25   84.19   13.73
   3   2  25  102.27   18.63
   3   2  25   98.74   19.92
  -3   2 -25  100.75   18.13
   3   2  25  107.46   19.87
  -3   2 -26   82.36   14.12
   3   2  26  100.31   21.24
   3   2  26   96.03   18.23
  -3   2 -26   96.18   17.39
   3   2  26   91.96   18.60
  -3   2 -27   49.65   11.63
   3   2  27   41.59   11.66
   3   2  27   60.90   17.09
  -3   2 -27   56.82   13.06
   3   2  27   51.91   14.48
  -3   2 -28    6.09    5.71
   3   2  28    8.37    7.67
   3   2  28   17.02   11.67
  -3   2 -28    2.35    3.65
   3   2  28    2.60    4.69
  -3   2 -29  268.54   25.79
  -3   2 -29  227.98   27.06
   3   2  29  250.08   29.71
   3   2  29  260.94   35.70
  -3   2 -30   94.90   17.59
   3   2  30  112.19   20.75
   3   2  30  104.62   23.17
  -3   2 -31    7.30    7.57
   3   2  31   -0.32    7.36
   3   2  31   -5.63    6.58
   3   2  32  191.56   27.04
   3   2  32  151.03   28.79
   3   2  33   87.02   19.29
   3   2  33  113.25   25.80
   3   2  34   65.47   17.75
   3   2  34   75.45   22.05
   3   2  35  150.26   25.62
   3   2  35  115.86   26.91
   3   2  36  186.16   34.58
   3   2  36  150.98   25.50
   3   2  37   20.99   12.94
   3   2  37   12.23   11.71
   3   2  38  285.19   37.01
   3   2  38  203.91   38.17
  -3   2 -38  288.45   61.45
   3   2  39   55.75   17.72
   3   2  39   74.59   23.16
  -3   2 -39  112.71   40.61
   3   2  40  107.03   23.72
   3   2  40   71.43   23.48
  -3   2 -40  147.33   45.87
   3   2  41   11.66   10.66
   3   2  41   12.94   14.12
   3   2  42  173.08   36.84
  -3   2 -42  135.95   43.30
   3   2  43    6.36   14.22
  -3   2 -43  -10.62   10.66
  -3   3  45    8.64    7.74
  -3   3  44    9.48   11.36
  -3   3  43  149.01   32.87
  -3   3  42   13.78   13.15
  -3   3  42   14.53    9.58
  -3   3  41   43.08   18.91
  -3   3  41   26.77   11.62
   3   3 -40  184.70   30.62
  -3   3  40  208.31   30.75
  -3   3  40  190.54   36.65
   3   3 -39  112.57   24.37
  -3   3  39  132.20   25.13
  -3   3  39  130.25   29.68
   3   3 -38   14.90   10.59
  -3   3  38   11.95    8.37
  -3   3  38   21.60   13.88
   3   3 -37   19.37    6.02
  -3   3  37   29.14   11.31
  -3   3  37   29.11   14.08
   3   3 -36   27.38   13.24
  -3   3  36   33.42   12.22
  -3   3  36   23.89   12.41
   3   3 -35   19.86   10.38
  -3   3  35   13.40    9.40
  -3   3  35   13.32    7.90
   3   3 -34  109.05   24.42
  -3   3  34  117.90   22.52
  -3   3  34   95.12   24.75
   3   3 -33  435.05   43.65
  -3   3  33  432.33   39.79
  -3   3  33  486.31   51.70
  -3   3  33  425.94   42.10
  -3   3  32   74.22   17.29
  -3   3  32  103.81   20.31
  -3   3  32  111.53   25.12
   3   3 -32   75.56   18.94
  -3   3  31   89.04   18.67
  -3   3  31   64.07   15.83
  -3   3  31   83.38   21.49
   3   3 -31   86.02   20.06
  -3   3  30   81.35   19.43
   3   3 -30   68.72   18.15
  -3   3  30   79.43   20.70
  -3   3  30   91.75   18.20
   3   3 -29  317.81   35.07
  -3   3  29  358.64   41.42
  -3   3  29  311.76   31.63
  -3   3  29  331.81   37.02
  -3   3  28   15.64   15.49
   3   3 -28   58.62   20.04
  -3   3  28   34.23   16.62
  -3   3  28   37.23   16.82
   3   3 -27 1403.40   71.83
  -3   3  27 1258.90   61.23
  -3   3  27 1525.82   81.67
  -3   3  27 1391.95   74.54
  -3   3  26   -0.37    4.01
  -3   3  26    8.58   10.49
   3   3 -25   67.06   15.29
  -3   3  25   54.26   12.93
  -3   3  25   73.06   17.51
  -3   3  25   56.49   16.26
   3   3 -24    8.67   14.22
  -3   3  24    5.91    6.87
  -3   3  24   18.31   12.56
  -3   3  24   13.30   10.36
   3   3 -23  885.12   54.35
  -3   3  23  854.54   46.95
  -3   3  23  941.20   59.12
  -3   3  23  832.43   56.67
  -3   3  22   45.58   11.91
  -3   3  22   40.76   13.70
  -3   3  22   50.12   15.49
   3   3 -21  393.55   35.68
  -3   3  21  355.05   29.31
  -3   3  21  364.44   35.22
  -3   3  21  355.15   36.65
   3   3 -20   92.10   18.35
  -3   3  20   68.98   13.05
  -3   3  20   60.05   13.81
  -3   3  20   79.28   18.59
   3   3 -19  126.73   20.40
  -3   3  19  149.26   21.75
  -3   3  19  118.78   22.00
  -3   3  18   45.26   11.70
  -3   3  18   52.67   16.44
   3   3 -17 1689.69   70.10
  -3   3  17 1767.60   70.00
  -3   3  17 1757.67   78.17
  -3   3  16   44.45   11.53
  -3   3  16   37.79   14.64
   3   3 -15   15.64    9.34
  -3   3  15    0.71    3.86
  -3   3  15    5.42    5.25
   3   3 -14    0.62    2.64
  -3   3  14   -5.39    6.12
  -3   3  14    6.87    6.97
   3   3 -13   31.56   12.50
   3   3 -13   17.48    5.11
  -3   3  13   17.58    7.83
  -3   3  13   14.24    6.91
   3   3 -12  280.46   27.05
   3   3 -12  229.28   19.48
  -3   3  12  259.81   29.17
   3   3 -11  267.05   26.86
   3   3 -11  257.67   20.94
  -3   3  11  312.31   31.34
  -3   3  11  268.14   18.20
   3   3 -10   10.43    7.52
  -3   3  10    3.37    4.27
  -3   3  10   22.65   10.28
   3   3  -9   81.07   14.87
   3   3  -9   86.16   13.07
  -3   3   9  108.02   18.80
   3   3  -8   18.51    9.16
  -3   3   8   13.10   12.36
   3   3  -7  225.82   21.51
  -3   3   7  303.72   29.88
   3   3  -7  255.71   25.10
   3   3  -7  247.61   22.60
  -3   3   6    1.49    9.41
   3   3  -6   11.29    9.31
   3   3  -6    7.08    5.18
  -3   3   5   81.97   17.93
   3   3  -5  107.29   16.94
   3   3  -4  429.41   30.12
   3   3  -4  401.65   30.43
  -3   3   4  451.21   35.45
   3   3  -3  136.72   20.10
  -3   3   3  111.45   22.71
  -3   3   2   41.63   15.02
   3   3  -2  104.35   19.50
   3   3  -1 1212.92   45.71
   3   3  -1 1178.40   52.10
  -3   3   1 1261.79   57.28
   3   3   0   82.10   15.16
   3   3   0   96.63   19.47
   3   3   1   15.95    7.30
   3   3   1   30.62   10.78
  -3   3  -1   16.25    9.18
   3   3   2   31.96    8.16
  -3   3  -2   30.47   12.65
   3   3   2   34.91   11.03
   3   3   3  122.08   13.55
   3   3   3  130.22   18.73
  -3   3  -3  116.59   18.96
   3   3   3  119.70   10.74
  -3   3  -3  131.77   25.02
   3   3   4  170.25   17.65
  -3   3  -4  130.17   22.96
   3   3   4  212.83   28.09
   3   3   4   72.87    7.83
  -3   3  -4   79.38   21.64
   3   3   5  987.58   36.44
   3   3   5 1059.95   54.73
  -3   3  -5 1028.14   50.49
  -3   3  -5 1003.78   64.71
   3   3   6  419.63   23.40
  -3   3  -6  450.71   35.03
  -3   3  -6  445.37   46.33
   3   3   7  247.19   17.19
  -3   3  -7  327.14   28.92
   3   3   7  308.74   31.17
  -3   3  -7  255.76   35.68
   3   3   7  273.73   28.03
   3   3   8  171.29   14.74
  -3   3  -8  176.98   25.38
   3   3   8  220.04   28.81
   3   3   8  140.53   20.39
  -3   3  -8  130.47   26.39
   3   3   9  803.79   28.51
   3   3   9  844.87   50.44
  -3   3  -9  868.08   46.92
  -3   3  -9  890.48   65.17
   3   3   9  782.46   46.36
   3   3  10   96.52   24.13
   3   3  10   37.73    7.80
   3   3  10  189.38   29.64
  -3   3 -10  203.37   26.51
  -3   3 -10   50.35   18.77
   3   3  10   45.16   12.33
   3   3  11 1109.13   56.98
   3   3  11 1000.50   28.54
   3   3  11 1052.51   58.12
  -3   3 -11 1033.66   50.79
  -3   3 -11 1132.77   75.94
   3   3  11 1099.12   55.86
   3   3  12  228.49   12.54
   3   3  12  245.36   28.55
   3   3  12  283.58   32.16
  -3   3 -12  296.62   28.78
  -3   3 -12  195.13   34.58
   3   3  13   22.63   11.23
   3   3  13    3.39    1.72
   3   3  13   11.57    9.57
  -3   3 -13   18.07    8.47
  -3   3 -13   10.70   17.51
   3   3  14   13.99   10.48
  -3   3 -14   43.66   12.58
  -3   3 -14   23.32   23.68
   3   3  15  582.41   42.83
   3   3  15  566.29   44.52
  -3   3 -15  557.64   37.71
  -3   3 -15  532.43   57.31
   3   3  16  104.28   22.81
   3   3  16  102.47   23.09
  -3   3 -16  123.07   20.22
  -3   3 -16  155.66   41.00
   3   3  17  680.16   47.66
   3   3  17  646.68   49.19
  -3   3 -17  683.05   41.45
  -3   3 -17  712.57   68.81
   3   3  18  150.69   24.10
   3   3  18  170.60   26.26
  -3   3 -18  154.45   21.00
  -3   3 -18  149.67   43.45
   3   3  19   37.21   12.50
  -3   3 -19   50.38   12.41
   3   3  19   54.21   15.69
  -3   3 -19   55.69   24.15
   3   3  20    7.07   13.27
  -3   3 -20    5.04    6.43
  -3   3 -20   19.12   11.01
   3   3  20   28.68   18.57
  -3   3 -20   19.22   32.22
   3   3  21  604.66   47.39
  -3   3 -21  582.67   45.24
   3   3  21  614.48   49.51
  -3   3 -21  668.47   42.23
  -3   3 -21  666.25   71.10
  -3   3 -22   53.01   15.13
   3   3  22   69.56   17.82
  -3   3 -22   69.29   15.60
   3   3  22   73.82   18.82
  -3   3 -22  112.19   38.32
   3   3  23    8.45    7.03
  -3   3 -23    6.06    8.56
   3   3  23   19.42   11.09
  -3   3 -23    9.62    8.83
  -3   3 -23   37.29   27.44
  -3   3 -24   73.05   16.48
   3   3  24   56.51   16.76
   3   3  24   77.50   18.85
  -3   3 -24   91.67   17.54
   3   3  25  292.78   35.29
  -3   3 -25  344.52   31.58
   3   3  25  334.17   36.35
  -3   3 -25  380.83   38.41
   3   3  25  347.82   36.55
   3   3  25  348.98   35.32
  -3   3 -25  395.32   60.09
  -3   3 -26   38.21   13.82
  -3   3 -26   14.40    6.78
   3   3  26   12.75   12.69
   3   3  26   50.21   16.60
   3   3  26   45.80   14.77
  -3   3 -27  775.42   47.62
  -3   3 -27  720.41   52.15
   3   3  27  744.39   55.70
   3   3  27  828.58   55.58
   3   3  27  737.98   55.04
  -3   3 -27  781.48   86.12
  -3   3 -28  197.91   24.76
  -3   3 -28  168.69   25.91
   3   3  28  155.60   26.93
   3   3  28  165.51   25.37
   3   3  28  182.19   28.92
  -3   3 -28  209.29   52.86
   3   3  29   13.05    7.84
  -3   3 -29   40.75   13.26
   3   3  29   32.86   11.76
   3   3  29   27.19   11.94
  -3   3 -29   32.55   26.79
  -3   3 -30   11.08    6.64
   3   3  30   17.52    9.84
   3   3  30   14.29    8.90
   3   3  30   33.93   15.08
   3   3  31  211.45   30.99
  -3   3 -31  215.73   29.07
   3   3  31  256.41   34.21
   3   3  31  291.58   38.12
  -3   3 -31  258.29   58.49
  -3   3 -32  281.11   33.40
   3   3  32  294.91   35.45
   3   3  32  304.09   39.68
   3   3  32  352.36   39.10
  -3   3 -32  345.51   63.71
  -3   3 -33  264.23   31.72
   3   3  33  279.89   34.76
   3   3  33  250.80   36.60
  -3   3 -33  272.40   59.06
   3   3  34  152.16   26.20
   3   3  34  121.75   26.56
  -3   3 -34  184.57   50.54
   3   3  35  103.44   22.50
   3   3  35   92.06   23.50
  -3   3 -35  103.16   40.11
   3   3  36   -7.00    6.91
  -3   3 -36    7.80   12.22
   3   3  37   56.42   17.57
  -3   3 -37   59.06   28.02
   3   3  38  123.85   25.23
  -3   3 -38  133.58   45.87
   3   3  39    4.05    6.62
  -3   3 -39   29.54   16.63
   3   3  40   45.54   17.52
  -3   3 -40    9.53   20.85
   3   3  41  146.92   28.26
  -3   3 -41  118.82   42.07
   3   4 -42  143.44   28.26
  -3   4  42  128.12   25.47
   3   4 -41   -5.17    8.43
  -3   4  41    8.07    9.85
   3   4 -40  176.73   31.62
  -3   4  40  165.02   27.76
   3   4 -39   15.43   11.60
  -3   4  39    9.31    8.76
   3   4 -38  107.31   24.01
  -3   4  38  100.80   21.19
  -3   4  38   94.79   24.81
   3   4 -37   15.58   11.01
  -3   4  37   -4.42    4.16
  -3   4  37    6.49    8.49
   3   4 -36   53.06   16.79
  -3   4  36   56.50   15.58
  -3   4  36   48.83   17.24
  -3   4  35    7.88    9.82
  -3   4  35   -4.21    6.32
   3   4 -34  371.90   42.95
  -3   4  34  287.19   39.40
  -3   4  34  333.85   36.98
  -3   4  34  360.27   43.23
  -3   4  33   -0.22    7.39
  -3   4  33    9.75   10.87
  -3   4  33   -1.40    4.16
   3   4 -33    9.11   11.42
  -3   4  32  159.87   28.53
  -3   4  32  123.11   21.08
  -3   4  32  145.27   27.92
   3   4 -32  135.22   25.45
  -3   4  31    7.47    9.61
  -3   4  31    5.33    9.14
  -3   4  31    2.87    6.99
   3   4 -31    4.55    9.79
  -3   4  30   39.38   14.69
  -3   4  30   51.72   15.86
  -3   4  30   55.64   14.43
   3   4 -30   52.43   16.41
  -3   4  29   24.95   12.19
   3   4 -29   23.76   13.16
  -3   4  29   14.19   11.40
  -3   4  29   25.53   12.47
   3   4 -28  444.57   44.17
  -3   4  28  528.69   42.41
  -3   4  28  478.26   45.95
  -3   4  28  492.22   49.12
  -3   4  27    1.57    7.25
  -3   4  27   12.34   12.77
  -3   4  27    2.57   16.41
   3   4 -27    9.85   11.26
  -3   4  26  145.35   26.74
   3   4 -26  106.27   21.78
  -3   4  26  116.33   22.02
  -3   4  26  144.96   22.16
   3   4 -25   28.70   10.78
  -3   4  25   20.93    9.15
  -3   4  25   22.14    8.66
  -3   4  25   29.04   14.65
   3   4 -24    5.90    9.79
  -3   4  24    2.61    4.21
  -3   4  24   17.19   13.93
   3   4 -23    0.15    4.89
  -3   4  23    7.98    8.32
  -3   4  23   16.48   13.29
   3   4 -22  301.99   34.50
  -3   4  22  342.24   34.26
  -3   4  22  320.10   39.28
   3   4 -21   46.21   17.69
  -3   4  21   20.49    8.21
  -3   4  21   23.06   14.25
   3   4 -20  315.60   34.91
  -3   4  20  296.27   30.37
  -3   4  20  289.76   36.38
   3   4 -19   65.88   10.44
   3   4 -19  101.12   22.23
  -3   4  19   78.09   15.09
  -3   4  19   55.86   18.75
   3   4 -18  424.73   27.40
   3   4 -18  488.94   42.02
  -3   4  18  455.85   35.88
  -3   4  18  433.73   44.07
   3   4 -17   21.89    7.74
   3   4 -17   60.59   21.82
  -3   4  17   27.96   10.69
  -3   4  17   34.18   22.85
   3   4 -16  696.60   36.89
   3   4 -16  677.19   48.66
  -3   4  16  750.03   43.89
  -3   4  16  756.85   57.01
   3   4 -15    6.60    7.08
  -3   4  15    6.04    4.54
  -3   4  15    4.97   17.38
   3   4 -14   67.46   16.06
   3   4 -14   55.22   11.53
  -3   4  14   65.56   17.54
  -3   4  14   61.26   12.41
   3   4 -13    8.08    7.14
  -3   4  13   22.55   16.41
  -3   4  13    7.71    3.54
   3   4 -12  886.77   52.70
   3   4 -12  756.90   41.67
  -3   4  12  906.63   60.50
   3   4 -11  209.28   23.62
  -3   4  11  267.94   33.75
   3   4 -10  981.40   54.13
   3   4 -10  907.63   47.22
  -3   4  10 1050.61   64.32
   3   4  -9   56.56   15.92
  -3   4   9   68.76   20.72
   3   4  -8    7.03    8.13
  -3   4   8    1.56    6.58
   3   4  -7  231.81   26.29
  -3   4   7  270.34   32.04
   3   4  -6  861.43   48.58
   3   4  -6  969.45   51.20
   3   4  -6  863.88   41.83
  -3   4   6  908.02   58.61
   3   4  -5  381.66   33.77
   3   4  -5  470.47   36.69
   3   4  -5  396.40   26.72
  -3   4   5  456.57   42.70
   3   4  -4   46.60   14.44
  -3   4   4   48.00   16.61
   3   4  -3   40.63   11.92
   3   4  -3   11.98    9.38
  -3   4   3   12.92   10.85
   3   4  -2  141.53   19.44
  -3   4   2  142.07   24.72
   3   4  -2  135.15   21.41
  -3   4   2  144.40   23.87
   3   4  -1  223.81   26.02
   3   4  -1  156.43   25.95
  -3   4   1  212.25   31.26
   3   4   0 1380.76   55.67
   3   4   0 1498.50   67.99
  -3   4   0 1558.87   71.88
  -3   4  -1  111.44   24.02
   3   4   1   95.49   18.25
   3   4   1  150.18   24.37
  -3   4  -2   24.58   10.96
   3   4   2   25.64    8.94
   3   4   2   17.45    9.76
   3   4   3   66.65   14.10
   3   4   3   80.38   19.65
   3   4   4  357.60   26.46
   3   4   4  385.29   36.96
  -3   4  -4  367.40   35.26
  -3   4  -4  326.99   39.01
   3   4   5  194.79   22.72
   3   4   5  220.76   34.07
  -3   4  -5   84.99   26.61
   3   4   6 1800.19   56.69
   3   4   6 1765.73   78.31
  -3   4  -6 1845.08   76.60
  -3   4  -6 1922.57   96.39
   3   4   7   99.52   15.67
   3   4   7  193.51   30.99
  -3   4  -7  208.73   32.68
  -3   4  -7   50.52   17.83
   3   4   8  209.16   18.59
   3   4   8  207.61   28.50
  -3   4  -8  222.21   27.49
  -3   4  -8  170.60   30.32
   3   4   9  251.25   20.13
  -3   4  -9  222.56   27.64
   3   4   9  286.82   33.96
   3   4   9  224.65   26.47
  -3   4  -9  253.13   38.02
   3   4  10  261.91   19.81
  -3   4 -10  261.99   29.12
   3   4  10  296.25   34.41
  -3   4 -10  298.79   40.89
   3   4  10  219.14   25.37
   3   4  11   29.81    6.85
   3   4  11   35.69   14.78
  -3   4 -11   30.44   13.56
   3   4  11   24.51    8.88
  -3   4 -11   11.53   14.38
   3   4  12    4.51    3.32
   3   4  12   26.49   12.01
  -3   4 -12   23.71   11.96
  -3   4 -12   -2.20    9.71
   3   4  12    1.67    4.27
   3   4  13   80.40   10.11
  -3   4 -13   87.76   17.59
   3   4  13   79.89   18.84
   3   4  13   75.97   15.45
  -3   4 -13   73.13   23.17
   3   4  14   59.18   17.16
   3   4  14   49.65    7.34
   3   4  14   54.84   16.78
  -3   4 -14   68.19   16.12
   3   4  14   47.05   10.56
  -3   4 -14   71.21   23.49
   3   4  15  121.51   26.93
   3   4  15   13.81    5.02
  -3   4 -15   65.79   22.38
   3   4  15  124.80   28.96
  -3   4 -15   34.67   41.86
   3   4  16 1110.24   65.23
   3   4  16 1057.25   29.61
  -3   4 -16 1100.59   59.04
   3   4  16 1060.12   67.67
  -3   4 -16 1139.45   88.96
   3   4  17  154.23   26.79
   3   4  17   91.72    7.62
   3   4  17  135.58   28.61
  -3   4 -17  160.13   27.01
  -3   4 -17  128.63   41.02
   3   4  18  154.70    8.52
   3   4  18  167.39   26.30
  -3   4 -18  205.77   26.11
   3   4  18  182.32   28.85
  -3   4 -18  175.48   38.48
   3   4  19   76.31   18.49
  -3   4 -19   83.28   17.19
   3   4  19  117.69   23.33
  -3   4 -19  105.43   32.91
   3   4  20   92.73   19.68
  -3   4 -20   88.43   19.36
  -3   4 -20  104.05   19.64
   3   4  20   79.57   20.16
  -3   4 -20   70.86   23.71
  -3   4 -21   11.10    9.00
   3   4  21   28.94   16.19
   3   4  21   25.49   16.14
  -3   4 -21   32.57   13.63
  -3   4 -21   39.40   28.85
  -3   4 -22  374.09   40.02
   3   4  22  359.15   38.29
   3   4  22  389.09   44.03
  -3   4 -22  403.11   37.00
  -3   4 -22  431.89   61.71
  -3   4 -23   30.29   13.80
   3   4  23   -0.76    9.87
   3   4  23   25.93   16.61
  -3   4 -23   20.91   12.44
   3   4  24  328.94   37.32
  -3   4 -24  344.75   39.29
  -3   4 -24  356.19   35.57
   3   4  24  318.62   40.73
  -3   4 -24  394.57   59.40
  -3   4 -25   10.22   10.05
   3   4  25   14.36   12.47
   3   4  25   -2.81    9.66
  -3   4 -25    4.57    7.13
  -3   4 -26  302.35   37.46
   3   4  26  283.95   36.26
   3   4  26  271.33   37.15
  -3   4 -26  320.43   33.58
  -3   4 -26  305.66   55.69
  -3   4 -27   11.44   10.88
   3   4  27   -5.63    5.77
  -3   4 -27    3.42    4.99
   3   4  27   21.42   13.10
  -3   4 -27  -11.88    9.80
  -3   4 -28    3.10    5.86
   3   4  28    2.45    6.33
   3   4  28    4.38    8.27
   3   4  29   16.44   10.31
  -3   4 -29    6.47    4.05
   3   4  29   13.83    9.89
   3   4  29    1.47    6.74
  -3   4 -29   13.79   15.16
   3   4  30   60.23   17.28
   3   4  30   96.14   22.45
  -3   4 -30   84.67   19.90
   3   4  30   61.89   17.12
  -3   4 -30   94.94   30.66
   3   4  31   13.15   10.48
   3   4  31   13.60   11.07
  -3   4 -31   17.64   11.93
   3   4  31   32.27   18.26
  -3   4 -31   50.18   30.34
   3   4  32  346.11   40.76
  -3   4 -32  382.23   42.79
   3   4  32  417.55   43.74
  -3   4 -32  374.67   66.93
  -3   4 -33   30.17   12.10
   3   4  33   41.89   16.49
  -3   4 -33   44.69   26.18
  -3   4 -34   42.22   13.75
   3   4  34   39.09   14.93
  -3   4 -34   44.91   25.20
   3   4  35    8.90    8.22
  -3   4 -35   35.39   24.27
   3   4  36   23.22   12.43
  -3   4 -36    0.79   17.68
   3   4  37   -5.13    5.01
  -3   4 -37   -1.19   17.77
   3   4  38  236.25   35.11
  -3   4 -38  242.86   58.64
   3   4  39    6.42    9.65
  -3   4 -39   16.13   13.52
   3   4  40   11.10    9.01
   3   5 -43   82.35   23.80
   3   5 -42    9.09    6.38
   3   5 -41   77.99   22.73
  -3   5  40   42.88   16.54
   3   5 -40   40.05   15.16
  -3   5  39  257.72   36.71
   3   5 -39  223.92   37.36
  -3   5  38   69.54   21.03
   3   5 -38   72.77   23.00
  -3   5  37  239.16   33.82
   3   5 -37  256.87   39.77
  -3   5  36    1.70    4.83
   3   5 -36   -8.86    6.69
  -3   5  35   -0.05    8.81
  -3   5  35    1.78    3.20
   3   5 -35   10.89   10.88
  -3   5  34   22.13   12.63
   3   5 -34    0.25   10.25
  -3   5  34   33.96   13.85
   3   5 -33  333.65   44.20
  -3   5  33  343.94   38.60
  -3   5  33  285.35   42.12
  -3   5  32   13.61    9.04
  -3   5  32   15.68   11.64
   3   5 -32   19.19   14.44
  -3   5  31  183.11   33.06
   3   5 -31  196.78   33.46
  -3   5  31  251.29   32.37
   3   5 -30  290.65   40.23
  -3   5  30  289.45   34.62
  -3   5  30  272.84   35.07
  -3   5  30  322.02   44.08
  -3   5  29  150.18   30.48
  -3   5  29  136.54   24.81
  -3   5  29  147.07   25.74
   3   5 -29  163.02   31.50
  -3   5  28    5.44   11.35
  -3   5  28    6.13    7.85
  -3   5  28   -0.62    3.71
   3   5 -28    5.18    9.75
  -3   5  27   60.99   20.67
  -3   5  27   72.73   17.58
   3   5 -27   57.42   18.25
  -3   5  26   14.66   11.25
   3   5 -26    2.39    4.72
  -3   5  26   -0.41    4.18
   3   5 -25  148.30   28.48
  -3   5  25  148.63   23.65
  -3   5  25  150.64   30.06
   3   5 -24   22.48   15.20
  -3   5  24   29.29   11.31
  -3   5  24   37.35   16.46
   3   5 -23  261.25   35.31
  -3   5  23  267.04   30.69
  -3   5  23  233.88   36.41
   3   5 -22   90.98   21.54
  -3   5  22   92.43   18.57
  -3   5  22   88.09   22.82
   3   5 -21  110.95   15.15
   3   5 -21   81.46   19.48
  -3   5  21  134.30   21.40
  -3   5  21  123.19   27.42
   3   5 -20   37.11    9.37
   3   5 -20   50.63   17.03
  -3   5  20   56.87   13.83
  -3   5  20   58.02   18.04
   3   5 -19    0.17    2.98
   3   5 -19   -5.89    4.50
  -3   5  19   -1.84    5.03
  -3   5  19    8.97   11.75
   3   5 -18   23.40    9.12
   3   5 -18    9.02    4.72
  -3   5  18   41.85   11.75
  -3   5  18   26.30   15.45
   3   5 -17  128.80   18.91
   3   5 -17  108.85   22.69
  -3   5  17  111.91   17.12
  -3   5  17  126.79   26.80
   3   5 -16   70.13   17.62
   3   5 -16   57.19   13.70
  -3   5  16   61.41   13.38
  -3   5  16   69.52   18.98
   3   5 -15   33.12   14.75
   3   5 -15    7.39    6.66
  -3   5  15    5.07    3.17
  -3   5  15   23.08   12.57
  -3   5  15    1.81    4.20
   3   5 -14  103.43   23.67
   3   5 -14   58.74   14.36
  -3   5  14   71.31   19.86
  -3   5  14   57.73   12.24
   3   5 -13  325.37   35.65
   3   5 -13  244.44   27.14
  -3   5  13  276.12   36.73
   3   5 -12   64.50   16.45
  -3   5  12   49.95   18.99
   3   5 -11  493.27   43.91
   3   5 -11  510.09   40.40
  -3   5  11  554.33   51.21
   3   5 -10   29.91   14.35
  -3   5  10   24.17   16.68
   3   5  -9   22.72   12.04
   3   5  -9   12.68    9.81
  -3   5   9    0.44    8.07
   3   5  -8  171.26   25.76
   3   5  -8   80.67   18.27
  -3   5   8  129.14   26.47
   3   5  -7  489.10   41.65
  -3   5   7  511.47   48.73
   3   5  -7  493.46   40.81
   3   5  -6   30.24   15.38
  -3   5   6   39.72   19.51
   3   5  -5  446.85   38.87
   3   5  -5  418.94   28.88
   3   5  -5  477.40   41.52
  -3   5   5  560.44   50.60
   3   5  -4  443.84   37.92
  -3   5   4  414.68   44.56
   3   5  -4  349.91   36.69
   3   5  -3  236.24   27.95
   3   5  -3  171.36   25.58
  -3   5   3  207.58   32.62
   3   5  -2  283.28   31.18
  -3   5   2  221.26   33.43
   3   5  -2  262.63   31.81
   3   5  -1  952.27   52.77
  -3   5   1  925.51   63.08
   3   5  -1  908.65   58.82
   3   5   0  259.18   28.18
  -3   5   0  197.27   32.71
   3   5   0  164.77   27.60
   3   5   1  712.61   44.44
   3   5   1  675.63   24.25
   3   5   1  624.97   49.22
  -3   5  -1  740.69   56.62
   3   5   2  169.96   22.90
   3   5   2  178.31   28.42
  -3   5  -2  188.13   31.19
   3   5   3  214.95   24.80
  -3   5  -3  220.43   32.10
   3   5   3  216.23   31.57
   3   5   4  633.47   43.66
  -3   5  -4  585.87   53.81
   3   5   4  679.58   57.06
   3   5   5 3191.13   88.49
   3   5   5 3111.39  113.61
  -3   5  -5 3283.01  115.53
  -3   5  -5 3366.69  134.25
  -3   5  -6  751.03   58.77
   3   5   6  550.99   37.68
   3   5   6  653.01   55.21
  -3   5  -6  691.80   54.62
   3   5   7  181.51   20.58
  -3   5  -7  241.93   31.37
   3   5   7  211.23   31.06
  -3   5  -7  208.83   34.84
  -3   5  -7  212.69   30.33
   3   5   8   -1.61    4.35
  -3   5  -8   10.61   12.62
   3   5   8   37.55   16.03
  -3   5  -8   24.03   12.76
  -3   5  -8    8.17   10.00
  -3   5  -9   15.92   11.78
   3   5   9   20.93    8.22
   3   5   9   43.43   18.63
  -3   5  -9   25.38   15.21
   3   5  10  200.78   22.19
  -3   5 -10  188.07   30.42
  -3   5 -10  129.63   35.56
   3   5  11 1345.50   52.34
   3   5  11 1407.98   81.14
  -3   5 -11 1461.76   76.21
   3   5  11 1349.23   67.26
  -3   5 -11 1421.28   96.13
   3   5  12  314.53   24.63
  -3   5 -12  449.95   43.89
   3   5  12  441.84   47.58
  -3   5 -12  386.94   57.21
   3   5  12  312.48   32.01
  -3   5 -13   29.45   14.94
   3   5  13   11.70    6.40
   3   5  13    8.93   11.41
   3   5  13    4.60    5.68
  -3   5 -13   -2.16    9.21
  -3   5 -14   25.15   12.90
   3   5  14   19.00    7.08
   3   5  14   52.33   18.97
   3   5  14   25.32   10.55
  -3   5 -14   51.36   26.13
   3   5  15  264.73   20.83
   3   5  15  263.28   36.77
  -3   5 -15  225.57   31.39
  -3   5 -15  274.12   45.74
   3   5  15  259.97   29.36
   3   5  16   98.27   12.13
  -3   5 -16  125.88   23.80
   3   5  16  131.60   26.37
  -3   5 -16  143.47   37.92
   3   5  17  121.76   13.02
  -3   5 -17  135.43   24.98
   3   5  17  126.97   26.50
  -3   5 -17  186.95   40.79
   3   5  18  222.13   34.09
   3   5  18  184.56   14.91
  -3   5 -18  255.91   32.46
   3   5  18  200.93   33.53
  -3   5 -18  274.24   52.53
   3   5  19  293.19   36.82
  -3   5 -19  307.53   39.70
   3   5  19  315.96   41.87
  -3   5 -19  325.65   36.36
  -3   5 -19  284.15   51.09
  -3   5 -20  108.95   22.25
   3   5  20   77.36   20.23
  -3   5 -20   94.89   24.48
   3   5  20  124.19   28.45
  -3   5 -20  135.00   43.56
   3   5  21  164.91   27.24
  -3   5 -21  205.58   33.20
  -3   5 -21  230.50   31.05
   3   5  21  194.54   33.60
  -3   5 -21  260.85   50.61
  -3   5 -22  155.59   29.14
   3   5  22  142.87   26.24
  -3   5 -22  143.16   25.86
   3   5  22  128.11   27.64
  -3   5 -22  135.11   40.32
  -3   5 -23    8.99    9.83
   3   5  23   27.59    9.31
  -3   5 -23   19.53   11.69
   3   5  23   18.73   11.79
  -3   5 -24   -0.32    4.98
  -3   5 -24    0.93    6.47
   3   5  24   -9.61    5.44
   3   5  24   -5.07    7.81
  -3   5 -25  166.36   30.54
   3   5  25  150.52   28.63
  -3   5 -25  161.96   25.94
   3   5  25  175.46   34.26
  -3   5 -26  157.59   25.77
  -3   5 -26  172.58   30.57
   3   5  26  171.15   30.69
   3   5  26  149.29   32.70
  -3   5 -26  239.92   56.45
  -3   5 -27  241.38   36.78
   3   5  27  234.78   35.82
   3   5  27  243.81   40.11
  -3   5 -27  241.78   53.21
   3   5  28  145.43   28.37
  -3   5 -28  165.17   29.99
   3   5  28  156.60   32.90
  -3   5 -28  187.93   45.18
  -3   5 -29  158.42   29.69
   3   5  29  156.94   27.55
   3   5  29  178.62   33.97
  -3   5 -29  160.31   44.32
   3   5  30   18.30   13.94
  -3   5 -30   13.35    9.44
   3   5  30    9.80    9.30
  -3   5 -30   17.12   20.25
   3   5  31   85.14   21.12
  -3   5 -31   86.57   21.52
   3   5  31   83.73   23.96
  -3   5 -31   82.65   35.32
   3   5  32  -12.19    9.85
   3   5  32   -7.45    9.62
  -3   5 -32    4.05    9.67
   3   5  32   -0.15    3.64
  -3   5 -32   12.09   20.01
   3   5  33   23.08   13.06
  -3   5 -33   29.07   11.48
   3   5  33   13.47    9.74
  -3   5 -33   22.24   18.18
   3   5  34   18.55   11.47
  -3   5 -34   37.52   14.93
   3   5  34   41.80   17.72
  -3   5 -35  124.65   26.40
   3   5  35  123.18   26.02
  -3   5 -35  123.15   41.22
   3   5  36   22.71   14.46
  -3   5 -36    7.95   10.52
   3   5  37  200.04   33.58
  -3   5 -37  199.61   56.19
   3   5  38   35.54   16.94
   3   6 -40   12.07   10.28
   3   6 -39   23.50   13.08
  -3   6  38  121.07   25.43
   3   6 -38  130.14   29.49
  -3   6  37    4.43    6.78
   3   6 -37    6.58    7.16
  -3   6  36   -3.88    4.05
   3   6 -36   -2.05    6.20
  -3   6  35  140.22   32.38
  -3   6  35  192.66   31.18
   3   6 -35  157.08   32.79
  -3   6  34  186.74   36.49
  -3   6  34  164.19   28.90
   3   6 -34  207.74   37.21
  -3   6  33   16.43   14.73
  -3   6  33   23.61   13.45
   3   6 -33   14.44   12.76
  -3   6  32  131.58   30.84
  -3   6  32  138.64   25.38
   3   6 -32  116.01   26.49
  -3   6  31   21.86   12.60
  -3   6  31   12.80   12.77
   3   6 -31   42.24   18.71
   3   6 -30    7.50   16.86
  -3   6  30   -0.06   10.48
   3   6 -29  263.50   40.19
  -3   6  29  282.84   44.04
   3   6 -28  106.80   25.94
  -3   6  28  111.20   28.99
   3   6 -27   21.85   13.86
  -3   6  27   20.64   14.69
   3   6 -26   74.66   21.62
  -3   6  26   99.84   27.34
   3   6 -25   61.53   20.97
  -3   6  25   74.82   24.14
   3   6 -24   83.29   23.26
  -3   6  24   70.53   22.53
   3   6 -23  177.18   31.74
  -3   6  23  164.67   32.38
   3   6 -22  600.43   57.28
  -3   6  22  504.69   57.64
   3   6 -21  214.73   36.08
  -3   6  21  262.92   43.51
   3   6 -20   23.38   17.01
  -3   6  20   33.98   16.53
   3   6 -19  232.50   27.47
   3   6 -19  248.14   36.27
  -3   6  19  270.00   27.63
  -3   6  19  244.54   39.45
   3   6 -18  149.93   22.74
   3   6 -18  121.82   25.78
  -3   6  18  116.14   17.73
  -3   6  18  136.96   30.74
   3   6 -17   23.83   10.87
   3   6 -17    7.94   17.07
  -3   6  17   11.46    7.11
  -3   6  17   20.45   16.86
   3   6 -16  267.53   32.35
   3   6 -16  298.54   38.98
  -3   6  16  309.90   28.37
  -3   6  16  323.06   45.22
   3   6 -15  308.81   33.58
   3   6 -15  301.69   39.76
  -3   6  15  380.22   30.94
  -3   6  15  384.49   48.74
   3   6 -14  102.96   24.99
   3   6 -14   76.69   17.79
  -3   6  14   65.75   13.22
  -3   6  14   92.12   27.14
   3   6 -13  560.65   52.21
  -3   6  13  552.54   57.97
   3   6 -13  483.68   43.14
   3   6 -12  363.40   42.95
  -3   6  12  370.78   48.12
   3   6 -12  273.35   33.46
   3   6 -11   79.13   21.64
   3   6 -11   40.84   15.38
  -3   6  11   44.36   19.46
   3   6 -10   36.45   14.44
   3   6 -10   21.61   11.97
  -3   6  10   33.87   17.94
   3   6  -9  180.85   28.56
   3   6  -9  194.60   29.30
  -3   6   9  221.63   36.45
   3   6  -8  131.80   26.64
   3   6  -8  124.93   23.85
  -3   6   8  120.92   28.32
   3   6  -7  226.59   31.57
   3   6  -7  166.95   26.99
  -3   6   7  179.50   33.12
   3   6  -6  172.38   27.46
   3   6  -6  141.77   25.53
  -3   6   6  144.72   28.89
   3   6  -5  122.74   24.26
   3   6  -5   88.15   21.67
  -3   6   5   92.42   23.60
   3   6  -4  121.27   22.65
   3   6  -4  103.28   23.19
  -3   6   4  145.28   29.38
   3   6  -4   94.49   17.78
   3   6  -3   33.38   14.16
   3   6  -3   36.13   15.35
   3   6  -3   33.27   12.12
  -3   6   3   35.99   16.10
   3   6  -2   54.82   16.78
   3   6  -2   33.48   17.46
  -3   6   2   48.02   19.41
   3   6  -2    2.37    5.06
   3   6  -1  194.93   27.27
   3   6  -1  149.21   27.03
   3   6  -1  114.71   14.74
  -3   6   1  177.67   31.41
   3   6   0  346.85   35.42
   3   6   0  313.24   19.64
  -3   6   0  379.73   44.44
   3   6   0  325.68   39.32
   3   6   1  111.16   21.46
   3   6   1  121.28   25.88
  -3   6  -1  125.27   29.73
   3   6   2   37.94   15.92
   3   6   2   31.00   15.83
  -3   6  -2   35.32   16.42
   3   6   3  176.96   27.58
   3   6   3  158.58   30.57
  -3   6  -3  138.62   30.47
   3   6   4  829.30   51.58
   3   6   4  822.85   63.77
  -3   6  -4  757.21   61.94
   3   6   5   72.32   18.04
   3   6   5   64.55   19.95
  -3   6  -5   77.95   24.59
   3   6   6   26.23   11.95
   3   6   6   32.87   16.41
  -3   6  -6   14.00   14.22
  -3   6  -6   11.55   15.02
   3   6   7  312.77   30.91
  -3   6  -7  314.72   45.25
  -3   6  -7  317.51   39.68
   3   6   7  325.41   41.62
   3   6   8  196.60   24.03
   3   6   8  187.35   33.09
  -3   6  -8  199.62   32.55
  -3   6  -8  185.91   36.92
   3   6   9   69.19   16.49
  -3   6  -9   62.01   21.62
  -3   6  -9   68.13   22.24
   3   6  10  482.82   36.03
   3   6  10  474.65   50.28
  -3   6 -10  440.55   55.59
  -3   6 -10  448.54   46.90
   3   6  11   86.65   15.86
   3   6  11   99.12   25.77
  -3   6 -11   69.64   21.44
  -3   6 -11  114.56   29.88
   3   6  12   15.76    8.20
   3   6  12   28.33   16.99
  -3   6 -12   19.96   12.51
  -3   6 -12   -4.31   15.25
   3   6  12   -6.77   10.43
   3   6  13   99.85   17.14
   3   6  13  144.64   30.42
  -3   6 -13  105.77   24.57
  -3   6 -13  117.91   34.17
   3   6  13   80.74   18.19
   3   6  14  653.53   39.41
   3   6  14  691.20   62.98
  -3   6 -14  672.57   56.06
   3   6  14  699.02   50.08
  -3   6 -14  637.33   70.42
   3   6  15   57.48   11.93
   3   6  15   80.38   23.53
  -3   6 -15   69.11   20.54
  -3   6 -15   93.17   40.10
   3   6  15   47.92   14.42
   3   6  16  189.49   20.77
   3   6  16  293.05   43.58
  -3   6 -16  217.47   33.25
   3   6  16  206.20   26.91
   3   6  17  706.95   65.24
  -3   6 -17  647.28   76.72
  -3   6 -17  611.96   53.03
  -3   6 -18   26.71   21.62
   3   6  18   22.88   20.63
  -3   6 -18   14.86   11.09
  -3   6 -18   51.32   34.15
  -3   6 -19  167.06   33.21
   3   6  19  198.94   36.73
  -3   6 -19  123.13   25.05
  -3   6 -19  215.83   54.33
   3   6  20  445.22   49.26
  -3   6 -20  467.60   53.11
   3   6  20  438.83   53.10
  -3   6 -20  523.90   70.26
  -3   6 -20  434.24   44.36
  -3   6 -21   -9.56    9.41
   3   6  21   16.28   13.50
   3   6  21   16.15   14.42
  -3   6 -21   14.38   11.57
  -3   6 -21   30.20   28.57
   3   6  22  139.03   28.78
  -3   6 -22  130.35   27.70
   3   6  22  102.96   28.07
  -3   6 -22  108.61   22.84
   3   6  23  433.17   48.94
  -3   6 -23  388.11   48.99
   3   6  23  366.53   49.90
  -3   6 -23  447.57   69.16
   3   6  24   55.09   19.47
  -3   6 -24   22.42   16.05
   3   6  24   57.87   23.89
   3   6  25  236.16   38.15
  -3   6 -25  223.62   37.71
   3   6  25  198.40   38.71
  -3   6 -25  322.49   60.67
  -3   6 -26  294.21   42.87
   3   6  26  265.48   38.65
   3   6  26  281.04   44.65
  -3   6 -26  319.17   61.42
   3   6  27   56.84   19.89
  -3   6 -27   47.31   19.48
   3   6  27   28.52   13.28
  -3   6 -27   17.07   24.25
  -3   6 -28   78.60   22.44
   3   6  28   58.19   18.90
   3   6  28   61.63   22.27
  -3   6 -28   72.92   33.53
   3   6  29  112.35   24.18
  -3   6 -29  127.38   27.78
   3   6  29  102.30   27.07
  -3   6 -29  179.05   50.03
   3   6  30  121.00   27.25
  -3   6 -30  138.41   30.05
   3   6  30  106.75   27.83
  -3   6 -30  115.68   40.28
   3   6  31   -5.41    7.68
  -3   6 -31   12.45   11.76
   3   6  31   17.23   15.26
  -3   6 -31   20.68   24.79
  -3   6 -32   35.10   14.47
   3   6  32   22.36    7.32
  -3   6 -33  126.18   27.80
   3   6  33  120.23   30.30
   3   6  34   87.05   23.74
  -3   6 -34   85.30   25.09
   3   6  34   95.98   25.26
  -3   6 -34   84.08   38.07
   3   6  35    7.33   12.86
  -3   6 -35   12.08   11.16
   3   6  35   -5.65    5.56
  -3   6 -35    0.31   13.85
   3   6  36   62.68   23.82
  -3   6 -36   39.61   15.23
   3   6  37   25.67   14.61
  -3   7  36   62.90   22.10
  -3   7  35  -10.51   12.67
  -3   7  35    8.17   10.43
   3   7 -35   15.52   16.64
  -3   7  34  200.80   40.45
  -3   7  34  208.60   33.76
   3   7 -34  220.28   39.18
  -3   7  33   49.07   18.54
  -3   7  33   52.11   19.62
   3   7 -33   45.32   17.47
   3   7 -32  115.26   29.00
  -3   7  32   99.33   28.32
   3   7 -31   40.64   18.57
  -3   7  31   36.73   20.20
   3   7 -30   35.31   16.27
  -3   7  30   32.60   14.52
   3   7 -29   36.65   20.03
  -3   7  29    9.31   12.10
   3   7 -28  113.20   26.23
  -3   7  28  160.43   34.86
   3   7 -27   53.20   19.85
  -3   7  27   95.09   27.19
   3   7 -26   55.06   20.67
  -3   7  26   47.87   18.96
   3   7 -25   28.26   16.08
  -3   7  25   21.33   12.91
   3   7 -24  145.53   31.47
  -3   7  24  155.40   34.53
   3   7 -23   42.98   19.21
  -3   7  23   30.89   18.11
   3   7 -22   16.27   12.41
  -3   7  22   30.16   12.34
   3   7 -21   99.89   26.94
  -3   7  21  107.03   29.30
   3   7 -20   35.82   16.26
  -3   7  20   82.30   26.49
   3   7 -19   16.24   15.26
  -3   7  19   13.81   15.14
   3   7 -18  201.90   35.06
   3   7 -18  207.48   30.07
  -3   7  18  204.77   38.55
   3   7 -17   35.25   19.94
   3   7 -17    5.09    8.28
  -3   7  17   27.13   17.50
   3   7 -16  451.19   50.85
   3   7 -16  457.77   45.46
  -3   7  16  458.16   57.27
   3   7 -15   31.58   19.43
   3   7 -15   21.36   11.62
  -3   7  15   32.22   20.39
   3   7 -14  174.24   31.78
   3   7 -14  146.64   26.62
  -3   7  14  179.50   37.99
   3   7 -13  122.97   28.27
   3   7 -13   97.74   21.50
  -3   7  13   84.45   27.17
   3   7 -12  121.45   27.29
   3   7 -12   89.46   20.60
  -3   7  12   84.65   24.39
   3   7 -11   65.01   26.45
   3   7 -11   27.14   15.52
  -3   7  11   82.18   26.09
   3   7 -10  658.51   58.46
  -3   7  10  649.60   66.67
   3   7 -10  671.40   58.22
   3   7  -9   44.74   21.96
   3   7  -9   10.90   16.60
  -3   7   9   42.72   29.35
   3   7  -9   -9.06    5.39
   3   7  -8  295.02   38.53
   3   7  -8  346.64   41.61
  -3   7   8  321.60   46.74
   3   7  -8  307.99   39.59
   3   7  -7   65.50   20.89
   3   7  -7   76.10   20.99
  -3   7   7  103.19   28.35
   3   7  -7   59.80   15.79
   3   7  -6   57.26   20.18
   3   7  -6   61.52   19.17
  -3   7   6   45.46   21.85
   3   7  -6   66.18   17.64
   3   7  -5  125.70   25.63
   3   7  -5  136.21   27.97
  -3   7   5  135.87   29.91
   3   7  -4  132.72   25.70
   3   7  -4  101.37   25.35
  -3   7   4  136.14   30.88
   3   7  -3   35.79   20.46
   3   7  -3   39.65   21.08
  -3   7   3   23.43   18.10
   3   7  -2  546.08   49.24
  -3   7   2  599.39   61.23
   3   7  -2  576.07   56.07
   3   7  -1   90.56   23.22
   3   7  -1   88.22   24.42
  -3   7   1   67.25   26.41
   3   7   0  110.79   22.85
   3   7   0  111.07   25.98
  -3   7   0  108.12   26.25
   3   7   1   41.73   18.11
   3   7   1   42.26   15.78
  -3   7  -1   49.01   22.13
   3   7   2  277.73   34.49
   3   7   2  254.43   39.45
  -3   7  -2  321.89   44.99
   3   7   3  266.28   33.10
  -3   7  -3  232.01   38.85
   3   7   3  251.90   39.36
   3   7   4  209.69   29.03
   3   7   4  184.11   33.57
  -3   7  -4  167.90   32.57
   3   7   5   35.92   12.64
   3   7   5   34.07   16.40
  -3   7  -5   44.24   19.35
   3   7   6  103.60   20.89
   3   7   6  109.43   27.59
  -3   7  -6  108.55   24.61
   3   7   7  123.46   23.79
   3   7   7  102.82   28.61
  -3   7  -7  115.79   28.96
   3   7   8  655.02   48.62
  -3   7  -8  619.34   68.26
  -3   7  -8  605.50   59.98
   3   7   8  663.09   63.13
   3   7   9  117.73   21.76
   3   7   9  174.83   34.92
  -3   7  -9  119.67   29.96
  -3   7  -9   99.58   27.30
   3   7  10  177.04   24.74
   3   7  10  180.25   35.24
  -3   7 -10  144.35   30.14
  -3   7 -10  192.34   40.27
   3   7  11   49.26   14.28
   3   7  11   68.62   24.41
  -3   7 -11   51.31   20.54
  -3   7 -11   61.97   26.15
   3   7  12  120.09   20.38
   3   7  12  134.70   29.83
  -3   7 -12  100.45   25.07
  -3   7 -12  121.10   34.21
   3   7  13    0.11    4.52
   3   7  13   39.69   23.95
  -3   7 -13   16.78   20.53
  -3   7 -13    9.31   13.23
   3   7  13   -4.17    6.15
   3   7  14  424.31   36.25
   3   7  14  474.61   56.97
  -3   7 -14  476.30   64.74
  -3   7 -14  411.41   48.77
   3   7  15   70.85   25.07
  -3   7 -15   65.68   28.06
  -3   7 -15   43.36   17.42
  -3   7 -16   70.08   22.27
   3   7  16   64.03   21.22
  -3   7 -16   25.07   20.99
  -3   7 -16   58.27   18.90
  -3   7 -17   27.55   15.98
   3   7  17   44.50   23.06
  -3   7 -17   49.54   19.69
  -3   7 -17   32.38   25.06
  -3   7 -18  302.63   45.00
   3   7  18  280.60   45.68
  -3   7 -18  264.49   51.68
  -3   7 -18  294.61   40.62
  -3   7 -19  143.22   32.72
   3   7  19  117.13   31.27
  -3   7 -19  151.46   29.91
  -3   7 -19  137.70   40.80
  -3   7 -20   91.68   25.55
   3   7  20   77.12   25.61
  -3   7 -20  109.10   37.99
  -3   7 -20   69.41   20.30
  -3   7 -21   74.37   22.75
   3   7  21   54.19   20.46
  -3   7 -21  103.94   38.18
  -3   7 -22  175.64   35.40
   3   7  22  165.49   32.95
   3   7  22  229.54   42.38
  -3   7 -22  224.47   49.73
   3   7  23   17.68   11.11
  -3   7 -23   15.49   15.15
   3   7  23   38.30   20.20
  -3   7 -23   -1.52   16.78
   3   7  24  260.17   42.32
  -3   7 -24  281.93   45.28
   3   7  24  186.23   38.90
  -3   7 -24  272.02   57.95
   3   7  25  158.85   33.48
  -3   7 -25  199.25   38.85
   3   7  25  160.39   35.52
  -3   7 -25  140.47   42.25
  -3   7 -26   10.25    9.09
   3   7  26   21.52   15.24
   3   7  26    4.47    8.49
  -3   7 -26   -1.88   17.90
  -3   7 -27   36.78   15.78
   3   7  27   38.09   18.98
   3   7  27   21.67   19.60
  -3   7 -27    5.10   13.59
  -3   7 -28  309.19   46.90
   3   7  28  220.34   37.97
   3   7  28  236.21   44.47
  -3   7 -28  330.99   67.81
   3   7  29   24.87   16.39
  -3   7 -29    3.81   11.70
   3   7  29    1.51    7.97
  -3   7 -29   35.56   28.50
   3   7  30   11.95   10.88
  -3   7 -30   11.09   11.55
   3   7  30   17.71   16.97
  -3   7 -30   44.47   24.82
  -3   7 -31   23.34   13.98
   3   7  31   31.46   18.68
  -3   7 -31   41.38   19.53
  -3   7 -32   41.53   18.81
   3   7  32   30.36   17.87
  -3   7 -32   35.00   19.40
  -3   7 -33   62.44   21.59
   3   7  33   15.92   13.63
  -3   7 -34  161.38   34.92
   3   7  34  125.68   33.54
  -3   7 -35   16.15   11.52
   3   7  35    1.47    6.07
  -3   7 -36   -3.25    7.04
   3   7  36    2.47    5.83
   3   7  37   35.03   16.35
  -3   8  35  151.17   38.90
  -3   8  34   -3.52   14.00
  -3   8  33   -1.95    9.34
  -3   8  32   26.16   17.15
  -3   8  31  151.20   35.91
  -3   8  30   36.01   15.56
   3   8 -29  120.58   30.30
  -3   8  29  145.86   37.62
   3   8 -28   12.29    7.13
  -3   8  28   32.18   14.29
   3   8 -27   32.73   18.63
  -3   8  27   13.18    9.81
   3   8 -26   63.82   24.88
  -3   8  26   54.41   21.02
   3   8 -25  307.25   47.39
  -3   8  25  295.01   51.34
   3   8 -24   24.83   17.38
  -3   8  24   25.06   22.47
   3   8 -23   62.21   20.39
  -3   8  23   63.16   25.33
   3   8 -22   63.17   23.31
  -3   8  22   57.40   23.67
   3   8 -21  142.18   32.06
  -3   8  21   83.45   28.10
   3   8 -20   37.38   24.97
  -3   8  20   37.66   27.81
   3   8 -19  749.33   72.10
  -3   8  19  760.21   81.64
   3   8 -18  199.61   39.05
  -3   8  18   74.74   28.60
   3   8 -17   54.87   21.52
  -3   8  17   41.65   17.60
   3   8 -16   37.21   22.92
   3   8 -16   17.16   12.94
  -3   8  16   19.82   17.30
   3   8 -15  431.50   53.63
   3   8 -15  454.75   50.47
  -3   8  15  436.89   60.05
   3   8 -14  268.94   44.91
   3   8 -14  196.46   35.26
  -3   8  14  209.06   43.22
   3   8 -13  500.93   57.01
   3   8 -13  500.73   53.56
  -3   8  13  412.81   58.70
   3   8 -12   40.62   19.94
   3   8 -12   16.90   14.28
  -3   8  12   39.49   22.41
   3   8 -11    2.34   11.70
   3   8 -11   14.85   13.27
  -3   8  11   13.03    6.20
   3   8 -10   20.04   18.03
   3   8 -10   20.52   14.08
  -3   8  10   26.86   19.58
   3   8  -9  302.69   43.18
  -3   8   9  307.56   50.24
   3   8  -9  331.13   45.01
   3   8  -8  132.06   31.27
   3   8  -8  192.91   34.97
  -3   8   8  145.38   35.71
   3   8  -7  206.16   35.13
   3   8  -7  184.79   33.79
  -3   8   7  187.37   37.97
   3   8  -6   13.74   13.81
   3   8  -6    6.16    6.36
  -3   8   6   38.21   21.17
   3   8  -5   13.63   13.91
   3   8  -5   11.56   10.86
  -3   8   5    0.73    8.79
   3   8  -4   19.33   18.18
   3   8  -4   17.02   14.78
  -3   8   4   21.88   21.52
   3   8  -3  393.58   46.45
   3   8  -3  388.64   50.44
  -3   8   3  388.06   54.49
   3   8  -2  281.90   40.16
  -3   8   2  252.05   45.58
   3   8  -2  271.83   43.05
   3   8  -1  164.04   31.30
   3   8  -1  153.38   31.61
  -3   8   1  203.51   40.31
   3   8   0   32.55   19.42
   3   8   0   40.02   20.55
  -3   8   0   32.10   21.94
   3   8   1  361.53   42.31
   3   8   1  379.27   50.36
  -3   8  -1  331.70   50.66
   3   8   2    3.23    8.31
   3   8   2   30.52   19.25
  -3   8  -2    9.28   15.26
   3   8   3   72.19   18.21
   3   8   3  105.08   26.23
  -3   8  -3  102.48   26.34
   3   8   4    7.76   10.35
   3   8   4   13.31   13.98
  -3   8  -4   21.70   16.89
   3   8   5   88.80   21.23
   3   8   5   73.91   24.69
  -3   8  -5   73.29   23.84
   3   8   6  180.52   31.90
   3   8   6  167.84   36.76
  -3   8  -6  165.58   35.87
   3   8   7  642.11   53.68
  -3   8  -7  529.53   61.41
   3   8   7  606.68   65.82
   3   8   8   14.87   15.62
   3   8   8   46.92   23.14
  -3   8  -8   23.22   21.72
   3   8   9  116.68   22.51
   3   8   9  132.73   31.90
  -3   8  -9  110.19   28.03
   3   8  10   16.41   13.51
   3   8  10   30.40   21.57
  -3   8 -10    8.49   10.69
   3   8  11  400.00   40.94
   3   8  11  406.75   54.54
  -3   8 -11  432.85   62.06
  -3   8 -11  395.52   51.42
   3   8  12   77.02   19.14
   3   8  12  110.50   32.88
  -3   8 -12   72.91   30.13
  -3   8 -12   82.91   26.05
   3   8  13  431.33   57.48
  -3   8 -13  470.43   68.57
  -3   8 -13  461.76   55.96
  -3   8 -14   25.00   22.74
   3   8  14   15.25   18.23
  -3   8 -14   28.14   23.62
  -3   8 -14   21.93   18.32
  -3   8 -15   12.82    9.22
   3   8  15   26.62   12.51
  -3   8 -15   12.57   10.76
  -3   8 -15   26.39   15.05
  -3   8 -16    9.80   14.02
   3   8  16   44.47   22.31
  -3   8 -16   67.60   32.46
  -3   8 -16   32.15   17.15
  -3   8 -17  341.33   50.86
   3   8  17  277.75   47.11
  -3   8 -17  370.95   62.55
  -3   8 -17  352.22   48.04
  -3   8 -18   10.76   19.53
   3   8  18   13.68   15.00
  -3   8 -18   -5.34    7.32
  -3   8 -18   12.68   29.23
  -3   8 -19  299.23   48.94
   3   8  19  283.27   48.73
  -3   8 -19  264.47   53.73
  -3   8 -20   14.23   16.51
   3   8  20   20.91   13.72
  -3   8 -20   13.38   16.48
  -3   8 -21    7.20    8.09
   3   8  21   25.13   15.84
  -3   8 -21   29.48   19.19
  -3   8 -22   11.45   10.05
   3   8  22   18.34   21.55
  -3   8 -22   51.63   37.96
  -3   8 -23  391.61   55.93
   3   8  23  385.24   53.33
   3   8  23  387.15   58.40
  -3   8 -23  438.47   74.72
   3   8  24   46.29   20.39
  -3   8 -24   21.33   16.48
   3   8  24   23.78   17.98
  -3   8 -24   61.79   37.50
  -3   8 -25   48.58   20.10
   3   8  25   71.33   22.01
   3   8  25   71.52   25.83
  -3   8 -25   44.81   29.26
   3   8  26    1.27    8.13
  -3   8 -26    7.14   10.39
   3   8  26   -4.03    9.35
   3   8  27   84.00   25.65
  -3   8 -27   77.55   24.81
   3   8  27   52.30   25.00
  -3   8 -27   49.41   33.97
   3   8  28   18.31   12.95
  -3   8 -28   20.58   13.06
   3   8  28   28.18   18.62
  -3   8 -28  -11.88   11.48
   3   8  29   95.33   26.46
  -3   8 -29   83.36   27.60
   3   8  29  134.77   36.27
  -3   8 -29   61.91   30.63
  -3   9  25   -2.67    6.56
  -3   9  24  201.22   45.69
  -3   9  23   18.31   19.00
   3   9 -22   22.22   14.88
  -3   9  22  -16.21   13.03
   3   9 -21   30.70   22.02
  -3   9  21   19.31   21.10
   3   9 -20  344.89   53.44
  -3   9  20  379.65   60.37
   3   9 -19   65.63   24.35
  -3   9  19   70.66   27.76
   3   9 -18   38.79   19.74
  -3   9  18   50.69   23.86
   3   9 -17    7.05   12.66
  -3   9  17   21.91   17.23
   3   9 -16   -4.23   10.18
  -3   9  16    9.39   17.41
   3   9 -15   20.50   18.87
  -3   9  15   15.51   10.23
   3   9 -14  266.35   44.46
   3   9 -14  266.36   42.04
  -3   9  14  315.97   53.74
   3   9 -13   26.49   18.08
   3   9 -13   17.94   11.48
  -3   9  13   17.67   18.80
   3   9 -12   39.61   17.39
   3   9 -12   30.99   16.24
  -3   9  12   27.72   15.35
   3   9 -11   17.01   11.85
   3   9 -11   29.31   18.69
  -3   9  11   19.10   17.24
   3   9 -10   60.55   21.70
   3   9 -10   78.32   25.32
  -3   9  10   56.39   25.29
   3   9  -9   22.28   16.18
   3   9  -9   35.54   19.07
  -3   9   9   28.27   17.75
   3   9  -8  280.05   43.91
   3   9  -8  288.05   46.34
  -3   9   8  300.27   51.95
   3   9  -7   25.43   16.80
   3   9  -7   27.43   17.10
  -3   9   7   32.75   22.53
   3   9  -6   59.32   21.07
   3   9  -6   35.93   17.29
  -3   9   6   45.17   24.31
   3   9  -5  125.42   31.01
   3   9  -5  109.56   30.50
  -3   9   5  164.42   40.51
   3   9  -4  470.98   55.34
   3   9  -4  461.63   58.57
  -3   9   4  422.91   60.28
   3   9  -3   26.17   18.62
   3   9  -3   20.68   17.49
  -3   9   3   22.03   20.39
   3   9  -2  146.14   29.89
   3   9  -2  162.85   35.87
  -3   9   2  181.44   37.72
   3   9  -1  129.36   27.97
   3   9  -1  163.87   35.53
  -3   9   1  135.99   35.19
   3   9   0   33.75   16.40
   3   9   0   45.55   22.21
  -3   9   0   12.55   12.16
   3   9   1   59.54   21.99
   3   9   1   86.67   28.40
  -3   9  -1   91.72   30.49
   3   9   2  407.88   48.92
   3   9   2  388.01   56.35
  -3   9  -2  419.27   59.17
   3   9   3   12.16   14.34
   3   9   3    2.26   13.60
  -3   9  -3   17.01   18.26
   3   9   4   39.26   17.20
   3   9   4    5.86    7.42
  -3   9  -4   57.95   23.90
   3   9   5  136.43   28.20
   3   9   5  112.69   31.41
  -3   9  -5  131.00   34.71
   3   9   6  215.90   34.99
   3   9   6  223.81   42.87
  -3   9  -6  210.68   42.04
   3   9   7   27.43   13.65
   3   9   7   30.77   20.42
  -3   9  -7   16.26   17.21
   3   9   8  308.49   39.97
   3   9   8  316.36   50.44
  -3   9  -8  251.27   44.84
   3   9   9   28.42   14.23
   3   9   9   25.47   19.24
  -3   9  -9   15.66   12.74
  -3   9 -10   17.87   12.45
   3   9  10   15.43   15.82
  -3   9 -10   31.99   16.76
  -3   9 -11   61.32   26.17
   3   9  11   96.97   30.36
  -3   9 -11   82.69   26.11
  -3   9 -12  356.76   55.70
   3   9  12  367.46   55.81
  -3   9 -12  300.45   47.67
  -3   9 -13    6.38   22.32
   3   9  13    1.09   13.84
  -3   9 -13   15.41   14.48
  -3   9 -14   53.37   22.56
   3   9  14   48.17   20.86
  -3   9 -14   94.57   27.37
  -3   9 -15   -9.91    6.78
   3   9  15    8.05    8.49
  -3   9 -15   -4.00   11.09
  -3   9 -15   -1.60    9.41
  -3   9 -16   37.59   19.38
   3   9  16   47.90   23.10
  -3   9 -16   25.15   16.16
  -3   9 -16   29.57   16.44
  -3   9 -17   -1.96    6.14
   3   9  17   13.81   18.58
  -3   9 -17    6.88   12.38
  -3   9 -18  198.67   42.25
   3   9  18  215.38   46.68
  -3   9 -18  285.56   58.89
  -3   9 -19   47.79   28.12
   3   9  19   49.68   25.65
  -3   9 -19   18.39   21.09
  -3   9 -20   45.25   22.24
   3   9  20   29.35   14.06
  -3   9 -21   21.67   16.85
   3   9  21   18.65   22.36
  -3   9 -21   25.78   29.59
  -3   9 -22  234.65   57.15
   3   9  23   24.54   14.36
  -3   9 -23   48.13   29.87
   3   9  24   46.54   16.22
  -3   9 -24   31.10   23.97
   3   9  25    6.45   10.90
  -3   9 -25  -18.00   23.25
   3   9  26   23.98   11.99
  -3   9 -26   29.90   25.13
   3   9  27   25.19   17.60
   3   9  28   76.98   27.35
   3  10 -14   20.50   16.62
   3  10 -13   47.94   20.41
   3  10 -12   54.13   22.83
   3  10 -11   26.95   16.22
   3  10 -11   43.66   19.42
  -3  10  11   24.97   18.91
   3  10 -10   16.58   15.58
   3  10 -10   19.99   16.61
  -3  10  10   31.14   18.74
   3  10  -9  139.72   32.24
   3  10  -9  164.96   37.53
  -3  10   9  135.42   37.39
   3  10  -8   -4.60   13.30
   3  10  -8   10.56   15.80
  -3  10   8   -6.89    8.23
   3  10  -7   68.99   23.32
   3  10  -7   54.97   22.34
  -3  10   7   87.35   30.00
   3  10  -6  105.29   29.90
   3  10  -6  133.25   34.34
  -3  10   6  106.82   33.09
   3  10  -5  126.12   31.04
   3  10  -5  118.66   31.19
  -3  10   5   78.94   29.31
   3  10  -4   55.62   24.65
   3  10  -4   57.32   22.85
  -3  10   4   19.97   15.49
   3  10  -3  178.02   36.71
   3  10  -3  222.11   44.06
  -3  10   3  188.83   41.91
   3  10  -2   50.58   17.27
   3  10  -2   71.15   28.33
  -3  10   2   48.22   25.44
   3  10  -1    6.32   13.29
   3  10  -1   -2.34    8.39
  -3  10   1    3.13    6.54
   3  10   0  145.10   32.24
   3  10   0  127.08   33.39
  -3  10   0  117.48   35.23
   3  10   1  109.45   28.14
   3  10   1   72.43   26.13
  -3  10  -1   57.36   27.71
   3  10   2   42.16   21.50
   3  10   2   22.88   17.22
  -3  10  -2   12.54   15.16
   3  10   3  259.87   41.13
   3  10   3  232.27   46.87
  -3  10  -3  208.84   45.49
   3  10   4   25.25   14.17
  -3  10  -4   26.43   18.55
  -3  10  -5   12.38   19.74
   3  10   5    9.53    9.38
   3  10   5    1.69   11.39
  -3  10  -5  -11.93   13.06
  -3  10  -6   44.96   20.18
   3  10   6   77.94   23.10
   3  10   6  102.14   32.72
  -3  10  -6   88.68   27.64
  -3  10  -7  190.76   42.85
   3  10   7  141.72   37.03
  -3  10  -7  127.90   34.67
  -3  10  -8   22.94   20.31
   3  10   8   14.03   13.18
  -3  10  -8    2.91    8.47
  -3  10  -9   73.26   28.10
   3  10   9   98.44   32.14
  -3  10  -9   66.95   25.21
  -3  10 -10   14.51   13.96
   3  10  10   32.07   22.39
  -3  10 -10   33.09   13.48
  -3  10 -11    3.62    7.60
  -3  10 -12    7.29    9.33
  -3  10 -13   80.23   25.10
  -3  10 -14    4.92    7.51
   3  11  -9   21.47   11.81
   3  11  -8   40.64   20.19
   3  11  -2   -0.33   13.01
   3  11  -1  186.33   37.09
   3  11   0    7.10    6.50
   3  11   1   23.96   12.03
   3  11   2   16.61   12.00
   3  11   3   24.78   13.43
  -4  -8  33    0.39    5.92
  -4  -8  32  235.97   44.95
  -4  -8  31   11.13    9.12
  -4  -8  30    6.62    8.53
  -4  -8  29    6.58    9.99
  -4  -8  28  118.19   30.07
  -4  -8  27   21.55   10.55
  -4  -8  26  145.81   32.65
  -4  -8  25    0.30    6.40
  -4  -8  24   11.63   10.59
  -4  -8  23   10.94   11.10
  -4  -7  36   36.68   17.11
  -4  -7  35   13.95   15.23
  -4  -7  34   -2.29    8.51
  -4  -7  33   71.97   25.07
  -4  -7  32   -3.48    6.03
  -4  -7  31    3.09    4.68
  -4  -7  30   35.68   16.53
  -4  -7  29   49.07   20.19
  -4  -7  28   -0.54    6.60
  -4  -7  27  161.80   34.20
  -4  -7  26   23.28   14.80
  -4  -7  25    6.23   10.53
  -4  -7  24   18.45   12.64
  -4  -7  23  205.50   35.32
  -4  -7  22   66.39   20.21
  -4  -7  21  149.31   29.18
  -4  -7  20   13.16    9.85
  -4  -7  19  145.17   27.72
  -4  -7  18   13.64   12.44
  -4  -7  17  483.74   47.74
  -4  -7  16   71.68   19.42
  -4  -7  15  142.63   25.18
  -4  -7  14  202.41   28.93
  -4  -7  13  225.76   29.86
  -4  -7  12   16.84    9.63
  -4  -7  11  520.00   43.06
  -4  -7  10   16.34    9.33
  -4  -7   9   59.48   13.58
  -4  -6  38   85.80   28.74
  -4  -6  37   79.68   29.08
  -4  -6  36   16.66   13.68
  -4  -6  35  146.74   37.44
  -4  -6  34   67.81   25.13
  -4  -6  33   49.95   20.72
  -4  -6  32  254.09   45.02
  -4  -6  31   48.16   23.15
  -4  -6  30   50.33   22.21
  -4  -6  29  182.43   35.92
  -4  -6  28   38.42   20.55
  -4  -6  27   71.37   21.66
  -4  -6  26   62.06   20.66
  -4  -6  25  180.84   34.00
  -4  -6  24    8.75   12.35
  -4  -6  23   97.71   23.64
  -4  -6  22  112.17   25.04
  -4  -6  21   54.57   17.86
  -4  -6  20   48.00   18.24
  -4  -6  19  267.81   36.42
  -4  -6  18    3.81    7.79
  -4  -6  17    7.27   10.22
  -4  -6  16   47.70   16.07
  -4  -6  15   23.40   11.50
  -4  -6  14  181.91   26.26
  -4  -6  13  116.36   21.36
  -4  -6  12   33.51   12.09
  -4  -6  11   38.45   11.37
  -4  -6  10   11.82    7.00
  -4  -6   9   10.13    7.48
  -4  -6   8  327.46   30.20
  -4  -6   7   28.00   10.30
  -4  -6   6  192.35   21.36
  -4  -6   5   11.35    5.77
  -4  -6   4   46.25   10.14
  -4  -6   3  432.50   28.01
  -4  -6   2   33.64    7.50
  -4  -6   1  105.54   12.34
  -4  -6   0  632.35   27.84
  -4  -6  -1  759.05   27.02
  -4  -5  39    2.89    9.94
  -4  -5  38    9.54   13.08
  -4  -5  37   23.90   16.80
  -4  -5  36  212.62   42.86
  -4  -5  35   -0.84    6.87
  -4  -5  34   77.84   24.90
  -4  -5  33  207.67   40.40
  -4  -5  32  187.97   38.77
  -4  -5  31   43.29   19.46
  -4  -5  30   54.13   19.82
  -4  -5  29    8.86    9.59
  -4  -5  28   17.32   11.98
  -4  -5  27  160.07   31.80
  -4  -5  26  322.52   44.76
  -4  -5  25   40.84   20.95
  -4  -5  24  147.13   29.63
  -4  -5  23   15.67   13.68
  -4  -5  22    3.85    8.12
  -4  -5  21  146.55   28.24
  -4  -5  20  422.21   45.39
  -4  -5  19  148.16   27.30
  -4  -5  18   23.49   13.08
  -4  -5  17   29.95   13.64
  -4  -5  16   91.76   19.11
  -4  -5  15   31.10   14.55
  -4  -5  14  403.62   38.57
  -4  -5  13   27.61   12.57
  -4  -5  12  312.26   32.48
  -4  -5  11  292.57   31.01
  -4  -5  10  688.83   44.95
  -4  -5   9  353.96   32.30
  -4  -5   8  403.78   32.35
  -4  -5   7   16.14    9.96
  -4  -5   6  297.29   26.46
  -4  -5   5  336.64   26.89
  -4  -5   4  907.50   41.68
  -4  -5   3  193.76   18.99
  -4  -5   2  125.70   14.74
  -4  -5   1   63.09   10.39
  -4  -5   0   53.85    9.24
  -4  -5  -1   28.43    6.94
  -4  -5  -2  607.08   23.65
  -4  -5  -3  171.79   11.35
  -4  -5  -4   40.88    4.74
  -4  -4  41  389.21   61.11
  -4  -4  40   78.68   29.91
  -4  -4  39  135.73   34.83
  -4  -4  38   39.78   21.40
  -4  -4  37  327.94   53.30
  -4  -4  36   41.90   21.00
  -4  -4  35  214.94   41.29
  -4  -4  34   16.72   15.30
  -4  -4  33   60.94   24.56
  -4  -4  32   86.44   27.96
  -4  -4  31  531.00   61.15
  -4  -4  30   29.56   19.30
  -4  -4  29   12.22    5.90
  -4  -4  28    7.30   11.18
  -4  -4  27   -2.87    7.37
  -4  -4  26  175.77   32.01
  -4  -4  25  174.82   32.08
  -4  -4  24  124.02   28.30
  -4  -4  23  148.70   28.91
  -4  -4  22   12.91   14.15
  -4  -4  21  286.92   37.84
  -4  -4  20   45.48    9.48
  -4  -4  20   57.37   19.51
  -4  -4  19   47.91   15.06
  -4  -4  19   44.04    9.40
  -4  -4  18   23.32   14.57
  -4  -4  18   11.26    4.62
  -4  -4  17  386.38   40.15
  -4  -4  16  232.56   33.24
  -4  -4  15 1038.16   62.81
  -4  -4  14  124.94   25.52
  -4  -4  13  261.86   30.08
  -4  -4  12   12.87   11.29
  -4  -4  11  192.82   24.11
  -4  -4  10   12.65    9.76
  -4  -4   9  257.29   26.50
  -4  -4   8   37.03   11.52
  -4  -4   7  345.83   29.18
  -4  -4   6  126.35   17.83
  -4  -4   5  240.17   22.70
  -4  -4   4   75.75   13.06
  -4  -4   3   82.71   13.06
  -4  -4   2  105.79   14.23
  -4  -4   1  234.28   19.77
  -4  -4   0  167.41   18.06
  -4  -4  -1 2769.34   59.46
  -4  -4  -2  123.86   13.12
  -4  -4  -3  396.27   20.67
  -4  -4  -4   97.75    9.80
  -4  -4  -5    5.47    2.79
  -4  -4  -7 1567.87   38.57
  -4  -4  -8   69.62    8.37
  -4  -4  -9   73.01    8.65
  -4  -4 -10  121.80   11.34
  -4  -4 -11  493.37   23.45
  -4  -4 -12   16.53    4.58
  -4  -4 -13  810.30   32.77
  -4  -4 -14   58.30    9.71
  -4  -4 -15   51.48    9.26
  -4  -4 -16  191.99   18.07
  -4  -4 -16  189.81   21.76
  -4  -4 -17  230.70   24.90
  -4  -4 -18  148.89   21.11
  -4  -4 -19  457.04   38.84
  -4  -4 -20   57.36   15.21
  -4  -4 -21    3.41    6.29
  -4  -4 -22    5.57    9.51
  -4  -4 -23  201.80   30.69
  -4  -3  43   74.26   26.62
  -4  -3  42   73.35   27.06
  -4  -3  41    2.56    5.78
  -4  -3  40   56.29   22.92
  -4  -3  39  -12.57   15.23
  -4  -3  38   30.48   18.45
  -4  -3  37   47.50   21.24
  -4  -3  36  179.20   37.75
  -4  -3  35   18.93   16.12
  -4  -3  34  264.55   44.30
  -4  -3  33   33.44   22.26
  -4  -3  32   69.16   21.59
  -4  -3  31   13.33   13.45
  -4  -3  30  362.92   48.06
  -4  -3  29   88.21   28.80
  -4  -3  28   49.41   19.91
  -4  -3  27  119.71   28.51
  -4  -3  26  906.59   70.43
  -4  -3  25  142.11   32.15
  -4  -3  24  325.68   41.47
  -4  -3  23  130.33   28.08
  -4  -3  22   14.91    3.81
  -4  -3  22   38.20   18.15
  -4  -3  21  320.05   18.40
  -4  -3  21  311.03   16.14
  -4  -3  20  701.93   56.31
  -4  -3  20  607.38   25.56
  -4  -3  19  114.12   27.36
  -4  -3  19   47.10    7.44
  -4  -3  18  230.14   31.00
  -4  -3  18  213.01   17.64
  -4  -3  17  166.24   26.59
  -4  -3  17  166.40   16.17
  -4  -3  16   82.40   18.60
  -4  -3  16   76.12   11.20
  -4  -3  15   24.26   15.28
  -4  -3  15    8.62    5.29
  -4  -3  14  465.96   39.78
  -4  -3  14  444.68   28.93
  -4  -3  13    3.10    3.85
  -4  -3  13    9.94   12.64
  -4  -3  12   56.86   11.47
  -4  -3  12   60.19   15.58
  -4  -3  11  558.79   40.71
  -4  -3  10  528.60   38.95
  -4  -3   9   54.40   16.13
  -4  -3   8  802.16   44.78
  -4  -3   7  254.56   24.95
  -4  -3   6    5.89    8.37
  -4  -3   5  280.03   25.44
  -4  -3   4 1144.91   46.70
  -4  -3   3   10.61    6.94
  -4  -3   2    9.01    5.72
  -4  -3   1  160.26   16.28
  -4  -3   0  222.12   18.44
  -4  -3  -4   94.50   13.19
  -4  -3  -5   96.27   13.77
  -4  -3  -6  280.42   22.07
  -4  -3  -7   16.87    5.47
  -4  -3  -8  327.84   22.70
  -4  -3  -8  281.42   20.09
  -4  -3  -9    8.80    3.97
  -4  -3  -9    9.95    3.97
  -4  -3 -10   -1.46    3.76
  -4  -3 -11  246.64   20.65
  -4  -3 -12  640.70   34.17
  -4  -3 -13   17.20    6.43
  -4  -3 -13    8.43    4.59
  -4  -3 -14   21.07    6.65
  -4  -3 -14   19.60    7.36
  -4  -3 -15  105.47   18.25
  -4  -3 -16   11.75    9.17
  -4  -3 -17   -6.20    4.97
  -4  -3 -18  542.16   46.02
  -4  -3 -19   19.16   12.01
  -4  -3 -20   23.07   13.31
  -4  -3 -21  262.48   35.73
  -4  -3 -22   47.29   18.91
  -4  -3 -23   13.10   18.16
  -4  -3 -24  465.47   51.69
  -4  -3 -25  305.74   43.49
  -4  -3 -26   63.95   23.06
  -4  -3 -27  178.34   35.20
  -4  -3 -28  195.20   37.39
  -4  -3 -29   29.51   17.56
  -4  -3 -30   43.35   19.15
  -4  -3 -31  167.67   37.45
  -4  -3 -32   22.56   17.31
  -4  -3 -33   49.45   21.52
  -4  -2  44  242.09   48.68
  -4  -2  43   -2.56    9.01
  -4  -2  42    9.74    9.45
  -4  -2  41   11.29   12.83
  -4  -2  40    4.55    5.64
  -4  -2  39   63.43   23.07
  -4  -2  38  180.01   38.97
  -4  -2  37  191.40   40.65
  -4  -2  36   29.00   18.15
  -4  -2  35   57.69   19.38
  -4  -2  34  217.81   38.95
  -4  -2  33   56.49   23.23
  -4  -2  32  123.24   29.35
[truncated: 536,212 more chars]
