# Supplementary material for: Precision installation of silyl synthetic handles within arenes by regiocontrolled ruthenium C(sp2)–H functionalization
Source: Nat Catal. 2025 Apr 2;8(4):301–14. doi: 10.1038/s41929-025-01309-6 (PMC12031671; doi:10.1038/s41929-025-01309-6)
Supplement: Supplementary file 4 — Crystallographic information file for compound 40 (CCDC 2384329). [file 41929_2025_1309_MOESM4_ESM.cif]

data_s3132l
_audit_creation_date               2024-09-13
_audit_creation_method
;
Olex2 1.5
(compiled 2024.02.16 svn.r378c4104 for OlexSys, GUI svn.r6928)
;
_shelx_SHELXL_version_number       '2018/3'
_audit_contact_author_address      ?
_audit_contact_author_email        ?
_audit_contact_author_name         ''
_audit_contact_author_phone        ?
_publ_contact_author_id_orcid      ?
_publ_section_references
;
Dolomanov, O.V., Bourhis, L.J., Gildea, R.J, Howard, J.A.K. & Puschmann, H.
 (2009), J. Appl. Cryst. 42, 339-341.

Sheldrick, G.M. (2015). Acta Cryst. A71, 3-8.

Sheldrick, G.M. (2015). Acta Cryst. C71, 3-8.
;
_chemical_name_common              ?
_chemical_name_systematic          ?
_chemical_formula_moiety           'C28 H22 F4 N4 Ru'
_chemical_formula_sum              'C28 H22 F4 N4 Ru'
_chemical_formula_weight           591.56
_chemical_melting_point            ?
loop_
  _atom_type_symbol
  _atom_type_description
  _atom_type_scat_dispersion_real
  _atom_type_scat_dispersion_imag
  _atom_type_scat_source
 'C' 'C' 0.0181 0.0091 'International Tables Vol C Tables 4.2.6.8 and 6.1.1.4'
 'H' 'H' 0.0000 0.0000 'International Tables Vol C Tables 4.2.6.8 and 6.1.1.4'
 'F' 'F' 0.0727 0.0534 'International Tables Vol C Tables 4.2.6.8 and 6.1.1.4'
 'N' 'N' 0.0311 0.0180 'International Tables Vol C Tables 4.2.6.8 and 6.1.1.4'
 'Ru' 'Ru' 0.0552 3.2960 'International Tables Vol C Tables 4.2.6.8 and 6.1.1.4'

_shelx_space_group_comment
;
The symmetry employed for this shelxl refinement is uniquely defined
by the following loop, which should always be used as a source of
symmetry information in preference to the above space-group names.
They are only intended as comments.
;
_space_group_crystal_system        'monoclinic'
_space_group_IT_number             14
_space_group_name_H-M_alt          'P 1 21/c 1'
_space_group_name_Hall             '-P 2ybc'
loop_
  _space_group_symop_operation_xyz
 'x, y, z'
 '-x, y+1/2, -z+1/2'
 '-x, -y, -z'
 'x, -y-1/2, z-1/2'

_cell_length_a                     17.5882(4)
_cell_length_b                     8.9137(3)
_cell_length_c                     17.0925(5)
_cell_angle_alpha                  90
_cell_angle_beta                   110.695(3)
_cell_angle_gamma                  90
_cell_volume                       2506.79(13)
_cell_formula_units_Z              4
_cell_measurement_reflns_used      5560
_cell_measurement_temperature      100.0(3)
_cell_measurement_theta_max        75.3150
_cell_measurement_theta_min        2.6740
_shelx_estimated_absorpt_T_max     0.897
_shelx_estimated_absorpt_T_min     0.769
_exptl_absorpt_coefficient_mu      5.539
_exptl_absorpt_correction_T_max    1.00000
_exptl_absorpt_correction_T_min    0.62920
_exptl_absorpt_correction_type     multi-scan
_exptl_absorpt_process_details
;
CrysAlisPro 1.171.42.64a (Rigaku Oxford Diffraction, 2022)
Empirical absorption correction using spherical harmonics,
implemented in SCALE3 ABSPACK scaling algorithm.
;
_exptl_absorpt_special_details     ?
_exptl_crystal_colour              'clear dark red'
_exptl_crystal_colour_lustre       clear
_exptl_crystal_colour_modifier     dark
_exptl_crystal_colour_primary      red
_exptl_crystal_density_diffrn      1.567
_exptl_crystal_density_meas        ?
_exptl_crystal_density_method      ?
_exptl_crystal_description         block
_exptl_crystal_F_000               1192
_exptl_crystal_preparation         ?
_exptl_crystal_size_max            0.05
_exptl_crystal_size_mid            0.04
_exptl_crystal_size_min            0.02
_exptl_transmission_factor_max     ?
_exptl_transmission_factor_min     ?
_diffrn_reflns_av_R_equivalents    0.0379
_diffrn_reflns_av_unetI/netI       0.0507
_diffrn_reflns_Laue_measured_fraction_full  1.000
_diffrn_reflns_Laue_measured_fraction_max  0.967
_diffrn_reflns_limit_h_max         21
_diffrn_reflns_limit_h_min         -21
_diffrn_reflns_limit_k_max         8
_diffrn_reflns_limit_k_min         -11
_diffrn_reflns_limit_l_max         14
_diffrn_reflns_limit_l_min         -21
_diffrn_reflns_number              12986
_diffrn_reflns_point_group_measured_fraction_full  1.000
_diffrn_reflns_point_group_measured_fraction_max  0.967
_diffrn_reflns_theta_full          67.684
_diffrn_reflns_theta_max           76.106
_diffrn_reflns_theta_min           2.686
_diffrn_ambient_environment        N~2~
_diffrn_ambient_temperature        100.0(3)
_diffrn_detector                   'Hybrid Pixel Array Detector'
_diffrn_detector_area_resol_mean   10.0000
_diffrn_measured_fraction_theta_full  1.000
_diffrn_measured_fraction_theta_max  0.967
_diffrn_measurement_details
;
List of Runs (angles in degrees, time in seconds):

  # Type    Start    End  Width  t~exp~   \w     \q     \k     \f   Frames
--------------------------------------------------------------------------
  1  \w     76.00 133.00   1.00    1.00    --   43.31  20.00  60.00   57
  2  \w     30.00  65.00   1.00    1.00    --   43.31  20.00  60.00   35
  3  \w    -46.00  22.00   1.00    1.00    --   43.31  20.00  60.00   68
  4  \w     24.00 132.00   1.00    1.00    --   45.89  60.00  60.00  108
  5  \w     34.00  60.00   1.00    1.00    --   45.89   0.00-180.00   26
  6  \w    -22.00  19.00   1.00    1.00    --   45.89  60.00  60.00   41
  7  \w    159.00 193.00   1.00    1.00    --  108.20  30.00  60.00   34
  8  \w     89.00 197.00   1.00    1.00    --  108.20  10.00-150.00  108
  9  \w     21.00  64.00   1.00    1.00    --  108.20  30.00  30.00   43
 10  \w    103.00 187.00   1.00    1.00    --  108.20  40.00  30.00   84
 11  \w     19.00  69.00   1.00    1.00    --  108.20  10.00-150.00   50
 12  \w     73.00 198.00   1.00    1.00    --  108.20  50.00  30.00  125
 13  \w    104.00 198.00   1.00    1.00    --  108.20  50.00-150.00   94
;
_diffrn_measurement_device         'four-circle diffractometer'
_diffrn_measurement_device_type    'XtaLAB AFC11 (RINC): quarter-chi single'
_diffrn_measurement_method         '\w scans'
_diffrn_orient_matrix_type        
 'CrysAlisPro convention (1999,Acta A55,543-557)'
_diffrn_orient_matrix_UB_11        0.0830703000
_diffrn_orient_matrix_UB_12        0.0724376000
_diffrn_orient_matrix_UB_13        0.0126941000
_diffrn_orient_matrix_UB_21        0.0431360000
_diffrn_orient_matrix_UB_22        -0.1408117000
_diffrn_orient_matrix_UB_23        0.0472999000
_diffrn_orient_matrix_UB_31        -0.0011758000
_diffrn_orient_matrix_UB_32        -0.0692468000
_diffrn_orient_matrix_UB_33        -0.0829991000
_diffrn_radiation_monochromator    mirror
_diffrn_radiation_probe            x-ray
_diffrn_radiation_type             'Cu K\a'
_diffrn_radiation_wavelength       1.54184
_diffrn_source                     'Rotating-anode X-ray tube (dual wavelength)'
_diffrn_source_type                'Rigaku (Cu) X-ray DW Source'
_reflns_Friedel_coverage           0.000
_reflns_Friedel_fraction_full      .
_reflns_Friedel_fraction_max       .
_reflns_number_gt                  4350
_reflns_number_total               5066
_reflns_special_details
;
 Reflections were merged by SHELXL according to the crystal
 class for the calculation of statistics and refinement.
 
 _reflns_Friedel_fraction is defined as the number of unique
 Friedel pairs measured divided by the number that would be
 possible theoretically, ignoring centric projections and
 systematic absences.
;
_reflns_threshold_expression       'I > 2\s(I)'
_computing_cell_refinement         'CrysAlisPro 1.171.42.64a (Rigaku OD, 2022)'
_computing_data_collection         'CrysAlisPro 1.171.42.64a (Rigaku OD, 2022)'
_computing_data_reduction          'CrysAlisPro 1.171.42.64a (Rigaku OD, 2022)'
_computing_molecular_graphics      'Olex2 1.5 (Dolomanov et al., 2009)'
_computing_publication_material    'Olex2 1.5 (Dolomanov et al., 2009)'
_computing_structure_refinement    'SHELXL 2018/3 (Sheldrick, 2015)'
_computing_structure_solution      'SHELXT  (Sheldrick, 2015)'
_refine_diff_density_max           1.777
_refine_diff_density_min           -1.578
_refine_diff_density_rms           0.126
_refine_ls_extinction_coef         0.00033(8)
_refine_ls_extinction_expression  
 'Fc^*^=kFc[1+0.001xFc^2^\l^3^/sin(2\q)]^-1/4^'
_refine_ls_extinction_method       'SHELXL-2018/3 (Sheldrick 2018)'
_refine_ls_goodness_of_fit_ref     1.092
_refine_ls_hydrogen_treatment      constr
_refine_ls_matrix_type             full
_refine_ls_number_parameters       339
_refine_ls_number_reflns           5066
_refine_ls_number_restraints       0
_refine_ls_R_factor_all            0.0548
_refine_ls_R_factor_gt             0.0473
_refine_ls_restrained_S_all        1.092
_refine_ls_shift/su_max            0.000
_refine_ls_shift/su_mean           0.000
_refine_ls_structure_factor_coef   Fsqd
_refine_ls_weighting_details      
 'w=1/[\s^2^(Fo^2^)+(0.0683P)^2^+4.8476P] where P=(Fo^2^+2Fc^2^)/3'
_refine_ls_weighting_scheme        calc
_refine_ls_wR_factor_gt            0.1283
_refine_ls_wR_factor_ref           0.1329
_refine_special_details            ?
_olex2_refinement_description
;
1.a Aromatic/amide H refined with riding coordinates:
 C1(H1), C10(H10), C13(H13), C15(H15), C16(H16), C4(H4), C22(H22), C3(H3),
 C11(H11), C23(H23)
1.b Idealised Me refined as rotating group:
 C6(H6A,H6B,H6C), C18(H18A,H18B,H18C), C28(H28A,H28B,H28C), C26(H26A,H26B,H26C)
;
_atom_sites_solution_hydrogens     geom
_atom_sites_solution_primary       dual
_atom_sites_solution_secondary     ?
loop_
  _atom_site_label
  _atom_site_type_symbol
  _atom_site_fract_x
  _atom_site_fract_y
  _atom_site_fract_z
  _atom_site_U_iso_or_equiv
  _atom_site_adp_type
  _atom_site_occupancy
  _atom_site_site_symmetry_order
  _atom_site_calc_flag
  _atom_site_refinement_flags_posn
  _atom_site_refinement_flags_adp
  _atom_site_refinement_flags_occupancy
  _atom_site_disorder_assembly
  _atom_site_disorder_group
 Ru1 Ru 0.74038(2) 0.53594(3) 0.48747(2) 0.02193(13) Uani 1 1 d . . . . .
 F2 F 0.68530(13) 0.1921(3) 0.40274(16) 0.0338(6) Uani 1 1 d . . . . .
 F4 F 0.52285(14) 0.2577(3) 0.58592(17) 0.0363(6) Uani 1 1 d . . . . .
 F1 F 1.01234(14) 0.2179(3) 0.56413(19) 0.0421(7) Uani 1 1 d . . . . .
 F3 F 0.83548(15) 0.4511(4) 0.69193(17) 0.0413(7) Uani 1 1 d . . . . .
 N2 N 0.6231(2) 0.4699(4) 0.4204(2) 0.0238(7) Uani 1 1 d . . . . .
 N1 N 0.85902(19) 0.5916(4) 0.5569(2) 0.0245(7) Uani 1 1 d . . . . .
 N3 N 0.69130(19) 0.7435(4) 0.5061(2) 0.0263(7) Uani 1 1 d . . . . .
 N4 N 0.7643(2) 0.6383(6) 0.3847(2) 0.0413(11) Uani 1 1 d . . . . .
 C8 C 0.7980(2) 0.3421(5) 0.4799(2) 0.0238(8) Uani 1 1 d . . . . .
 C17 C 0.5806(2) 0.4007(4) 0.4637(3) 0.0244(8) Uani 1 1 d . . . . .
 C7 C 0.8847(2) 0.3455(5) 0.5211(3) 0.0246(8) Uani 1 1 d . . . . .
 C9 C 0.7681(2) 0.2054(5) 0.4448(3) 0.0250(8) Uani 1 1 d . . . . .
 C20 C 0.6283(2) 0.3793(4) 0.5526(3) 0.0239(8) Uani 1 1 d . . . . .
 C2 C 0.9616(3) 0.7666(5) 0.6381(3) 0.0304(9) Uani 1 1 d . . . . .
 C19 C 0.7100(2) 0.4359(5) 0.5787(3) 0.0248(8) Uani 1 1 d . . . . .
 C1 C 0.8822(2) 0.7252(5) 0.5947(3) 0.0281(9) Uani 1 1 d . . . . .
 H1 H 0.840854 0.796142 0.591289 0.034 Uiso 1 1 calc R U . . .
 C21 C 0.6014(2) 0.3098(5) 0.6104(3) 0.0287(9) Uani 1 1 d . . . . .
 C5 C 0.9175(2) 0.4892(5) 0.5612(3) 0.0248(8) Uani 1 1 d . . . . .
 C10 C 0.8123(3) 0.0751(5) 0.4480(3) 0.0312(9) Uani 1 1 d . . . . .
 H10 H 0.786268 -0.015453 0.423306 0.037 Uiso 1 1 calc R U . . .
 C13 C 0.5855(3) 0.4924(5) 0.3379(3) 0.0271(9) Uani 1 1 d . . . . .
 H13 H 0.615334 0.541690 0.308703 0.032 Uiso 1 1 calc R U . . .
 C24 C 0.7557(2) 0.4058(6) 0.6617(3) 0.0310(9) Uani 1 1 d . . . . .
 C15 C 0.4643(2) 0.3800(5) 0.3367(3) 0.0326(10) Uani 1 1 d . . . . .
 H15 H 0.409732 0.348978 0.308365 0.039 Uiso 1 1 calc R U . . .
 C16 C 0.5001(2) 0.3549(5) 0.4221(3) 0.0318(10) Uani 1 1 d . . . . .
 H16 H 0.470366 0.307285 0.452008 0.038 Uiso 1 1 calc R U . . .
 C14 C 0.5064(3) 0.4492(5) 0.2923(3) 0.0308(10) Uani 1 1 d . . . . .
 C12 C 0.9293(2) 0.2169(5) 0.5235(3) 0.0304(9) Uani 1 1 d . . . . .
 C27 C 0.6640(2) 0.8532(5) 0.5172(3) 0.0286(9) Uani 1 1 d . . . . .
 C4 C 0.9996(3) 0.5257(5) 0.6016(3) 0.0315(9) Uani 1 1 d . . . . .
 H4 H 1.040504 0.455342 0.602612 0.038 Uiso 1 1 calc R U . . .
 C22 C 0.6483(3) 0.2865(5) 0.6926(3) 0.0336(10) Uani 1 1 d . . . . .
 H22 H 0.626843 0.239132 0.730077 0.040 Uiso 1 1 calc R U . . .
 C25 C 0.7829(3) 0.6676(6) 0.3301(3) 0.0382(11) Uani 1 1 d . . . . .
 C3 C 1.0214(2) 0.6625(5) 0.6398(3) 0.0312(9) Uani 1 1 d . . . . .
 H3 H 1.077119 0.686332 0.667403 0.037 Uiso 1 1 calc R U . . .
 C11 C 0.8959(3) 0.0818(5) 0.4887(3) 0.0325(10) Uani 1 1 d . . . . .
 H11 H 0.929111 -0.003959 0.492459 0.039 Uiso 1 1 calc R U . . .
 C23 C 0.7289(3) 0.3352(6) 0.7189(3) 0.0357(10) Uani 1 1 d . . . . .
 H23 H 0.764383 0.320104 0.774949 0.043 Uiso 1 1 calc R U . . .
 C6 C 0.9820(3) 0.9154(6) 0.6818(3) 0.0382(11) Uani 1 1 d . . . . .
 H6A H 0.932657 0.976733 0.667388 0.057 Uiso 1 1 calc R U . . .
 H6B H 1.022359 0.967140 0.664156 0.057 Uiso 1 1 calc R U . . .
 H6C H 1.004124 0.899398 0.742437 0.057 Uiso 1 1 calc R U . . .
 C18 C 0.4694(3) 0.4812(6) 0.2000(3) 0.0409(12) Uani 1 1 d . . . . .
 H18A H 0.427700 0.559045 0.190257 0.061 Uiso 1 1 calc R U . . .
 H18B H 0.444601 0.389481 0.170286 0.061 Uiso 1 1 calc R U . . .
 H18C H 0.511769 0.515987 0.179439 0.061 Uiso 1 1 calc R U . . .
 C28 C 0.6312(3) 0.9966(6) 0.5332(3) 0.0401(11) Uani 1 1 d . . . . .
 H28A H 0.595740 1.039838 0.480058 0.060 Uiso 1 1 calc R U . . .
 H28B H 0.675983 1.065912 0.560374 0.060 Uiso 1 1 calc R U . . .
 H28C H 0.599778 0.979849 0.569687 0.060 Uiso 1 1 calc R U . . .
 C26 C 0.8079(4) 0.7398(12) 0.2684(5) 0.101(3) Uani 1 1 d . . . . .
 H26A H 0.759792 0.771783 0.221428 0.151 Uiso 1 1 calc R U . . .
 H26B H 0.839721 0.669569 0.248249 0.151 Uiso 1 1 calc R U . . .
 H26C H 0.841217 0.827647 0.293156 0.151 Uiso 1 1 calc R U . . .

loop_
  _atom_site_aniso_label
  _atom_site_aniso_U_11
  _atom_site_aniso_U_22
  _atom_site_aniso_U_33
  _atom_site_aniso_U_23
  _atom_site_aniso_U_13
  _atom_site_aniso_U_12
 Ru1 0.01573(18) 0.02393(19) 0.02452(19) -0.00121(12) 0.00512(13) 0.00074(11)
 F2 0.0204(11) 0.0338(14) 0.0405(14) -0.0080(11) 0.0026(10) 0.0006(10)
 F4 0.0270(12) 0.0373(15) 0.0480(15) 0.0028(12) 0.0174(11) -0.0048(11)
 F1 0.0184(11) 0.0356(15) 0.0655(19) 0.0007(14) 0.0062(12) 0.0060(11)
 F3 0.0236(12) 0.068(2) 0.0282(13) 0.0022(13) 0.0040(11) -0.0048(12)
 N2 0.0177(15) 0.0265(18) 0.0262(17) -0.0028(14) 0.0066(14) 0.0031(13)
 N1 0.0182(15) 0.0282(18) 0.0270(17) -0.0022(15) 0.0079(13) 0.0010(14)
 N3 0.0197(15) 0.0260(18) 0.0310(18) -0.0023(15) 0.0063(14) -0.0019(14)
 N4 0.0185(16) 0.078(3) 0.0265(19) 0.007(2) 0.0071(15) -0.0015(19)
 C8 0.0231(18) 0.026(2) 0.0204(18) 0.0042(16) 0.0056(15) 0.0011(16)
 C17 0.0178(17) 0.0168(18) 0.036(2) -0.0032(17) 0.0065(16) 0.0032(15)
 C7 0.0179(17) 0.026(2) 0.029(2) 0.0026(16) 0.0069(16) 0.0038(15)
 C9 0.0217(18) 0.027(2) 0.0253(19) -0.0056(16) 0.0069(16) 0.0013(16)
 C20 0.0208(18) 0.0192(19) 0.033(2) -0.0029(16) 0.0110(16) 0.0006(15)
 C2 0.026(2) 0.035(2) 0.027(2) -0.0036(18) 0.0050(17) -0.0056(18)
 C19 0.0186(18) 0.028(2) 0.029(2) -0.0036(16) 0.0093(16) 0.0046(15)
 C1 0.0233(19) 0.030(2) 0.029(2) -0.0054(17) 0.0065(16) -0.0009(17)
 C21 0.0251(19) 0.022(2) 0.042(2) -0.0002(18) 0.0166(18) 0.0028(16)
 C5 0.0201(18) 0.027(2) 0.028(2) 0.0003(17) 0.0091(16) -0.0009(16)
 C10 0.030(2) 0.029(2) 0.033(2) -0.0025(18) 0.0096(18) 0.0006(18)
 C13 0.024(2) 0.027(2) 0.028(2) -0.0016(17) 0.0068(17) 0.0032(16)
 C24 0.0207(18) 0.041(3) 0.030(2) -0.003(2) 0.0075(17) 0.0008(18)
 C15 0.0174(17) 0.030(2) 0.042(2) -0.0057(19) 0.0004(17) 0.0025(17)
 C16 0.0213(18) 0.028(2) 0.046(3) -0.0041(19) 0.0110(19) -0.0008(16)
 C14 0.025(2) 0.025(2) 0.035(2) -0.0072(17) 0.0014(18) 0.0084(16)
 C12 0.0186(18) 0.033(2) 0.039(2) 0.0013(19) 0.0091(17) 0.0005(17)
 C27 0.0259(19) 0.026(2) 0.035(2) -0.0029(18) 0.0114(18) -0.0001(17)
 C4 0.0195(19) 0.033(2) 0.040(2) 0.003(2) 0.0087(18) 0.0035(17)
 C22 0.037(2) 0.032(2) 0.037(2) 0.0015(19) 0.019(2) 0.0029(19)
 C25 0.024(2) 0.047(3) 0.044(3) 0.015(2) 0.012(2) 0.006(2)
 C3 0.0186(18) 0.036(2) 0.034(2) 0.0033(19) 0.0027(17) -0.0042(17)
 C11 0.027(2) 0.026(2) 0.044(3) 0.003(2) 0.0124(19) 0.0075(17)
 C23 0.036(2) 0.043(3) 0.028(2) 0.002(2) 0.0117(19) 0.005(2)
 C6 0.031(2) 0.039(3) 0.037(2) -0.011(2) 0.0017(19) -0.006(2)
 C18 0.031(2) 0.045(3) 0.036(3) -0.006(2) -0.001(2) 0.011(2)
 C28 0.047(3) 0.028(2) 0.046(3) -0.001(2) 0.017(2) 0.011(2)
 C26 0.064(4) 0.165(10) 0.073(5) 0.067(6) 0.024(4) -0.003(5)

_geom_special_details
;
 All esds (except the esd in the dihedral angle between two l.s. planes)
 are estimated using the full covariance matrix.  The cell esds are taken
 into account individually in the estimation of esds in distances, angles
 and torsion angles; correlations between esds in cell parameters are only
 used when they are defined by crystal symmetry.  An approximate (isotropic)
 treatment of cell esds is used for estimating esds involving l.s. planes.
;
loop_
  _geom_bond_atom_site_label_1
  _geom_bond_atom_site_label_2
  _geom_bond_distance
  _geom_bond_site_symmetry_2
  _geom_bond_publ_flag
 Ru1 N2 2.061(3) . ?
 Ru1 N1 2.064(3) . ?
 Ru1 N3 2.113(4) . ?
 Ru1 N4 2.150(4) . ?
 Ru1 C8 2.030(4) . ?
 Ru1 C19 2.024(4) . ?
 F2 C9 1.382(4) . ?
 F4 C21 1.376(5) . ?
 F1 C12 1.378(4) . ?
 F3 C24 1.374(5) . ?
 N2 C17 1.370(5) . ?
 N2 C13 1.344(5) . ?
 N1 C1 1.348(6) . ?
 N1 C5 1.358(5) . ?
 N3 C27 1.133(5) . ?
 N4 C25 1.123(6) . ?
 C8 C7 1.436(5) . ?
 C8 C9 1.378(6) . ?
 C17 C20 1.465(6) . ?
 C17 C16 1.403(5) . ?
 C7 C5 1.471(6) . ?
 C7 C12 1.382(6) . ?
 C9 C10 1.388(6) . ?
 C20 C19 1.438(5) . ?
 C20 C21 1.383(6) . ?
 C2 C1 1.380(6) . ?
 C2 C3 1.394(6) . ?
 C2 C6 1.502(6) . ?
 C19 C24 1.388(6) . ?
 C21 C22 1.370(6) . ?
 C5 C4 1.401(6) . ?
 C10 C11 1.389(6) . ?
 C13 C14 1.387(6) . ?
 C24 C23 1.378(6) . ?
 C15 C16 1.388(7) . ?
 C15 C14 1.381(7) . ?
 C14 C18 1.505(7) . ?
 C12 C11 1.379(6) . ?
 C27 C28 1.468(6) . ?
 C4 C3 1.372(6) . ?
 C22 C23 1.396(6) . ?
 C25 C26 1.431(8) . ?

loop_
  _geom_angle_atom_site_label_1
  _geom_angle_atom_site_label_2
  _geom_angle_atom_site_label_3
  _geom_angle
  _geom_angle_site_symmetry_1
  _geom_angle_site_symmetry_3
  _geom_angle_publ_flag
 N2 Ru1 N1 177.20(14) . . ?
 N2 Ru1 N3 87.25(13) . . ?
 N2 Ru1 N4 96.51(14) . . ?
 N1 Ru1 N3 94.97(13) . . ?
 N1 Ru1 N4 85.29(14) . . ?
 N3 Ru1 N4 87.71(16) . . ?
 C8 Ru1 N2 98.37(14) . . ?
 C8 Ru1 N1 79.35(15) . . ?
 C8 Ru1 N3 174.03(14) . . ?
 C8 Ru1 N4 93.61(17) . . ?
 C19 Ru1 N2 79.49(15) . . ?
 C19 Ru1 N1 98.70(15) . . ?
 C19 Ru1 N3 92.09(15) . . ?
 C19 Ru1 N4 176.00(15) . . ?
 C19 Ru1 C8 86.99(15) . . ?
 C17 N2 Ru1 117.3(3) . . ?
 C13 N2 Ru1 124.4(3) . . ?
 C13 N2 C17 118.3(4) . . ?
 C1 N1 Ru1 124.2(3) . . ?
 C1 N1 C5 118.2(3) . . ?
 C5 N1 Ru1 117.5(3) . . ?
 C27 N3 Ru1 178.4(4) . . ?
 C25 N4 Ru1 167.6(5) . . ?
 C7 C8 Ru1 114.7(3) . . ?
 C9 C8 Ru1 131.2(3) . . ?
 C9 C8 C7 114.1(4) . . ?
 N2 C17 C20 113.4(3) . . ?
 N2 C17 C16 120.2(4) . . ?
 C16 C17 C20 126.4(4) . . ?
 C8 C7 C5 114.9(4) . . ?
 C12 C7 C8 119.4(4) . . ?
 C12 C7 C5 125.6(4) . . ?
 F2 C9 C10 114.9(4) . . ?
 C8 C9 F2 118.2(3) . . ?
 C8 C9 C10 126.9(4) . . ?
 C19 C20 C17 114.8(4) . . ?
 C21 C20 C17 125.8(4) . . ?
 C21 C20 C19 119.5(4) . . ?
 C1 C2 C3 116.4(4) . . ?
 C1 C2 C6 121.4(4) . . ?
 C3 C2 C6 122.1(4) . . ?
 C20 C19 Ru1 115.0(3) . . ?
 C24 C19 Ru1 131.2(3) . . ?
 C24 C19 C20 113.8(4) . . ?
 N1 C1 C2 124.9(4) . . ?
 F4 C21 C20 119.6(4) . . ?
 C22 C21 F4 115.9(4) . . ?
 C22 C21 C20 124.5(4) . . ?
 N1 C5 C7 113.3(3) . . ?
 N1 C5 C4 119.9(4) . . ?
 C4 C5 C7 126.8(4) . . ?
 C9 C10 C11 117.6(4) . . ?
 N2 C13 C14 124.9(4) . . ?
 F3 C24 C19 118.2(4) . . ?
 F3 C24 C23 115.3(4) . . ?
 C23 C24 C19 126.5(4) . . ?
 C14 C15 C16 121.2(4) . . ?
 C15 C16 C17 119.2(4) . . ?
 C13 C14 C18 120.9(4) . . ?
 C15 C14 C13 116.2(4) . . ?
 C15 C14 C18 122.9(4) . . ?
 F1 C12 C7 120.0(4) . . ?
 F1 C12 C11 115.9(4) . . ?
 C11 C12 C7 124.1(4) . . ?
 N3 C27 C28 178.3(5) . . ?
 C3 C4 C5 120.4(4) . . ?
 C21 C22 C23 117.2(4) . . ?
 N4 C25 C26 166.5(8) . . ?
 C4 C3 C2 120.0(4) . . ?
 C12 C11 C10 117.9(4) . . ?
 C24 C23 C22 118.4(4) . . ?

_shelx_res_file
;
TITL s3132l_a.res in P2(1)/c
    s3132l.res
    created by SHELXL-2018/3 at 14:53:43 on 07-Oct-2022
REM Old TITL s3132l in P2(1)/c
REM SHELXT solution in P2(1)/c: R1 0.095, Rweak 0.028, Alpha 0.031
REM <I/s> 0.337 for 245 systematic absences, Orientation as input
REM Formula found by SHELXT: C28 N4 F3 Br
CELL 1.54184 17.588155 8.913704 17.092545 90 110.695 90
ZERR 4 0.000409 0.000264 0.000514 0 0.0032 0
LATT 1
SYMM -X,0.5+Y,0.5-Z
SFAC C H F N Ru
UNIT 112 88 16 16 4

L.S. 4
PLAN  5
SIZE 0.02 0.04 0.05
TEMP -173
fmap 2
ACTA
REM <olex2.extras>
REM <HklSrc "%.\\s3132l.hkl">
REM </olex2.extras>

WGHT    0.068300    4.847600
EXTI    0.000330
FVAR       3.20620
RU1   5    0.740375    0.535941    0.487475    11.00000    0.01573    0.02393 =
         0.02452   -0.00121    0.00512    0.00074
F2    3    0.685302    0.192107    0.402743    11.00000    0.02045    0.03382 =
         0.04051   -0.00804    0.00261    0.00057
F4    3    0.522849    0.257652    0.585924    11.00000    0.02702    0.03733 =
         0.04797    0.00277    0.01743   -0.00477
F1    3    1.012339    0.217943    0.564127    11.00000    0.01839    0.03562 =
         0.06548    0.00069    0.00622    0.00596
F3    3    0.835482    0.451119    0.691929    11.00000    0.02359    0.06783 =
         0.02823    0.00218    0.00404   -0.00485
N2    4    0.623066    0.469871    0.420430    11.00000    0.01770    0.02650 =
         0.02617   -0.00284    0.00663    0.00310
N1    4    0.859022    0.591603    0.556924    11.00000    0.01816    0.02822 =
         0.02697   -0.00221    0.00788    0.00102
N3    4    0.691295    0.743544    0.506127    11.00000    0.01969    0.02600 =
         0.03098   -0.00231    0.00633   -0.00190
N4    4    0.764302    0.638291    0.384652    11.00000    0.01852    0.07813 =
         0.02653    0.00692    0.00714   -0.00146
C8    1    0.797973    0.342132    0.479931    11.00000    0.02309    0.02623 =
         0.02036    0.00417    0.00555    0.00109
C17   1    0.580628    0.400668    0.463733    11.00000    0.01778    0.01684 =
         0.03606   -0.00325    0.00652    0.00320
C7    1    0.884666    0.345549    0.521088    11.00000    0.01789    0.02581 =
         0.02895    0.00256    0.00691    0.00381
C9    1    0.768066    0.205420    0.444788    11.00000    0.02166    0.02710 =
         0.02527   -0.00565    0.00692    0.00133
C20   1    0.628286    0.379307    0.552588    11.00000    0.02082    0.01922 =
         0.03293   -0.00294    0.01095    0.00063
C2    1    0.961619    0.766632    0.638098    11.00000    0.02629    0.03484 =
         0.02661   -0.00364    0.00496   -0.00562
C19   1    0.710012    0.435916    0.578660    11.00000    0.01862    0.02786 =
         0.02861   -0.00360    0.00934    0.00460
C1    1    0.882230    0.725209    0.594740    11.00000    0.02333    0.03007 =
         0.02867   -0.00540    0.00651   -0.00091
AFIX  43
H1    2    0.840854    0.796142    0.591289    11.00000   -1.20000
AFIX   0
C21   1    0.601449    0.309787    0.610409    11.00000    0.02505    0.02229 =
         0.04248   -0.00019    0.01656    0.00279
C5    1    0.917510    0.489150    0.561206    11.00000    0.02012    0.02683 =
         0.02784    0.00032    0.00914   -0.00086
C10   1    0.812292    0.075074    0.448028    11.00000    0.03036    0.02924 =
         0.03270   -0.00247    0.00961    0.00061
AFIX  43
H10   2    0.786268   -0.015453    0.423306    11.00000   -1.20000
AFIX   0
C13   1    0.585506    0.492442    0.337921    11.00000    0.02378    0.02744 =
         0.02809   -0.00165    0.00684    0.00316
AFIX  43
H13   2    0.615334    0.541690    0.308703    11.00000   -1.20000
AFIX   0
C24   1    0.755679    0.405781    0.661742    11.00000    0.02071    0.04074 =
         0.03039   -0.00289    0.00754    0.00083
C15   1    0.464258    0.379981    0.336731    11.00000    0.01742    0.02999 =
         0.04229   -0.00573    0.00037    0.00253
AFIX  43
H15   2    0.409732    0.348978    0.308365    11.00000   -1.20000
AFIX   0
C16   1    0.500063    0.354887    0.422116    11.00000    0.02135    0.02782 =
         0.04565   -0.00414    0.01096   -0.00082
AFIX  43
H16   2    0.470366    0.307285    0.452008    11.00000   -1.20000
AFIX   0
C14   1    0.506436    0.449182    0.292261    11.00000    0.02473    0.02535 =
         0.03495   -0.00722    0.00135    0.00842
C12   1    0.929318    0.216933    0.523490    11.00000    0.01860    0.03288 =
         0.03878    0.00126    0.00912    0.00048
C27   1    0.664045    0.853193    0.517175    11.00000    0.02589    0.02555 =
         0.03495   -0.00285    0.01136   -0.00007
C4    1    0.999621    0.525733    0.601632    11.00000    0.01954    0.03303 =
         0.04047    0.00290    0.00869    0.00352
AFIX  43
H4    2    1.040504    0.455342    0.602612    11.00000   -1.20000
AFIX   0
C22   1    0.648300    0.286494    0.692576    11.00000    0.03716    0.03159 =
         0.03679    0.00153    0.01909    0.00290
AFIX  43
H22   2    0.626843    0.239132    0.730077    11.00000   -1.20000
AFIX   0
C25   1    0.782911    0.667612    0.330060    11.00000    0.02375    0.04730 =
         0.04359    0.01490    0.01200    0.00565
C3    1    1.021354    0.662532    0.639803    11.00000    0.01857    0.03626 =
         0.03365    0.00332    0.00272   -0.00422
AFIX  43
H3    2    1.077119    0.686332    0.667403    11.00000   -1.20000
AFIX   0
C11   1    0.895934    0.081798    0.488706    11.00000    0.02652    0.02635 =
         0.04443    0.00315    0.01237    0.00755
AFIX  43
H11   2    0.929111   -0.003959    0.492459    11.00000   -1.20000
AFIX   0
C23   1    0.728874    0.335225    0.718925    11.00000    0.03606    0.04306 =
         0.02818    0.00152    0.01172    0.00462
AFIX  43
H23   2    0.764383    0.320104    0.774949    11.00000   -1.20000
AFIX   0
C6    1    0.981956    0.915401    0.681818    11.00000    0.03104    0.03853 =
         0.03679   -0.01087    0.00169   -0.00592
AFIX 137
H6A   2    0.932657    0.976733    0.667388    11.00000   -1.50000
H6B   2    1.022359    0.967140    0.664156    11.00000   -1.50000
H6C   2    1.004124    0.899398    0.742437    11.00000   -1.50000
AFIX   0
C18   1    0.469395    0.481219    0.200012    11.00000    0.03145    0.04455 =
         0.03580   -0.00560   -0.00142    0.01094
AFIX 137
H18A  2    0.427700    0.559045    0.190257    11.00000   -1.50000
H18B  2    0.444601    0.389481    0.170286    11.00000   -1.50000
H18C  2    0.511769    0.515987    0.179439    11.00000   -1.50000
AFIX   0
C28   1    0.631152    0.996620    0.533151    11.00000    0.04671    0.02817 =
         0.04617   -0.00060    0.01722    0.01089
AFIX 137
H28A  2    0.595740    1.039838    0.480058    11.00000   -1.50000
H28B  2    0.675983    1.065912    0.560374    11.00000   -1.50000
H28C  2    0.599778    0.979849    0.569687    11.00000   -1.50000
AFIX   0
C26   1    0.807876    0.739840    0.268365    11.00000    0.06392    0.16524 =
         0.07286    0.06747    0.02405   -0.00311
AFIX 137
H26A  2    0.759792    0.771783    0.221428    11.00000   -1.50000
H26B  2    0.839721    0.669569    0.248249    11.00000   -1.50000
H26C  2    0.841217    0.827647    0.293156    11.00000   -1.50000
AFIX   0
HKLF 4


REM  s3132l_a.res in P2(1)/c
REM wR2 = 0.1329, GooF = S = 1.092, Restrained GooF = 1.092 for all data
REM R1 = 0.0473 for 4350 Fo > 4sig(Fo) and 0.0548 for all 5066 data
REM 339 parameters refined using 0 restraints

END

WGHT      0.0683      4.8532

REM Highest difference peak  1.777,  deepest hole -1.578,  1-sigma level  0.126
Q1    1   0.7785  0.5145  0.2907  11.00000  0.05    1.78
Q2    1   0.7280  0.6596  0.4497  11.00000  0.05    0.91
Q3    1   0.7192  0.4341  0.4341  11.00000  0.05    0.86
Q4    1   0.7948  0.5317  0.5510  11.00000  0.05    0.84
Q5    1   0.7663  0.4211  0.5383  11.00000  0.05    0.83
;
_shelx_res_checksum                38407
_shelx_hkl_file
;
   0   0  -1 4.57976 52.6980   4
   0   0  -2 753157. 44087.7   2
   0   0  -3-23.1085 128.502   2
   0   0  -4 134934. 7925.87   2
   0   0  -5 7.53662 149.600   2
   0   0  -6 107093. 6345.40   4
   0   0  -7-156.354 264.402   4
   0   0  -8 1283.95 314.159   4
   0   0  -8 1064.08 245.711   1
   0   0  -9 109.697 301.432   4
   0   0  -9 22.0280 229.355   1
   0   0 -10 107556. 6394.24   1
   0   0 -10 108890. 6498.08   4
   0   0 -11-66.6573 348.961   4
   0   0 -12 37747.3 2458.32  12
   0   0 -12 37360.7 2434.10  10
   0   0 -12 41470.2 2528.72   4
   0   0 -13 424.377 414.364  10
   0   0 -13-458.441 471.368  12
   0   0 -13 146.310 454.866   4
   0   0 -14 10838.4 936.153  12
   0   0 -14 10986.4 888.133  10
   0   0 -14 10178.6 996.181   4
   0   0 -15-282.133 498.280  12
   0   0 -15 286.185 415.918  10
   0   0 -16 2227.30 558.569  12
   0   0 -16 2647.53 468.539  10
   0   0 -17-233.365 423.308  12
   0   0 -17-273.305 368.920  10
   0   0 -18 369.203 377.603  12
   0   0 -19-10.1541 265.128  12
   0   1   0 35.3423 93.5035   2
   0   1   0 41.9374 68.0664   6
   0   1  -1 764963. 44666.0   4
   0   1  -1 760715. 44667.5   2
   0   1  -2 114.116 175.467   2
   0   1  -2 103.127 150.259   4
   0  -1  -2 88.5341 107.463   4
   0   1  -3 25004.9 1484.77   4
   0  -1  -3 24056.0 1466.44   4
   0  -1  -4 9402.23 568.924   1
   0  -1  -4 9857.07 620.859   4
   0   1  -4 10274.9 645.067   4
   0   1  -4 9214.65 631.882   2
   0  -1  -5 63607.2 3862.87   1
   0  -1  -5 66679.5 3906.60   4
   0   1  -5 73224.4 3927.04   4
   0   1  -5 68329.2 3905.65   2
   0  -1  -6 14701.1 931.914   4
   0   1  -6 14460.1 947.887   4
   0  -1  -6 14180.5 865.268   1
   0  -1  -7 26827.6 1646.37   4
   0  -1  -7 26274.4 1574.28   1
   0  -1  -8 4110.99 412.289   4
   0  -1  -8 3868.83 289.964   1
   0  -1  -9 26790.5 1646.31   4
   0   1  -9 24716.2 1594.92   1
   0   1 -10-10.9594 254.334   1
   0  -1 -10 218.728 296.655   4
   0   1 -11 38377.2 2311.27   1
   0  -1 -11 38251.1 2389.82   4
   0   1 -11 34051.0 2391.32   4
   0  -1 -12 2638.61 476.392  12
   0   1 -12 1894.84 477.000  12
   0   1 -12 1778.04 465.478   4
   0  -1 -12 2201.29 477.653   4
   0   1 -12 2231.20 447.700  10
   0   1 -13 18714.3 1460.53  12
   0  -1 -13 21018.4 1487.31  12
   0   1 -13 21899.8 1452.89  10
   0  -1 -13 22755.0 1524.41   4
   0   1 -13 20187.3 1517.71   4
   0   1 -14 1282.92 506.319   4
   0  -1 -14 599.448 443.518   4
   0   1 -14 836.732 476.612  12
   0  -1 -14 1198.08 517.270  12
   0   1 -14 974.062 443.159  10
   0   1 -15 6073.16 690.712  12
   0  -1 -15 5323.56 689.997  12
   0   1 -15 5928.88 645.684  10
   0  -1 -16 65.5774 453.358  12
   0   1 -16 279.055 445.200  12
   0   1 -16-53.5281 377.751  10
   0   1 -17 1298.80 456.177  12
   0  -1 -17 1124.45 463.858  12
   0   1 -17 1599.88 416.759  10
   0   1 -18 3158.02 442.945  12
   0   1 -18 2535.60 378.147  10
   0   1 -19 215.185 283.469  12
   0   2   0 100583. 5917.95   2
   0   2  -1 55832.8 3196.07   2
   0   2  -1 51898.0 3187.85   4
   0   2   1 54098.3 3170.09   6
   0   2  -2 74753.2 4232.46   2
   0   2   2 70534.1 4198.53   1
   0   2  -2 71630.4 4226.04   4
   0  -2  -3 2330.64 214.255   4
   0   2  -3 2577.40 273.144   2
   0   2  -3 2639.52 267.951   4
   0   2  -4 175182. 9719.14   4
   0  -2  -4 158639. 9694.56   4
   0   2   5 1416.16 129.944   5
   0  -2  -5 1835.38 228.316   4
   0   2  -5 2149.56 292.582   4
   0   2  -6 184483. 10504.2   4
   0  -2  -6 173478. 10472.6   4
   0   2  -7 5488.04 489.994   4
   0  -2  -7 5065.49 454.864   4
   0  -2  -8 1662.59 284.524   4
   0   2  -8 1589.24 353.584   4
   0  -2  -9 3128.09 373.202   4
   0   2  -9 2920.99 412.594   4
   0  -2 -10 20296.1 1350.18   4
   0   2 -10 20443.2 1399.40   4
   0   2 -10 20413.5 1335.27   1
   0   2 -11 21657.4 1503.15  12
   0   2 -11 22107.8 1478.70   1
   0  -2 -11 22294.9 1485.57   4
   0   2 -11 22999.2 1542.79   4
   0   2 -12 8977.94 741.718   1
   0   2 -12 9647.57 786.325  10
   0   2 -12 8624.54 779.114  12
   0  -2 -12 8491.19 753.848   4
   0  -2 -12 8424.69 764.316  12
   0  -2 -13 18993.3 1397.59  12
   0   2 -13 20991.3 1428.48  12
   0   2 -13 19799.9 1395.70  10
   0   2 -14 5545.20 659.595  12
   0  -2 -14 5566.86 630.085  12
   0   2 -14 5976.34 657.200  10
   0  -2 -15 1240.69 453.679  12
   0   2 -15 876.281 449.180  10
   0   2 -16 4900.09 587.901  10
   0   2 -17 4285.95 513.812  10
   0   2 -18 491.208 315.599  10
   0   2 -19 7120.01 531.535  10
   0   2 -19 7022.91 574.298  12
   0   3   0-13.6941 135.827   4
   0   3  -1 63660.6 3769.88   4
   0   3   2 3494.87 262.608   1
   0   3  -2 3404.98 291.484   4
   0   3   2 2931.91 228.705   6
   0   3   3 114656. 6999.75   6
   0   3  -3 134806. 7042.75   4
   0   3   3 118510. 6992.82   1
   0   3  -4 2508.44 307.835   4
   0   3  -5 22259.6 1406.66   4
   0  -3  -6 6740.53 537.003   4
   0   3  -6 9121.61 611.762   4
   0  -3  -7 6947.57 536.064   4
   0   3  -7 8260.81 607.037   4
   0  -3  -8 8196.76 624.454   4
   0   3  -8 10030.3 709.610   4
   0   3  -9 22199.7 1302.22   1
   0   3  -9 21069.5 1333.80   4
   0   3 -10 18015.2 1237.54  12
   0   3 -10 16172.5 1197.40   1
   0   3 -10 18478.2 1227.56  10
   0   3 -10 17827.1 1246.76   4
   0   3 -11 31459.5 1997.03  12
   0   3 -11 29411.5 1954.79   1
   0   3 -11 30460.9 2007.10   4
   0   3 -11 27269.8 1958.06  10
   0  -3 -11 33751.6 1972.95  13
   0   3 -12 16764.0 1186.99  12
   0   3 -12 14137.1 1158.00  10
   0   3 -12 16724.3 1210.02   4
   0   3 -12 16502.9 1146.48   1
   0   3 -13 17849.8 1276.67  12
   0   3 -13 15711.8 1275.80   4
   0   3 -13 17407.3 1215.66   1
   0   3 -14 9351.72 859.380  12
   0   3 -15 7511.84 760.901  12
   0   3 -16 9990.95 882.880  10
   0   3 -16 13237.7 952.924  12
   0   3 -17 1413.06 381.457  10
   0   3 -17 1311.10 415.000  12
   0   3 -18 6293.56 576.805  12
   0   3 -18 6258.91 543.895  10
   0   3 -19 388.803 200.756  10
   0   3 -19 41.2087 219.689  12
   0   4   0 147193. 8652.61   4
   0   4  -1 2255.56 236.979   4
   0   4   1 1913.98 266.219   1
   0   4   2 49592.7 3006.58   1
   0   4  -2 51742.1 3020.86   4
   0   4  -3 1627.94 248.738   4
   0   4  -4 27928.3 1727.71   4
   0   4  -5 9913.04 709.102   4
   0   4  -6 2330.81 321.578   4
   0   4  -7 65313.1 3955.11   4
   0   4  -8 9657.38 755.821   4
   0   4  -9 27881.3 1871.48  12
   0  -4  -9 30899.5 1926.54  13
   0   4  -9 30731.8 1879.37   1
   0   4  -9 27455.8 1866.32  10
   0   4  -9 28941.1 1884.55   4
   0   4 -10 41490.7 2651.21   4
   0  -4 -10 41845.8 2666.17  13
   0   4 -10 41684.2 2627.84  12
   0   4 -10 44433.8 2631.20   1
   0   4 -10 39645.9 2624.24  10
   0   4 -11 9397.64 835.049   4
   0  -4 -11 11298.9 900.016  13
   0   4 -11 11503.0 872.445  12
   0   4 -11 9772.62 818.133   1
   0   4 -11 9415.06 846.577  10
   0   4 -12 12813.7 1043.13   4
   0   4 -12 12901.8 1009.82   1
   0  -4 -12 15350.8 1061.45  13
   0   4 -12 12353.0 1027.39  10
   0   4 -12 13225.6 1032.86  12
   0  -4 -13 21673.0 1486.55  13
   0   4 -13 20708.9 1489.28  10
   0   4 -13 22068.8 1513.61  12
   0   4 -14 9001.94 820.670  10
   0   4 -14 9877.90 842.705  12
   0   4 -15 20338.9 1440.44  10
   0   4 -15 21973.5 1471.26  12
   0   4 -16 1138.22 396.690  10
   0   4 -16 963.124 414.264  12
   0   4 -17 27438.1 1762.56  12
   0   4 -18 133.976 251.089  12
   0   5   0 288.500 234.272   1
   0   5  -1 2664.39 345.449   1
   0   5   1 2269.98 318.786   1
   0   5  -2 5136.34 462.018   1
   0   5  -3 1994.57 258.428   4
   0   5  -3 2201.21 328.443   1
   0   5  -4 11675.8 801.214   4
   0   5  -4 11907.5 837.526   1
   0   5  -5 26355.6 1677.03   4
   0   5  -5 27098.8 1708.97   1
   0   5  -6 26358.7 1699.06   4
   0   5  -6 27194.2 1727.22   1
   0   5  -7 23437.2 1443.27   1
   0   5  -7 21681.8 1416.87   4
   0  -5  -7 18715.6 1485.12  13
   0  -5   7 21484.4 1409.16   8
   0   5  -8 15280.1 1102.55   1
   0  -5   8 14232.0 1066.51   8
   0  -5  -8 17151.5 1198.72  13
   0   5  -8 15261.2 1092.05   4
   0   5  -8 15961.1 1095.89  10
   0  -5  -9 30149.6 1885.93  13
   0   5  -9 29187.9 1792.04  10
   0   5 -10 9100.70 761.427  12
   0   5 -10 8021.29 751.663   1
   0   5 -10 8671.86 767.189  10
   0   5 -10 7912.34 744.671   4
   0   5 -11 20475.7 1393.25  12
   0  -5 -11 21714.8 1470.24  13
   0   5 -11 19130.4 1384.14   1
   0   5 -11 20761.8 1384.36  10
   0   5 -11 17225.1 1379.54   4
   0   5 -12 27265.0 1738.23  10
   0   5 -12 23903.2 1715.28  12
   0  -5 -12 26197.3 1788.92  13
   0   5 -13 4406.60 590.791  10
   0  -5 -13 4801.12 649.205  13
   0   5 -13 4927.76 592.906  12
   0   5 -14 29310.0 1830.79  10
   0   5 -14 29592.3 1826.70  12
   0  -5 -14 24401.9 1799.28  13
   0   5 -15 1296.63 393.148  12
   0   5 -15 1624.97 400.226  10
   0   5 -16 38751.5 2240.27  10
   0   5 -16 32930.5 2224.72  12
   0   5 -17 382.583 258.646  12
   0   5 -17 519.894 279.744  10
   0   5 -18 11073.3 733.728  10
   0   6   0 4751.14 450.606   1
   0   6  -1 4308.51 453.673   1
   0   6  -2 1242.62 319.567   1
   0  -6  -3 6956.14 669.799  13
   0   6  -3 5961.83 565.024   1
   0  -6   3 6329.21 589.745   8
   0  -6   4 748.463 395.254   8
   0  -6  -4 777.216 497.052  13
   0   6  -4 1716.12 359.980   1
   0  -6   5 2452.06 457.656   8
   0  -6  -5 3090.27 551.846  13
   0   6  -5 3224.81 434.944   1
   0  -6   6 3709.43 521.818   8
   0  -6  -6 4183.05 649.642  13
   0   6  -6 4555.82 509.878   1
   0  -6   7 19421.6 1308.03   8
   0   6  -7 18785.6 1334.30   1
   0  -6   8 8402.82 699.956   8
   0   6  -8 8096.68 737.094   1
   0  -6  -8 7423.75 870.753  13
   0   6  -8 7727.58 684.954  10
   0  -6  -9 16156.2 1301.51  13
   0  -6   9 15909.3 1117.50   8
   0   6  -9 16505.7 1132.86  10
   0   6  -9 14383.1 1159.64   1
   0   6 -10 4043.36 523.495  10
   0  -6  10 4060.05 471.181   8
   0  -6 -10 2811.45 690.708  13
   0  -6 -11 18517.1 1376.11  13
   0   6 -11 16751.7 1232.19  10
   0  -6 -12-23.7263 548.561  13
   0   6 -12-256.812 417.577  10
   0  -6 -13 19759.7 1526.17  13
   0   6 -13 20149.6 1430.54  12
   0   6 -14 224.137 346.775  10
   0  -6 -14-602.900 399.813  13
   0   6 -14-12.6146 302.682  12
   0   6 -15 10306.9 712.693  10
   0   6 -15 7955.82 659.442  12
   0   6 -16 1060.43 280.610  10
   0  -7   0-407.577 447.167   8
   0  -7   0 558.067 400.682  13
   0  -7   1 13530.3 966.211   8
   0  -7  -1 11162.6 943.265   8
   0  -7  -1 12223.1 977.577  13
   0  -7  -2 227.781 473.338  13
   0  -7  -2-456.385 462.092   8
   0   7  -3 684.670 358.201   1
   0  -7  -3 464.166 495.908  13
   0  -7   3 108.008 449.758   8
   0  -7  -3 191.164 439.438   8
   0   7  -4 235.926 349.872   1
   0  -7  -4 258.472 515.156  13
   0  -7   4 433.451 438.774   8
   0  -7  -4 169.075 387.833   8
   0   7  -5 762.727 389.209   1
   0  -7   5 957.778 469.518   8
   0  -7  -5 817.775 552.544  13
   0   7  -6 23081.8 1589.14   1
   0  -7   6 23013.6 1574.32   8
   0  -7  -6 24486.0 1706.73  13
   0   7  -7 540.501 406.178   1
   0  -7  -7 322.577 600.088  13
   0  -7   7 475.711 428.321   8
   0  -7   8 33946.9 2176.76   8
   0  -7   9 2041.64 435.384   8
   0  -7  10 25349.9 1663.00   8
   0  -7 -10 26052.9 1833.41  13
   0   7 -11 1381.96 353.574  10
   0  -7 -11 1039.34 583.746  13
   0  -7 -12 23169.7 1631.03  13
   0   7 -12 23045.8 1501.84  10
   0   7 -13 1180.94 310.547  10
   0  -7 -13 286.831 440.043  13
   0   7 -14 9158.33 601.864  10
   0  -7 -14 5911.96 630.522  13
   0   7 -15-114.927 185.584  10
   0  -8   0 773.931 419.172  13
   0  -8   0 789.537 439.107   8
   0  -8  -1 1037.44 456.543  13
   0  -8  -1 839.492 468.063   8
   0  -8   1 774.202 438.128   8
   0  -8  -2 476.953 476.718  13
   0  -8  -2 374.542 432.385   8
   0  -8  -3 2699.20 586.199  13
   0  -8  -3 2049.74 498.638   8
   0  -8  -4 1385.81 561.117  13
   0  -8  -4 1293.65 456.414   8
   0  -8   4 1240.91 487.281   8
   0  -8  -5 20682.6 1507.09  13
   0  -8   5 19684.8 1416.39   8
   0  -8  -6 1008.89 569.043  13
   0  -8   6 289.965 446.075   8
   0  -8  -7 21942.6 1584.57  13
   0  -8   7 21410.4 1483.76   8
   0  -8  -8 915.398 574.287  13
   0  -8   8 1159.16 424.135   8
   0  -8   9 21778.4 1454.20   8
   0  -8  10 2916.88 418.376   8
   0  -8 -11 16656.0 1242.55  13
   0  -8 -12-15.1113 416.025  13
   0  -8 -13 8308.19 677.759  13
   0  -9   0-140.462 424.196   8
   0  -9  -1 9434.15 843.041  13
   0  -9  -1 10266.1 852.789   8
   0  -9   1 11251.7 871.649   8
   0  -9  -2 132.885 441.387  13
   0  -9  -2 559.230 413.905   8
   0  -9  -3 6207.78 680.428  13
   0  -9  -3 4850.40 582.956   8
   0  -9  -4 7129.20 711.444  13
   0  -9  -4 5603.85 560.835   8
   0  -9   4 5390.00 634.199   8
   0  -9  -5 9708.50 910.150  13
   0  -9   5 10747.8 854.094   8
   0  -9  -6 15221.0 1208.89  13
   0  -9   6 16128.6 1135.31   8
   0  -9  -7 3673.37 590.858  13
   0  -9   7 3993.63 484.271   8
   0  -9   8 6995.31 637.022   8
   0  -9  -8 8327.37 749.507  13
   0  -9  -9 5918.19 661.984  13
   0  -9   9 6521.24 547.520   8
   0  -9  10 7032.06 533.011   8
   0  -9 -11 448.731 317.892  13
   0 -10   0 6484.60 599.596   8
   0 -10   1 1741.70 388.212   8
   0 -10  -1 1209.21 355.395   8
   0 -10  -2 7053.81 647.673  13
   0 -10  -2 7740.38 638.885   8
   0 -10  -3 88.1887 342.299  13
   0 -10  -3 672.812 272.970   8
   0 -10  -4 10878.9 868.972  13
   0 -10   4 12809.4 885.654   8
   0 -10  -5 955.184 365.088  13
   0 -10   5 698.765 353.086   8
   0 -10  -6 7449.76 683.862  13
   0 -10   6 8888.84 662.612   8
   0 -10  -7 2195.26 391.224  13
   0 -10   7 2571.37 346.055   8
   0 -10   8 8101.41 512.252   8
   0 -10  -8 4260.00 544.366  13
   0 -10  -9 2315.23 319.430  13
   0 -11   1 9238.47 636.824   8
   0 -11   2-236.858 197.536   8
   0 -11   3 5373.05 442.016   8
   1   0 -19 458.162 315.718  12
   1   0 -18 20947.2 1448.32  12
   1   0 -17 234.637 370.080  10
   1   0 -17 20.6940 464.793  12
   1   0 -16 34223.6 2205.85  12
   1   0 -16 31838.9 2136.43  10
   1   0 -15 428.573 462.728   4
   1   0 -15 463.594 419.518  10
   1   0 -15 285.738 483.922  12
   1   0 -14 44671.9 2887.09   4
   1   0 -14 42178.9 2746.23  10
   1   0 -14 44647.6 2807.28  12
   1   0 -13-228.865 464.704   4
   1   0 -13-343.273 459.900  12
   1   0 -13-89.8442 402.096  10
   1   0 -12 21910.6 1440.45  12
   1   0 -12 21397.4 1482.64   4
   1   0 -12 19263.5 1385.93  10
   1   0 -11-104.900 330.205   4
   1   0 -10 16309.1 1021.61   1
   1   0 -10 14743.8 1115.93   4
   1   0  -9-73.7731 312.411   4
   1   0  -9-125.313 226.610   1
   1   0  -8 55904.8 3376.38   1
   1   0  -8 58365.8 3441.88   4
   1   0  -7-68.2494 239.589   4
   1   0  -7 198.663 193.383   1
   1   0  -6 4828.48 363.886   1
   1   0  -5-10.0086 152.314   1
   1   0  -4 38825.5 2299.40   1
   1   0  -3 44.9330 153.673   4
   1   0  -3 99.0403 125.284   1
   1   0  -2 13588.6 824.187   4
   1   0  -1 75.6714 68.4028   4
  -1   0   0 2792.78 178.038   3
   1   0   1-1.68244 66.2799   5
  -1   0  -2 2103.77 162.996   3
  -1   0  -3 5.15920 137.769   2
  -1   0  -4 39076.7 2450.01   2
  -1   0  -4 45274.5 2478.93   4
  -1   0  -5 65.4310 218.385   4
  -1   0  -5-18.1570 188.609   2
  -1   0  -6 620.810 263.991   4
  -1   0  -6 746.429 209.609   2
  -1   0  -7-11.3045 289.795   4
  -1   0  -7 208.235 196.013   2
  -1   0  -8 9813.01 755.717   4
  -1   0  -9-84.2842 326.887   4
  -1   0 -10 113115. 6812.29   4
  -1   0 -11 73.8606 382.500  12
  -1   0 -11-70.7767 405.041   4
  -1   0 -12 52814.0 3335.73   4
  -1   0 -12 51983.1 3270.31  12
  -1   0 -13 378.087 439.373  12
  -1   0 -13-29.4367 455.819   4
  -1   0 -13 282.458 421.349  10
  -1   0 -14 41903.5 2748.89  10
  -1   0 -14 41691.9 2858.61   4
  -1   0 -14 46777.3 2804.78  12
  -1   0 -15-186.231 406.793  10
  -1   0 -15-735.243 504.693  12
  -1   0 -16 5167.76 580.529  10
  -1   0 -16 5373.59 641.597  12
  -1   0 -17 333.946 325.137  10
  -1   0 -17 89.7620 403.386  12
  -1   0 -18 16899.6 1178.59  12
  -1   0 -19 383.549 215.098  12
   1   1 -20 800.250 221.484  12
   1   1 -19 19139.5 1238.44  10
   1   1 -19 20146.9 1311.73  12
   1  -1 -18 15.2378 367.135  12
   1   1 -18 198.863 387.734  12
   1   1 -18-51.4926 337.116  10
   1   1 -17 26646.4 1693.79  10
   1   1 -17 27864.4 1749.43  12
   1  -1 -17 22456.9 1720.42  12
   1  -1 -16 994.090 502.826  12
   1   1 -16 1821.27 518.549  12
   1   1 -16 2042.98 457.682  10
   1   1 -15 52487.6 3196.30  12
   1  -1 -15 49928.4 3189.47  12
   1   1 -15 48822.4 3141.25  10
   1   1 -14-136.265 424.399  10
   1   1 -14-218.128 457.536   4
   1  -1 -14 173.127 441.995   4
   1  -1 -14-69.3594 471.626  12
   1   1 -14-271.986 474.455  12
   1   1 -13 36413.5 2500.89   4
   1  -1 -13 39802.8 2503.97   4
   1   1 -13 38859.7 2431.57  10
   1  -1 -13 37227.1 2449.39  12
   1   1 -13 37758.5 2453.58  12
   1   1 -12 3402.85 502.628  10
   1   1 -12 3931.68 558.870   4
   1  -1 -12 4452.49 548.345   4
   1   1 -12 3290.51 523.702  12
   1  -1 -12 3955.89 525.967  12
   1   1 -11 53763.8 3155.05   1
   1  -1 -11 48669.6 3213.94   4
   1   1 -10 1145.35 306.328   1
   1  -1 -10 1122.68 319.502   4
   1   1  -9 116998. 7363.73   1
   1  -1  -9 134852. 7405.36   4
   1  -1  -8 10550.8 654.717   1
   1   1  -8 9467.65 729.158   1
   1   1  -8 10692.3 782.195   4
   1  -1  -8 11678.9 767.628   4
   1  -1  -7 9226.31 596.175   1
   1  -1  -7 11038.0 687.880   4
   1   1  -7 9533.77 714.476   4
   1  -1  -6 1202.12 145.089   1
   1  -1  -6 1550.89 243.660   4
   1   1  -6 1593.91 272.721   4
   1  -1  -5 218.735 97.7551   1
   1  -1  -5 245.486 198.591   4
   1   1  -5 338.208 226.496   4
   1  -1  -4 125.034 81.6380   1
   1   1  -4 102.108 190.942   4
   1  -1  -4 211.683 176.358   4
   1  -1  -3 6400.34 424.556   4
   1   1  -3 5992.70 431.607   4
  -1   1   2 18444.9 1100.04   3
   1  -1  -2 19009.4 1126.10   4
   1   1  -2 19226.7 1124.42   4
   1   1  -1 42929.1 2481.35   1
  -1   1   1 40586.0 2471.86   3
   1   1  -1 43202.5 2474.76   4
   1   1   0 11499.3 698.185   1
  -1   1   0 11675.7 704.810   6
   1   1   1 351.107 97.4669   1
  -1   1  -1 359.759 141.284   2
  -1  -1  -1 273.022 54.2889   4
  -1  -1  -2 14301.3 907.591   4
  -1  -1  -2 15196.3 899.954   3
  -1   1  -3 1159.05 225.675   4
  -1  -1  -3 1319.95 171.318   4
  -1   1  -4 22501.1 1253.29   2
  -1  -1  -4 18231.0 1203.61   2
   1   1   4 21540.2 1214.27   5
  -1   1  -4 19759.6 1267.41   4
  -1  -1  -4 21593.9 1236.69   4
  -1   1  -5 15097.4 849.572   2
  -1  -1  -5 11760.2 789.665   2
  -1  -1  -5 14006.2 845.175   4
  -1   1  -5 13571.0 867.797   4
  -1   1  -6 80810.7 4849.44   2
  -1  -1  -6 82440.5 4853.16   4
  -1   1  -7 16514.6 1069.59   2
  -1  -1  -7 16545.5 1085.10   4
  -1  -1  -8 53123.5 3231.68   4
  -1   1  -9 62045.9 3957.43   4
  -1  -1  -9 67177.2 3939.29   4
  -1  -1 -10 2210.27 393.752   4
  -1   1 -10 2748.58 449.512   4
  -1   1 -10 2167.46 339.414   1
  -1  -1 -11 67998.2 3994.58   4
  -1   1 -11 63928.2 4010.16   4
  -1  -1 -11 60251.2 3953.32  12
  -1   1 -11 66329.6 3911.86   1
  -1   1 -12 5518.22 703.512   4
  -1  -1 -12 6053.96 679.742   4
  -1  -1 -12 6176.63 676.493  12
  -1  -1 -12 6668.27 644.419  10
  -1   1 -12 7455.37 691.757  12
  -1   1 -13 95395.0 5519.88  12
  -1   1 -13 92414.0 5490.13  10
  -1  -1 -13 86497.2 5466.95  10
  -1  -1 -13 93300.5 5526.86  12
  -1  -1 -13 83925.3 5549.00   4
  -1   1 -13 92623.7 5584.08   4
  -1   1 -14 3576.51 541.104  10
  -1  -1 -14 2752.53 541.138   4
  -1   1 -14 3168.48 598.622   4
  -1  -1 -14 3400.87 574.431  12
  -1   1 -14 3995.76 582.432  12
  -1   1 -15 39202.3 2463.98  12
  -1  -1 -15 36379.5 2473.17  12
  -1   1 -15 38222.7 2424.96  10
  -1   1 -16 880.152 415.295  10
  -1   1 -16 1250.58 485.553  12
  -1  -1 -16 994.138 480.709  12
  -1  -1 -17 23827.1 1718.06  12
  -1   1 -17 26286.8 1737.30  12
  -1   1 -17 27716.6 1697.89  10
  -1   1 -18 1007.08 353.791  12
  -1  -1 -18 897.274 305.864  12
  -1   1 -18 843.709 291.075  10
  -1   1 -19 15696.6 1042.57  12
   1   2 -20 11719.2 791.113  12
   1   2 -19 1603.54 295.466  10
   1   2 -19 1187.44 333.138  12
   1   2 -18 27121.5 1734.48  10
   1   2 -17 2885.85 467.794  10
   1   2 -16 54908.9 3406.59  10
   1   2 -15 972.146 428.936  10
   1  -2 -15 1187.28 452.522  12
   1  -2 -14 25731.8 1829.31  12
   1   2 -14 30622.0 1883.86  12
   1   2 -14 26952.6 1839.40  10
   1   2 -13 597.637 419.679  12
   1  -2 -13 219.215 367.019   4
   1  -2 -13 194.402 397.371  12
   1   2 -13 170.958 439.840  10
   1   2 -12 58916.8 3627.14  10
   1   2 -12 65145.5 3664.25  12
   1   2 -12 58131.6 3678.87   4
   1  -2 -12 52523.0 3623.58   4
   1   2 -12 60298.1 3599.35   1
   1   2 -11 4613.10 523.125   1
   1   2 -11 5502.58 584.933   4
   1  -2 -11 4720.61 525.646   4
   1   2 -11 6202.69 597.009  12
   1   2 -10 105111. 5888.45   1
   1  -2 -10 91702.1 5886.45   4
   1   2 -10 98183.9 5934.02   4
   1   2  -9 14592.6 976.227   1
   1   2  -9 14557.1 1030.46   4
   1  -2  -9 13995.3 986.285   4
   1   2  -8 28850.0 1730.89   1
   1   2  -8 25638.2 1754.07   4
   1  -2  -8 28017.9 1727.41   4
   1  -2  -7 1128.76 262.822   4
   1   2  -7 1033.30 300.144   4
   1  -2  -6 586.904 237.483   4
   1   2  -6 597.099 266.951   4
   1  -2  -5 131.564 189.215   4
   1   2  -5 200.989 205.448   4
   1   2  -4 210.507 218.643   4
   1  -2  -4 208.172 170.453   4
   1   2  -3 91879.6 5422.77   4
  -1   2   2 1137.09 144.160   2
   1   2  -2 927.225 180.343   4
  -1   2   1 3973.58 279.823   6
  -1   2   1 3511.93 282.313   2
   1   2  -1 3424.33 257.033   4
   1   2   0 17034.0 1081.57   4
   1   2   0 20986.9 1113.91   1
  -1   2   0 20225.1 1116.55   6
  -1   2   0 19213.2 1121.27   2
   1   2   1 74505.1 4338.50   1
  -1   2  -1 76552.1 4359.73   2
  -1   2  -1 69521.0 4358.95   4
  -1   2  -2 135.952 205.823   2
   1   2   2 93.4881 116.731   1
  -1   2  -2 123.639 202.640   4
  -1  -2  -3 2467.39 194.504   4
  -1   2  -3 2993.74 278.894   2
  -1  -2  -3 2113.99 149.038   3
  -1   2  -3 2852.86 296.679   4
  -1  -2  -4 25802.1 1627.04   4
  -1   2  -4 30008.7 1672.93   4
   1   2   5 3342.15 251.132   5
  -1   2  -5 3454.75 362.799   4
  -1  -2  -5 3480.63 298.041   4
  -1  -2  -6 45466.6 2892.34   4
  -1   2  -6 50107.8 2944.62   4
  -1   2  -6 50885.8 2918.02   2
  -1   2  -7 51107.7 3163.78   4
  -1  -2  -7 47646.4 3119.04   4
  -1   2  -7 58287.6 3145.07   2
  -1  -2  -8 24872.7 1660.00   4
  -1   2  -8 29152.8 1724.26   4
  -1   2  -9 3577.58 433.495   4
  -1  -2  -9 3268.21 384.647   4
  -1   2 -10 21147.1 1320.26  12
  -1   2 -10 19460.4 1325.18   4
  -1  -2 -10 16972.3 1257.48   4
  -1   2 -11 2891.01 506.362  12
  -1  -2 -11 2377.38 455.932  12
  -1  -2 -11 3377.09 421.637   4
  -1   2 -11 3349.93 409.184   1
  -1   2 -12 27833.5 1718.65  10
  -1   2 -12 27417.5 1687.12   1
  -1  -2 -12 26650.9 1721.86  12
  -1   2 -12 27733.3 1750.08  12
  -1   2 -13 4304.81 542.181  10
  -1  -2 -13 3311.66 542.861  12
  -1   2 -13 3443.60 557.873  12
  -1   2 -13 2541.24 560.631   4
  -1   2 -14 60175.2 3526.83  10
  -1   2 -14 55334.9 3531.18  12
  -1  -2 -14 54057.6 3525.63  12
  -1  -2 -15 692.759 430.377  12
  -1   2 -15 389.461 431.093  10
  -1   2 -16 23573.3 1579.22  10
  -1   2 -17 4896.77 525.100  10
  -1   2 -18 10134.5 740.759  10
  -1   2 -19 1213.77 257.351  12
   1   3 -19 9647.97 674.167  10
   1   3 -19 9161.37 698.400  12
   1   3 -18 2996.08 439.221  12
   1   3 -18 2966.21 403.318  10
   1   3 -17 7394.61 685.168  10
   1   3 -17 8283.65 727.782  12
   1   3 -16 316.539 436.964  12
   1   3 -16 208.971 416.207  10
   1   3 -15 35269.8 2304.33  12
   1   3 -14-265.457 434.615  12
   1   3 -14 162.946 411.504   4
   1   3 -13 4890.44 565.863   1
   1   3 -13 3863.14 576.964   4
   1   3 -13 4668.64 597.676  12
   1   3 -12 937.398 361.018   1
   1   3 -12 73.0524 377.125   4
   1   3 -12 391.955 409.363  10
   1   3 -12 1136.84 421.124  12
   1   3 -11 16320.5 1025.51   1
   1   3 -11 13475.1 1046.88  12
   1   3 -11 14536.4 1063.97   4
   1   3 -11 16598.9 1067.97  10
   1   3 -10 22480.0 1419.15  12
   1   3 -10 21497.0 1402.99  10
   1   3 -10 21485.8 1392.25   1
   1  -3 -10 18855.6 1342.10   4
   1   3 -10 20790.4 1421.03   4
   1  -3  -9 1958.19 305.599   4
   1   3  -9 2168.33 374.631   4
   1   3  -9 2608.20 360.410   1
   1   3  -8 59506.7 3519.23   4
   1  -3  -8 54767.0 3462.52   4
   1   3  -8 60100.8 3505.58   1
   1  -3  -7 4388.71 388.341   4
   1   3  -7 4735.90 458.698   4
   1   3  -6 56382.2 3404.44   4
   1   3  -5 22225.6 1398.26   4
   1   3  -4 50661.3 3034.90   4
   1   3  -3 19200.7 1146.90   4
  -1   3   3 18310.9 1121.97   6
  -1   3   3 18271.2 1106.16   1
   1   3  -2 8892.60 566.483   4
  -1   3   2 8405.75 552.377   6
   1   3  -1 45085.7 2875.66   4
   1   3  -1 49470.4 2901.22   1
  -1   3   1 52828.9 2894.36   2
  -1   3   1 49248.0 2885.39   6
   1   3   0 3511.23 297.800   1
   1   3   0 2923.46 216.542   4
  -1   3   0 3993.51 317.085   2
  -1   3  -1 80.8174 195.390   4
   1   3   1 160.125 165.628   1
  -1   3  -1-31.1699 204.620   2
   1   3   2 99179.0 5816.67   1
  -1   3  -2 100804. 5854.10   2
  -1   3  -2 96570.1 5845.77   4
  -1   3  -3 19180.5 1196.93   2
  -1   3  -3 18682.8 1191.45   4
  -1   3  -4 5081.82 428.728   2
  -1   3  -4 4970.02 425.498   4
  -1   3  -5 52801.9 3190.66   2
  -1   3  -5 53008.6 3193.65   4
  -1   3  -6 3002.80 345.356   4
  -1  -3  -6 2046.38 243.743   4
  -1   3  -7 57164.2 2868.45   4
  -1  -3  -7 41812.3 2777.82   4
  -1   3  -8 9504.14 676.830   4
  -1  -3  -8 7395.03 577.287   4
  -1   3  -9 18206.8 1263.90   4
  -1   3 -10 9223.41 795.483   4
  -1   3 -10 9759.36 757.975   1
  -1   3 -10 9265.57 785.240  12
  -1  -3 -10 10153.0 795.758  13
  -1   3 -11 20587.8 1473.70   4
  -1  -3 -11 20544.5 1463.03  13
  -1   3 -11 20442.1 1417.93   1
  -1   3 -11 23156.3 1474.42  12
  -1   3 -12 1781.14 436.078   4
  -1   3 -12 2358.93 506.471  12
  -1   3 -12 2400.14 484.648  10
  -1   3 -12 2341.70 409.985   1
  -1   3 -13 28739.5 1916.02  12
  -1   3 -13 28541.7 1962.85   4
  -1   3 -14 1747.00 516.676  12
  -1   3 -15 18578.0 1345.21  12
  -1   3 -16 4486.23 542.362  10
  -1   3 -16 4451.97 577.939  12
  -1   3 -17 2369.94 399.601  10
  -1   3 -17 2613.87 440.196  12
  -1   3 -18 9.11923 256.320  10
  -1   3 -18 32.7142 284.309  12
  -1   3 -19 3404.26 324.661  12
   1   4 -19 486.006 188.444  10
   1   4 -19 782.864 196.855  12
   1   4 -18 7365.16 608.699  12
   1   4 -17 566.232 358.810  12
   1   4 -16 6428.22 666.714  12
   1   4 -16 6886.29 646.582  10
   1   4 -15 5316.19 621.585  10
   1   4 -15 6098.66 652.833  12
   1   4 -14 14001.9 1127.51  12
   1   4 -14 15254.3 1120.16  10
   1  -4 -13 4746.35 583.160  13
   1   4 -13 3966.50 557.849   4
   1   4 -13 4600.72 595.671  10
   1   4 -13 4391.53 607.955  12
   1  -4 -12 679.192 438.725  13
   1   4 -12 432.051 359.270   4
   1   4 -12 554.144 384.713   1
   1   4 -12 232.915 428.544  10
   1   4 -12 599.357 425.094  12
   1  -4 -11 643.060 423.067  13
   1   4 -11 365.731 346.590   1
   1   4 -11-134.438 343.828   4
   1   4 -11 606.850 422.413  10
   1   4 -11 542.119 402.079  12
   1  -4 -10 251.915 430.031  13
   1   4 -10 69.1282 320.601   1
   1   4 -10 300.822 370.919  12
   1   4 -10 102.257 399.573  10
   1   4 -10 100.504 308.663   4
   1   4  -9 76106.0 4546.09   1
   1   4  -9 76395.3 4559.49   4
   1  -4  -9 77950.3 4578.84  13
   1   4  -9 70414.9 4538.91  10
   1   4  -8 5394.11 508.747   4
   1   4  -7 47925.3 2935.45   4
   1   4  -6 3878.25 402.001   4
   1   4  -6 4144.15 417.001   1
   1   4  -5 119572. 7069.22   4
   1   4  -5 118809. 7078.95   1
   1   4  -4 138.941 215.898   4
   1   4  -4-202.730 242.106   1
   1   4  -3 124560. 7417.42   4
   1   4  -3 127316. 7443.79   1
   1   4  -2 5590.49 411.354   4
   1   4  -2 5782.17 478.971   1
   1   4  -1 2342.89 203.961   4
  -1   4   1 1622.67 244.290   4
   1   4  -1 2120.59 317.636   1
  -1   4   0 99.4502 202.036   4
   1   4   0 176.744 250.111   1
  -1   4  -1 178217. 10930.2   4
   1   4   1 193089. 10928.9   1
  -1   4  -2 987.173 238.905   4
  -1   4  -2 998.090 261.079   2
   1   4   2 902.912 206.245   1
  -1   4  -3 207834. 12497.4   4
  -1   4  -3 217433. 12511.4   2
  -1   4  -4 8810.69 635.265   4
  -1   4  -5 131980. 7828.33   4
  -1   4  -6 37503.6 2321.14   4
  -1   4  -7 98127.3 5879.47   4
  -1   4  -8 13015.3 938.816   4
  -1  -4  -9 21375.6 1449.21  13
  -1   4  -9 20387.3 1391.94   4
  -1   4  -9 19854.7 1384.13  12
  -1   4 -10 19856.2 1482.76   4
  -1   4 -10 21266.8 1469.77   1
  -1   4 -10 21428.5 1487.34  10
  -1  -4 -10 23463.7 1534.90  13
  -1   4 -10 23146.8 1489.72  12
  -1   4 -11 7666.89 733.328  12
  -1   4 -11 7892.61 722.823   4
  -1   4 -11 8468.12 753.068  10
  -1  -4 -11 7461.88 763.998  13
  -1   4 -11 6935.15 693.479   1
  -1   4 -12 4145.06 580.145  10
  -1   4 -12 2958.71 504.211   4
  -1  -4 -12 3960.10 577.174  13
  -1   4 -12 2942.42 533.001  12
  -1   4 -12 4082.46 505.405   1
  -1   4 -13 5537.16 625.330  10
  -1  -4 -13 4323.74 591.080  13
  -1   4 -13 4486.39 613.684  12
  -1   4 -14 14542.4 1153.18  12
  -1   4 -14 16464.5 1166.02  10
  -1   4 -15 5094.00 588.884  10
  -1   4 -15 4950.11 594.134  12
  -1   4 -16 6478.46 628.878  12
  -1   4 -16 6524.04 610.654  10
  -1   4 -17 693.384 309.955  12
  -1   4 -18 1953.88 288.800  12
   1   5 -18 1329.74 237.648  10
   1   5 -17 2557.16 365.585  10
   1   5 -17 2405.81 355.544  12
   1   5 -16 68.0718 346.999  10
   1   5 -16 606.902 353.708  12
   1   5 -15 3211.92 489.402  10
   1   5 -15 3301.86 493.956  12
   1   5 -14 25408.0 1535.38  10
   1   5 -14 23344.9 1522.02  12
   1   5 -13 2103.82 475.292  12
   1   5 -13 2341.93 508.392  10
   1  -5 -13 2688.12 541.378  13
   1  -5 -12 21003.7 1470.47  13
   1   5 -12 17039.1 1406.97   4
   1   5 -12 20385.6 1407.46  10
   1   5 -12 21815.9 1415.73  12
   1   5 -11-628.913 429.524  12
   1   5 -11 334.756 348.675   4
   1  -5 -11 882.107 525.936  13
   1   5 -11 640.961 421.938  10
   1   5 -11 489.505 378.537   1
   1   5 -10 20146.4 1354.62  12
   1   5 -10 20501.1 1367.09  10
   1  -5 -10 21337.8 1453.29  13
   1   5 -10 17527.6 1350.52   4
   1   5 -10 18842.0 1358.89   1
   1   5  -9 15295.4 1164.56   4
   1   5  -9 17632.0 1187.75  10
   1  -5  -9 17770.3 1285.28  13
  -1  -5   8 74822.8 4383.87   8
   1   5  -8 69624.6 4395.35  10
   1  -5  -8 72691.0 4466.46  13
   1   5  -8 69828.5 4401.40   4
   1   5  -8 76456.1 4424.32   1
   1  -5  -7 23750.1 1549.82  13
   1   5  -7 20859.0 1448.05   4
   1   5  -7 22656.1 1470.70   1
   1   5  -6 38973.9 2412.13   4
   1   5  -6 39184.2 2434.66   1
   1   5  -5 7210.91 557.212   4
   1   5  -5 7359.17 605.554   1
   1   5  -4 173520. 10456.1   4
   1   5  -4 183010. 10495.6   1
   1   5  -3 200.226 267.885   1
   1   5  -2 171932. 10164.8   1
  -1   5   1 1249.56 271.768   1
   1   5  -1 1372.23 295.954   1
   1   5   0 69738.0 4172.87   1
   1   5   1 627.468 250.727   1
  -1   5  -2 65239.6 3897.40   4
  -1   5  -3 1063.30 239.111   4
  -1   5  -4 95868.1 5712.98   4
  -1   5  -5 406.201 251.485   4
  -1   5  -6 76170.1 4592.66   4
  -1   5  -7 26011.7 1664.96  10
  -1  -5  -7 24932.3 1747.35  13
  -1   5  -7 25792.0 1663.14   4
   1  -5   7 25561.6 1652.10   8
  -1   5  -8 82648.8 4795.36  10
  -1  -5  -8 83357.8 4874.61  13
  -1   5  -8 77711.8 4802.21   4
   1  -5   8 75137.1 4765.58   8
  -1   5  -9 15035.9 1059.37  12
  -1  -5  -9 14657.9 1169.71  13
  -1   5  -9 14694.2 1066.96  10
  -1   5  -9 13453.5 1051.15   4
  -1   5 -10 29822.4 1964.00  10
  -1   5 -10 30978.1 1957.76  12
  -1  -5 -10 31420.6 2046.12  13
  -1   5 -10 28667.7 1970.23   1
  -1   5 -10 29305.9 1970.26   4
  -1  -5 -11 362.946 521.476  13
  -1   5 -11 38.5764 395.542  12
  -1   5 -11 364.123 416.212  10
  -1   5 -11 208.627 342.949   4
  -1  -5 -12 2104.89 560.456  13
  -1   5 -12 2240.58 488.007  10
  -1   5 -12 1946.18 468.265  12
  -1   5 -13 11379.3 877.732  10
  -1   5 -13 11034.8 862.122  12
  -1   5 -14 1699.89 442.885  10
  -1   5 -14 1936.56 425.244  12
  -1  -5 -14 1549.75 402.894  13
  -1   5 -15 8558.50 757.594  12
  -1   5 -15 10449.4 775.639  10
  -1   5 -16 169.921 286.041  12
  -1   5 -16 216.912 319.447  10
  -1   5 -17 2947.28 344.479  12
  -1   5 -17 4135.46 371.600  10
   1   6 -17 185.033 199.983  10
   1   6 -16 631.540 296.523  10
   1   6 -16 966.244 224.871  12
   1   6 -15 1428.29 362.541  10
   1   6 -15 1279.18 314.711  12
   1   6 -14 4502.59 508.549  10
   1   6 -14 3628.21 455.479  12
   1   6 -13 26643.6 1860.64  12
   1  -6 -13 27305.7 1951.91  13
   1   6 -12 2134.07 455.173  10
   1  -6 -12 1519.45 577.685  13
   1   6 -11 16360.8 1154.37  10
   1  -6 -11 15108.2 1270.23  13
   1  -6 -10 3424.32 677.885  13
   1   6 -10 2136.08 448.007  10
   1  -6  -9 29475.3 2086.83  13
  -1  -6   9 29370.5 1960.59   8
   1   6  -9 33048.9 2033.14   1
   1   6  -9 30735.4 1973.95  10
   1  -6  -8 966.246 578.576  13
  -1  -6   8 1007.05 405.503   8
   1   6  -8 2382.57 388.801  10
   1   6  -8 1362.34 433.966   1
  -1  -6   7 51191.2 3203.91   8
   1   6  -7 52996.2 3236.02   1
   1  -6  -6 1585.20 511.921  13
   1   6  -6 2133.51 397.418   1
  -1  -6   6 2173.44 437.836   8
   1   6  -5 83442.0 4827.25   1
   1  -6  -5 74612.6 4865.18  13
  -1  -6   5 79825.4 4813.20   8
   1  -6  -4 140.934 463.745  13
   1   6  -4 141.815 320.754   1
  -1  -6   4 169.133 380.962   8
   1   6  -3 251326. 14478.0   1
  -1  -6   3 240114. 14478.8   8
   1  -6  -3 243388. 14516.3  13
   1   6  -2 15699.7 1077.06   1
   1   6  -1 133770. 7948.91   1
  -1   6   0 3666.92 393.458   1
  -1   6  -1 101528. 6060.68   1
  -1   6  -2 10195.9 764.543   1
   1  -6   3 72229.4 4545.72   8
  -1  -6  -3 74475.3 4593.89  13
  -1   6  -3 78789.9 4548.28   1
  -1  -6  -4 335.409 479.201  13
  -1   6  -4 79.3739 310.817   1
   1  -6   4 184.951 391.747   8
   1  -6   5 53498.5 3358.55   8
  -1  -6  -5 53556.2 3425.11  13
  -1   6  -5 56750.8 3373.12   1
  -1  -6  -6 597.520 500.808  13
   1  -6   6 527.200 394.132   8
  -1   6  -6 182.116 356.680   1
  -1   6  -7 75174.7 4441.96   1
   1  -6   7 70469.8 4406.91   8
  -1   6  -8 417.381 368.502  10
   1  -6   8-302.461 397.720   8
  -1   6  -8 482.950 372.820   1
  -1  -6  -9 30450.8 2175.02  13
   1  -6   9 31164.3 2030.53   8
  -1   6  -9 33677.4 2052.67  10
  -1   6  -9 31209.9 2088.53   1
  -1  -6 -10 3158.39 672.653  13
  -1   6 -10 1608.45 445.424  10
   1  -6  10 2241.17 408.335   8
  -1  -6 -11 6095.26 828.095  13
  -1   6 -11 7841.26 692.514  10
  -1  -6 -12 1937.77 589.371  13
  -1   6 -12 2059.65 454.942  10
  -1  -6 -13 792.238 496.532  13
  -1   6 -13 287.555 376.194  10
  -1   6 -13 606.612 320.533  12
  -1   6 -14 2473.74 395.710  10
  -1  -6 -14 1605.81 411.368  13
  -1   6 -14 1709.89 341.724  12
  -1   6 -15-72.7484 286.873  10
  -1   6 -15 33.8081 228.811  12
  -1   6 -16 1570.54 266.431  10
   1   7 -15 317.595 218.854  10
   1   7 -14 3119.32 349.422  10
   1  -7 -14 1132.20 406.611  13
   1   7 -13 257.873 309.046  10
   1  -7 -13 428.767 471.930  13
   1  -7 -12 13208.9 1114.53  13
   1   7 -12 13803.0 976.023  10
   1   7 -11-271.308 343.928  10
   1  -7 -11 24.6304 571.079  13
   1  -7 -10 17774.6 1433.10  13
  -1  -7  10 18646.8 1255.91   8
  -1  -7   9 32.0804 392.755   8
  -1  -7   8 43178.8 2711.84   8
  -1  -7   7 583.449 403.766   8
   1   7  -7 768.970 417.770   1
   1  -7  -7 396.621 582.383  13
   1  -7  -6 50447.9 3377.49  13
   1   7  -6 54985.5 3326.62   1
  -1  -7   6 53817.7 3307.74   8
  -1  -7   5 6294.29 682.125   8
   1   7  -5 7596.34 671.044   1
   1  -7  -5 6602.38 792.895  13
   1  -7  -4 41008.9 2698.58  13
   1  -7  -4 40570.2 2631.72   8
  -1  -7   4 43207.0 2660.62   8
   1   7  -4 43270.8 2649.07   1
   1  -7  -3 19495.6 1414.72  13
   1  -7  -3 19029.5 1350.18   8
  -1  -7   3 19184.1 1365.55   8
   1   7  -3 20670.5 1354.51   1
   1  -7  -2 33942.1 2209.21   8
   1  -7  -2 35269.4 2248.89  13
  -1  -7   1 40107.2 2548.35   8
   1  -7  -1 41061.0 2538.22   8
   1  -7  -1 39133.0 2554.96  13
   1  -7   0 24686.7 1665.15   8
  -1  -7   0 25333.7 1678.22   8
   1  -7   0 25370.1 1666.79  13
  -1  -7   0 24739.4 1670.68  13
  -1  -7  -1 1109.65 434.920   8
   1  -7   1 914.717 407.263   8
  -1  -7  -1 451.728 442.425  13
  -1  -7  -2 71944.4 4392.29  13
  -1   7  -2 72957.9 4337.39   1
  -1  -7  -2 69141.5 4359.93   8
   1  -7   3 1557.25 438.830   8
  -1  -7  -3 1875.42 464.872   8
  -1   7  -3 1925.40 403.441   1
  -1  -7  -3 1980.90 542.559  13
  -1  -7  -4 80368.7 4824.95  13
  -1   7  -4 83524.1 4763.75   1
  -1  -7  -4 68580.8 4736.23   8
   1  -7   4 82580.7 4764.71   8
   1  -7   5 1049.08 431.820   8
  -1   7  -5 1344.95 418.086   1
  -1  -7  -5 2100.79 627.447  13
  -1  -7  -6 78571.5 4969.67  13
   1  -7   6 81981.9 4889.73   8
  -1   7  -6 80261.4 4909.09   1
   1  -7   7 1074.69 437.308   8
  -1  -7  -7 54.7665 626.613  13
   1  -7   8 15967.7 1156.80   8
   1  -7   9 1790.73 410.792   8
   1  -7  10 985.862 362.489   8
  -1  -7 -10 799.775 611.588  13
  -1  -7 -11 257.824 568.065  13
  -1   7 -11 422.600 336.824  10
  -1  -7 -12 2746.90 595.418  13
  -1   7 -12 3811.80 433.866  10
  -1  -7 -13 1830.69 476.858  13
  -1   7 -13 3103.27 366.066  10
  -1  -7 -14 1063.63 299.053  13
  -1   7 -14 873.860 243.384  10
   1  -8 -13 2702.21 434.575  13
   1  -8 -12 2896.35 520.151  13
   1  -8 -11 15003.9 1151.16  13
  -1  -8  10 282.396 333.933   8
  -1  -8   9 37250.9 2342.76   8
  -1  -8   8 1981.13 454.882   8
   1  -8  -8 1259.18 609.439  13
   1  -8  -7 33805.4 2346.04  13
  -1  -8   7 36496.2 2274.27   8
   1  -8  -6 9731.67 962.762  13
  -1  -8   6 10469.9 876.670   8
   1  -8  -5 13566.7 1187.25  13
  -1  -8   5 15580.6 1120.18   8
   1  -8  -4 9909.55 907.866  13
  -1  -8   4 9852.92 846.150   8
   1  -8  -4 9155.34 802.440   8
   1  -8  -3 6478.18 696.574   8
   1  -8  -3 8783.17 817.159  13
   1  -8  -2 2643.24 499.141   8
   1  -8  -2 2725.02 549.125  13
   1  -8  -1 7580.57 807.062  13
   1  -8  -1 9566.64 795.302   8
  -1  -8   1 9130.51 804.251   8
   1  -8   0 3004.64 525.400   8
  -1  -8   0 2723.83 536.061   8
   1  -8   0 2313.57 506.258  13
  -1  -8   0 2270.89 518.289  13
  -1  -8  -1 23676.0 1754.46  13
  -1  -8  -1 26048.9 1747.61   8
   1  -8   1 28072.3 1756.49   8
  -1  -8  -2-191.785 472.358   8
  -1  -8  -2 417.419 497.771  13
  -1  -8  -3 29110.0 1868.17  13
  -1  -8  -3 25324.0 1797.94   8
   1  -8   3 27091.3 1811.08   8
   1  -8   4 4589.37 578.281   8
  -1  -8  -4 3779.72 543.353   8
  -1  -8  -4 3953.76 682.505  13
  -1  -8  -5 54542.1 3472.29  13
   1  -8   5 55099.6 3408.13   8
   1  -8   6 214.180 436.778   8
  -1  -8  -6 101.714 591.201  13
  -1  -8  -7 29692.1 2073.10  13
   1  -8   7 30613.1 1964.61   8
  -1  -8  -8 9272.38 876.906  13
   1  -8   8 7346.27 700.223   8
   1  -8   9 771.079 363.981   8
   1  -8  10 3258.18 418.961   8
  -1  -8 -11 5243.53 649.830  13
  -1  -8 -12 27.5742 372.221  13
  -1  -8 -13 482.775 284.569  13
   1  -9 -12 900.810 294.171  13
   1  -9 -11 254.635 327.515  13
  -1  -9  10 17075.1 1107.38   8
  -1  -9   9 565.607 308.097   8
   1  -9  -9 247.973 433.431  13
   1  -9  -8 15473.5 1170.32  13
  -1  -9   8 15715.8 1092.56   8
   1  -9  -7 9419.19 896.352  13
  -1  -9   7 10816.3 825.687   8
   1  -9  -6 17487.6 1256.25  13
  -1  -9   6 16026.5 1184.39   8
  -1  -9   5 2264.54 494.366   8
   1  -9  -5 2905.21 563.155  13
   1  -9  -4 23492.0 1557.55  13
  -1  -9   4 26503.0 1532.97   8
   1  -9  -3 226.218 378.112   8
   1  -9  -3 784.568 466.312  13
   1  -9  -2 35341.4 2128.48  13
   1  -9  -2 30227.0 2074.24   8
   1  -9  -1 2805.02 483.889   8
  -1  -9   1 3079.43 538.280   8
   1  -9  -1 2726.55 484.887  13
  -1  -9   0 59719.3 3581.43   8
   1  -9   0 56160.8 3563.55   8
   1  -9   1 2468.99 479.289   8
  -1  -9  -1 1222.73 457.972   8
  -1  -9  -1 1210.46 450.409  13
  -1  -9  -2 41810.5 2586.71  13
  -1  -9  -2 39436.1 2555.84   8
  -1  -9  -3 802.217 406.606   8
  -1  -9  -3 1781.01 510.611  13
  -1  -9  -4 22182.2 1467.63  13
   1  -9   4 22168.7 1414.20   8
  -1  -9  -4 17916.1 1347.11   8
   1  -9   5 496.865 391.873   8
  -1  -9  -5 262.751 515.724  13
  -1  -9  -6 30058.5 2052.76  13
   1  -9   6 31887.5 1996.43   8
   1  -9   7 1052.84 378.955   8
  -1  -9  -7 319.831 479.811  13
  -1  -9  -8 21647.1 1476.40  13
   1  -9   8 21148.8 1401.74   8
   1  -9   9 4644.08 446.323   8
  -1  -9  -9 4706.07 571.887  13
   1  -9  10 7172.51 524.269   8
  -1  -9 -11 264.715 293.709  13
   1 -10  -9 3698.35 409.246  13
  -1 -10   8 6513.51 486.171   8
   1 -10  -8 5058.89 526.699  13
   1 -10  -7 13600.9 1042.93  13
  -1 -10   7 16408.5 1024.28   8
  -1 -10   6 5386.98 505.186   8
   1 -10  -6 5166.79 537.417  13
   1 -10  -5 17346.4 1311.24  13
  -1 -10   5 22101.4 1315.17   8
  -1 -10   4 100.810 344.197   8
   1 -10  -4 77.7834 356.472  13
   1 -10  -3 13380.2 947.987  13
   1 -10  -3 12645.2 880.302   8
   1 -10  -2 452.796 303.475   8
  -1 -10   2 171.926 350.215   8
   1 -10  -2 583.468 317.302  13
  -1 -10   1 8407.16 728.352   8
   1 -10  -1 9244.43 707.516   8
   1 -10   0 61.1122 325.418   8
  -1 -10   0 37.7596 344.690   8
  -1 -10  -1 11968.0 906.187   8
   1 -10   1 13393.3 930.549   8
  -1 -10  -2 1234.55 325.448   8
   1 -10   2 416.302 348.015   8
  -1 -10  -2 1549.66 347.163  13
  -1 -10  -3 7450.67 648.511  13
  -1 -10  -3 7506.80 579.802   8
   1 -10   4 1549.04 371.408   8
  -1 -10  -4 1067.56 379.276  13
   1 -10   5 3864.41 432.018   8
  -1 -10  -5 3405.65 461.181  13
   1 -10   6-9.69724 288.582   8
  -1 -10  -6 474.849 335.052  13
  -1 -10  -7 5433.89 552.050  13
   1 -10   7 6985.62 523.822   8
   1 -10   8 1528.81 236.416   8
  -1 -10  -8 717.961 283.347  13
  -1 -11   3 1115.54 228.898   8
  -1 -11   2 1474.10 247.969   8
  -1 -11   1 317.510 199.427   8
   1 -11   1 1451.34 225.025   8
   1 -11   2 5289.18 425.555   8
   1 -11   3 995.742 218.751   8
   2   0 -19-13.6553 332.676  12
   2   0 -18 6279.37 679.931  12
   2   0 -17 541.204 467.419  12
   2   0 -17 248.782 402.251  10
   2   0 -16 10504.8 864.128  10
   2   0 -16 10285.3 938.028  12
   2   0 -15 454.090 477.832  12
   2   0 -15 484.691 449.468  10
   2   0 -15 99.4328 463.869   4
   2   0 -14 8464.83 851.320   4
   2   0 -14 8548.42 793.735  12
   2   0 -14 6641.56 728.851  10
   2   0 -13 63.5217 420.374  12
   2   0 -13 28.0143 430.993   4
   2   0 -13 297.439 385.102  10
   2   0 -12 29903.7 1994.34  12
   2   0 -12 33943.9 2064.42   4
   2   0 -12 29328.7 1957.31  10
   2   0 -11-467.686 357.209   4
   2   0 -10 26079.9 1805.34   4
   2   0 -10 28791.4 1718.23   1
   2   0  -9-13.8941 300.445   4
   2   0  -9-216.666 223.072   1
   2   0  -8 133192. 7851.34   1
   2   0  -7-63.7679 193.090   1
   2   0  -6 134812. 7928.29   1
   2   0  -5 20.6345 160.856   1
   2   0  -4 551615. 31576.5   4
   2   0  -4 531944. 31554.3   1
   2   0  -3-27.4178 175.215   4
   2   0  -3 26.8889 138.499   1
   2   0  -2 439209. 25730.2   4
  -2   0   1 28.3568 91.7467   3
  -2   0   0 197391. 11571.0   3
   2   0   1 5.74449 105.434   5
   2   0   2 152403. 8104.33   5
  -2   0  -2 138221. 8096.16   3
  -2   0  -3 84.0313 210.707   4
  -2   0  -3 105.224 138.050   3
  -2   0  -4 312950. 18377.4   4
  -2   0  -5-4.93529 181.026   2
  -2   0  -5 253.556 247.211   4
  -2   0  -6 111243. 6700.15   2
  -2   0  -6 117748. 6747.27   4
  -2   0  -7 70.5494 216.157   2
  -2   0  -7 75.0230 313.775   4
  -2   0  -8 124801. 7707.75   2
  -2   0  -8 142786. 7788.69   4
  -2   0  -9-181.923 342.890   4
  -2   0 -10 96106.8 5820.67   4
  -2   0 -11 58.1302 370.185  12
  -2   0 -11 98.8222 412.476   4
  -2   0 -12 7997.03 771.393  12
  -2   0 -12 8273.82 812.546   4
  -2   0 -13 352.500 451.912   4
  -2   0 -13-135.241 479.356  12
  -2   0 -13 172.297 416.521  10
  -2   0 -14 3260.59 562.313  12
  -2   0 -14 2223.02 497.900  10
  -2   0 -15-177.449 485.836  12
  -2   0 -15 662.116 396.550  10
  -2   0 -16 795.825 444.084  12
  -2   0 -16 592.505 373.158  10
  -2   0 -17 274.703 368.330  12
  -2   0 -17 329.396 300.818  10
  -2   0 -18 5794.92 545.266  12
   2   1 -20 723.227 264.567  12
   2   1 -19 355.739 334.536  12
   2  -1 -19 331.457 285.890  12
   2   1 -19 142.857 276.981  10
   2  -1 -18 1624.57 422.266  12
   2   1 -18 1808.21 453.490  12
   2   1 -18 1417.75 394.599  10
   2  -1 -17 6667.59 756.880  12
   2   1 -17 8401.95 789.839  12
   2   1 -17 8417.73 727.073  10
   2   1 -16 204.749 463.655  12
   2  -1 -16 207.366 470.710  12
   2   1 -16 230.055 418.992  10
   2   1 -15 14072.9 1215.33   4
   2  -1 -15 12822.7 1180.06   4
   2  -1 -15 14874.6 1145.22  12
   2   1 -15 13708.8 1124.67  12
   2   1 -15 15486.9 1101.81  10
   2  -1 -14 57.4599 416.941   4
   2   1 -14 806.308 470.983   4
   2   1 -14 38.8297 415.645  10
   2   1 -14 499.535 455.905  12
   2  -1 -14-563.627 465.985  12
   2   1 -13 14499.9 1212.90   4
   2  -1 -13 16445.8 1211.65   4
   2  -1 -13 15233.5 1163.53  12
   2   1 -13 15616.3 1174.17  12
   2   1 -13 16093.7 1142.50  10
   2  -1 -12-22.4855 357.488   4
   2   1 -12 287.523 408.569  12
   2  -1 -12 146.939 365.594  12
   2   1 -12 294.158 310.916   1
   2   1 -12-83.4499 375.993  10
   2   1 -11 64990.7 3983.91   1
   2  -1 -11 67611.6 4044.90   4
   2   1 -10 6490.90 575.370   1
   2  -1 -10 7960.48 622.061   4
   2   1  -9 78660.5 4749.13   1
   2  -1  -9 81188.3 4790.88   4
   2   1  -9 79567.4 4805.41   4
   2  -1  -8 545.889 157.120   1
   2   1  -8 379.442 254.393   1
   2  -1  -8 473.227 276.054   4
   2   1  -8 138.106 288.395   4
   2  -1  -7 297723. 17277.0   1
   2   1  -7 276239. 17310.8   1
   2  -1  -7 303758. 17336.4   4
   2   1  -7 303643. 17348.7   4
   2   1  -6 182556. 10683.8   1
   2  -1  -6 178861. 10650.2   1
   2  -1  -6 181786. 10698.1   4
   2   1  -6 190513. 10710.0   4
   2   1  -5 700766. 40543.2   1
   2  -1  -5 686396. 40516.5   1
   2   1  -5 705554. 40559.0   4
   2  -1  -5 685345. 40554.6   4
   2  -1  -4 632726. 36784.4   4
   2   1  -4 616654. 36784.7   4
  -2   1   4 629946. 36753.8   3
   2   1  -3 285583. 17057.8   4
  -2   1   3 289029. 17036.1   3
   2  -1  -3 300737. 17059.0   4
   2   1  -2 3092.79 248.317   1
  -2   1   2 2648.67 205.037   3
   2   1  -2 3022.66 240.698   4
   2   1  -1 329310. 19627.7   1
  -2   1   1 347053. 19624.5   3
   2   1  -1 329022. 19621.3   4
  -2   1   0 51173.3 2720.77   3
   2   1   0 46409.6 2717.28   1
  -2   1   0 50479.2 2726.30   6
  -2  -1   0 42510.9 2702.22   6
  -2   1  -1 133179. 7575.09   6
  -2  -1  -1 136408. 7559.22   3
  -2  -1  -1 114558. 7552.57   4
  -2   1  -1 142247. 7568.80   3
  -2   1  -2 95497.1 5495.77   4
  -2  -1  -2 89245.2 5467.32   4
  -2  -1  -2 95215.8 5463.58   3
   2   1   3 16364.7 985.843   5
  -2   1  -3 16115.3 1021.71   4
  -2  -1  -3 15631.4 987.626   4
  -2  -1  -3 16256.5 969.373   3
  -2   1  -4 12829.1 849.357   2
  -2  -1  -4 13226.9 846.208   4
   2   1   4 13854.6 829.454   5
  -2  -1  -5 113290. 6332.64   4
  -2   1  -5 103668. 6325.96   2
  -2  -1  -5 105904. 6297.47   2
  -2  -1  -6 55051.5 3005.31   4
  -2  -1  -6 46789.2 2949.93   2
  -2   1  -6 50890.0 2987.43   2
  -2  -1  -7 14595.9 952.893   4
  -2   1  -7 15114.0 928.745   2
  -2  -1  -7 12983.2 867.800   2
  -2   1  -8 25476.5 1665.40   4
  -2  -1  -8 28821.8 1656.27   4
  -2   1  -8 23779.8 1599.20   2
  -2   1  -9 38355.9 2467.33   4
  -2  -1  -9 39544.1 2444.70   4
  -2   1 -10 2132.01 437.176   4
  -2  -1 -10 3376.44 454.680   4
  -2  -1 -11 37560.7 2357.03  12
  -2  -1 -11 37296.5 2367.32   4
  -2   1 -11 34925.7 2388.51   4
  -2  -1 -12 681.268 383.110   4
  -2   1 -12 1304.55 456.469   4
  -2  -1 -12 283.685 446.643  12
  -2   1 -12 312.516 416.767  12
  -2   1 -13 6046.04 706.596   4
  -2  -1 -13 3937.62 653.127   4
  -2   1 -13 6167.97 642.676  10
  -2  -1 -13 5723.06 633.594  10
  -2  -1 -13 5364.01 679.395  12
  -2   1 -13 6903.00 682.350  12
  -2   1 -14 2675.26 503.962  10
  -2  -1 -14 3507.19 577.784  12
  -2   1 -14 2583.37 549.577  12
  -2   1 -15 4153.12 588.478  12
  -2   1 -15 4145.38 546.782  10
  -2  -1 -15 3104.74 588.457  12
  -2   1 -16 1183.96 396.258  10
  -2  -1 -16 2448.03 476.402  12
  -2   1 -16 1698.10 482.038  12
  -2   1 -17 855.746 319.559  10
  -2  -1 -17 462.646 359.594  12
  -2   1 -17 414.367 383.307  12
  -2   1 -18 454.877 239.091  10
  -2   1 -18 318.337 298.418  12
   2   2 -20-234.776 231.680  12
   2   2 -19 7549.56 674.607  12
   2   2 -19 8584.44 634.955  10
   2   2 -18 287.527 363.363  10
   2   2 -17 4517.83 549.833  10
   2   2 -16 6649.77 683.626  10
   2   2 -15 10623.7 870.194  10
   2  -2 -15 9218.46 850.381  12
   2  -2 -14 9594.99 837.566  12
   2   2 -14 10615.6 888.493  12
   2  -2 -14 8022.64 830.058   4
   2   2 -14 10621.0 934.496   4
   2   2 -14 9776.40 838.638  10
   2   2 -13 3755.28 520.275  10
   2   2 -13 3531.30 494.445   1
   2   2 -13 3346.21 561.332  12
   2  -2 -13 3908.87 503.821  12
   2  -2 -13 2952.03 506.373   4
   2   2 -13 3431.71 574.678   4
   2   2 -12 20126.8 1418.34  10
   2   2 -12 20825.6 1421.87  12
   2   2 -12 20794.0 1379.51   1
   2  -2 -12 19846.4 1408.23   4
   2   2 -12 21266.1 1464.12   4
   2   2 -11-21.3787 340.166   4
   2  -2 -11 69.2057 310.283   4
   2   2 -11 440.438 382.744  12
   2   2 -11 605.634 306.677   1
   2   2 -10 1196.26 331.068   1
   2   2 -10 873.933 346.825   4
   2  -2 -10 671.249 305.162   4
   2   2  -9 401.415 285.227   1
   2   2  -9 94.7816 289.503   4
   2  -2  -9 306.391 259.943   4
   2   2  -8 30353.2 1916.79   1
   2  -2  -8 31838.7 1927.56   4
   2   2  -8 30415.7 1946.38   4
   2   2  -7-8.86964 246.336   1
   2  -2  -7 184.576 263.047   4
   2   2  -7 112.042 270.465   4
   2   2  -6 122828. 7178.12   1
   2   2  -6 119722. 7192.82   4
   2  -2  -6 121331. 7177.70   4
   2  -2  -5 326.596 189.968   4
   2   2  -5 378.050 229.407   4
   2   2  -4 2314.56 276.016   4
  -2   2   4 2550.72 179.430   2
   2   2  -3 160350. 9535.40   1
   2   2  -3 163684. 9530.98   4
   2   2  -2 626514. 36983.2   1
   2   2  -2 634670. 36971.7   4
   2   2  -1 405859. 24699.0   1
  -2   2   1 436280. 24701.1   6
   2   2  -1 422220. 24681.1   4
   2   2   0 103643. 6062.64   1
  -2   2   0 103751. 6072.68   6
  -2   2   0 101684. 6066.95   2
  -2   2  -1 40134.0 2389.49   2
   2   2   1 39915.1 2374.73   1
  -2   2  -2 152983. 7604.92   4
  -2   2  -2 159272. 7595.12   2
  -2  -2  -2 152179. 7562.73   3
  -2  -2  -3 10548.2 645.304   4
  -2   2  -3 10782.9 717.317   4
  -2   2  -3 10871.3 703.831   2
  -2  -2  -3 10320.6 638.354   3
  -2   2  -4 145493. 7590.54   4
  -2  -2  -4 122031. 7535.72   4
  -2  -2  -4 127972. 7515.77   3
  -2   2  -5 17009.8 986.525   2
  -2   2  -5 18222.3 1005.99   4
  -2  -2  -5 15860.2 932.708   4
   2   2   5 15794.4 919.138   5
  -2   2  -6 4163.93 399.658   2
  -2  -2  -6 3505.42 339.491   4
   2   2   6 4341.04 302.237   5
  -2   2  -6 3705.61 415.610   4
  -2   2  -7 28582.5 1764.21   2
  -2   2  -7 28710.0 1804.16   4
  -2  -2  -7 27766.0 1742.14   4
  -2   2  -8 39948.5 2322.24   2
  -2   2  -8 38772.3 2360.19   4
  -2  -2  -8 34837.5 2296.06   4
  -2  -2  -9 7421.88 598.338   4
  -2  -2 -10 20504.0 1428.74   4
  -2   2 -10 23928.3 1499.63  12
  -2  -2 -11 10365.7 910.690   4
  -2   2 -11 13486.9 906.716   1
  -2   2 -11 13026.4 968.508  12
  -2  -2 -11 13044.5 979.983  12
  -2   2 -12 20931.3 1430.97   4
  -2   2 -12 18341.9 1374.40  12
  -2  -2 -12 19148.7 1387.83  12
  -2   2 -13 5346.33 661.829   4
  -2   2 -13 5600.29 641.593  10
  -2  -2 -13 5739.04 650.249  12
  -2   2 -13 4975.29 652.865  12
  -2  -2 -14 15828.8 1304.64  12
  -2   2 -14 18587.6 1331.76  12
  -2   2 -14 19447.9 1300.40  10
  -2   2 -15 6940.41 650.880  10
  -2  -2 -15 5365.75 655.531  12
  -2   2 -16 1714.92 405.491  10
  -2   2 -17-208.436 325.966  10
  -2   2 -18 4173.58 403.264  10
   2   3 -20 3333.31 320.420  12
   2   3 -19 240.397 252.375  10
   2   3 -19 108.484 282.408  12
   2   3 -18 13300.9 946.853  12
   2   3 -18 12134.5 914.374  10
   2   3 -17-188.653 393.850  10
   2   3 -17 323.168 413.861  12
   2   3 -16 16125.4 1168.11  12
   2   3 -16 14463.4 1117.14  10
   2   3 -15 6872.48 731.374  12
   2   3 -14 31638.0 2006.36  12
   2   3 -14 28279.7 2023.61   4
   2   3 -13 15567.5 1183.89   1
   2   3 -13 17114.1 1223.88  12
   2   3 -13 16301.6 1233.77   4
   2   3 -12 22345.2 1518.89   4
   2   3 -12 25492.6 1511.20  10
   2   3 -12 22895.8 1482.42   1
   2   3 -12 24196.4 1510.58  12
   2   3 -11 25107.6 1586.57   4
   2   3 -11 25855.4 1560.90  10
   2   3 -11 26209.0 1542.93   1
   2   3 -11 21886.0 1548.45  12
   2   3 -10 7588.43 648.711   4
   2   3 -10 8057.00 623.986   1
   2   3 -10 7691.49 655.563  10
   2  -3  -9 11601.9 893.603   4
   2   3  -9 14023.3 944.341   4
   2   3  -9 13459.8 919.213   1
   2   3  -8 256.945 268.102   1
   2   3  -8 369.289 271.857   4
   2  -3  -8 247.378 253.586   4
   2   3  -7 61390.1 3712.85   4
   2   3  -6 15488.5 1030.02   4
   2   3  -5 65357.5 3804.80   1
   2   3  -5 61772.3 3798.81   4
   2   3  -4 41925.2 2551.25   1
   2   3  -4 42428.6 2540.29   4
   2   3  -3 207500. 12060.5   1
  -2   3   3 197946. 12024.0   2
   2   3  -3 203131. 12042.9   4
  -2   3   3 216429. 12043.2   6
   2   3  -2 263150. 15459.0   1
  -2   3   2 273903. 15447.4   6
  -2   3   2 256570. 15440.2   2
   2   3  -2 260940. 15435.3   4
  -2   3   1 347327. 20352.3   6
   2   3  -1 351239. 20357.4   1
  -2   3   1 339074. 20351.9   2
   2   3  -1 348551. 20325.0   4
  -2   3   0 24770.3 1570.00   2
  -2   3   0 24898.4 1569.40   6
   2   3   0 27268.9 1564.33   1
  -2   3  -1 7628.06 521.393   2
   2   3   1 7243.25 492.005   1
  -2   3  -1 6160.72 523.359   4
  -2   3  -2 59373.0 3399.08   2
  -2   3  -2 54547.4 3398.55   4
   2   3   2 56505.0 3357.33   1
  -2   3  -3 19458.3 1022.26   2
  -2   3  -3 18122.7 1014.80   4
  -2   3  -4 15273.5 1006.38   2
  -2   3  -4 15292.2 1015.16   4
  -2  -3  -5 32299.1 2125.25   4
  -2   3  -5 51029.5 2240.02   4
  -2  -3  -6 32547.6 2117.05   4
  -2   3  -6 44228.6 2218.69   4
  -2   3  -7 23544.5 1592.09   4
  -2   3  -7 25625.7 1578.44   2
  -2   3  -8 12173.5 897.898   4
  -2   3  -9 31428.1 2083.70  12
  -2   3  -9 34130.3 2107.25   4
  -2   3 -10 14666.1 1178.82   4
  -2  -3 -10 18276.5 1211.35  13
  -2   3 -10 17032.8 1196.58  12
  -2   3 -11 21054.0 1592.21   4
  -2   3 -11 24978.1 1600.72  12
  -2  -3 -11 25618.1 1594.62  13
  -2   3 -11 22069.2 1544.87   1
  -2  -3 -12 34682.9 2042.27  13
  -2   3 -12 32979.6 2075.55  12
  -2   3 -12 31124.5 2012.60   1
  -2   3 -12 29894.6 2038.49  10
  -2   3 -12 27348.7 2064.92   4
  -2   3 -13 3981.15 579.960  12
  -2   3 -14 18130.6 1327.23  12
  -2   3 -15 8115.06 771.411  12
  -2   3 -16 8833.11 772.464  12
  -2   3 -16 8818.31 739.499  10
  -2   3 -17-79.0388 320.551  12
  -2   3 -17-271.001 319.753  10
  -2   3 -18 4754.40 394.331  10
  -2   3 -18 3888.69 417.678  12
   2   4 -19 5615.73 447.364  10
   2   4 -19 5228.82 457.229  12
   2   4 -18 873.485 329.028  12
   2   4 -17 11192.1 880.844  12
   2   4 -16 7077.69 688.832  12
   2   4 -16 6338.33 657.035  10
   2   4 -15 23450.5 1659.99  10
   2   4 -15 25532.5 1680.48  12
   2   4 -14 7450.92 763.237  12
   2   4 -14 7905.35 748.022  10
   2   4 -13 32389.4 2295.98   4
   2  -4 -13 37052.8 2267.21  13
   2   4 -13 36113.9 2279.69  10
   2   4 -13 36869.0 2296.98  12
   2   4 -13 32842.0 2278.91   1
   2   4 -12 9868.14 876.915   4
   2  -4 -12 11590.3 900.693  13
   2   4 -12 9596.62 877.076  10
   2   4 -12 11663.7 907.095  12
   2   4 -12 10605.6 867.871   1
   2   4 -11 20888.9 1451.25   4
   2   4 -11 20231.5 1444.25  10
   2  -4 -11 20186.6 1455.07  13
   2   4 -11 20995.5 1433.85   1
   2   4 -11 22192.7 1456.82  12
   2   4 -10 5608.72 552.711   4
   2   4 -10 4942.09 543.647   1
   2  -4 -10 5954.31 619.091  13
   2   4 -10 4505.71 576.982  10
   2   4 -10 4413.28 539.046  12
   2   4  -9 8938.17 704.060   1
   2   4  -9 8012.59 698.436   4
   2   4  -9 8585.08 728.417  10
   2   4  -8 35554.4 2230.90   4
   2   4  -7 9152.18 713.589   1
   2   4  -7 9505.31 704.315   4
   2   4  -6 54811.3 3247.98   1
   2   4  -6 52194.9 3234.26   4
   2   4  -5 1174.69 285.578   1
   2   4  -5 1348.80 266.969   4
  -2   4   4 83759.9 5325.88   6
   2   4  -4 97220.6 5376.07   1
   2   4  -4 94129.2 5349.09   4
  -2   4   3 11867.0 799.959   6
   2   4  -3 13759.1 848.773   1
   2   4  -3 11876.8 792.347   4
   2   4  -2 87279.3 5147.04   1
  -2   4   2 85146.9 5123.79   6
  -2   4   2 88885.2 5123.00   2
   2   4  -2 85430.4 5103.73   4
   2   4  -1 4753.84 448.469   1
  -2   4   1 5368.81 423.422   2
   2   4   0 2120.58 318.717   1
  -2   4   0 2729.25 315.131   2
  -2   4   0 2349.31 307.173   4
  -2   4  -1 17453.7 1052.85   2
   2   4   1 15596.9 1021.22   1
  -2   4  -1 15525.8 1042.97   4
  -2   4  -2 3689.43 382.172   2
   2   4   2 3847.66 334.476   1
  -2   4  -2 3242.31 364.459   4
  -2   4  -3 16058.7 805.921   2
  -2   4  -3 14450.0 777.494   4
  -2   4  -4 93234.0 5531.13   2
  -2   4  -4 92127.6 5525.85   4
  -2   4  -5 30351.0 1841.12   2
  -2   4  -5 28139.4 1825.00   4
  -2   4  -6 71359.1 4151.19   2
  -2   4  -6 65960.3 4146.02   4
  -2   4  -7 28088.5 1802.35   4
  -2   4  -8 22337.4 1515.82   4
  -2   4  -8 23058.5 1516.74  12
  -2  -4  -8 23430.0 1569.50  13
  -2   4  -9 25285.7 1802.43   4
  -2  -4  -9 31225.8 1876.62  13
  -2   4  -9 27271.5 1802.05  12
  -2   4 -10 16700.7 1150.44  12
  -2   4 -10 14156.3 1130.10   4
  -2   4 -10 15252.7 1115.63   1
  -2  -4 -10 16172.1 1192.47  13
  -2  -4 -11 53439.1 3068.83  13
  -2   4 -11 45482.3 3035.99   4
  -2   4 -11 49440.0 3026.88  12
  -2   4 -11 46603.1 3021.33  10
  -2   4 -11 46411.0 2995.22   1
  -2   4 -12 7588.33 718.958  12
  -2  -4 -12 6270.33 715.971  13
  -2   4 -12 6958.34 695.882  10
  -2   4 -12 5904.07 675.169   4
  -2  -4 -13 9548.12 818.325  13
  -2   4 -13 10208.0 845.397  12
  -2   4 -13 8711.32 824.489  10
  -2   4 -14 835.151 448.794  12
  -2   4 -14 991.025 436.301  10
  -2   4 -15 21674.2 1497.80  12
  -2   4 -15 22455.7 1488.24  10
  -2   4 -16 865.690 358.115  12
  -2   4 -17 14011.2 963.680  12
   2   5 -18 5496.56 427.827  10
   2   5 -18 3879.19 406.363  12
   2   5 -17 148.836 290.207  12
   2   5 -17 217.983 297.318  10
   2   5 -16 12109.2 983.734  12
   2   5 -16 15311.9 1007.01  10
   2   5 -15 5939.70 622.082  10
   2   5 -15 5741.55 629.718  12
   2   5 -14 27626.6 1770.04  10
   2   5 -14 30129.7 1792.24  12
   2  -5 -13 1267.77 493.823  13
   2   5 -13 1309.77 458.926  10
   2   5 -13 1834.73 454.889  12
   2   5 -12 51576.7 3264.28  12
   2   5 -12 45959.1 3277.51   4
   2   5 -12 55302.6 3282.34  10
   2  -5 -12 58631.7 3339.94  13
   2   5 -11 1496.35 423.724  12
   2  -5 -11 2536.44 570.305  13
   2   5 -11 1387.85 471.532  10
   2   5 -11 821.431 360.998   4
   2   5 -11 1245.19 419.263   1
   2   5 -10 30228.5 1877.90  10
   2   5 -10 27767.8 1860.48  12
   2   5 -10 25307.2 1855.86   4
   2  -5 -10 32144.4 1955.30  13
   2   5  -9 3538.23 516.038  10
   2  -5  -9 3905.59 620.474  13
   2   5  -9 4044.47 460.683   4
   2  -5  -8 25575.9 1696.18  13
   2   5  -8 23202.9 1590.46   4
   2   5  -8 25171.0 1622.63   1
   2   5  -8 23644.8 1603.21  10
  -2  -5   8 25733.1 1595.44   8
   2  -5  -7 15419.6 1194.61  13
   2   5  -7 17112.5 1125.39   1
   2   5  -7 15561.1 1090.52   4
   2   5  -6 4425.16 468.139   1
   2   5  -6 4173.94 412.539   4
   2   5  -5 60636.1 3682.80   1
   2   5  -4 3706.67 421.948   1
   2   5  -3 38877.2 2396.75   1
   2   5  -2 282.931 282.870   1
   2   5  -1 5898.81 513.994   1
   2   5   0 311.836 254.811   1
  -2   5   0 746.032 215.827   4
   2   5   1 19036.6 1187.99   1
  -2   5  -1 18086.0 1185.55   4
  -2   5  -2 509.987 214.952   4
  -2   5  -3 36033.5 2214.41   4
  -2   5  -4 6247.70 513.365   4
  -2   5  -5 53856.7 3285.47   4
   2  -5   6 35553.4 2291.81   8
  -2   5  -6 38189.6 2307.74   4
  -2   5  -7 8357.15 693.461   4
   2  -5   7 8404.34 691.492   8
  -2  -5  -7 8955.13 836.233  13
  -2   5  -8 21537.4 1497.16   4
  -2   5  -8 22812.7 1504.01  10
   2  -5   8 21424.5 1472.70   8
  -2  -5  -8 24596.0 1604.27  13
  -2   5  -9 6770.41 673.187   4
   2  -5   9 7464.62 642.891   8
  -2   5  -9 8196.86 711.323   1
  -2   5  -9 7722.04 708.989  10
  -2  -5  -9 8715.23 830.781  13
  -2   5  -9 7025.86 669.867  12
  -2   5 -10 38661.6 2494.70  12
  -2   5 -10 33435.6 2495.87   4
  -2   5 -10 43191.2 2516.49  10
  -2  -5 -10 43959.3 2589.97  13
  -2   5 -10 38886.9 2505.25   1
  -2   5 -11 7109.99 694.485  12
  -2   5 -11 7332.02 708.765  10
  -2  -5 -11 7396.21 830.557  13
  -2  -5 -12 29427.9 1945.07  13
  -2   5 -12 28790.9 1891.17  10
  -2   5 -12 27406.9 1872.95  12
  -2   5 -13 2526.31 472.295  10
  -2  -5 -13 1277.63 513.203  13
  -2   5 -13 1904.18 448.065  12
  -2   5 -14 19276.4 1248.46  12
  -2   5 -14 21133.1 1262.22  10
  -2   5 -15 772.661 352.718  12
  -2   5 -15 1113.27 359.754  10
  -2   5 -16 26888.2 1802.40  12
  -2   5 -16 31218.4 1819.48  10
  -2   5 -17 339.689 195.815  10
   2   6 -17 9553.70 671.037  10
   2   6 -16 86.0151 230.777  12
   2   6 -16-137.959 295.238  10
   2   6 -15 9889.80 804.667  12
   2   6 -15 12681.3 847.253  10
   2   6 -14 492.770 396.715  10
   2  -6 -14 222.969 402.315  13
   2   6 -14 141.169 321.766  12
   2   6 -13 21402.2 1392.77  10
   2  -6 -13 20918.4 1455.67  13
   2   6 -13 18320.6 1348.49  12
   2   6 -12 604.007 409.943  10
   2  -6 -12 170.348 537.802  13
   2  -6 -11 39909.4 2546.62  13
   2   6 -11 37321.2 2429.79  10
   2   6 -10 544.411 396.968  10
   2  -6 -10 1469.87 587.330  13
   2   6  -9 8660.40 752.416  10
   2  -6  -9 9543.67 933.383  13
   2   6  -9 8748.12 785.496   1
  -2  -6   9 9204.02 749.498   8
   2  -6  -8-301.598 609.814  13
  -2  -6   8 78.8107 357.294   8
   2   6  -8 603.590 396.982   1
   2   6  -7 16689.2 1185.48   1
  -2  -6   7 16327.1 1164.50   8
   2  -6  -6 861.828 506.792  13
  -2  -6   6 1345.09 426.872   8
   2   6  -6 1801.58 408.359   1
  -2  -6   5 20427.2 1377.83   8
   2   6  -5 20166.1 1383.94   1
   2  -6  -5 20820.4 1452.08  13
  -2  -6   4 8953.77 744.564   8
   2   6  -4 8528.11 713.052   1
   2  -6  -4 9104.95 819.709  13
   2  -6  -3 960.313 429.382  13
   2   6  -3 540.825 322.885   1
  -2  -6   3 480.754 345.270   8
   2   6  -2 3276.33 427.524   1
   2   6  -1 1343.78 339.449   1
  -2   6   0 11735.5 836.654   1
   2  -6   1 8112.39 693.879   8
  -2  -6  -2 2390.40 484.358  13
  -2  -6  -3 17913.7 1266.87   8
  -2  -6  -3 19007.3 1334.31  13
   2  -6   3 18542.9 1268.38   8
  -2  -6  -4 2726.04 564.363  13
   2  -6   4 3628.10 502.534   8
  -2  -6  -4 3462.07 481.389   8
  -2  -6  -5 50810.3 3329.65  13
   2  -6   5 54022.3 3255.32   8
   2  -6   6 1715.18 446.097   8
  -2   6  -6 2160.78 354.449   4
  -2   6  -6 1834.44 421.168   1
  -2  -6  -6 1531.78 584.912  13
  -2   6  -7 27176.3 1849.48   4
   2  -6   7 28277.4 1849.99   8
  -2   6  -7 30234.7 1887.50   1
  -2   6  -8 6081.35 609.417   1
   2  -6   8 5796.04 580.577   8
  -2   6  -8 4323.58 540.093   4
  -2   6  -8 4414.94 545.590  10
  -2  -6  -9 8746.71 937.698  13
  -2   6  -9 8729.12 731.612  10
  -2   6  -9 7360.27 729.073   4
   2  -6   9 8524.36 718.349   8
  -2  -6 -10 10125.5 1016.14  13
   2  -6  10 10554.1 820.081   8
  -2   6 -10 10891.3 866.522  10
  -2  -6 -11 26591.8 1748.34  13
  -2   6 -11 22896.8 1604.69  10
  -2  -6 -12 1038.70 548.648  13
  -2   6 -12 985.711 406.609  10
  -2   6 -12 1961.05 323.747  12
  -2   6 -13 14699.1 964.069  10
  -2   6 -13 13088.1 926.463  12
  -2   6 -14 731.404 328.529  10
  -2  -6 -14 554.454 361.131  13
  -2   6 -14 514.759 279.108  12
  -2   6 -15 19266.8 1245.32  10
  -2   6 -16 182.313 182.056  10
   2   7 -15 318.894 232.562  10
   2   7 -14 19867.1 1160.95  10
   2  -7 -14 14379.4 1190.62  13
   2  -7 -13-55.6971 467.339  13
   2   7 -13-36.9236 312.020  10
   2   7 -12 30350.6 1891.65  10
   2  -7 -12 28230.8 2009.47  13
   2  -7 -11-173.726 553.581  13
   2   7 -11 379.477 355.807  10
   2  -7 -10 21916.0 1697.23  13
  -2  -7  10 23935.0 1541.93   8
  -2  -7   9 5645.61 593.879   8
  -2  -7   8 10932.5 878.715   8
   2   7  -7 1642.87 435.198   1
  -2  -7   7 1249.26 442.680   8
   2  -7  -7 130.332 551.458  13
   2   7  -6 7383.29 712.198   1
  -2  -7   6 7347.37 717.682   8
   2  -7  -6 7917.07 836.864  13
   2   7  -5 77.8688 375.887   1
  -2  -7   5 953.637 450.908   8
   2  -7  -5-47.9891 508.278  13
   2   7  -4 166.107 361.752   1
   2  -7  -4 757.428 396.528   8
  -2  -7   4 536.172 465.095   8
   2  -7  -4 501.766 492.680  13
   2   7  -3 712.175 364.790   1
   2  -7  -3 301.907 461.537  13
  -2  -7   3 555.791 451.558   8
   2  -7  -3 379.473 398.960   8
   2  -7  -2 142.721 454.194  13
   2  -7  -2 503.299 401.208   8
   2  -7  -1 1732.36 468.625  13
   2  -7  -1 2347.18 444.223   8
  -2  -7   1 1791.76 510.264   8
  -2  -7   0 2919.36 506.469  13
   2  -7   0 2209.07 459.086  13
   2  -7   0 2907.91 491.211   8
  -2  -7   0 3337.47 534.216   8
  -2  -7  -1 5184.40 642.562  13
   2  -7   1 5671.24 614.397   8
  -2  -7  -1 6379.22 640.923   8
  -2   7  -2 9167.62 752.522   1
  -2  -7  -2 9573.70 858.832  13
  -2  -7  -2 8846.93 829.553   8
  -2   7  -3 598.646 362.567   1
  -2  -7  -3 554.762 526.357  13
  -2  -7  -3 368.949 438.229   8
   2  -7   3 178.801 432.648   8
  -2   7  -4 22799.1 1493.00   1
  -2  -7  -4 20657.6 1489.55   8
   2  -7   4 23396.0 1511.09   8
  -2  -7  -4 20387.7 1578.91  13
  -2   7  -5 1673.02 401.198   1
  -2  -7  -5 181.482 595.273  13
   2  -7   5 18.1364 433.096   8
  -2   7  -6 23388.3 1584.02   1
   2  -7   6 22418.6 1565.82   8
  -2  -7  -6 23984.2 1682.39  13
   2  -7   7 788.228 435.995   8
  -2  -7  -7 193.269 643.962  13
   2  -7   8 3420.83 506.665   8
   2  -7   9 1704.46 402.824   8
  -2  -7 -10 8399.00 904.733  13
  -2   7 -10 9422.77 687.867  10
   2  -7  10 7499.14 690.282   8
  -2  -7 -11 1319.63 552.463  13
  -2   7 -11 1510.67 344.144  10
  -2  -7 -12 4611.56 685.582  13
  -2   7 -12 7022.23 549.310  10
  -2   7 -13 5509.40 460.081  10
  -2  -7 -13 4343.63 568.866  13
  -2   7 -14 11341.9 749.233  10
   2  -8 -13 11140.6 880.705  13
   2  -8 -12 4409.64 601.631  13
   2  -8 -11 18827.2 1374.97  13
  -2  -8  10 405.552 332.243   8
  -2  -8   9 5881.38 596.259   8
  -2  -8   8 494.588 420.788   8
   2  -8  -8 170.158 555.462  13
  -2  -8   7 2181.92 482.906   8
   2  -8  -7 3560.05 638.833  13
  -2  -8   6 595.996 438.427   8
   2  -8  -6 414.424 541.739  13
  -2  -8   5 1230.61 482.163   8
   2  -8  -5 717.930 526.572  13
  -2  -8   4 591.202 471.276   8
   2  -8  -4 98.3875 373.917   8
   2  -8  -4 46.3815 502.506  13
   2  -8  -3 3924.81 542.009   8
   2  -8  -3 4015.66 641.480  13
   2  -8  -2 5349.10 590.254   8
   2  -8  -2 4417.44 638.694  13
   2  -8  -1 741.296 425.281   8
  -2  -8   1 303.754 496.694   8
   2  -8  -1 742.947 467.693  13
  -2  -8   0 15952.8 1320.71  13
   2  -8   0 17411.7 1317.78  13
  -2  -8   0 21681.1 1370.35   8
   2  -8   0 19879.4 1327.87   8
  -2  -8  -1 21279.5 1616.12  13
  -2  -8  -1 24475.9 1637.49   8
   2  -8   1 25041.7 1607.40   8
  -2  -8  -2 6162.55 677.905   8
  -2  -8  -2 6607.07 733.588  13
   2  -8   3 8415.56 779.113   8
  -2  -8  -3 7918.53 761.956   8
  -2  -8  -3 7978.79 832.915  13
  -2  -8  -4 105.744 406.322   8
   2  -8   4 597.480 450.647   8
  -2  -8  -4 342.996 552.147  13
   2  -8   5 5245.14 622.604   8
  -2  -8  -5 7036.87 801.069  13
   2  -8   6 1385.23 434.550   8
  -2  -8  -6 1973.69 619.186  13
   2  -8   7 5504.27 609.087   8
  -2  -8  -7 5529.94 776.129  13
   2  -8   8 948.527 387.459   8
  -2  -8  -8 668.627 603.233  13
   2  -8   9 5423.16 533.261   8
   2  -8  10 466.750 290.971   8
  -2  -8 -11 15284.8 1139.47  13
  -2  -8 -12 169.453 348.243  13
   2  -9 -12 1360.60 329.578  13
   2  -9 -11 3469.35 489.083  13
  -2  -9  10 3522.58 377.787   8
  -2  -9   9 1545.67 346.798   8
   2  -9  -9 1755.27 477.528  13
  -2  -9   8 1218.13 372.929   8
   2  -9  -8 382.924 458.645  13
  -2  -9   7 6488.85 622.402   8
   2  -9  -7 5991.46 700.105  13
  -2  -9   6 304.227 404.375   8
   2  -9  -6-138.582 507.752  13
  -2  -9   5 4509.31 550.890   8
   2  -9  -5 3371.43 599.274  13
  -2  -9   4 2853.02 495.756   8
   2  -9  -4 2628.80 417.271   8
   2  -9  -4 3023.51 552.999  13
   2  -9  -3 2081.65 433.655   8
   2  -9  -3 2678.35 513.252  13
   2  -9  -2 140.159 378.565   8
   2  -9  -2 554.216 441.620  13
   2  -9  -1 5578.42 566.046   8
  -2  -9   1 4881.57 618.307   8
   2  -9  -1 4608.54 592.679  13
  -2  -9   0 4689.81 579.858   8
   2  -9   0 3025.90 523.925   8
  -2  -9  -1 6753.35 687.159   8
   2  -9   1 7266.15 670.897   8
  -2  -9  -1 5827.98 660.870  13
  -2  -9  -2 8215.61 769.346  13
  -2  -9  -2 8071.52 736.638   8
  -2  -9  -3 12779.8 1017.35  13
  -2  -9  -3 12261.6 939.161   8
  -2  -9  -4 11837.8 927.189  13
   2  -9   4 10688.8 845.532   8
  -2  -9  -4 9031.52 788.973   8
   2  -9   5 6539.79 636.379   8
  -2  -9  -5 6132.18 717.770  13
   2  -9   6 5688.43 589.348   8
  -2  -9  -6 6339.74 693.969  13
   2  -9   7 1479.48 368.720   8
  -2  -9  -7 904.071 475.134  13
   2  -9   8 6506.40 565.785   8
  -2  -9  -8 6341.85 676.282  13
   2  -9   9 1026.83 267.834   8
  -2  -9  -9 42.6998 392.237  13
  -2  -9 -11 155.181 226.819  13
   2 -10  -9 916.130 287.474  13
  -2 -10   8 3518.62 359.952   8
   2 -10  -8 2545.69 410.861  13
  -2 -10   7 1097.10 317.776   8
   2 -10  -7 1143.39 352.724  13
   2 -10  -6 12265.3 978.694  13
  -2 -10   6 15117.7 967.226   8
  -2 -10   5 560.695 332.003   8
   2 -10  -5 1175.05 376.869  13
   2 -10  -4 11569.3 909.350  13
  -2 -10   4 13257.1 915.390   8
   2 -10  -3 167.616 256.678   8
   2 -10  -3-37.7292 344.675  13
  -2 -10   2 10772.1 803.161   8
   2 -10  -2 10715.2 754.696   8
   2 -10  -2 8913.20 757.630  13
  -2 -10   1-364.848 348.873   8
   2 -10  -1 246.555 299.007   8
   2 -10   0 9736.67 719.640   8
  -2 -10   0 8498.39 727.966   8
  -2 -10  -1 243.817 321.211   8
   2 -10   1 24.1946 315.493   8
  -2 -10  -2 14468.4 1011.31   8
   2 -10   2 15658.3 1047.07   8
  -2 -10  -3 1912.81 300.776   8
  -2 -10  -3 2123.60 390.304  13
  -2 -10  -4 18325.6 1313.69  13
   2 -10   4 21707.9 1328.24   8
   2 -10   5 4307.88 428.576   8
  -2 -10  -5 2588.75 435.805  13
  -2 -10  -6 9523.44 806.867  13
   2 -10   6 12544.1 797.601   8
   2 -10   7 5958.27 473.572   8
  -2 -10  -7 5198.10 498.426  13
  -2 -10  -8 2065.33 301.046  13
  -2 -11   3 8325.62 596.160   8
  -2 -11   2 377.732 200.694   8
  -2 -11   1 8897.02 612.108   8
   3   0 -20 18255.8 1190.15  12
   3   0 -19 29.9410 364.720  12
   3   0 -18 30073.4 1958.31  10
   3   0 -18 31940.3 2038.09  12
   3   0 -17 22.3259 467.936  12
   3   0 -17 258.833 380.611  10
   3   0 -16 15887.1 1202.69  12
   3   0 -16 14639.1 1119.69  10
   3   0 -15-47.6725 458.167  12
   3   0 -15-526.219 509.388   4
   3   0 -15-309.177 429.511  10
   3   0 -14 12724.8 1031.36  10
   3   0 -14 13894.7 1086.91  12
   3   0 -14 15205.3 1159.47   4
   3   0 -13-146.110 406.989  12
   3   0 -13 436.306 442.905   4
   3   0 -13 239.242 370.288  10
   3   0 -12 51056.3 2914.97   4
   3   0 -12 41822.8 2836.46  12
   3   0 -11 238.619 331.669   4
   3   0 -10 58975.1 3525.40   1
   3   0 -10 58807.7 3605.95   4
   3   0  -9 6.90855 233.354   1
   3   0  -8 288.615 224.693   1
   3   0  -7-57.6648 196.848   1
   3   0  -6 19794.4 1263.27   1
   3   0  -6 22521.1 1310.54   4
   3   0  -5-80.5906 186.952   1
   3   0  -5 155.633 230.860   4
   3   0  -4 272435. 15689.2   1
   3   0  -4 259960. 15707.5   4
   3   0  -3 272.442 190.300   4
   3   0  -3 99.6352 171.597   1
   3   0  -2 1635.27 212.279   4
  -3   0   1 51.0242 135.768   3
   3   0   0 14892.0 913.558   5
  -3   0  -1 12.7029 204.521   6
   3   0   1 4.11446 146.411   5
  -3   0  -2 398285. 23709.8   4
   3   0   2 411413. 23702.1   5
  -3   0  -2 402705. 23691.9   3
  -3   0  -3 30.4054 135.564   3
   3   0   3 69.8994 146.654   5
  -3   0  -3 337.500 233.669   4
  -3   0  -4 98789.2 5858.78   4
  -3   0  -5-5.56219 188.313   2
  -3   0  -5-136.200 257.189   4
  -3   0  -6 45214.5 2630.02   4
  -3   0  -6 41475.1 2565.10   2
  -3   0  -7-88.4340 237.423   2
  -3   0  -7-194.212 291.132   4
  -3   0  -8 122174. 7467.56   2
  -3   0  -8 134687. 7552.33   4
  -3   0  -9-155.950 329.061   4
  -3   0 -10 70381.8 4473.45  12
  -3   0 -10 77383.4 4518.48   4
  -3   0 -11 25.4599 384.084   4
  -3   0 -11-20.4278 421.174  12
  -3   0 -12 84285.0 5040.67  12
  -3   0 -12 80056.0 5086.96   4
  -3   0 -13-363.487 444.863  12
  -3   0 -13-172.099 454.373   4
  -3   0 -14 28515.6 1843.11  10
  -3   0 -14 27275.6 1884.93  12
  -3   0 -15-117.830 375.292  10
  -3   0 -15-442.137 455.330  12
  -3   0 -16 15950.6 1142.41  10
  -3   0 -16 17722.7 1212.61  12
  -3   0 -17-140.695 333.771  12
  -3   0 -18 19166.0 1238.98  12
   3   1 -20 390.473 271.081  12
   3   1 -19 22235.2 1348.74  10
   3  -1 -19 18598.1 1346.86  12
   3   1 -19 21128.5 1399.21  12
   3   1 -18-74.8947 408.166  12
   3  -1 -18-286.403 408.317  12
   3   1 -18 285.080 363.058  10
   3   1 -17 35646.5 2278.13  10
   3  -1 -17 33273.8 2307.46  12
   3   1 -17 37332.3 2320.08  12
   3   1 -16 469.775 435.177  10
   3   1 -16-255.198 477.204  12
   3  -1 -16-115.704 473.728  12
   3  -1 -15 11384.8 1090.28   4
   3   1 -15 13586.7 1058.20  12
   3  -1 -15 13036.1 1063.20  12
   3   1 -15 12708.2 1121.58   4
   3   1 -15 12749.4 1006.13  10
   3   1 -14 8017.31 769.068  12
   3  -1 -14 7804.77 765.764  12
   3  -1 -14 8520.65 814.580   4
   3   1 -14 7341.03 744.956  10
   3   1 -14 7961.59 832.908   4
   3  -1 -13 14595.3 1061.65  12
   3   1 -13 13837.4 1070.58  12
   3   1 -13 12873.1 1031.51  10
   3  -1 -13 13889.5 1093.05   4
   3  -1 -12 1341.74 411.291   4
   3   1 -12 1644.88 336.392   1
   3   1 -12 1224.20 410.252  12
   3  -1 -12 1347.37 411.831  12
   3   1 -12 1828.93 413.458  10
   3   1 -11 83324.5 5005.13   1
   3  -1 -11 88007.3 5071.16   4
   3   1 -11 79346.1 5071.66   4
   3   1 -10 2228.99 359.910   1
   3  -1 -10 2637.16 404.138   4
   3   1 -10 2575.76 413.810   4
   3   1  -9 21814.5 1338.44   1
   3   1  -9 19716.6 1385.47   4
   3  -1  -9 21136.9 1375.88   4
   3  -1  -8 45831.8 2656.81   1
   3   1  -8 43035.6 2697.66   1
   3   1  -8 43387.7 2733.64   4
   3  -1  -8 45021.3 2731.43   4
   3   1  -7 17668.5 1159.56   1
   3  -1  -7 18460.6 1121.35   1
   3   1  -7 17944.3 1197.06   4
   3  -1  -7 19716.8 1190.45   4
   3   1  -6 148899. 8658.69   1
   3  -1  -6 148392. 8677.46   4
   3   1  -6 142920. 8678.03   4
   3   1  -5 113711. 6573.61   1
   3   1  -5 116066. 6589.74   4
   3  -1  -5 110509. 6587.95   4
  -3   1   5 108689. 6550.83   3
   3   1  -4 136570. 7924.63   4
  -3   1   4 133462. 7898.27   3
  -3   1   3 1554.73 178.263   3
   3   1  -3 2420.95 238.061   4
  -3   1   2 37308.2 2239.29   3
   3   1  -2 37666.4 2251.12   1
   3   1  -2 38410.6 2248.77   4
   3   1  -1 64.1631 176.537   1
  -3   1   1 101.756 133.830   3
  -3   1   1 190.644 187.316   6
  -3   1   0 46494.1 2764.42   6
  -3  -1   0 44943.8 2741.35   6
  -3   1   0 49110.3 2757.74   3
  -3   1  -1 647.704 167.319   3
  -3  -1  -1 506.144 149.194   3
  -3   1  -1 631.225 227.429   6
  -3   1  -2 58102.6 3420.59   4
  -3  -1  -2 58080.1 3386.69   3
  -3  -1  -2 55799.6 3398.09   4
   3   1   3 36568.7 2211.66   5
  -3  -1  -3 37379.7 2196.14   3
  -3  -1  -3 36658.4 2216.55   4
   3   1   4 315.979 153.004   5
  -3  -1  -4 142.427 207.893   4
  -3   1  -4 92.3661 202.711   2
  -3  -1  -4 205.292 126.268   3
  -3   1  -5 2144.89 288.092   2
   3   1   5 2008.82 223.742   5
  -3  -1  -5 2084.58 297.046   4
  -3   1  -6 1758.30 288.204   2
  -3  -1  -6 1402.81 222.323   2
  -3  -1  -6 1576.30 291.555   4
  -3  -1  -7 40597.2 2214.58   4
  -3   1  -7 35054.2 2222.43   4
  -3  -1  -7 34036.6 2140.68   2
  -3   1  -7 34615.1 2176.42   2
  -3  -1  -8 12816.1 877.159   4
  -3   1  -8 10917.8 885.086   4
  -3   1  -8 12021.1 827.700   2
  -3   1  -9 64248.9 3932.47   4
  -3  -1  -9 68031.7 3910.78   4
  -3   1  -9 61025.4 3853.51   2
  -3  -1 -10 17117.7 1209.13  12
  -3   1 -10 15946.4 1226.28   4
  -3  -1 -10 17296.6 1208.53   4
  -3  -1 -11 53466.1 3409.29  12
  -3  -1 -11 54854.7 3423.87   4
  -3   1 -11 56421.8 3459.96   4
  -3   1 -12 5319.66 664.345   4
  -3  -1 -12 4644.89 604.606   4
  -3   1 -12 6381.37 671.832  12
  -3  -1 -12 6329.31 674.897  12
  -3  -1 -13 47933.6 2931.43  12
  -3   1 -13 46841.5 2910.99  12
  -3  -1 -13 43527.8 2867.15  10
  -3   1 -13 45530.7 2980.29   4
  -3   1 -14 1281.54 441.123  10
  -3   1 -14 1005.10 480.471  12
  -3  -1 -14 500.021 463.502  12
  -3   1 -15 23517.5 1590.35  12
  -3  -1 -15 21662.5 1587.36  12
  -3   1 -15 23598.1 1559.83  10
  -3   1 -16 1179.58 388.609  10
  -3  -1 -16 1075.24 407.582  12
  -3   1 -16 1711.87 431.545  12
  -3   1 -17 30739.5 1801.83  12
  -3   1 -17 30233.3 1755.30  10
  -3   1 -18 426.030 263.305  12
   3   2 -20 25852.8 1633.12  12
   3   2 -19 671.853 303.638  10
   3   2 -18 21636.1 1455.04  10
   3   2 -17 1955.58 465.140  10
   3  -2 -16 34467.4 2432.89  12
   3   2 -16 42503.8 2460.67  10
   3  -2 -15 4261.56 585.796  12
   3   2 -15 5830.21 620.625  10
   3  -2 -15 3398.82 589.809   4
   3   2 -15 4294.02 643.483   4
   3  -2 -14 14971.7 1136.99  12
   3   2 -14 17038.4 1206.93  12
   3   2 -14 16766.5 1169.55  10
   3   2 -14 14928.5 1229.22   4
   3  -2 -14 13713.7 1174.07   4
   3   2 -13-170.837 435.714  12
   3  -2 -13 264.589 372.731  12
   3   2 -13 489.779 438.438  10
   3   2 -13 433.772 392.485   1
   3   2 -13 108.065 391.217   4
   3  -2 -13 22.2506 343.148   4
   3   2 -12 278.792 395.487  10
   3   2 -12 305.437 353.748   1
   3  -2 -12 275.432 344.963   4
   3   2 -12 191.372 378.299   4
   3   2 -12 314.137 386.566  12
   3   2 -11 6539.83 617.414  12
   3   2 -11 5791.71 594.002   4
   3   2 -11 6104.50 546.671   1
   3  -2 -11 4692.09 531.451   4
   3   2 -10 35791.0 2325.97   4
   3  -2 -10 35963.2 2308.55   4
   3   2 -10 38411.1 2294.21   1
   3   2  -9 2677.19 359.994   1
   3  -2  -9 2181.19 357.115   4
   3   2  -9 2470.57 379.573   4
   3   2  -8 11727.2 851.945   4
   3  -2  -8 11503.7 833.988   4
   3   2  -8 11770.8 822.152   1
   3   2  -7 22973.3 1441.10   4
   3  -2  -7 20718.4 1424.02   4
   3   2  -7 23508.3 1421.29   1
   3  -2  -6 121780. 7123.74   4
   3   2  -6 118829. 7129.11   4
   3   2  -5 20655.7 1276.00   4
  -3   2   5 20162.2 1204.61   3
   3   2  -4 15056.8 920.145   4
   3   2  -4 15084.8 925.568   1
  -3   2   4 13955.2 870.947   3
   3   2  -3 66121.7 3663.14   4
   3   2  -3 64402.2 3673.76   1
  -3   2   3 58004.6 3642.60   3
   3   2  -2 191077. 11141.2   4
  -3   2   2 183370. 11140.8   3
  -3   2   2 199471. 11158.4   6
   3   2  -2 188316. 11156.5   1
  -3   2   1 232477. 13772.9   3
   3   2  -1 234764. 13777.2   1
  -3   2   1 237396. 13782.4   6
   3   2   0 5042.69 383.311   1
  -3   2   0 5064.89 400.861   6
   3   2   1 41392.6 2554.78   1
  -3   2  -1 45644.6 2584.50   6
  -3   2  -2 2285.51 318.795   4
  -3  -2  -2 2359.65 216.620   3
  -3  -2  -2 2500.19 175.953   4
  -3   2  -2 2898.18 278.698   2
  -3  -2  -3 8143.02 494.629   3
  -3  -2  -3 7187.83 486.863   4
  -3   2  -3 8530.87 584.813   4
  -3  -2  -4 5117.75 331.595   3
  -3   2  -4 4727.79 439.224   4
  -3  -2  -4 4659.48 350.841   4
  -3   2  -5 1004.24 300.786   4
  -3  -2  -5 850.335 201.554   4
  -3   2  -5 1747.36 283.932   2
   3   2   5 1448.54 187.221   5
   3   2   6 5052.30 380.625   5
  -3   2  -6 4667.92 456.585   2
  -3   2  -6 5706.88 499.575   4
  -3  -2  -6 4903.47 400.087   4
  -3   2  -7 4273.47 430.362   2
  -3   2  -7 4682.27 460.192   4
  -3  -2  -7 4239.19 381.073   4
  -3   2  -8 59829.1 3425.31   2
  -3  -2  -8 53587.9 3401.39   4
  -3   2  -9 11055.3 881.691  12
  -3  -2  -9 11375.6 807.135   4
  -3  -2 -10 29623.4 1905.20  12
  -3   2 -10 28574.0 1907.89  12
  -3  -2 -10 25054.0 1839.55   4
  -3   2 -11-20.3557 427.592  12
  -3  -2 -11 764.798 424.705  12
  -3   2 -11 347.296 385.403   4
  -3  -2 -12 45353.1 2857.38  12
  -3   2 -12 46116.6 2861.09  12
  -3   2 -12 43080.6 2888.19   4
  -3   2 -13 2571.08 519.106   4
  -3   2 -13 3000.62 534.351  10
  -3   2 -13 3234.80 551.637  12
  -3  -2 -13 3068.78 548.671  12
  -3  -2 -14 5047.99 644.613  12
  -3   2 -14 7060.81 659.536  10
  -3  -2 -15-305.094 408.782  12
  -3   2 -15-321.177 417.063  10
  -3   2 -16 6622.58 614.071  10
  -3   2 -17 787.781 307.223  10
  -3   2 -18 15258.5 1020.66  12
  -3   2 -18 15368.4 981.402  10
   3   3 -20 1195.81 240.471  12
   3   3 -19 10670.5 826.410  12
   3   3 -19 11858.7 810.590  10
   3   3 -18-53.7877 341.430  10
   3   3 -18-46.7295 368.102  12
   3   3 -17 19057.7 1374.05  12
   3   3 -17 20055.0 1356.69  10
   3   3 -16 3830.44 553.669  10
   3   3 -16 4010.01 585.869  12
   3   3 -15 32998.1 2178.62  12
   3   3 -14 9953.69 974.044   4
   3   3 -14 13370.0 990.798  12
   3   3 -13 1193.02 400.079   1
   3   3 -13 1360.21 491.370  12
   3   3 -13 762.562 421.110   4
   3   3 -12 632.371 380.526   1
   3   3 -12 883.575 435.464  10
   3   3 -12 586.274 433.268  12
   3   3 -12 1025.69 389.305   4
   3   3 -11 1035.98 353.026   1
   3   3 -11 781.297 425.786  10
   3   3 -11 795.910 385.636  12
   3   3 -11 1287.16 352.697   4
   3   3 -10 24952.3 1642.61   4
   3   3 -10 24538.6 1614.83   1
   3   3  -9 8578.03 651.034   4
   3   3  -9 6418.09 617.236   1
   3   3  -8 39454.6 2464.43   4
   3   3  -8 39976.3 2452.87   1
   3   3  -7 12203.6 863.483   4
   3   3  -6 22237.5 1394.60   4
   3   3  -6 21585.2 1396.90   1
   3   3  -5 88424.0 5258.90   4
   3   3  -5 88525.4 5266.30   1
   3   3  -4 168101. 9495.70   1
   3   3  -4 161492. 9478.32   4
  -3   3   4 157933. 9445.83   2
  -3   3   3 48901.6 2894.96   6
   3   3  -3 50387.5 2910.95   1
   3   3  -3 51035.1 2882.28   4
  -3   3   3 44982.8 2870.01   2
  -3   3   2 188731. 11279.5   6
   3   3  -2 194097. 11287.4   1
   3   3  -2 194965. 11257.1   4
  -3   3   2 188254. 11269.1   2
   3   3  -1 135639. 7845.84   1
  -3   3   1 132223. 7846.89   6
  -3   3   1 131471. 7839.25   2
   3   3   0 59459.1 3507.13   1
  -3   3   0 58646.7 3524.84   6
  -3   3   0 58605.4 3512.66   2
  -3   3  -1 74834.6 4431.94   2
   3   3   1 74300.9 4413.60   1
  -3   3  -2 82784.6 4938.71   4
  -3  -3  -2 79733.7 4894.17   3
  -3   3  -2 88550.0 4930.71   2
  -3   3  -3 8339.20 597.751   4
  -3  -3  -3 7179.61 484.977   3
  -3   3  -3 7626.63 570.360   2
  -3   3  -4 3250.16 364.389   4
  -3  -3  -4 2463.60 198.033   3
  -3   3  -4 3673.03 366.244   2
  -3   3  -5 4908.51 466.581   4
  -3   3  -6 16882.8 1110.30   4
  -3   3  -6 16022.4 1107.38   2
  -3   3  -7 17728.7 1207.27   4
  -3   3  -7 17931.8 1195.81   2
  -3   3  -8 23289.5 1565.86   4
  -3   3  -8 24119.1 1549.51   2
  -3   3  -9 29454.3 1956.50   4
  -3   3  -9 27792.9 1943.98  12
  -3  -3  -9 33533.8 1981.53  13
  -3   3 -10 3291.75 523.906  12
  -3   3 -10 2933.13 477.232   4
  -3   3 -11 64295.3 3722.87  12
  -3   3 -11 57905.7 3726.83   4
  -3  -3 -11 57404.5 3701.80  13
  -3   3 -12 6735.00 623.827   1
  -3   3 -12 7146.15 718.891  12
  -3  -3 -12 6717.73 687.144  13
  -3   3 -13 13854.7 1089.26  12
  -3   3 -14-243.837 429.433  12
  -3   3 -15 10529.8 876.534  12
  -3   3 -16 438.658 349.769  12
  -3   3 -16 355.228 333.545  10
  -3   3 -17 10035.7 712.939  10
  -3   3 -17 9335.30 735.703  12
  -3   3 -18 50.2212 186.383  12
   3   4 -19-115.715 249.643  12
   3   4 -18 2249.16 394.888  12
   3   4 -17 648.089 388.156  12
   3   4 -16 8476.92 724.389  10
   3   4 -16 6807.60 721.471  12
   3   4 -15 4737.51 608.777  12
   3   4 -15 4217.23 575.291  10
   3   4 -14 12505.5 972.519  12
   3   4 -14 10687.4 941.775  10
   3   4 -13 2325.51 507.076  12
   3   4 -13 2255.51 462.707   4
   3   4 -13 2501.41 472.259   1
   3   4 -13 2693.12 515.807  10
   3   4 -12 2539.22 492.397  12
   3  -4 -12 2475.25 495.224  13
   3   4 -12 2612.71 461.915   4
   3   4 -12 2215.51 461.933   1
   3   4 -12 1830.47 499.197  10
   3   4 -11 1532.21 420.904  12
   3   4 -11 1766.45 403.335   1
   3  -4 -11 1275.86 455.323  13
   3   4 -11 1141.97 417.846  10
   3   4 -11 1501.67 384.076   4
   3  -4 -10 28474.7 1763.11  13
   3   4 -10 25319.9 1721.90  10
   3   4 -10 24778.5 1724.26   4
   3   4 -10 26214.8 1718.19   1
   3   4 -10 26553.5 1731.87  12
   3   4  -9 56609.5 3487.34  10
   3   4  -9 57025.3 3490.48   1
   3   4  -9 57020.3 3495.65   4
   3   4  -8 815.521 287.295   4
   3   4  -7 55975.3 3349.26   1
   3   4  -7 53928.2 3337.22   4
   3   4  -6 1398.27 268.713   4
  -3   4   6 1000.78 220.753   6
   3   4  -6 1203.11 297.396   1
   3   4  -5 119930. 6985.54   4
  -3   4   5 113150. 6969.05   6
   3   4  -5 122827. 7010.84   1
   3   4  -4 9136.04 640.749   4
  -3   4   4 9864.75 663.153   6
   3   4  -4 9333.35 693.497   1
  -3   4   3 91072.8 5334.59   6
  -3   4   3 89517.3 5320.20   2
   3   4  -3 92977.0 5358.23   1
   3   4  -3 87863.9 5311.94   4
   3   4  -2 28085.9 1702.02   1
  -3   4   2 27041.7 1674.88   2
  -3   4   2 26896.2 1690.80   6
   3   4  -1 37558.9 2251.11   1
  -3   4   1 36735.6 2244.76   2
  -3   4   1 36463.0 2256.10   6
  -3   4   0 29547.0 1876.45   2
   3   4   0 31003.3 1861.28   1
  -3   4  -1 43496.5 2569.86   2
   3   4   1 41615.8 2541.60   1
  -3   4  -1 41614.8 2578.31   4
  -3   4  -2 64892.8 3597.04   2
   3   4   2 55617.4 3540.75   1
  -3   4  -2 62053.0 3593.40   4
  -3   4  -3 121254. 5879.62   2
  -3   4  -3 114874. 5871.87   4
  -3   4  -4 22264.3 1431.84   2
  -3   4  -4 22022.6 1424.94   4
  -3   4  -5 75686.5 4492.88   2
  -3   4  -5 73401.5 4484.98   4
  -3   4  -6 29346.5 1868.84   4
  -3   4  -7 5259.63 541.597   4
  -3  -4  -7 5943.83 630.529  13
  -3   4  -8 13902.8 1004.65  12
  -3  -4  -8 14480.2 1080.05  13
  -3   4  -8 13055.5 1000.62   4
  -3   4  -9 9216.02 786.576  12
  -3  -4  -9 10590.4 868.051  13
  -3   4  -9 8303.38 765.944   4
  -3   4 -10 13227.5 1110.16  12
  -3   4 -10 14533.0 1112.51   4
  -3  -4 -11 17542.2 1184.64  13
  -3   4 -11 13733.4 1108.32   1
  -3   4 -11 12524.5 1126.39   4
  -3   4 -11 17639.0 1161.30  12
  -3   4 -12 14796.8 1120.13  10
  -3   4 -12 16232.5 1135.49  12
  -3  -4 -12 12783.4 1130.73  13
  -3  -4 -13 6566.65 676.851  13
  -3   4 -13 8219.95 730.136  10
  -3   4 -13 7033.00 722.440  12
  -3   4 -14 10734.7 881.804  10
  -3   4 -14 11728.5 916.531  12
  -3   4 -15 766.212 377.528  10
  -3   4 -15 735.793 366.563  12
  -3   4 -16 10416.4 786.998  12
  -3   4 -17 842.110 250.720  12
   3   5 -18 686.888 271.071  10
   3   5 -18 936.311 251.511  12
   3   5 -17 1771.40 366.635  10
   3   5 -17 1567.44 350.913  12
   3   5 -16 2675.58 445.453  10
   3   5 -16 2038.73 429.424  12
   3   5 -15 34.4717 411.228  10
   3   5 -15 478.051 401.047  12
   3  -5 -14 11292.4 950.538  13
   3   5 -14 12550.1 971.123  12
   3   5 -14 12350.2 972.284  10
   3   5 -13 6376.54 703.158  12
   3   5 -13 8136.62 728.080  10
   3  -5 -13 6352.14 742.286  13
   3   5 -12 19983.4 1535.04   4
   3   5 -12 20530.4 1541.93   1
   3   5 -12 23943.1 1542.94  12
   3  -5 -12 23758.8 1595.31  13
   3   5 -12 23502.3 1544.46  10
   3   5 -11 2191.38 464.692   1
   3   5 -11 1917.29 457.226  12
   3  -5 -11 2398.19 574.708  13
   3   5 -11 1674.41 405.107   4
   3   5 -11 1767.46 475.668  10
   3  -5 -10 64309.1 3669.36  13
   3   5 -10 55608.4 3580.53  12
   3   5 -10 61720.9 3596.21  10
   3   5 -10 53409.5 3586.19   4
   3   5  -9 354.305 312.230   4
   3   5  -9 431.948 380.142  10
   3  -5  -9 1096.42 518.597  13
  -3  -5   8 79405.3 4705.79   8
   3  -5  -8 80988.3 4794.80  13
   3   5  -8 74749.8 4711.51   4
   3   5  -8 84063.2 4753.13   1
   3   5  -8 73878.2 4713.35  10
   3   5  -7 1147.62 254.206   4
   3  -5  -7-162.009 470.506  13
   3   5  -7 16.6889 305.649   1
   3   5  -6 81016.6 4888.63   1
   3   5  -5 4013.70 442.231   1
   3   5  -4 175250. 10380.8   1
   3   5  -3 9030.50 693.556   1
   3   5  -2 61554.9 3718.65   1
   3   5  -1 1966.39 316.844   1
  -3   5   1 1979.93 288.822   2
  -3   5   1 1478.88 299.479   4
  -3   5   0 76791.1 4701.47   4
   3   5   0 77558.7 4695.48   1
  -3   5   0 81619.1 4705.42   2
  -3   5  -1 1137.08 282.978   2
  -3   5  -1 877.352 266.115   4
  -3   5  -2 105988. 6359.08   4
  -3   5  -2 107643. 6368.76   2
  -3   5  -3 4109.44 427.260   2
  -3   5  -3 3514.32 389.275   4
  -3   5  -4 96050.6 5795.99   4
  -3   5  -4 97644.6 5808.06   2
   3  -5   5 16584.2 1145.31   8
  -3  -5  -5 15664.4 1213.59  13
  -3   5  -5 17699.9 1146.13   4
   3  -5   6 39993.9 2533.89   8
  -3   5  -6 41514.4 2547.79   4
   3  -5   7 4569.70 514.617   8
  -3   5  -7 4090.21 479.551   4
  -3  -5  -7 3953.59 629.652  13
   3  -5   8 14301.8 1009.25   8
  -3  -5  -8 15458.9 1160.16  13
  -3   5  -8 12587.7 1026.03   4
  -3   5  -9 2213.77 417.933  12
  -3   5  -9 1806.19 400.612   4
  -3   5  -9 978.706 448.522  10
   3  -5   9 1550.08 388.395   8
  -3  -5  -9 1329.24 573.380  13
  -3   5 -10 11682.5 970.217  10
  -3  -5 -10 13432.8 1098.04  13
  -3   5 -10 11218.3 961.892   4
  -3   5 -10 13388.0 970.243  12
  -3  -5 -11 10264.7 941.226  13
  -3   5 -11 10134.3 861.824  10
  -3   5 -11 9727.59 832.061  12
  -3  -5 -12 11316.2 1041.80  13
  -3   5 -12 13002.0 977.849  12
  -3   5 -12 13130.1 991.900  10
  -3   5 -13 4720.78 536.740  12
  -3   5 -13 4469.87 556.248  10
  -3  -5 -13 3253.65 573.157  13
  -3   5 -14 6983.52 586.793  10
  -3   5 -14 5887.77 563.486  12
  -3   5 -15 4412.64 474.041  12
  -3   5 -15 5005.89 497.382  10
  -3   5 -16 116.754 213.476  12
  -3   5 -16 8.40931 244.652  10
   3   6 -17 2125.68 313.369  10
   3   6 -16 2292.31 329.699  12
   3   6 -16 3113.10 394.914  10
   3   6 -15 9772.86 792.704  12
   3   6 -15 12150.4 844.966  10
   3   6 -14 3615.55 489.811  10
   3  -6 -14 2481.62 520.148  13
   3   6 -14 2475.75 432.272  12
   3   6 -13 19886.2 1308.23  10
   3  -6 -13 18653.2 1379.66  13
   3   6 -13 17249.6 1277.56  12
   3   6 -12 8232.52 743.357  10
   3  -6 -12 8298.28 866.052  13
   3  -6 -11 52765.9 3425.74  13
   3   6 -11 54317.0 3332.42  10
   3   6 -10 3045.63 493.130  10
   3   6 -10 2808.26 510.828   1
   3  -6 -10 3511.81 660.002  13
   3   6  -9 27564.2 1775.37   1
   3   6  -9 23818.2 1697.04  10
   3  -6  -9 26052.7 1833.31  13
  -3  -6   9 27202.4 1708.53   8
   3   6  -8 6892.76 683.435   1
  -3  -6   8 7120.76 660.967   8
   3  -6  -8 6999.68 789.718  13
  -3  -6   7 21175.5 1445.74   8
   3   6  -7 21702.1 1470.89   1
   3  -6  -6 18610.3 1388.97  13
  -3  -6   6 18571.8 1294.06   8
   3   6  -6 19440.6 1314.81   1
   3  -6  -5 29725.4 1946.76  13
  -3  -6   5 27960.3 1867.74   8
   3   6  -5 29454.3 1879.04   1
   3  -6  -4 15994.7 1107.00  13
  -3  -6   4 12804.3 1033.35   8
   3   6  -4 14150.7 1019.54   1
   3  -6  -3 18891.3 1318.66  13
  -3  -6   3 18326.1 1294.07   8
   3   6  -3 18979.2 1271.68   1
   3   6  -2 572.098 326.885   1
   3  -6  -2 287.162 396.252  13
   3   6  -1 87606.0 5173.71   1
  -3  -6   1 84361.8 5191.27   8
  -3  -6   0 5362.14 583.961   8
   3  -6   0 5660.54 571.847   8
  -3  -6  -1 96295.9 5967.23   8
  -3  -6  -1 103004. 5993.91  13
  -3  -6  -2 4655.29 583.649  13
  -3  -6  -2 3525.22 536.832   8
  -3  -6  -3 67037.1 4144.10  13
   3  -6   3 68623.2 4089.05   8
  -3  -6  -3 65798.1 4094.32   8
  -3   6  -4 1567.72 314.450   4
  -3  -6  -4 1354.88 428.410   8
   3  -6   4 2092.23 431.106   8
  -3   6  -5 80316.2 4687.16   4
  -3  -6  -5 73369.8 4756.43  13
   3  -6   5 76958.8 4684.60   8
  -3  -6  -6 613.410 593.911  13
   3  -6   6 735.798 417.157   8
  -3   6  -6 432.470 309.987   4
   3  -6   7 40886.2 2552.44   8
  -3   6  -7 39959.0 2559.92   4
  -3   6  -8 5126.57 595.113   1
  -3   6  -8 5174.32 555.035  10
   3  -6   8 5437.26 560.411   8
  -3   6  -8 3630.63 508.559   4
  -3  -6  -9 13061.2 1115.68  13
   3  -6   9 12487.7 924.362   8
  -3   6  -9 11537.7 938.648  10
  -3  -6 -10 1462.55 636.079  13
   3  -6  10 2629.22 408.394   8
  -3   6 -10 2902.98 473.850  10
  -3   6 -11 2173.05 436.174  10
  -3  -6 -11 1131.75 611.251  13
  -3   6 -12 4129.20 507.618  10
  -3   6 -12 4753.09 444.996  12
  -3   6 -13 4889.16 501.859  12
  -3  -6 -13 5314.83 636.765  13
  -3   6 -14 1646.74 316.556  10
  -3  -6 -14 794.558 325.182  13
  -3   6 -15 1138.34 255.747  10
   3   7 -15 825.047 248.325  10
   3   7 -14 9876.94 686.404  10
   3  -7 -14 6772.26 724.193  13
   3  -7 -13 37.8792 478.269  13
   3   7 -13 88.9883 329.998  10
   3   7 -12 23861.3 1547.13  10
   3  -7 -12 23193.5 1673.17  13
   3   7 -11-355.434 351.536  10
   3  -7 -11 24.7064 564.851  13
   3  -7 -10 28760.4 2001.30  13
  -3  -7  10 28986.0 1865.46   8
  -3  -7   9 607.859 385.987   8
   3  -7  -9 368.901 569.792  13
  -3  -7   8 31670.9 2049.03   8
  -3  -7   7 7346.08 734.562   8
   3   7  -7 8338.19 777.369   1
   3  -7  -7 8714.54 866.457  13
  -3  -7   6 56836.6 3618.09   8
   3   7  -6 59054.1 3643.58   1
   3  -7  -6 60960.7 3702.32  13
  -3  -7   5 8099.07 778.510   8
   3   7  -5 8731.00 766.206   1
   3  -7  -5 8816.04 855.835  13
  -3  -7   4 19001.6 1338.70   8
   3  -7  -4 17905.0 1295.99   8
   3   7  -4 20174.3 1331.07   1
   3  -7  -4 18587.4 1386.71  13
  -3  -7   3 13852.3 1080.01   8
   3  -7  -3 13431.1 1052.26   8
   3   7  -3 15043.5 1048.02   1
   3  -7  -3 15382.4 1135.73  13
   3  -7  -2 22325.6 1512.60  13
   3  -7  -2 21107.2 1462.00   8
  -3  -7   1 886.393 487.094   8
   3  -7  -1 1524.13 420.156   8
   3  -7  -1 698.031 437.677  13
  -3  -7   0 64500.0 4040.24  13
   3  -7   0 65620.8 4040.98  13
  -3  -7   0 68140.5 4054.71   8
   3  -7   0 65186.7 4025.17   8
  -3  -7  -1-213.039 431.540   8
   3  -7   1 503.779 443.893   8
  -3  -7  -1 228.653 459.869  13
  -3  -7  -2 64199.4 4100.67   8
  -3  -7  -2 69911.8 4140.41  13
  -3   7  -2 66745.5 4069.90   1
   3  -7   3 2165.25 476.764   8
  -3  -7  -3 909.219 461.364   8
  -3  -7  -3 2314.45 586.916  13
  -3   7  -3 2402.42 412.785   1
  -3  -7  -4 26488.0 1803.87   8
   3  -7   4 28454.0 1819.45   8
  -3  -7  -4 27139.1 1896.58  13
  -3   7  -4 27192.7 1801.26   1
  -3  -7  -5-135.825 403.018   8
   3  -7   5 876.075 416.581   8
  -3   7  -5 940.553 401.262   1
  -3  -7  -5 237.807 605.193  13
   3  -7   6 40234.9 2581.72   8
  -3  -7  -6 41524.6 2693.16  13
   3  -7   7 243.239 390.568   8
  -3  -7  -7 468.493 639.685  13
   3  -7   8 21108.1 1433.65   8
   3  -7   9-102.711 348.034   8
  -3   7 -10 3009.19 370.006  10
   3  -7  10 1774.32 384.837   8
  -3  -7 -10 2422.29 624.745  13
  -3  -7 -11 41.7983 513.542  13
  -3   7 -11 226.907 294.015  10
  -3   7 -12 9340.26 687.538  10
  -3  -7 -12 9134.06 826.624  13
  -3  -7 -13 1161.00 354.180  13
  -3   7 -13 540.102 232.475  10
   3  -8 -13 8511.36 742.747  13
   3  -8 -12 152.635 444.531  13
   3  -8 -11 26132.5 1784.19  13
  -3  -8  10 894.209 346.797   8
  -3  -8   9 29494.3 1901.17   8
  -3  -8   8 1468.04 439.802   8
   3  -8  -8 1285.44 603.413  13
   3  -8  -7 46631.0 2990.68  13
  -3  -8   7 46443.9 2918.78   8
  -3  -8   6 3694.71 564.845   8
   3  -8  -6 4140.06 658.271  13
   3  -8  -5 77027.5 4756.06  13
  -3  -8   5 77214.6 4713.09   8
  -3  -8   4 3482.63 573.437   8
   3  -8  -4 3922.64 505.636   8
   3  -8  -4 4034.00 650.045  13
   3  -8  -3 40133.1 2512.43  13
   3  -8  -3 37400.4 2442.29   8
   3  -8  -2-137.725 406.156   8
   3  -8  -2 484.063 456.913  13
   3  -8  -1 44358.6 2963.06  13
   3  -8  -1 46895.0 2946.11   8
  -3  -8   1 50465.5 2991.02   8
  -3  -8   0 455.461 466.565   8
   3  -8   0-613.750 466.021   8
   3  -8   0 485.333 407.234  13
  -3  -8   0 740.533 438.348  13
  -3  -8  -1 70851.5 4477.92  13
   3  -8   1 75824.9 4466.15   8
  -3  -8  -1 72188.9 4479.70   8
  -3  -8  -2 159.705 476.235   8
  -3  -8  -2 1033.10 523.568  13
  -3  -8  -3 30981.1 2066.29  13
   3  -8   3 34686.7 2021.68   8
   3  -8   4 5401.08 631.848   8
  -3  -8  -4 5755.59 617.878   8
  -3  -8  -4 5942.28 760.808  13
  -3  -8  -5 12406.3 1050.31  13
   3  -8   5 11576.5 950.865   8
   3  -8   6 1947.05 461.831   8
  -3  -8  -6 1741.74 639.788  13
  -3  -8  -7 18993.5 1433.82  13
   3  -8   7 18937.0 1312.42   8
  -3  -8  -8 1949.58 593.481  13
   3  -8   8 1037.84 373.903   8
   3  -8   9 5669.93 538.766   8
   3  -8  10 2741.61 349.459   8
  -3  -8 -11 7791.16 719.061  13
  -3  -8 -12 3430.48 427.908  13
   3  -9 -12 4180.07 466.874  13
   3  -9 -11 5518.72 586.836  13
  -3  -9  10 5719.30 489.034   8
   3  -9  -9 12990.9 995.631  13
  -3  -9   9 12552.2 905.945   8
   3  -9  -8 6333.10 719.059  13
  -3  -9   8 7402.48 644.232   8
   3  -9  -7 6312.14 693.775  13
  -3  -9   7 6024.74 618.172   8
   3  -9  -6 7057.59 731.876  13
  -3  -9   6 6560.14 662.007   8
  -3  -9   5 4952.66 583.978   8
   3  -9  -5 4170.87 610.240  13
   3  -9  -4 9891.32 855.226  13
  -3  -9   4 10011.3 829.452   8
   3  -9  -4 8550.98 735.092   8
   3  -9  -3 325.552 342.752   8
   3  -9  -3 547.079 431.818  13
   3  -9  -2 21085.0 1465.21  13
   3  -9  -2 20866.1 1417.38   8
   3  -9  -1 916.289 435.809  13
   3  -9  -1 751.971 401.254   8
  -3  -9   1 798.042 467.779   8
  -3  -9   0 40193.8 2597.20   8
   3  -9   0 41490.7 2573.69   8
   3  -9   1 1093.85 412.590   8
  -3  -9  -1 1267.77 454.420   8
  -3  -9  -1 586.789 422.142  13
  -3  -9  -2 38720.2 2536.27  13
  -3  -9  -2 40723.8 2520.41   8
  -3  -9  -3 720.994 402.556   8
  -3  -9  -3 1655.78 480.003  13
  -3  -9  -4 26064.9 1640.67  13
   3  -9   4 27429.6 1585.86   8
   3  -9   5 1767.92 411.577   8
  -3  -9  -5 476.163 486.598  13
  -3  -9  -6 12097.7 1034.16  13
   3  -9   6 14187.6 976.080   8
  -3  -9  -7 7948.00 745.806  13
   3  -9   7 7782.30 662.117   8
   3  -9   8 2942.18 385.483   8
  -3  -9  -8 3115.35 494.802  13
  -3  -9  -9 6516.98 607.572  13
   3  -9   9 6197.50 496.036   8
   3 -10  -9 4237.35 451.345  13
  -3 -10   8 2320.52 311.612   8
   3 -10  -8 1867.72 359.008  13
   3 -10  -7 8515.55 759.397  13
  -3 -10   7 10889.1 740.956   8
  -3 -10   6 238.469 300.825   8
   3 -10  -6 326.087 336.172  13
   3 -10  -5 7737.80 697.487  13
  -3 -10   5 8904.07 680.346   8
  -3 -10   4 276.909 328.382   8
   3 -10  -4 705.912 352.709  13
   3 -10  -3 7913.37 709.001  13
   3 -10  -3 9261.18 644.801   8
   3 -10  -2 533.276 307.423  13
  -3 -10   2 274.536 344.577   8
   3 -10  -2 481.973 289.489   8
  -3 -10   1 24662.4 1516.50   8
   3 -10  -1 21771.8 1480.14   8
   3 -10   0 67.3251 317.753   8
  -3 -10   0 781.562 354.021   8
  -3 -10  -1 17823.3 1239.25   8
   3 -10   1 19716.7 1255.74   8
  -3 -10  -2 475.828 296.475   8
   3 -10   2 885.473 325.516   8
  -3 -10  -3 18145.3 1094.18  13
  -3 -10  -3 14919.4 1033.53   8
   3 -10   4 430.441 292.522   8
  -3 -10  -4-53.8895 333.024  13
  -3 -10  -5 11246.9 853.607  13
   3 -10   5 12897.7 851.173   8
  -3 -10  -6 3812.65 407.901  13
   3 -10   6 3429.08 381.054   8
  -3 -10  -7 712.955 246.092  13
   3 -10   7 318.809 213.595   8
  -3 -11   3 22.9543 183.965   8
  -3 -11   2 5164.73 406.905   8
   4   0 -20 646.355 300.390  12
   4   0 -19-95.6930 367.336  12
   4   0 -18 2975.90 537.662  12
   4   0 -18 2753.70 447.801  10
   4   0 -17-22.8468 504.850  12
   4   0 -17-106.269 384.493  10
   4   0 -16 3956.09 611.969  12
   4   0 -16 2919.96 533.074  10
   4   0 -15-47.5537 477.176  12
   4   0 -15 635.291 429.346  10
   4   0 -15 387.098 493.451   4
   4   0 -14 36078.1 2354.65  10
   4   0 -14 35139.5 2389.75  12
   4   0 -14 40526.9 2483.40   4
   4   0 -13 106.106 403.716   4
   4   0 -13 940.037 392.597  10
   4   0 -13 267.742 441.194  12
   4   0 -12 66026.1 4278.29  12
   4   0 -12 76241.1 4346.15   4
   4   0 -11 45.1343 240.851   1
   4   0 -10 17002.3 1094.60   1
   4   0  -9-80.7011 223.707   1
   4   0  -8 16780.9 1065.73   1
   4   0  -7 122.824 214.873   1
   4   0  -7 92.6757 267.358   4
   4   0  -6 1429.97 242.483   1
   4   0  -6 1754.18 278.530   4
   4   0  -5 117.481 209.014   1
   4   0  -5 608.185 237.934   4
   4   0  -4 17881.1 1089.77   4
   4   0  -4 16798.3 1074.08   1
   4   0  -3 32.9925 205.796   4
  -4   0   2 2334.69 232.777   3
  -4   0   1 123.304 162.664   3
   4   0   0 526638. 29369.2   5
  -4   0   0 480187. 29360.5   6
   4   0   1-5.44275 156.564   5
  -4   0  -1 197.380 237.166   6
  -4   0  -2 48910.2 2930.22   3
   4   0   2 49704.6 2941.08   5
   4   0   3-114.949 164.735   5
  -4   0  -3 98.0969 154.636   3
  -4   0  -3-119.245 288.837   4
  -4   0  -4 19115.6 1173.20   4
  -4   0  -4 17324.1 1114.36   3
  -4   0  -5 112.070 293.337   4
  -4   0  -6 180974. 10383.1   4
  -4   0  -6 172215. 10321.4   2
  -4   0  -7 258.866 236.862   2
  -4   0  -7 30.5564 307.651   4
  -4   0  -8 105752. 6130.74   4
  -4   0  -8 99764.3 6051.50   2
  -4   0  -9 432.213 373.426   4
  -4   0  -9 400.260 242.840   2
  -4   0 -10 49583.3 3041.10   4
  -4   0 -10 46451.6 2998.17  12
  -4   0 -11 103.804 391.618   4
  -4   0 -11 256.660 439.003  12
  -4   0 -12 5781.97 703.057   4
  -4   0 -12 7062.96 722.803  12
  -4   0 -13 181.136 454.110  12
  -4   0 -14 13062.4 960.771  10
  -4   0 -14 11605.0 1009.47  12
  -4   0 -15-19.6020 412.182  12
  -4   0 -15-77.0788 356.370  10
  -4   0 -16 484.489 320.061  10
  -4   0 -16 649.103 371.223  12
  -4   0 -17 477.834 302.898  12
   4   1 -20 563.644 311.992  12
   4   1 -19 632.297 341.629  10
   4  -1 -19 1042.29 373.096  12
   4   1 -19 848.715 405.050  12
   4   1 -18 1170.63 405.857  10
   4   1 -18 876.846 456.135  12
   4  -1 -18 1008.81 451.429  12
   4   1 -17 3878.43 575.011  10
   4   1 -17 4631.74 636.462  12
   4  -1 -17 4404.57 634.979  12
   4   1 -16-159.840 437.956  10
   4   1 -16 23.5798 497.594  12
   4  -1 -16-369.467 515.032  12
   4   1 -15 1268.31 469.159  10
   4  -1 -15 866.439 462.278  12
   4   1 -15 520.544 491.031  12
   4  -1 -15 1136.62 484.298   4
   4  -1 -14 7227.09 708.232   4
   4   1 -14 5916.96 663.725  10
   4  -1 -14 5017.99 658.301  12
   4   1 -14 5906.01 693.707  12
   4  -1 -13 31221.7 1995.31  12
   4   1 -13 30710.7 2014.69  12
   4  -1 -13 33842.3 2055.70   4
   4   1 -13 27275.7 1967.97  10
   4  -1 -12 1038.35 374.942   4
   4   1 -12 836.534 421.851   4
   4   1 -12 1295.82 398.094  10
   4   1 -12 1491.36 330.109   1
   4  -1 -11 71598.0 4286.18   4
   4   1 -11 68072.4 4298.42   4
   4   1 -11 70588.7 4234.18   1
   4   1 -10 1173.82 343.492   4
   4  -1 -10 658.408 310.550   4
   4   1 -10 840.264 285.073   1
   4   1  -9 173730. 10038.8   1
   4   1  -9 170862. 10083.0   4
   4  -1  -9 163886. 10074.7   4
   4   1  -8 11656.8 751.762   1
  -4   1   8 10015.1 681.612   3
   4  -1  -8 10739.0 775.137   4
   4   1  -8 11230.0 787.622   4
   4   1  -7 370453. 21429.8   1
  -4   1   7 366007. 21404.0   3
   4  -1  -7 366431. 21453.2   4
   4   1  -7 354091. 21453.2   4
   4   1  -6 6923.13 562.822   1
  -4   1   6 8480.20 524.765   3
   4   1  -6 7974.25 596.440   4
   4   1  -5 102861. 6259.15   1
   4   1  -5 105124. 6274.79   4
  -4   1   5 108758. 6243.96   3
   4   1  -4 14319.6 865.765   4
  -4   1   4 13606.1 827.236   3
   4  -1  -4 12797.9 812.068   5
   4   1  -3 126149. 7215.95   1
   4   1  -3 129870. 7217.58   4
   4  -1  -3 116013. 7197.91   5
  -4   1   3 121939. 7202.40   3
   4  -1  -2 40920.2 2560.78   5
  -4   1   2 42085.0 2559.46   3
   4   1  -2 47145.1 2574.32   1
  -4   1   1 301178. 17801.2   6
  -4   1   1 295374. 17791.0   3
   4   1  -1 314580. 17797.0   1
  -4  -1   0-18.8364 161.534   3
  -4   1   0 42.8562 157.243   3
  -4  -1   0 143.349 169.760   6
  -4   1   0 134.621 223.985   6
  -4  -1  -1 144184. 8532.57   3
  -4  -1  -1 142923. 8534.28   6
  -4   1  -1 148792. 8541.78   3
  -4  -1  -2 88509.7 5183.58   3
  -4  -1  -2 86922.4 5202.60   4
  -4  -1  -3 195436. 11702.8   4
  -4  -1  -3 198171. 11681.3   3
   4   1   3 203148. 11698.5   5
  -4  -1  -4 57184.9 3472.09   4
   4   1   4 59434.4 3461.75   5
  -4  -1  -4 57473.5 3440.79   3
  -4   1  -5 108833. 6508.87   4
  -4  -1  -5 108904. 6479.51   4
  -4   1  -5 108935. 6467.24   2
   4   1   5 109938. 6464.96   5
  -4  -1  -6 6188.72 434.170   2
  -4   1  -6 5337.00 472.859   2
  -4   1  -6 5541.21 532.524   4
  -4  -1  -6 5985.47 513.090   4
  -4  -1  -7 68834.0 4187.69   2
  -4   1  -7 67822.7 4224.13   2
  -4  -1  -7 74465.0 4253.79   4
  -4   1  -7 73092.1 4271.21   4
  -4   1  -8 330.657 246.333   2
  -4   1  -8 630.758 327.376   4
  -4  -1  -8 487.301 313.538   4
  -4   1  -9 93070.1 5574.15   4
  -4  -1  -9 94571.8 5555.18   4
  -4   1  -9 89428.0 5501.15   2
  -4  -1 -10 144.307 429.616  12
  -4   1 -10-70.6392 372.137   4
  -4  -1 -10-391.006 365.821   4
  -4  -1 -11 7376.38 710.309  12
  -4  -1 -11 5459.61 649.612   4
  -4   1 -11 6762.77 705.072   4
  -4   1 -12 986.449 460.726  12
  -4  -1 -12 1630.44 520.706  12
  -4   1 -12 816.096 450.150   4
  -4   1 -13 14121.4 1050.85  12
  -4  -1 -13 12695.3 1043.95  12
  -4  -1 -13 11980.0 984.918  10
  -4  -1 -14 11653.5 989.519  12
  -4   1 -14 12799.2 956.402  10
  -4   1 -14 12023.5 983.582  12
  -4   1 -15 974.598 443.625  12
  -4   1 -15 510.584 385.776  10
  -4  -1 -15 435.092 404.745  12
  -4   1 -16 1816.86 389.304  10
  -4   1 -16 2394.06 446.159  12
  -4  -1 -16 2467.56 408.198  12
  -4   1 -17 1815.06 289.808  10
  -4   1 -17 1951.32 349.289  12
  -4  -1 -17 1264.45 285.028  12
  -4   1 -18 185.571 203.683  12
   4   2 -20 1382.60 255.661  10
   4   2 -20 1136.60 308.007  12
   4   2 -19 7212.65 615.100  10
   4   2 -18 9093.57 767.075  10
   4   2 -17 3742.05 537.673  10
   4  -2 -16 6214.57 701.410  12
   4   2 -16 9226.03 765.599  10
   4   2 -15 3567.43 606.897   4
   4  -2 -15 2996.49 584.718   4
   4  -2 -15 4299.20 562.354  12
   4   2 -15 4148.29 574.552  10
   4  -2 -14 4206.03 613.825   4
   4   2 -14 5331.98 683.628   4
   4   2 -14 6443.17 676.024  12
   4  -2 -14 5061.33 602.007  12
   4   2 -14 5954.11 626.984  10
   4  -2 -13 9354.70 811.462  12
   4   2 -13 11466.2 889.170  12
   4   2 -13 8972.98 878.615   4
   4   2 -13 10111.8 855.647  10
   4   2 -13 9868.19 825.557   1
   4  -2 -13 10474.2 848.964   4
   4   2 -12 40047.2 2450.75  12
   4   2 -12 36634.5 2409.36  10
   4   2 -12 40710.1 2413.78   1
   4   2 -12 37930.6 2470.44   4
   4  -2 -12 35610.9 2428.35   4
   4   2 -11 2909.79 397.870   1
   4  -2 -11 2167.00 392.582   4
   4   2 -11 2142.86 433.980   4
   4   2 -11 3554.09 484.885  12
   4   2 -10 236464. 13666.5   1
   4  -2 -10 232155. 13682.8   4
   4   2 -10 223924. 13700.9   4
   4   2  -9 5549.96 491.671   1
   4  -2  -9 4842.90 493.859   4
   4   2  -9 5473.95 520.349   4
   4   2  -8 227246. 13696.8   1
   4   2  -8 228329. 13719.0   4
   4  -2  -8 242325. 13714.5   4
   4  -2  -7 425.976 294.247   4
   4   2  -7 714.075 297.641   4
   4   2  -7 382.374 269.757   1
   4   2  -6 227651. 13076.2   4
  -4   2   6 220281. 13012.3   3
   4   2  -5 1336.59 275.288   4
  -4   2   5 1161.25 147.038   3
   4   2  -4 35281.3 2135.68   1
   4   2  -4 36104.9 2130.28   4
  -4   2   4 34733.8 2099.14   3
   4   2  -3 18734.0 1140.05   1
   4   2  -3 18872.0 1123.67   4
  -4   2   3 17263.3 1105.43   3
   4   2  -2 1633.09 250.425   1
   4   2  -2 1193.47 196.853   4
  -4   2   2 1397.68 241.643   6
  -4   2   2 1326.02 189.022   3
   4   2  -1 525.585 211.187   1
  -4   2   1 375.175 213.327   6
  -4   2   1 488.395 170.232   3
   4   2   0 35315.9 1995.48   1
  -4   2   0 34598.8 1988.84   3
  -4   2   0 34810.9 2005.64   6
  -4  -2   0 30955.4 1951.72   6
  -4  -2  -1 3759.03 262.723   4
  -4  -2  -1 3761.63 309.281   3
  -4   2  -1 3418.32 377.034   6
  -4  -2  -2 57352.9 3420.78   4
  -4  -2  -2 59377.2 3444.68   3
  -4  -2  -3 14168.5 839.307   3
  -4  -2  -3 12742.2 828.960   4
  -4   2  -3 14003.2 936.657   4
  -4   2  -4 195625. 10153.5   4
  -4  -2  -4 163319. 10079.5   4
  -4  -2  -4 173911. 10075.7   3
   4   2   4 166263. 10107.2   5
  -4   2  -5 3134.51 335.520   2
   4   2   5 2340.83 259.287   5
  -4   2  -5 1972.96 357.149   4
  -4  -2  -5 2226.59 261.459   4
  -4   2  -6 58305.3 3433.16   2
   4   2   6 60527.4 3396.70   5
  -4  -2  -6 52227.4 3388.88   4
  -4   2  -7 3332.59 405.183   2
  -4  -2  -7 3850.35 357.209   4
  -4   2  -8 28174.9 1699.59   2
  -4  -2  -8 25017.9 1657.32   4
  -4   2  -9 21909.2 1474.51   2
  -4   2  -9 23652.5 1542.31  12
  -4   2 -10 18440.6 1351.59  12
  -4  -2 -10 18719.4 1369.84  12
  -4   2 -10 19039.0 1379.54   4
  -4  -2 -10 20783.8 1354.61  13
  -4   2 -11 8327.14 761.165  12
  -4  -2 -11 8272.54 764.922  12
  -4   2 -11 7405.23 751.994   4
  -4   2 -12 1811.44 507.465  12
  -4  -2 -12 707.471 471.186  12
  -4   2 -12 860.011 436.779   4
  -4   2 -13 2903.37 530.637  12
  -4  -2 -13 2442.36 500.228  12
  -4   2 -14 505.119 431.934  10
  -4  -2 -14 56.5570 432.407  12
  -4   2 -15 533.322 381.806  10
  -4   2 -16 1743.23 372.931  10
  -4   2 -17 411.715 265.542  10
  -4   2 -18 1148.16 218.712  12
   4   3 -20 7768.45 559.187  10
   4   3 -20 7864.72 594.746  12
   4   3 -19 1682.48 364.902  12
   4   3 -19 1660.51 333.914  10
   4   3 -18 15313.9 1104.19  10
   4   3 -18 16339.9 1144.05  12
   4   3 -17 6426.60 655.534  12
   4   3 -17 4923.29 605.260  10
   4   3 -16 13861.7 1096.12  12
   4   3 -15 5329.61 652.539  12
   4   3 -14 34628.2 2060.46  12
   4   3 -14 28500.2 2009.44   1
   4   3 -14 29260.8 2064.76   4
   4   3 -13 10999.9 944.378  12
   4   3 -13 10797.6 900.828   1
   4   3 -13 11741.1 960.414   4
   4   3 -12 18108.3 1275.49  12
   4   3 -12 17686.8 1269.08  10
   4   3 -12 16584.8 1248.74   1
   4   3 -12 18761.1 1302.84   4
   4   3 -11 43028.7 2681.61  12
   4   3 -11 41554.2 2696.03   4
   4   3 -11 42385.3 2671.86   1
   4   3 -11 43330.6 2681.14  10
   4   3 -10 29080.8 1854.61   1
   4   3 -10 28433.4 1875.29   4
   4   3  -9 21078.8 1372.88   1
   4   3  -9 20474.9 1386.03   4
   4   3  -8 51281.1 3105.39   1
   4   3  -8 50406.5 3111.61   4
   4   3  -7 32794.3 2041.56   4
   4   3  -6 10.1422 240.630   4
   4   3  -6 235.225 249.566   1
   4   3  -5 98586.5 5647.87   1
   4   3  -5 97529.5 5635.16   4
  -4   3   5 92625.6 5584.11   2
   4   3  -4 4496.42 380.264   4
   4   3  -4 4934.17 409.270   1
  -4   3   4 3737.94 398.517   6
   4   3  -3 210512. 12562.2   4
  -4   3   3 217535. 12585.8   6
   4   3  -3 215228. 12588.9   1
   4   3  -2 2282.81 301.003   1
  -4   3   2 2173.81 299.591   6
   4   3  -2 1945.62 201.754   4
   4   3  -1 160986. 9411.20   1
  -4   3   1 158164. 9420.77   6
   4   3   0 2550.96 313.221   1
  -4   3   0 2658.95 302.095   2
  -4   3   0 2702.01 341.650   6
   4   3   1 70411.4 4325.81   1
  -4   3  -1 76352.1 4347.66   2
  -4   3  -2 2351.90 380.133   4
  -4   3  -2 2948.76 332.313   2
  -4  -3  -2 2355.53 264.827   3
  -4   3  -3 196958. 11408.0   4
  -4   3  -3 209381. 11395.8   2
  -4  -3  -3 184938. 11336.8   3
  -4   3  -4 35183.8 2039.08   4
  -4  -3  -4 30925.6 1937.07   3
  -4   3  -4 35982.8 2029.57   2
  -4   3  -5 27844.7 1734.04   4
   4   3   5 26596.1 1672.03   5
  -4   3  -6 21744.7 1408.70   2
  -4   3  -6 21146.4 1407.50   4
  -4   3  -7 28463.9 1689.10   2
  -4   3  -7 23594.3 1687.77   4
  -4   3  -8 29375.5 2009.20   4
  -4   3  -8 29421.4 1979.76   2
  -4   3  -8 30004.3 2001.85  12
  -4  -3  -9 40311.0 2350.28  13
  -4   3  -9 33867.6 2322.50   4
  -4   3  -9 35023.3 2315.70  12
  -4  -3 -10 39886.9 2407.24  13
  -4   3 -10 35169.9 2385.27   4
  -4   3 -10 36073.4 2374.21  12
  -4   3 -11 831.768 454.635  12
  -4  -3 -11 479.244 466.642  13
  -4   3 -12 2376.47 506.650  12
  -4  -3 -12 2106.25 492.933  13
  -4   3 -13 2027.22 499.662  12
  -4   3 -14 1825.95 465.807  12
  -4   3 -15 400.106 380.269  12
  -4   3 -16 6322.67 545.067  10
  -4   3 -16 5323.19 553.915  12
  -4   3 -17-15.7141 229.231  10
  -4   3 -17-18.7769 249.602  12
   4   4 -19 12706.2 881.668  12
   4   4 -18 2444.04 411.405  12
   4   4 -17 22427.5 1516.76  12
   4   4 -16 5856.42 627.107  10
   4   4 -16 5353.87 631.711  12
   4   4 -15 9505.63 859.507  10
   4   4 -15 10316.1 872.593  12
   4   4 -14 13858.3 1080.61  10
   4   4 -14 13874.6 1090.94  12
   4   4 -13 19703.3 1532.45   1
   4   4 -13 23837.8 1552.68  10
   4   4 -13 22930.2 1553.19  12
   4   4 -13 22429.2 1565.94   4
   4   4 -12 18966.0 1283.80  12
   4   4 -12 18506.9 1285.05   4
   4   4 -12 15154.2 1243.03   1
   4   4 -12 15900.5 1254.01  10
   4  -4 -12 18835.5 1271.86  13
   4  -4 -11 6438.38 662.593  13
   4   4 -11 5948.86 623.110   1
   4   4 -11 6401.28 641.839  12
   4   4 -11 5673.39 626.763   4
   4   4 -11 5977.45 658.019  10
   4   4 -10 18269.0 1331.19   4
   4   4 -10 18330.6 1325.25  10
   4   4 -10 19831.0 1348.56  12
   4  -4 -10 22154.2 1395.47  13
   4   4 -10 19666.7 1346.32   1
   4   4  -9 20809.0 1427.23  10
   4   4  -9 21969.6 1434.31   4
   4   4  -8 14538.5 1012.53   4
   4   4  -7 4273.01 443.338   1
   4   4  -7 3481.39 386.456   4
   4   4  -6 20274.5 1321.31   4
   4   4  -6 20545.2 1350.02   1
  -4   4   6 21102.3 1320.62   6
   4   4  -5 7398.78 535.677   4
   4   4  -5 7485.98 581.015   1
  -4   4   5 6279.77 536.394   6
   4   4  -4 154465. 9229.49   4
  -4   4   4 156869. 9245.84   6
   4   4  -4 159795. 9270.73   1
  -4   4   3 54735.7 3405.18   6
  -4   4   3 57912.1 3385.50   2
   4   4  -3 56976.0 3420.64   1
  -4   4   2 103917. 6104.58   2
  -4   4   2 101916. 6120.31   6
   4   4  -2 103088. 6123.20   1
  -4   4   1 440.592 303.723   6
  -4   4   1 201.180 246.491   2
   4   4  -1 543.949 295.215   1
  -4   4   0 44263.1 2705.49   2
   4   4   0 44841.1 2695.24   1
   4   4   1 992.393 270.778   1
  -4   4  -1 761.148 289.803   2
  -4   4  -1 646.665 313.591   4
  -4   4  -2 139640. 7639.34   2
  -4  -4  -2 117882. 7583.88   3
  -4   4  -2 138446. 7647.08   4
  -4   4  -3 24157.0 1566.99   2
  -4   4  -3 24872.1 1568.69   4
  -4   4  -4 36252.8 2213.23   2
  -4   4  -4 34444.1 2210.38   4
  -4   4  -5 97586.1 5720.64   2
  -4   4  -5 93029.3 5713.11   4
  -4   4  -6 7015.62 613.783   4
  -4  -4  -6 7763.03 725.004  13
  -4  -4  -7 43383.2 2545.65  13
  -4   4  -7 36737.4 2487.05   4
  -4   4  -7 39317.1 2481.35  12
  -4   4  -8 15468.2 1216.30   4
  -4  -4  -8 19378.8 1317.29  13
   4  -4   8 17117.3 1188.59   8
  -4   4  -8 18709.6 1237.65  12
  -4  -4  -9 25491.6 1676.23  13
  -4   4  -9 24109.6 1608.49  12
  -4   4  -9 22279.6 1604.87   4
  -4   4 -10 3121.13 473.198   4
  -4  -4 -10 2971.60 611.551  13
  -4   4 -10 3025.60 508.792  12
  -4   4 -11 4408.51 599.792   4
  -4   4 -11 5251.30 632.030  12
  -4   4 -12 1263.24 456.877  12
  -4   4 -12 1641.85 487.827  10
  -4  -4 -12 1902.68 509.432  13
  -4   4 -13 22319.3 1378.84  12
  -4   4 -13 20921.2 1361.59  10
  -4   4 -14 2339.81 443.971  10
  -4   4 -14 2046.83 438.520  12
  -4   4 -15 24255.5 1634.17  12
  -4   4 -15 25630.5 1618.52  10
  -4   4 -16 896.143 300.136  12
   4   5 -19-203.276 178.786  10
   4   5 -18 10114.2 740.150  10
   4   5 -18 10399.7 737.368  12
   4   5 -17 3121.39 410.645  12
   4   5 -17 2307.77 401.445  10
   4   5 -16 26398.5 1659.54  10
   4   5 -16 23701.3 1646.96  12
   4   5 -15 880.146 432.189  10
   4   5 -15 1046.84 426.808  12
   4   5 -14 34980.7 2161.50  12
   4   5 -14 32943.7 2148.45  10
   4  -5 -14 31670.7 2135.75  13
   4   5 -13-216.180 442.333  10
   4  -5 -13 253.051 490.775  13
   4   5 -13 501.423 412.687  12
   4   5 -12 7488.29 639.226   4
   4  -5 -12 7909.33 764.436  13
   4   5 -12 6193.82 678.390  12
   4   5 -12 7078.05 699.681  10
   4   5 -12 5618.24 693.157   1
   4   5 -11 6655.97 719.144   4
   4  -5 -11 7922.51 832.836  13
   4   5 -11 8964.32 782.247  10
   4   5 -11 9671.69 786.813   1
   4   5 -11 8441.96 746.418  12
   4   5 -10 2467.95 419.379   4
   4   5 -10 3047.04 480.828  10
   4  -5 -10 3305.81 586.450  13
   4   5 -10 2561.70 472.863  12
   4   5  -9 25698.2 1749.77   1
   4  -5  -9 26339.1 1809.96  13
   4   5  -9 26867.9 1734.67  10
   4  -5  -8 16302.8 1157.89  13
   4   5  -8 16369.1 1095.39   1
  -4  -5   8 13908.9 1046.16   8
   4   5  -8 14037.3 1064.72  10
   4  -5  -7 14434.0 1078.75  13
   4   5  -7 13261.9 998.903   1
   4   5  -6 1557.23 356.761   1
   4   5  -5 30344.1 1929.97   1
   4   5  -4 104901. 6271.32   1
  -4   5   3 30752.5 1932.25   6
   4   5  -3 31544.0 1960.76   1
  -4   5   2 10156.5 687.154   2
   4   5  -2 9000.48 717.743   1
  -4   5   1 305.932 240.832   2
   4   5  -1 185.552 272.697   1
  -4   5   1 226.689 254.384   4
  -4   5   0 34719.0 2235.00   4
   4   5   0 36160.0 2217.54   1
  -4   5   0 37084.7 2230.67   2
  -4   5  -1 20103.6 1293.64   2
  -4   5  -1 19203.6 1296.30   4
  -4   5  -2 21869.4 1407.40   2
  -4   5  -2 21168.7 1403.91   4
  -4   5  -3 44012.9 2725.49   2
  -4   5  -3 44157.3 2722.84   4
  -4  -5  -4 62166.3 4231.76  13
  -4   5  -4 71471.6 4202.01   2
  -4   5  -4 73202.8 4198.21   4
   4  -5   4 68567.3 4185.43   8
  -4  -5  -5 13206.1 1051.99  13
  -4   5  -5 12355.0 943.038   4
  -4   5  -5 13365.6 967.066   2
   4  -5   5 13387.4 952.324   8
   4  -5   6 35455.0 2234.02   8
  -4   5  -6 35199.0 2247.51   4
   4  -5   7 6909.40 639.527   8
  -4   5  -7 6681.85 635.651   4
  -4  -5  -8 26543.3 1724.35  13
  -4   5  -8 24422.6 1579.45  12
   4  -5   8 22303.2 1563.60   8
  -4   5  -8 22975.1 1603.71   4
   4  -5   9 103.400 341.629   8
  -4  -5  -9 127.666 570.246  13
  -4   5  -9 337.795 342.452   4
  -4   5  -9 624.997 383.436  12
  -4  -5 -10 17070.6 1261.88  13
  -4   5 -10 15591.4 1158.77  10
  -4   5 -10 14676.6 1131.89  12
  -4   5 -11 2869.58 489.852  12
  -4   5 -11 2806.32 495.465  10
  -4  -5 -11 3153.77 635.475  13
  -4   5 -12 20847.0 1382.15  10
  -4   5 -12 19890.1 1367.40  12
  -4  -5 -12 18178.2 1419.05  13
  -4   5 -13 464.831 379.255  10
  -4  -5 -13 674.489 404.626  13
  -4   5 -13-15.5289 341.926  12
  -4   5 -14 35316.1 2367.07  12
  -4   5 -14 41285.8 2383.50  10
  -4   5 -15 151.572 258.836  12
  -4   5 -15 397.568 283.305  10
  -4   5 -16 20705.7 1295.04  10
   4   6 -17 17992.8 1170.71  10
   4   6 -16 892.246 335.893  10
   4   6 -16 1032.80 292.239  12
   4   6 -15 32647.4 2216.98  12
   4   6 -15 39254.6 2252.27  10
   4  -6 -14-586.440 446.337  13
   4   6 -14 384.293 333.988  12
   4   6 -14-436.367 419.887  10
   4   6 -13 29386.4 1786.10  10
   4  -6 -13 27130.7 1839.68  13
   4   6 -13 24533.1 1742.77  12
   4   6 -12 18.1777 413.532  10
   4  -6 -12 385.619 564.980  13
   4   6 -11 712.440 407.410  10
   4  -6 -11-355.528 580.712  13
   4   6 -10 4809.03 608.919   1
   4  -6 -10 4934.00 727.619  13
   4   6 -10 5173.42 576.136  10
   4   6  -9 4026.60 578.119   1
  -4  -6   9 4974.55 549.625   8
   4  -6  -9 4694.81 691.353  13
   4   6  -9 5199.09 558.723  10
   4  -6  -8 1852.85 561.225  13
   4   6  -8 1020.98 432.609   1
  -4  -6   8 2534.11 443.369   8
   4   6  -7 2874.80 481.378   1
  -4  -6   7 3000.29 487.362   8
   4  -6  -6-89.9372 509.916  13
   4   6  -6 170.959 358.368   1
  -4  -6   6-33.2686 388.479   8
   4  -6  -5 4222.45 620.286  13
   4   6  -5 4085.77 508.858   1
  -4  -6   5 4578.48 523.149   8
  -4  -6   4 14886.0 1101.85   8
   4  -6  -4 14458.5 1149.15  13
   4   6  -4 15829.9 1090.36   1
  -4  -6   3 10922.5 890.774   8
   4  -6  -3 12626.5 934.816  13
   4   6  -3 10870.9 872.924   1
   4   6  -2 1747.95 371.157   1
   4  -6  -2 1651.11 444.662  13
   4  -6  -2 1055.49 381.076   8
   4  -6  -1 17660.7 1213.11   8
  -4  -6   1 17975.5 1262.87   8
  -4  -6   0 2323.45 465.965  13
  -4  -6   0 2057.20 473.212   8
   4  -6   0 1488.91 376.799   8
  -4  -6  -1 8352.93 770.901  13
  -4  -6  -1 8344.45 732.905   8
  -4   6  -2 1961.38 296.864   4
  -4  -6  -2 1241.86 503.091  13
  -4  -6  -2 595.713 423.861   8
  -4  -6  -3 21863.7 1471.25   8
   4  -6   3 21069.1 1453.71   8
  -4  -6  -3 22429.8 1544.95  13
  -4   6  -3 21553.6 1427.71   4
  -4   6  -4 1431.79 324.405   4
   4  -6   4 1151.66 439.167   8
  -4  -6  -4 1660.46 560.366  13
  -4  -6  -4 2147.42 454.861   8
  -4  -6  -5 31902.4 2214.97   8
   4  -6   5 36846.0 2244.83   8
  -4  -6  -5 35991.5 2331.33  13
  -4   6  -5 36248.2 2233.12   4
  -4   6  -6 3112.59 451.061   4
   4  -6   6 3243.94 495.935   8
   4  -6   7 30232.1 1898.04   8
  -4   6  -7 27366.5 1900.58   4
  -4   6  -7 29441.8 1883.26  10
   4  -6   8 3417.05 488.418   8
  -4   6  -8 3637.52 498.186  10
  -4   6  -8 3073.00 465.959   4
  -4  -6  -9 62139.3 3769.12  13
   4  -6   9 59093.4 3633.86   8
  -4   6  -9 58241.6 3651.68  10
  -4   6 -10 198.215 384.693  10
  -4  -6 -10-456.657 598.981  13
   4  -6  10 66.1589 336.481   8
  -4   6 -11 22032.8 1471.26  10
  -4  -6 -11 21575.6 1574.76  13
  -4   6 -12 245.787 338.304  10
  -4  -6 -12 946.925 474.907  13
  -4   6 -13 23936.1 1378.91  10
  -4  -6 -13 17586.9 1385.77  13
  -4   6 -14 711.032 268.584  10
  -4   6 -15 14483.1 922.591  10
   4   7 -16 8869.08 610.451  10
   4   7 -15 709.618 275.596  10
   4  -7 -14 13348.0 1116.18  13
   4   7 -14 17416.4 1072.47  10
   4   7 -13 168.163 328.690  10
   4  -7 -13-362.532 464.848  13
   4  -7 -12 11937.3 983.265  13
   4   7 -12 9681.95 805.034  10
   4   7 -11 388.066 371.260  10
   4  -7 -11 24.3257 539.398  13
   4  -7 -10 8583.49 913.758  13
  -4  -7  10 7644.26 696.782   8
   4  -7  -9 1451.42 615.668  13
  -4  -7   9 1745.56 439.332   8
  -4  -7   8 8749.97 772.905   8
   4   7  -7 7149.27 752.657   1
   4  -7  -7 7449.54 834.167  13
  -4  -7   7 8461.18 735.633   8
   4  -7  -6 1629.55 552.041  13
  -4  -7   6 188.453 481.111   8
   4   7  -6 1141.39 439.083   1
   4  -7  -5 2527.82 597.090  13
  -4  -7   5 2723.14 533.769   8
   4   7  -5 2544.03 488.526   1
   4  -7  -4 1525.33 520.137  13
   4  -7  -4 1319.95 418.380   8
  -4  -7   4 1322.81 494.174   8
   4   7  -4 2042.30 461.156   1
   4  -7  -3 1519.57 430.711   8
  -4  -7   3 1179.06 489.676   8
   4  -7  -3 1738.77 503.715  13
   4  -7  -2 1025.35 411.701   8
   4  -7  -2 1889.97 500.147  13
   4  -7  -1 2785.47 487.759   8
  -4  -7   1 3067.40 565.715   8
   4  -7  -1 2965.50 520.532  13
   4  -7   0 564.186 427.458   8
  -4  -7   0 983.210 451.746   8
   4  -7   0 374.132 406.479  13
  -4  -7   0 337.748 438.375  13
  -4  -7  -1 6762.77 737.459   8
   4  -7   1 8192.77 727.786   8
  -4  -7  -1 7366.96 760.697  13
  -4  -7  -2 833.688 476.141   8
  -4  -7  -2 483.393 513.780  13
   4  -7   3 838.385 467.049   8
  -4  -7  -3 220.017 549.159  13
  -4  -7  -3 1125.07 484.516   8
   4  -7   4 9989.42 812.884   8
  -4  -7  -4 10852.4 974.493  13
  -4  -7  -4 8506.90 818.856   8
  -4   7  -4 8956.87 791.278   1
  -4  -7  -5 1041.00 617.472  13
  -4  -7  -5 394.876 424.111   8
   4  -7   5 1010.36 429.731   8
  -4  -7  -6 32856.4 2200.97  13
   4  -7   6 31345.8 2069.22   8
  -4  -7  -7-272.923 614.790  13
   4  -7   7 359.010 408.793   8
   4  -7   8 27580.7 1796.89   8
   4  -7   9 110.980 348.982   8
   4  -7  10 13593.8 975.930   8
  -4  -7 -10 14987.2 1157.74  13
  -4   7 -11 872.974 265.954  10
  -4  -7 -11-38.0238 483.123  13
  -4   7 -12 10718.2 724.966  10
  -4  -7 -12 9529.05 841.771  13
  -4  -7 -13 1113.54 306.286  13
   4  -8 -14 562.186 268.880  13
   4  -8 -13 5297.63 588.727  13
   4  -8 -12 834.143 455.843  13
   4  -8 -11 4586.98 637.652  13
  -4  -8  10 588.571 346.286   8
   4  -8 -10-21.4820 511.809  13
  -4  -8   9 8063.44 713.456   8
  -4  -8   8 67.3756 398.874   8
   4  -8  -8 348.978 534.353  13
  -4  -8   7 6366.38 669.228   8
   4  -8  -7 6081.49 740.694  13
  -4  -8   6 2397.19 524.048   8
   4  -8  -6 1844.03 587.139  13
  -4  -8   5-39.4151 481.928   8
   4  -8  -5 941.175 516.052  13
  -4  -8   4 8418.43 771.957   8
   4  -8  -4 7130.37 678.049   8
   4  -8  -4 7989.02 789.386  13
   4  -8  -3 113.422 380.559   8
   4  -8  -3 628.445 489.863  13
   4  -8  -2 8697.39 818.762  13
   4  -8  -2 8993.52 771.342   8
   4  -8  -1 2353.77 493.188   8
  -4  -8   1 2281.29 557.018   8
   4  -8  -1 2514.41 522.854  13
   4  -8   0 4550.42 544.156   8
  -4  -8   0 3182.12 602.566   8
  -4  -8   0 3790.53 567.386  13
   4  -8   0 2248.65 521.040  13
  -4  -8  -1 476.662 481.783   8
   4  -8   1 144.507 426.111   8
  -4  -8  -1-379.903 493.368  13
  -4  -8  -2 2288.70 518.191   8
  -4  -8  -2 762.564 538.236  13
   4  -8   3 219.106 433.470   8
  -4  -8  -3-190.234 467.406   8
  -4  -8  -3 469.521 546.786  13
  -4  -8  -4 5073.14 622.570   8
   4  -8   4 6080.01 652.108   8
  -4  -8  -4 7183.52 779.388  13
  -4  -8  -5 11647.2 1041.24  13
   4  -8   5 11588.5 930.120   8
   4  -8   6 2990.70 469.487   8
  -4  -8  -6 2464.98 640.353  13
   4  -8   7 6462.47 630.994   8
  -4  -8  -7 7120.14 798.875  13
   4  -8   8 351.859 333.186   8
  -4  -8  -8 476.602 532.697  13
   4  -8   9 6229.81 545.789   8
   4  -8  10 2625.26 317.756   8
  -4  -8 -11 7284.57 662.016  13
   4  -9 -12 1198.77 329.478  13
   4  -9 -11 24.9080 358.392  13
  -4  -9  10 539.246 266.595   8
  -4  -9   9 1044.11 350.328   8
   4  -9  -9 1521.27 455.652  13
  -4  -9   8 582.421 360.228   8
   4  -9  -8 805.209 452.311  13
  -4  -9   7 594.279 380.357   8
   4  -9  -7 493.728 462.526  13
  -4  -9   6-16.1386 403.667   8
   4  -9  -6-75.0203 453.436  13
  -4  -9   5 5946.12 639.497   8
   4  -9  -5 6224.74 678.580  13
  -4  -9   4 589.006 435.618   8
   4  -9  -4 62.1217 339.163   8
   4  -9  -4-263.188 459.583  13
   4  -9  -3 3546.82 473.541   8
   4  -9  -3 4702.41 577.079  13
   4  -9  -2 2050.64 423.439   8
   4  -9  -2 1692.29 469.090  13
  -4  -9   1 18412.4 1237.01   8
   4  -9  -1 17016.3 1173.12   8
   4  -9  -1 14789.2 1186.51  13
  -4  -9   0 5985.21 656.584   8
   4  -9   0 5440.57 589.721   8
   4  -9   1 17436.0 1144.36   8
  -4  -9  -1 15885.4 1157.36   8
  -4  -9  -1 13942.3 1134.82  13
  -4  -9  -2 8091.45 770.630  13
  -4  -9  -2 7918.92 719.326   8
  -4  -9  -3 2775.50 476.125   8
  -4  -9  -3 3945.74 555.500  13
  -4  -9  -4 3819.66 487.421   8
   4  -9   4 4694.74 530.614   8
  -4  -9  -4 5368.14 620.265  13
   4  -9   5 3800.89 465.273   8
  -4  -9  -5 2938.45 550.578  13
  -4  -9  -6 8997.21 811.218  13
   4  -9   6 9188.78 728.214   8
   4  -9   7 171.118 298.107   8
  -4  -9  -7 436.845 433.741  13
   4  -9   8 10431.2 726.434   8
  -4  -9  -8 9645.76 807.390  13
  -4  -9  -9 174.402 311.842  13
   4  -9   9 535.856 200.321   8
   4 -10  -9 1683.52 316.160  13
  -4 -10   8 4972.83 424.082   8
   4 -10  -8 4029.06 471.652  13
  -4 -10   7 316.273 276.687   8
   4 -10  -7 164.431 314.649  13
   4 -10  -6 5924.23 601.692  13
  -4 -10   6 8052.14 602.243   8
  -4 -10   5 197.953 330.319   8
   4 -10  -5 314.357 331.217  13
  -4 -10   4 5456.55 520.799   8
   4 -10  -4 4447.99 517.067  13
   4 -10  -3-79.5543 239.921   8
   4 -10  -3-23.3253 319.183  13
   4 -10  -2 10264.7 750.339   8
  -4 -10   2 11388.2 811.732   8
   4 -10  -2 9889.00 768.818  13
   4 -10  -1 1578.90 332.400   8
  -4 -10   1 2044.30 392.226   8
   4 -10   0 17236.3 1179.28   8
  -4 -10   0 18241.2 1198.08   8
  -4 -10  -1 898.842 324.580   8
   4 -10   1 593.185 310.569   8
   4 -10   2 9836.71 712.063   8
  -4 -10  -2 8784.18 672.392   8
  -4 -10  -3 3246.50 389.349  13
   4 -10   4 4576.76 477.546   8
  -4 -10  -4 5283.50 472.718  13
   4 -10   5 2877.63 337.811   8
  -4 -10  -5 2017.73 345.812  13
   4 -10   6 357.770 224.492   8
  -4 -10  -6 464.430 247.110  13
   5   0 -20 15853.1 1085.38  12
   5   0 -19 316.549 390.595  12
   5   0 -18 32910.9 2169.59  10
   5   0 -18 36054.2 2254.27  12
   5   0 -17 35.9454 397.167  10
   5   0 -17-254.499 499.575  12
   5   0 -16 33852.7 2187.67  12
   5   0 -16 31714.3 2116.23  10
   5   0 -15 142.368 468.592  12
   5   0 -15 172.321 413.410  10
   5   0 -15-283.082 483.819   4
   5   0 -14 3519.35 585.880  12
   5   0 -14 4100.08 537.614  10
   5   0 -14 4340.01 639.363   4
   5   0 -13-389.766 417.454  12
   5   0 -13-260.843 412.985   4
   5   0 -13 366.114 374.851  10
   5   0 -12 19064.1 1325.99  12
   5   0 -11-147.115 249.938   1
   5   0 -10 421.589 250.927   1
   5   0  -9-87.9245 306.819   4
   5   0  -9-145.264 229.101   1
   5   0  -8 14050.0 906.168   1
   5   0  -8 13334.3 957.953   4
   5   0  -7 76.7279 272.620   4
   5   0  -7-27.2635 245.214   1
   5   0  -6 137309. 7963.57   1
   5   0  -6 131816. 7987.58   4
   5   0  -5 18.3061 227.409   1
   5   0  -5 106.506 240.033   4
   5   0  -4 15144.8 979.122   4
  -5   0   3-127.155 173.486   3
  -5   0   2 16384.5 1022.01   3
  -5   0   1 28.8269 208.314   6
  -5   0   1 48.5236 170.217   3
  -5   0   0 514.435 220.037   6
   5   0   0 132.054 166.629   5
  -5   0  -1 6.93346 216.225   6
   5   0   1 89.2086 181.017   5
  -5   0  -1-5.73920 162.952   3
  -5   0  -2 195905. 11434.7   3
   5   0   2 192670. 11446.6   5
   5   0   3 24.8110 195.437   5
  -5   0  -3-20.0353 183.862   3
  -5   0  -3 30.5464 291.946   4
  -5   0  -4 118143. 6818.45   4
  -5   0  -4 112463. 6773.83   3
  -5   0  -5 12.7165 310.066   4
  -5   0  -6 116452. 6926.53   4
  -5   0  -6 115824. 6870.61   2
  -5   0  -7 79.6274 239.933   2
  -5   0  -7 435.958 304.786   4
  -5   0  -8 110597. 6680.21   2
  -5   0  -8 115761. 6760.32   4
  -5   0  -9 216.654 373.333   4
  -5   0  -9 78.5281 416.163  12
  -5   0 -10 159879. 9846.25  12
  -5   0 -10 170990. 9882.80   4
  -5   0 -11 52.1044 407.495   4
  -5   0 -11 111.299 469.667  12
  -5   0 -12 107798. 5997.90  12
  -5   0 -12 88934.6 6013.86   4
  -5   0 -13 66.5626 454.223  12
  -5   0 -14 28139.6 1815.15  10
  -5   0 -14 27278.8 1854.37  12
  -5   0 -15-88.7526 403.925  12
  -5   0 -15 421.884 322.994  10
  -5   0 -16 17116.8 1161.25  12
  -5   0 -16 16496.1 1089.70  10
  -5   0 -17 237.708 241.335  12
   5   1 -20 11.8038 303.174  12
   5   1 -19 18404.1 1168.21  12
   5   1 -19 17389.9 1113.04  10
   5  -1 -18-705.041 438.427  12
   5   1 -18 482.082 432.781  12
   5   1 -18 114.465 391.259  10
   5   1 -17 19207.8 1415.41  10
   5   1 -17 21157.2 1465.69  12
   5  -1 -17 20207.4 1453.11  12
   5   1 -16 13526.0 1075.92  10
   5   1 -16 14266.6 1128.88  12
   5  -1 -16 13318.4 1097.39  12
   5  -1 -15 1913.22 546.608   4
   5  -1 -15 2880.14 531.798  12
   5   1 -15 2696.45 547.010  12
   5   1 -15 1828.24 506.603  10
   5  -1 -14-273.421 427.648   4
   5   1 -14-136.607 430.778  10
   5  -1 -14 189.471 414.682  12
   5   1 -14 229.030 477.194  12
   5  -1 -13 12311.0 974.450   4
   5   1 -13 10592.9 916.127  10
   5   1 -13 12747.0 998.503   4
   5  -1 -13 11497.4 928.932  12
   5   1 -13 11358.7 946.824  12
   5   1 -12 66.0068 348.168  10
   5   1 -12 42.2774 316.163   1
   5   1 -12-189.405 367.262   4
   5  -1 -12 256.543 332.321   4
   5   1 -11 81027.8 4822.45   4
   5  -1 -11 79692.2 4804.07   4
   5   1 -11 77368.9 4746.60   1
   5   1 -10 18897.4 1329.19   4
   5  -1 -10 18915.1 1315.65   4
   5   1 -10 20576.5 1279.01   1
   5  -1  -9 43943.8 2775.58   4
   5   1  -9 44157.2 2785.37   4
   5   1  -9 46460.4 2741.69   1
  -5   1   8 26318.7 1625.52   3
   5  -1  -8 25370.9 1692.34   4
   5   1  -8 26601.3 1670.70   1
   5   1  -8 29526.0 1713.19   4
   5   1  -7 82942.5 4995.45   1
   5   1  -7 85350.7 5026.57   4
  -5   1   7 84112.5 4972.22   3
   5   1  -6 48069.8 3120.78   1
   5   1  -6 53086.9 3144.43   4
  -5   1   6 54505.8 3103.36   3
   5   1  -5 287.447 238.991   4
   5  -1  -5 186.158 112.223   5
  -5   1   5 287.735 158.203   3
   5   1  -4 6478.47 451.396   4
   5  -1  -4 5256.10 386.099   5
  -5   1   4 5592.77 404.771   3
   5  -1  -3 10040.2 661.880   5
  -5   1   3 10178.0 669.494   3
   5   1  -3 10878.2 695.131   1
   5  -1  -2 33326.1 2063.82   5
  -5   1   2 33654.1 2060.17   3
   5   1  -2 36469.7 2078.02   1
  -5   1   1 320.814 171.450   3
  -5   1   1 276.209 205.946   6
  -5  -1   1 170.521 179.931   6
  -5  -1   0 8768.27 555.364   3
  -5  -1   0 8303.58 550.206   6
  -5   1   0 7373.62 543.231   3
  -5  -1  -1 23658.2 1450.21   6
  -5  -1  -1 23080.0 1436.77   3
  -5   1  -1 24045.5 1447.33   3
  -5  -1  -2 6708.23 521.121   4
   5   1   2 6486.66 488.014   5
  -5  -1  -2 7028.33 474.207   3
  -5  -1  -3 82306.3 4799.46   4
   5   1   3 80556.0 4788.58   5
  -5   1  -3 79395.4 4788.80   3
  -5  -1  -3 80294.8 4771.04   3
  -5  -1  -4 299.036 174.549   3
   5   1   4 641.343 217.402   5
  -5  -1  -4 463.939 285.094   4
  -5   1  -4 390.869 304.804   4
  -5   1  -5 35236.9 2135.91   4
  -5  -1  -5 33821.9 2112.11   4
  -5   1  -5 33710.5 2089.32   2
  -5   1  -6 2199.30 325.882   2
  -5  -1  -6 2630.98 281.130   2
  -5   1  -6 2469.49 385.282   4
  -5  -1  -6 2682.09 349.959   4
  -5  -1  -7 24086.2 1526.40   4
  -5   1  -7 25384.6 1564.41   4
  -5  -1  -7 23325.7 1462.18   2
  -5   1  -7 22247.5 1494.90   2
  -5   1  -8 4391.92 447.052   2
  -5  -1  -8 4210.86 473.733   4
  -5   1  -8 4293.65 521.149   4
  -5   1  -9 24714.0 1663.07   4
  -5  -1  -9 24913.7 1634.08   4
  -5   1  -9 23846.0 1581.92   2
  -5  -1  -9 25407.4 1665.71  12
  -5  -1 -10 124.982 343.019   4
  -5   1 -10 416.359 396.445   4
  -5  -1 -10 240.302 428.876  12
  -5  -1 -11 39641.2 2529.27  12
  -5   1 -11 38464.5 2555.79   4
  -5   1 -12 555.984 427.332   4
  -5  -1 -12 599.322 484.146  12
  -5   1 -12 44.4643 449.693  12
  -5  -1 -13 38665.7 2550.90  10
  -5  -1 -13 41843.5 2613.55  12
  -5   1 -13 41675.8 2611.11  12
  -5  -1 -14 301.314 435.981  12
  -5   1 -14 441.764 428.808  12
  -5   1 -14 635.914 402.681  10
  -5   1 -15 25311.8 1563.09  10
  -5   1 -15 23310.2 1608.76  12
  -5  -1 -15 22470.5 1581.46  12
  -5  -1 -16 104.965 296.810  12
  -5   1 -16-405.728 345.728  12
  -5   1 -16-717.412 320.848  10
  -5   1 -17 23012.9 1466.84  12
   5   2 -20 9817.21 765.163  12
   5   2 -20 10599.4 719.586  10
   5   2 -19 36.9267 329.793  10
   5   2 -18 7542.46 689.620  10
   5   2 -17 6774.15 690.096  10
   5   2 -16 9235.30 779.747  10
   5  -2 -16 6831.77 727.829  12
   5   2 -15 26019.9 1809.10   4
   5   2 -15 27970.9 1783.22  12
   5  -2 -15 22906.3 1695.01  12
   5   2 -15 25614.7 1727.14  10
   5   2 -14 8387.58 757.299  10
   5  -2 -14 7174.01 774.154   4
   5   2 -14 7387.13 804.743   4
   5   2 -14 7900.86 798.425  12
   5  -2 -14 8594.37 724.360  12
   5   2 -13 5420.47 625.108  10
   5   2 -13 5502.15 594.454   1
   5   2 -13 5885.87 660.265   4
   5  -2 -13 5285.10 612.854   4
   5  -2 -13 5241.65 567.984  12
   5   2 -13 6518.55 684.473  12
   5   2 -12 74742.1 4320.97  12
   5  -2 -12 69237.1 4306.44   4
   5   2 -12 74454.6 4283.67   1
   5   2 -12 64997.4 4275.46  10
   5   2 -12 68035.8 4330.04   4
   5  -2 -11 45003.8 2803.69   4
   5   2 -11 45109.1 2836.49   4
   5   2 -11 46217.6 2816.86  12
   5   2 -11 43521.6 2780.85   1
   5   2 -10 98592.1 6125.91   1
   5   2 -10 102614. 6167.11   4
   5  -2 -10 106967. 6151.18   4
   5   2  -9 55081.3 3425.49   1
   5   2  -9 54642.8 3453.59   4
   5  -2  -9 59779.5 3448.19   4
   5   2  -8 10101.3 795.485   1
   5   2  -8 12235.5 834.624   4
   5  -2  -8 11611.2 820.062   4
  -5   2   7 26669.0 1639.55   3
   5   2  -7 28664.7 1731.14   4
   5   2  -7 28198.4 1710.71   1
   5   2  -6 11643.0 801.442   4
  -5   2   6 11379.3 720.625   3
  -5   2   5 97501.4 5803.76   3
   5   2  -5 101027. 5842.36   4
   5   2  -5 97567.8 5840.56   1
  -5   2   4 20793.2 1307.38   3
   5   2  -4 23261.9 1350.33   1
   5   2  -4 21090.2 1332.86   4
   5   2  -3 79015.8 4483.59   1
  -5   2   3 72343.2 4461.29   3
   5   2  -3 75910.4 4467.17   4
   5   2  -2 16995.3 968.795   1
  -5   2   2 14343.5 940.421   3
  -5   2   2 13759.1 963.787   6
   5   2  -1 15084.2 944.145   1
  -5   2   1 14293.3 926.152   3
  -5  -2   1 14321.5 900.443   6
  -5   2   1 14902.9 949.093   6
  -5   2   0 839.684 197.821   3
  -5  -2   0 553.224 205.450   3
  -5  -2   0 571.467 175.659   6
  -5   2   0 470.591 272.761   6
  -5   2  -1 77128.0 4619.52   3
  -5  -2  -1 77465.9 4607.44   3
  -5   2  -1 76433.0 4639.71   6
  -5  -2  -1 78701.2 4590.37   4
  -5  -2  -2 5755.15 441.646   3
  -5  -2  -2 6338.39 423.628   4
  -5  -2  -3 9674.13 607.344   3
  -5  -2  -3 8847.53 594.492   4
  -5   2  -3 8298.17 699.632   4
  -5  -2  -4 27299.2 1624.11   3
  -5  -2  -4 24506.7 1626.08   4
  -5   2  -4 27736.1 1715.41   4
  -5   2  -4 28407.0 1677.80   2
   5   2   4 27618.0 1662.53   5
  -5  -2  -5 8986.46 579.570   3
  -5   2  -5 9189.75 662.351   2
   5   2   5 8964.97 616.194   5
  -5  -2  -5 8084.78 597.658   4
  -5   2  -6 51085.8 2971.21   2
   5   2   6 51574.0 2937.92   5
  -5  -2  -6 44574.3 2919.16   4
  -5   2  -7 21215.4 1314.47   2
  -5  -2  -7 18787.2 1261.35   4
  -5   2  -8 26142.5 1717.90   2
  -5   2  -8 25542.1 1758.70   4
  -5   2  -8 28213.2 1767.85  12
  -5   2  -9 369.233 337.103   4
  -5  -2  -9 989.981 418.105  13
  -5  -2  -9 560.505 428.211  12
  -5   2  -9 280.300 393.098  12
  -5   2  -9 183.837 295.683   2
  -5  -2 -10 25675.2 1806.91  12
  -5   2 -10 27280.8 1812.37  12
  -5  -2 -10 28001.4 1797.79  13
  -5   2 -10 26614.5 1816.02   4
  -5   2 -11 961.013 417.420   4
  -5  -2 -11 468.386 466.615  12
  -5   2 -11 592.555 444.229  12
  -5  -2 -11 792.488 430.729  13
  -5  -2 -12 20258.2 1457.29  12
  -5   2 -12 20831.9 1458.56  12
  -5  -2 -13 3042.55 512.647  12
  -5   2 -13 2492.80 539.065  12
  -5   2 -14 45169.8 2507.19  10
  -5  -2 -14 34568.2 2475.19  12
  -5   2 -15 5138.46 546.576  10
  -5   2 -16 42516.5 2610.25  10
  -5   2 -17 303.123 199.829  10
   5   3 -20 169.725 241.157  12
   5   3 -20 246.936 214.403  10
   5   3 -19 14920.6 1041.90  12
   5   3 -19 14732.6 1021.94  10
   5   3 -18 1256.86 428.259  12
   5   3 -18 1668.83 408.734  10
   5   3 -17 6593.74 702.228  12
   5   3 -17 6771.78 674.243  10
   5   3 -16 1286.01 485.026  12
   5   3 -15 23722.3 1659.93  12
   5   3 -14 9474.46 817.587  12
   5   3 -14 6900.10 756.892   1
   5   3 -14 7677.07 787.883   4
   5   3 -13 25242.6 1775.13  12
   5   3 -13 25610.7 1748.06   1
   5   3 -13 27808.2 1808.95   4
   5   3 -12 21579.4 1464.57   1
   5   3 -12 22739.9 1499.03  12
   5   3 -12 18958.2 1452.94  10
   5   3 -12 22514.2 1509.79   4
   5   3 -11 10564.7 848.596   1
   5   3 -11 10647.5 865.026  12
   5   3 -11 10873.5 855.372  10
   5   3 -11 10733.9 873.851   4
   5   3 -10 47935.6 2996.70   1
   5   3 -10 49060.3 3020.60   4
   5   3  -9 2579.96 400.452   1
   5   3  -9 3728.76 435.658   4
   5   3  -8 17516.0 1186.41   4
   5   3  -7 337.622 280.943   4
   5   3  -6 44360.7 2741.89   1
   5   3  -6 45518.3 2737.22   4
   5   3  -5 514.615 256.666   4
   5   3  -5 660.908 277.214   1
  -5   3   4 147709. 8532.38   6
   5   3  -4 141590. 8508.96   4
   5   3  -4 144613. 8533.65   1
   5   3  -3 58909.2 3553.53   1
  -5   3   3 57632.1 3554.78   6
   5   3  -3 60328.0 3520.33   4
   5   3  -2 131999. 7883.32   1
  -5   3   2 134826. 7891.12   6
  -5   3   1 25025.4 1504.70   6
   5   3  -1 22590.7 1472.77   1
  -5   3   0 102593. 5815.60   6
   5   3   0 94076.8 5784.22   1
  -5   3  -1 14584.3 863.558   2
  -5  -3  -1 11244.4 827.888   3
  -5   3  -2 18240.7 1267.22   4
  -5  -3  -2 18496.7 1185.70   3
  -5   3  -2 20548.5 1233.87   2
  -5   3  -3 2156.72 364.922   4
  -5   3  -3 2326.40 325.484   2
  -5  -3  -3 2204.30 233.070   3
  -5   3  -4 5803.42 567.950   4
  -5  -3  -4 6727.86 444.126   3
  -5   3  -5 14489.5 1019.49   4
   5   3   5 14578.2 959.820   5
  -5   3  -6 11074.7 857.989   2
  -5   3  -6 12142.3 863.570   4
  -5   3  -7 68445.6 4279.42   4
  -5   3  -7 76422.9 4283.84   2
  -5   3  -7 63913.5 4267.87  12
  -5  -3  -7 73404.6 4306.86  13
  -5   3  -8 9323.63 832.754   4
  -5   3  -8 10225.7 827.293   2
  -5   3  -8 11075.7 878.021  12
  -5  -3  -8 12499.4 922.505  13
  -5   3  -9 35356.3 2256.65   4
  -5   3  -9 30632.0 2205.86   2
  -5   3  -9 37090.8 2262.44  12
  -5  -3  -9 37102.2 2276.34  13
  -5   3 -10 22307.7 1539.72  12
  -5  -3 -10 21829.6 1541.40  13
  -5   3 -11 11045.6 974.999  12
  -5  -3 -11 13205.6 990.900  13
  -5   3 -12 3177.24 531.228  12
  -5  -3 -12 2284.04 488.398  13
  -5   3 -13 11443.8 933.937  12
  -5   3 -14 604.484 409.807  12
  -5   3 -15 15033.3 1076.53  12
  -5   3 -16 947.561 289.490  10
  -5   3 -16-112.147 285.746  12
  -5   3 -17 5253.32 439.182  12
   5   4 -19 264.418 286.810  12
   5   4 -18 2924.49 441.088  12
   5   4 -17 1941.43 441.149  12
   5   4 -16 2740.28 511.305  10
   5   4 -16 2222.91 509.194  12
   5   4 -15 9541.08 836.582  10
   5   4 -15 9262.33 846.682  12
   5   4 -14 11853.7 1000.70  10
   5   4 -14 13621.6 1045.47  12
   5   4 -13 31204.6 2221.23   1
   5   4 -13 37434.3 2234.06  10
   5   4 -13 34463.2 2228.54  12
   5   4 -13 33174.0 2245.38   4
   5   4 -12 14886.7 1136.89  12
   5   4 -12 14886.7 1133.21   1
   5  -4 -12 15726.3 1134.17  13
   5   4 -12 15279.6 1118.68  10
   5   4 -12 14186.8 1131.79   4
   5   4 -11 21348.9 1446.28  12
   5   4 -11 21431.5 1448.60   4
   5  -4 -11 22501.4 1465.99  13
   5   4 -11 19053.1 1430.46  10
   5   4 -11 19609.8 1430.18   1
   5   4 -10 225.446 338.872   1
   5   4 -10 656.181 402.982  12
   5   4 -10-208.717 365.972  10
   5   4 -10 158.200 333.955   4
   5  -4 -10 464.446 423.852  13
   5   4  -9 85090.3 5104.48  10
   5   4  -9 83869.8 5105.59   4
   5   4  -8 814.018 296.449   4
   5   4  -7 20511.5 1395.35   1
   5   4  -7 20946.8 1377.14   4
  -5   4   7 21827.7 1370.31   6
   5   4  -6 1712.16 283.143   4
   5   4  -6 1801.45 331.842   1
  -5   4   6 1423.47 308.080   6
   5   4  -5 22549.2 1440.27   1
  -5   4   5 21944.0 1419.34   6
   5   4  -4 40238.1 2474.61   1
  -5   4   4 40412.0 2420.44   2
  -5   4   4 39724.1 2458.11   6
   5   4  -3 70184.6 4298.44   1
  -5   4   3 71487.6 4297.57   6
  -5   4   3 72792.0 4270.52   2
  -5   4   2 15126.4 1019.11   6
   5   4  -2 14418.8 997.699   1
  -5   4   2 15027.5 972.260   2
  -5   4   1 16340.6 1168.46   6
  -5   4   1 18043.9 1141.11   2
   5   4  -1 18042.7 1148.12   1
  -5   4   0 6356.27 512.942   2
   5   4   0 5495.54 507.032   1
  -5   4  -1 60360.7 3571.70   2
  -5  -4  -1 57017.5 3543.84   3
  -5   4  -1 60712.7 3590.44   4
  -5   4  -2 8361.42 664.601   4
  -5  -4  -2 7483.27 568.093   3
  -5   4  -2 9354.92 656.542   2
  -5   4  -3 8592.00 731.031   4
  -5   4  -3 10125.5 728.257   2
  -5   4  -4 1128.48 303.502   4
  -5   4  -4 1218.49 331.123   2
  -5   4  -5 17692.8 1198.67   2
  -5   4  -5 16722.8 1182.62   4
  -5  -4  -6 35337.4 2220.32  13
  -5   4  -6 32153.5 2159.19   4
  -5   4  -6 34489.4 2158.83  12
  -5  -4  -7 36443.0 2174.28  13
  -5   4  -7 29812.1 2091.19   4
  -5   4  -7 32359.4 2096.83   2
  -5   4  -7 32692.7 2092.43  12
  -5   4  -8 19903.1 1268.52  12
  -5   4  -8 16256.6 1243.56   4
  -5  -4  -8 19179.8 1327.67  13
   5  -4   8 17423.2 1198.08   8
  -5   4  -8 15845.5 1224.10   2
  -5  -4  -9 19600.7 1396.43  13
  -5   4  -9 17066.9 1310.02   4
  -5   4  -9 18800.9 1324.51  12
  -5  -4 -10 12757.1 1030.41  13
  -5   4 -10 11777.0 944.706   4
  -5   4 -10 10786.6 951.948  12
  -5  -4 -11 13265.5 1071.77  13
  -5   4 -11 12901.6 1043.50  12
  -5   4 -12 13729.1 1014.97  12
  -5   4 -12 12400.9 1004.43  10
  -5  -4 -12 12484.6 1007.12  13
  -5   4 -13 336.719 402.227  12
  -5   4 -13 725.610 401.262  10
  -5  -4 -13 200.572 374.089  13
  -5   4 -14 9623.58 756.622  10
  -5   4 -14 8877.91 754.797  12
  -5   4 -15 433.909 302.295  10
  -5   4 -15 261.156 304.646  12
  -5   4 -16 6466.56 512.887  12
   5   5 -19 1248.14 226.980  10
   5   5 -18 648.682 279.776  10
   5   5 -18 144.478 262.223  12
   5   5 -17 1963.81 398.766  10
   5   5 -17 1681.32 371.050  12
   5   5 -16 6174.26 604.485  10
   5   5 -16 5307.30 583.554  12
   5   5 -15 5441.01 606.034  10
   5   5 -15 4102.80 572.403  12
   5  -5 -14 20367.5 1419.36  13
   5   5 -14 21153.2 1453.09  10
   5   5 -14 20624.2 1453.12  12
   5  -5 -13 12512.1 1091.99  13
   5   5 -13 14958.2 1071.78  12
   5   5 -13 13614.5 1071.83  10
   5   5 -12 9976.94 828.240  10
   5  -5 -12 9278.50 865.428  13
   5   5 -12 8915.98 804.606  12
   5   5 -12 8624.38 827.053   1
   5   5 -11 16693.6 1232.18  10
   5  -5 -11 19024.2 1313.69  13
   5   5 -11 16081.4 1222.06  12
   5   5 -11 17237.8 1260.20   1
   5   5 -10 8724.79 752.976  12
   5  -5 -10 9268.00 863.893  13
   5   5 -10 8115.66 759.913  10
   5   5  -9 6095.08 625.490   1
   5  -5  -9 6591.49 736.763  13
   5   5  -9 5788.92 629.424  10
   5  -5  -8 32748.9 2077.60  13
   5   5  -8 31025.6 2017.64   1
   5   5  -8 30097.1 1992.91  10
  -5  -5   8 31116.4 1981.79   8
  -5  -5   7 72.4737 365.668   8
   5   5  -7 394.960 334.622   1
   5  -5  -7 145.798 457.572  13
   5   5  -6 56570.4 3475.04   1
  -5   5   5 41748.5 2667.73   6
   5   5  -5 46862.8 2727.78   1
   5   5  -4 179823. 10516.4   1
  -5   5   4 175408. 10485.9   6
   5   5  -3 61900.9 3714.81   1
  -5   5   3 60424.8 3697.65   6
   5   5  -2 92432.5 5677.96   1
  -5   5   2 96980.7 5658.38   2
  -5   5   1 179.644 258.432   2
   5   5  -1 327.489 285.460   1
  -5   5   0 75958.4 4720.87   4
   5   5   0 76828.5 4691.92   1
  -5   5   0 82067.4 4710.35   2
  -5   5  -1 5829.29 513.354   2
  -5   5  -1 6593.14 542.866   4
  -5   5  -2 7647.10 653.876   2
  -5   5  -2 8137.61 657.165   4
  -5   5  -3 18188.0 1154.72   2
  -5   5  -3 16085.6 1137.95   4
  -5  -5  -3 14474.9 1195.85  13
  -5   5  -4 21472.4 1353.49   2
  -5   5  -4 19256.8 1330.53   4
  -5  -5  -4 18155.5 1408.69  13
  -5   5  -5 2573.67 394.746   4
   5  -5   5 2350.52 453.204   8
  -5   5  -5 1943.85 409.991   2
  -5  -5  -5 1928.54 589.523  13
  -5   5  -6 63939.5 4093.70   4
   5  -5   6 68036.1 4074.02   8
  -5   5  -6 68330.8 4107.15   2
  -5   5  -7 1776.55 398.406   4
   5  -5   7 1525.89 413.929   8
  -5   5  -8 20861.6 1525.98   4
  -5   5  -8 20723.9 1489.72  12
  -5  -5  -8 23353.9 1621.47  13
   5  -5   8 24020.8 1489.62   8
  -5   5  -9 3227.77 510.630   4
  -5   5  -9 4839.08 554.920  12
  -5  -5  -9 4881.53 732.777  13
   5  -5   9 4196.61 503.475   8
  -5  -5 -10 38848.9 2590.96  13
  -5   5 -10 40644.5 2513.92  12
  -5   5 -10 39038.1 2523.01  10
  -5   5 -11 1360.32 409.297  12
  -5  -5 -11 337.747 541.631  13
  -5   5 -11 681.261 420.272  10
  -5   5 -12 1271.89 398.837  12
  -5  -5 -12 1011.47 482.345  13
  -5   5 -12 1724.78 432.165  10
  -5   5 -13 20447.5 1234.03  10
  -5   5 -13 18260.8 1218.63  12
  -5   5 -14 1759.89 347.351  10
  -5   5 -14 1908.04 333.084  12
  -5   5 -15 10401.3 785.542  12
  -5   5 -15 13276.6 809.502  10
   5   6 -17 3066.57 370.021  10
   5   6 -16 468.834 335.342  10
   5   6 -16 301.742 268.637  12
   5   6 -15 11708.3 905.697  12
   5   6 -15 13616.1 945.302  10
   5   6 -14 4731.77 554.915  10
   5  -6 -14 4491.36 598.413  13
   5   6 -14 4316.93 514.799  12
   5   6 -13 12313.6 866.676  12
   5   6 -13 10662.5 894.838  10
   5  -6 -13 10891.0 973.366  13
   5   6 -12 12368.5 958.676  10
   5  -6 -12 11839.2 1054.10  13
   5   6 -11 8675.30 774.356  10
   5  -6 -11 9075.01 911.622  13
   5  -6 -10 7970.82 872.845  13
   5   6 -10 7584.59 772.223   1
   5   6 -10 8673.20 749.538  10
  -5  -6   9 12369.5 925.444   8
   5  -6  -9 12016.9 1068.37  13
   5   6  -9 12428.7 981.929   1
   5   6  -9 11092.7 925.257  10
   5  -6  -8 17934.7 1386.94  13
  -5  -6   8 17887.9 1291.84   8
   5   6  -8 20026.6 1343.12   1
  -5  -6   7 20429.7 1445.12   8
   5   6  -7 22183.6 1479.46   1
   5   6  -6 597.604 393.712   1
   5  -6  -6 1352.96 508.806  13
  -5  -6   6 224.499 424.901   8
   5  -6  -5 116416. 6924.74  13
   5   6  -5 114503. 6891.26   1
  -5  -6   5 113485. 6880.03   8
   5   6  -4 7034.04 673.316   1
   5  -6  -4 8809.58 766.976  13
  -5  -6   4 7713.89 692.283   8
   5  -6  -4 6882.78 636.689   8
  -5  -6   3 145416. 8673.24   8
   5  -6  -3 146852. 8639.98   8
   5   6  -3 143515. 8664.10   1
   5  -6  -2 6761.71 628.850   8
   5   6  -2 6958.25 622.494   1
   5  -6  -1 64073.0 3892.59   8
  -5  -6   0 2079.13 481.569   8
  -5   6   0 1271.69 321.797   2
   5  -6   0 1548.82 426.138   8
  -5  -6   0 1428.38 464.752  13
  -5  -6  -1 41103.2 2743.66   8
  -5  -6  -1 41384.3 2766.93  13
  -5   6  -1 46125.4 2712.79   4
  -5   6  -1 45373.5 2721.44   2
  -5   6  -2 1827.92 335.716   4
  -5  -6  -2 1397.44 499.377  13
  -5   6  -2 2396.45 371.011   2
  -5  -6  -2 1659.81 455.430   8
  -5  -6  -3 15566.2 1152.54   8
   5  -6   3 15587.7 1136.49   8
  -5  -6  -3 14627.4 1209.21  13
  -5   6  -3 16891.0 1110.36   4
  -5  -6  -4-87.0254 424.150   8
   5  -6   4 260.135 382.160   8
  -5  -6  -4 371.052 567.878  13
  -5   6  -4 636.115 313.742   4
  -5  -6  -5 41140.2 2612.26   8
   5  -6   5 44322.5 2634.71   8
  -5  -6  -5 40223.2 2715.06  13
  -5   6  -5 40481.5 2628.72   4
   5  -6   6 807.576 412.489   8
  -5   6  -6 773.578 349.462   4
  -5  -6  -6 700.154 602.210  13
  -5   6  -7 24051.1 1809.75   4
  -5   6  -7 28344.3 1790.04  10
   5  -6   7 29441.7 1805.36   8
  -5   6  -8 1634.16 410.631  10
   5  -6   8 1362.19 432.187   8
  -5  -6  -9 23742.7 1585.73  13
   5  -6   9 19767.7 1395.04   8
  -5   6  -9 20511.1 1418.90  10
  -5   6 -10 562.761 388.975  10
   5  -6  10 557.912 328.366   8
  -5  -6 -10 216.864 571.202  13
  -5  -6 -11 21401.6 1491.98  13
  -5   6 -11 20367.8 1383.36  10
  -5  -6 -12-520.192 454.056  13
  -5   6 -12 36.3091 309.339  10
  -5  -6 -13 347.051 336.621  13
  -5   6 -13 904.573 282.353  10
  -5   6 -14 2111.30 272.960  10
   5   7 -16 5531.94 434.626  10
   5   7 -15 54.3877 258.653  10
   5   7 -14 11612.4 803.017  10
   5  -7 -14 9887.97 863.794  13
   5  -7 -13-284.908 479.245  13
   5   7 -13 130.277 328.968  10
   5   7 -12 21659.5 1388.46  10
   5  -7 -12 19219.1 1499.46  13
   5   7 -11 2941.73 436.649  10
   5  -7 -11 2246.70 621.046  13
   5  -7 -10 53130.5 3293.21  13
  -5  -7  10 50593.5 3174.99   8
  -5  -7   9 1618.35 448.041   8
   5  -7  -9 1552.44 587.429  13
  -5  -7   8 45508.5 2853.60   8
   5  -7  -7 10191.9 926.845  13
  -5  -7   7 9735.10 841.259   8
   5   7  -7 8820.57 842.785   1
   5  -7  -6 54475.8 3345.51  13
  -5  -7   6 54532.1 3281.16   8
   5   7  -6 49271.1 3288.09   1
   5  -7  -5 672.372 505.907  13
  -5  -7   5 1714.66 482.675   8
   5   7  -5 1931.88 468.485   1
   5  -7  -4 79606.0 4561.90  13
  -5  -7   4 75707.2 4529.55   8
   5  -7  -4 68227.6 4464.90   8
   5   7  -4 75150.4 4518.01   1
   5  -7  -3 1313.96 506.282  13
  -5  -7   3 1462.61 511.902   8
   5  -7  -3 1023.94 402.941   8
   5  -7  -2 71912.5 4285.99  13
   5  -7  -2 67713.1 4228.21   8
   5  -7  -1 99.8423 431.786  13
  -5  -7   1-41.3295 510.344   8
   5  -7  -1 500.474 423.743   8
   5  -7   0 76820.5 4709.22   8
  -5  -7   0 75934.9 4741.94   8
   5  -7   0 79626.1 4737.58  13
  -5  -7   0 77919.7 4740.46  13
   5  -7   1 7086.52 725.746  13
  -5  -7  -1 7419.76 795.037   8
   5  -7   1 8869.86 743.873   8
  -5  -7  -1 8745.84 823.290  13
  -5  -7  -2 55967.9 3496.81  13
  -5  -7  -2 55058.0 3456.54   8
  -5  -7  -3 1622.93 499.751   8
   5  -7   3 1139.73 458.185   8
  -5  -7  -3 1495.54 592.023  13
   5  -7   4 24605.1 1601.25   8
  -5  -7  -4 24211.1 1708.11  13
  -5  -7  -4 22079.2 1589.39   8
  -5  -7  -5-326.079 411.186   8
   5  -7   5 1207.92 433.024   8
  -5  -7  -5 482.190 614.375  13
  -5  -7  -6 12291.8 1122.24  13
   5  -7   6 12388.6 970.190   8
  -5  -7  -7 266.165 622.741  13
   5  -7   7 795.886 394.691   8
   5  -7   8 4114.65 502.342   8
   5  -7   9 950.275 354.868   8
  -5  -7 -10 10991.3 914.775  13
   5  -7  10 9375.18 727.839   8
  -5  -7 -11 1833.00 490.752  13
  -5   7 -11 1884.02 289.566  10
  -5  -7 -12 5605.32 568.128  13
   5  -8 -14 442.520 277.864  13
   5  -8 -13 13891.0 1025.36  13
   5  -8 -12-16.8568 436.236  13
   5  -8 -11 25848.9 1754.15  13
   5  -8 -10 376.471 491.225  13
  -5  -8  10 65.0141 339.893   8
  -5  -8   9 32328.2 2066.30   8
   5  -8  -8-67.8466 532.497  13
  -5  -8   8 1164.94 425.432   8
   5  -8  -7 37905.0 2577.47  13
  -5  -8   7 41548.2 2540.35   8
   5  -8  -6 477.077 518.292  13
  -5  -8   6-556.839 471.416   8
   5  -8  -5 27794.3 2008.60  13
  -5  -8   5 32241.0 1999.35   8
   5  -8  -4 1402.40 499.657  13
  -5  -8   4 596.300 489.466   8
   5  -8  -4 1619.08 389.360   8
   5  -8  -3 65857.4 3954.43  13
   5  -8  -3 62143.5 3882.57   8
   5  -8  -2-205.983 471.344  13
   5  -8  -2 837.071 392.364   8
   5  -8  -1 73327.0 4679.01  13
   5  -8  -1 76156.0 4650.70   8
  -5  -8   1 80639.4 4701.56   8
  -5  -8   0 331.160 455.341  13
   5  -8   0 129.255 405.948  13
  -5  -8   0 190.572 499.407   8
   5  -8   0 643.102 416.315   8
  -5  -8  -1 49722.8 3280.06  13
   5  -8   1 55291.0 3259.76   8
  -5  -8  -1 51851.6 3290.02   8
  -5  -8  -2 355.757 512.560  13
  -5  -8  -2-419.815 490.329   8
  -5  -8  -3 21996.4 1650.96  13
  -5  -8  -3 21364.9 1584.38   8
   5  -8   3 26421.7 1599.26   8
  -5  -8  -4 566.473 549.855  13
  -5  -8  -4 287.174 400.821   8
   5  -8   4 594.062 410.809   8
  -5  -8  -5 15107.5 1211.37  13
   5  -8   5 15026.0 1101.91   8
  -5  -8  -6 346.187 543.427  13
   5  -8   6-124.518 381.750   8
  -5  -8  -7 15380.8 1111.33  13
   5  -8   7 11776.2 941.759   8
  -5  -8  -8 1592.32 534.382  13
   5  -8   8 1438.69 349.683   8
   5  -8   9 1468.98 308.667   8
  -5  -8 -11 1771.12 349.148  13
   5  -9 -12 4553.07 488.393  13
   5  -9 -11 220.712 354.372  13
  -5  -9  10 7179.37 566.468   8
   5  -9  -9 284.781 413.631  13
  -5  -9   9 663.665 315.735   8
   5  -9  -8 8918.31 753.413  13
  -5  -9   8 7428.18 675.015   8
   5  -9  -7 2326.74 481.509  13
  -5  -9   7 1887.62 419.207   8
   5  -9  -6 11677.2 979.077  13
  -5  -9   6 12766.0 945.843   8
   5  -9  -5 1222.86 478.373  13
  -5  -9   5 1621.36 442.518   8
   5  -9  -4 30288.3 1879.80  13
   5  -9  -4 25454.6 1774.16   8
  -5  -9   4 30865.1 1867.40   8
   5  -9  -3 230.489 411.527  13
   5  -9  -3 441.041 346.951   8
   5  -9  -2 40207.5 2487.59  13
   5  -9  -2 38408.3 2443.80   8
   5  -9  -1-158.513 374.583  13
   5  -9  -1-86.1440 350.072   8
  -5  -9   1 380.771 429.631   8
  -5  -9   0 28428.8 1949.26   8
   5  -9   0 30706.5 1912.94   8
  -5  -9  -1 269.570 401.448  13
   5  -9   1 119.929 364.738   8
  -5  -9  -1 605.473 422.738   8
  -5  -9  -2 9118.12 861.116  13
  -5  -9  -2 11607.6 852.113   8
  -5  -9  -3 1360.46 470.458  13
  -5  -9  -3 1667.67 395.611   8
  -5  -9  -4 10280.4 822.723  13
  -5  -9  -4 8234.93 691.281   8
   5  -9   4 9831.46 752.932   8
  -5  -9  -5 3353.72 539.475  13
   5  -9   5 4132.37 455.985   8
   5  -9   6 17879.3 1174.38   8
  -5  -9  -6 16863.7 1236.95  13
   5  -9   7 2584.79 351.202   8
  -5  -9  -7 1934.09 451.389  13
   5  -9   8 5694.57 445.462   8
  -5  -9  -8 4649.18 524.634  13
  -5  -9  -9 737.032 272.717  13
   5 -10  -9 705.089 259.027  13
   5 -10  -8 1133.09 316.942  13
  -5 -10   8 1781.03 277.736   8
   5 -10  -7 5881.93 583.351  13
  -5 -10   7 7700.47 567.614   8
   5 -10  -6 511.975 311.027  13
  -5 -10   6 492.183 289.879   8
   5 -10  -5 12045.2 911.706  13
  -5 -10   5 13544.6 920.939   8
   5 -10  -4 2077.86 375.264  13
  -5 -10   4 1965.83 384.182   8
   5 -10  -3 12907.7 955.048  13
   5 -10  -3 13910.1 891.295   8
   5 -10  -2 1936.67 322.185  13
   5 -10  -2 1688.39 302.564   8
  -5 -10   2 1780.46 379.325   8
   5 -10  -1 19063.9 1286.78   8
  -5 -10   1 21135.7 1327.53   8
   5 -10   0 5270.92 521.836   8
  -5 -10   0 6999.28 560.679   8
  -5 -10  -1 15487.5 1136.00   8
   5 -10   1 19550.4 1157.23   8
  -5 -10  -2 1813.40 293.315   8
   5 -10   2 1864.86 334.774   8
  -5 -10  -3 6542.95 508.041  13
  -5 -10  -4 1246.09 264.113  13
   5 -10   4 1140.80 286.903   8
   5 -10   5 5904.40 455.410   8
  -5 -10  -5 4644.29 428.356  13
   5 -10   6 779.749 197.238   8
   6   0 -20 501.375 338.715  12
   6   0 -19-85.3296 400.046  12
   6   0 -18 16202.8 1198.54  12
   6   0 -18 15032.4 1115.41  10
   6   0 -17 307.150 418.850  10
   6   0 -17-232.444 472.431  12
   6   0 -16 1670.50 479.986  10
   6   0 -16 2971.97 580.121  12
   6   0 -15-152.481 425.549  10
   6   0 -15 557.170 456.644   4
   6   0 -15 71.2406 490.833  12
   6   0 -14 2264.72 483.505  10
   6   0 -14 2696.41 540.308   4
   6   0 -14 2759.39 546.052  12
   6   0 -13-20.6229 420.451  12
   6   0 -13 517.229 388.900  10
   6   0 -12 66543.5 4082.38  12
   6   0 -11 63.9623 254.420   1
   6   0 -10 54601.2 3300.73   4
   6   0 -10 52919.4 3228.92   1
   6   0  -9 166.784 307.779   4
   6   0  -9-138.183 280.387   1
   6   0  -8 304828. 17770.2   4
   6   0  -8 299444. 17731.3   1
   6   0  -7-11.6361 296.398   4
   6   0  -7 152.187 254.298   1
   6   0  -6 226990. 13395.6   4
   6   0  -6 227517. 13371.1   1
  -6   0   5 15.2476 203.404   3
  -6   0   4 40341.3 2431.85   3
  -6   0   3 13.7883 195.004   3
   6   0  -2 47050.2 2941.14   5
  -6   0   2 51275.8 2941.62   3
  -6   0   1 7.06182 208.681   6
  -6   0   1-6.62125 171.607   3
   6   0   0 20005.0 1252.46   5
  -6   0   0 20074.6 1257.51   6
   6   0   1-33.5678 195.091   5
  -6   0  -1-154.949 283.922   6
  -6   0  -1 14.0621 176.577   3
   6   0   2 333964. 19674.2   5
  -6   0  -2 335491. 19659.3   3
   6   0   3 79.4622 211.744   5
  -6   0  -3 128.697 210.548   3
  -6   0  -3 23.6703 325.010   4
  -6   0  -4 232538. 13097.2   4
  -6   0  -4 214868. 13052.2   3
  -6   0  -5-14.2533 286.501   4
  -6   0  -6 130002. 7720.43   2
  -6   0  -6 131051. 7776.92   4
  -6   0  -7-145.464 312.240   4
  -6   0  -7 278.938 248.140   2
  -6   0  -8 51291.1 3200.52   4
  -6   0  -8 51366.0 3124.44   2
  -6   0  -9-169.126 478.650  12
  -6   0  -9 450.670 345.340   4
  -6   0 -10 3578.10 589.711  12
  -6   0 -10 3830.31 529.266   4
  -6   0 -11-550.084 473.562  12
  -6   0 -11-178.816 408.961   4
  -6   0 -12 519.405 496.331  12
  -6   0 -13 85.0962 445.322  12
  -6   0 -14 3326.05 469.032  10
  -6   0 -14 3814.20 539.160  12
  -6   0 -15 136.539 297.095  10
  -6   0 -15-278.863 367.092  12
  -6   0 -16 746.331 304.705  12
   6   1 -21 130.645 201.226  12
   6   1 -20 1231.38 350.290  12
   6   1 -19 5584.67 584.826  12
   6  -1 -19 4039.22 537.025  12
   6   1 -19 4559.25 516.698  10
   6  -1 -18 957.899 420.701  12
   6   1 -18-40.9528 440.505  12
   6   1 -18 735.340 401.235  10
   6  -1 -17 6168.33 710.859  12
   6   1 -17 6730.28 734.398  12
   6   1 -17 6190.65 682.766  10
   6   1 -16 434.649 492.319  12
   6  -1 -16 430.394 466.874  12
   6   1 -16 122.562 464.998  10
   6  -1 -15 418.013 451.754   4
   6   1 -15 309.802 458.253   4
   6   1 -15 839.438 458.783  10
   6   1 -15 458.605 489.388  12
   6  -1 -15 933.818 471.940  12
   6   1 -14 8585.73 888.448   4
   6   1 -14 10080.4 877.318  12
   6  -1 -14 9641.63 852.884  12
   6  -1 -14 10441.0 911.517   4
   6   1 -14 9465.12 838.375  10
   6  -1 -13 21667.2 1490.31   4
   6   1 -13 21198.1 1500.26   4
   6   1 -13 20465.6 1438.12  10
   6  -1 -13 20921.2 1437.94  12
   6   1 -13 19975.0 1464.53  12
   6  -1 -12 17456.9 1235.39   4
   6   1 -12 18150.7 1167.78   1
   6   1 -12 16234.3 1234.08   4
   6   1 -12 15360.9 1183.70  10
   6  -1 -12 17039.6 1186.66  12
   6   1 -11 29001.3 1808.69   1
   6  -1 -11 28400.2 1859.10   4
   6   1 -11 27606.5 1865.55   4
   6   1 -10 29276.8 1933.02   1
   6  -1 -10 32367.9 1988.94   4
   6   1 -10 32175.4 2001.30   4
   6   1  -9 61607.2 3760.74   1
  -6   1   9 62026.4 3725.07   3
   6   1  -9 64707.0 3811.69   4
   6   1  -8 5928.19 522.761   1
  -6   1   8 6484.32 469.230   3
   6   1  -8 6540.54 571.306   4
   6   1  -7 113510. 7312.24   1
  -6   1   7 130646. 7299.38   3
   6   1  -7 125603. 7341.42   4
   6   1  -6 46089.0 2968.02   1
  -6   1   6 52602.3 2954.76   3
   6   1  -6 50219.2 2986.76   4
   6  -1  -6 48536.3 2927.54   5
  -6   1   5 120656. 6839.77   3
   6  -1  -5 111268. 6823.54   5
   6   1  -5 117666. 6862.36   4
  -6   1   4 7993.99 537.799   3
   6  -1  -4 7546.59 523.802   5
  -6   1   3 84459.4 4994.01   3
   6  -1  -3 84183.5 4994.03   5
  -6   1   2 383.050 180.169   3
  -6   1   2 432.543 244.628   6
   6  -1  -2 326.147 178.379   5
  -6   1   1 70280.4 4270.80   3
  -6  -1   1 73525.3 4270.13   6
  -6  -1   0 588.449 237.837   6
  -6  -1   0 468.965 192.452   3
  -6   1   0 257.776 187.032   3
  -6  -1  -1 420341. 24702.4   6
  -6  -1  -1 421439. 24694.7   3
  -6  -1  -2 62423.8 3645.82   4
  -6  -1  -2 60329.0 3618.26   3
   6   1   2 59549.2 3635.38   5
  -6  -1  -3 153380. 9418.54   4
  -6   1  -3 169958. 9451.11   4
  -6   1  -3 158473. 9408.92   3
  -6  -1  -3 159984. 9392.53   3
   6   1   3 157731. 9413.81   5
  -6  -1  -4 12410.1 855.527   4
  -6   1  -4 11116.8 874.592   4
   6   1   4 12933.5 834.506   5
  -6  -1  -4 12360.3 803.590   3
  -6  -1  -5 49582.3 2948.20   3
  -6   1  -5 48726.5 2970.40   2
  -6   1  -5 48878.8 3019.50   4
  -6  -1  -5 48691.7 2991.47   4
  -6  -1  -6 1606.88 319.528   4
  -6   1  -6 1188.96 328.757   4
  -6   1  -6 1299.96 290.466   2
  -6  -1  -7 61305.0 3749.70   4
  -6   1  -7 64774.6 3780.06   4
  -6   1  -7 60086.3 3722.06   2
  -6  -1  -7 60997.5 3685.72   2
  -6  -1  -8 4986.61 524.248  13
  -6   1  -8 3390.28 417.737   2
  -6   1  -8 3817.31 492.835   4
  -6  -1  -8 3859.64 441.846   4
  -6  -1  -8 3792.60 542.336  12
  -6  -1  -9 2284.50 444.432  13
  -6  -1  -9 2611.47 508.685  12
  -6  -1  -9 1606.26 386.532   4
  -6   1  -9 1706.75 426.884   4
  -6   1  -9 2197.89 351.300   2
  -6   1 -10 6895.61 719.884   4
  -6  -1 -10 8317.37 777.374  12
  -6   1 -11 3847.95 567.177   4
  -6  -1 -11 3937.17 598.909  12
  -6   1 -12 4351.07 644.692  12
  -6  -1 -12 6041.20 672.954  12
  -6  -1 -13 7871.73 721.295  10
  -6  -1 -13 8299.57 791.937  12
  -6   1 -13 8685.81 795.842  12
  -6   1 -14 6673.51 625.801  10
  -6   1 -14 6539.38 674.084  12
  -6  -1 -14 6076.62 641.495  12
  -6  -1 -15 166.432 338.738  12
  -6   1 -15 149.799 320.921  10
  -6   1 -15 433.287 367.577  12
  -6  -1 -16 1914.45 307.390  12
  -6   1 -16 2574.64 389.190  12
   6   2 -21 1360.96 230.402  12
   6   2 -20 2051.15 355.033  12
   6   2 -20 1622.05 303.448  10
   6   2 -19 9131.59 729.377  10
   6   2 -18 5022.14 572.834  10
   6   2 -17 1703.39 475.915  10
   6  -2 -16 7748.71 779.211  12
   6   2 -16 10048.2 828.531  10
   6  -2 -15 6252.74 662.085  12
   6   2 -15 6702.31 759.884  12
   6   2 -15 6594.55 761.283   4
   6   2 -15 7788.26 749.826  10
   6   2 -14 61913.0 3797.10  10
   6   2 -14 67689.5 3839.26  12
   6  -2 -14 57426.8 3751.86  12
   6   2 -14 59358.6 3852.80   4
   6   2 -13 26.8593 422.409   4
   6  -2 -13 504.538 381.323  12
   6   2 -13 242.841 434.870  12
   6   2 -13 432.991 393.332   1
   6   2 -13 723.261 447.318  10
   6   2 -12 104089. 6436.30   4
   6   2 -12 114546. 6394.76   1
   6   2 -12 116366. 6428.10  12
   6  -2 -12 101847. 6357.57  12
   6   2 -12 97582.0 6380.70  10
   6   2 -11 541.940 389.536  12
   6   2 -11-86.1296 345.157   4
   6   2 -11 223.583 333.333   1
   6   2 -10 51208.5 3066.66   1
   6   2 -10 48269.5 3094.77   4
   6   2  -9 11266.2 824.516   1
   6   2  -9 10943.8 838.671   4
   6   2  -8 100963. 6256.80   1
   6   2  -8 110238. 6287.54   4
  -6   2   7 6924.07 476.899   3
   6   2  -7 6711.92 566.691   1
   6   2  -7 7264.78 584.570   4
  -6   2   6 169324. 9881.15   3
   6   2  -6 165402. 9923.59   4
   6   2  -5 395.968 259.182   1
  -6   2   5 337.304 179.495   3
   6   2  -5 350.555 259.652   4
   6   2  -4 114065. 6677.99   1
  -6   2   4 112940. 6653.12   3
   6   2  -4 111166. 6667.30   4
   6   2  -3 4630.66 419.261   1
  -6   2   3 4933.53 383.261   3
  -6   2   3 4709.39 432.191   6
   6   2  -2 268047. 15831.0   1
  -6   2   2 265071. 15821.3   3
  -6   2   2 275887. 15839.1   6
  -6  -2   1 9918.29 668.385   3
  -6   2   1 8960.18 650.252   3
  -6   2   1 9698.91 704.021   6
  -6  -2   1 9671.77 635.963   6
  -6   2   0 193012. 10899.3   6
  -6  -2   0 177463. 10851.4   6
  -6  -2   0 187511. 10877.4   3
  -6   2   0 186383. 10878.7   3
  -6  -2  -1 68960.0 4033.85   4
  -6   2  -1 68184.4 4083.04   6
  -6  -2  -1 67753.5 4044.73   3
  -6   2  -1 66171.4 4057.43   3
  -6  -2  -2 159869. 9539.65   4
  -6  -2  -2 164954. 9554.37   3
   6   2   3 28840.0 1773.13   5
  -6   2  -3 28500.8 1815.24   4
  -6  -2  -3 27758.3 1731.60   4
  -6  -2  -3 29117.8 1741.49   3
  -6   2  -4 51663.7 2798.79   2
  -6  -2  -4 46578.9 2744.93   3
   6   2   4 45028.8 2778.55   5
  -6  -2  -4 42386.8 2740.85   4
  -6  -2  -5 1846.23 260.405   4
   6   2   5 2639.69 290.117   5
  -6   2  -5 2841.96 353.120   2
  -6  -2  -5 2190.43 242.672   3
  -6  -2  -6 4211.59 400.730   4
  -6   2  -6 5865.46 488.295   2
  -6   2  -7 5137.57 550.069   4
  -6   2  -7 5624.86 538.651   2
  -6   2  -8 16328.0 1159.58   4
  -6   2  -8 16833.1 1183.25  12
  -6  -2  -8 14229.5 1159.94  12
  -6  -2  -8 17724.5 1183.59  13
  -6   2  -8 14852.0 1107.14   2
  -6  -2  -9 7756.14 674.940  13
  -6   2  -9 5496.74 654.949  12
  -6  -2  -9 5896.85 661.250  12
  -6   2  -9 5347.85 563.908   2
  -6   2  -9 5392.52 629.825   4
  -6   2 -10-123.786 377.051   4
  -6  -2 -10 78.2931 441.539  13
  -6   2 -10 421.559 458.229  12
  -6  -2 -10 999.888 485.583  12
  -6   2 -11 4180.34 612.323   4
  -6  -2 -11 5556.84 608.624  13
  -6  -2 -11 4932.90 619.989  12
  -6   2 -11 5770.72 667.311  12
  -6   2 -12 9737.00 861.079  12
  -6  -2 -12 9105.56 824.035  12
  -6   2 -13 3622.68 550.628  12
  -6  -2 -13 2698.41 489.783  12
  -6   2 -14 1271.01 414.116  10
  -6   2 -15 8340.89 676.497  10
  -6   2 -16 561.030 250.019  10
   6   3 -20 6412.40 549.358  12
   6   3 -20 7043.26 527.652  10
   6   3 -19 3306.42 459.365  12
   6   3 -19 3383.96 423.828  10
   6   3 -18 4674.57 585.499  12
   6   3 -18 5414.29 565.334  10
   6   3 -17 5732.22 671.429  12
   6   3 -17 6713.12 661.749  10
   6   3 -16 7673.86 783.330  12
   6   3 -15 41049.1 2653.17  12
   6   3 -14 4062.23 622.937  12
   6   3 -14 3290.51 562.193   4
   6   3 -14 3759.07 567.912   1
   6   3 -13 81038.6 4603.20  12
   6   3 -13 70519.2 4562.10   1
   6   3 -13 73035.8 4609.27   4
   6   3 -12 1081.57 465.389  10
   6   3 -12 614.394 397.876   1
   6   3 -12 906.046 456.242  12
   6   3 -12 24.2721 374.924   4
   6   3 -11 24086.6 1627.08  10
   6   3 -11 24293.6 1649.55   4
   6   3 -11 25682.8 1649.75  12
   6   3 -11 23329.2 1618.94   1
   6   3 -10 12181.3 897.545  10
   6   3 -10 11345.3 886.766   4
   6   3 -10 10532.7 864.130   1
   6   3 -10 11563.6 905.575  12
   6   3  -9 22509.0 1549.83   1
   6   3  -9 24692.0 1561.29   4
   6   3  -8 3943.81 442.682   4
   6   3  -7 62472.3 3779.90   4
   6   3  -6 27876.0 1833.35   1
  -6   3   6 29129.6 1768.15   3
   6   3  -6 30770.4 1828.18   4
   6   3  -5 45713.1 2854.52   1
  -6   3   5 48407.3 2858.98   6
   6   3  -5 47342.7 2834.58   4
  -6   3   5 46393.0 2805.63   3
   6   3  -4 19672.2 1298.89   1
  -6   3   4 20255.1 1312.58   6
  -6   3   4 20551.7 1262.22   3
   6   3  -3 119501. 7004.02   1
  -6   3   3 117123. 7006.14   6
  -6   3   3 117598. 6982.01   3
   6   3  -2 13930.8 868.064   1
  -6   3   2 13248.5 839.759   3
  -6   3   2 14417.3 906.201   6
  -6  -3   2 11229.6 787.889   6
   6   3  -1 73818.6 4495.62   1
  -6   3   1 77206.6 4522.75   6
  -6   3   0 19461.6 1330.72   6
  -6  -3   0 20599.9 1290.51   3
  -6  -3  -1 23818.6 1492.69   3
  -6   3  -2 61544.1 3755.85   4
  -6  -3  -2 60052.3 3690.17   3
  -6   3  -2 64650.8 3728.38   2
  -6  -3  -3 65599.1 4051.89   3
  -6   3  -3 70523.8 4143.16   4
  -6   3  -3 71132.6 4109.74   2
   6   3   4 8387.20 647.217   5
  -6   3  -4 9525.38 712.126   4
  -6  -3  -4 8690.66 584.278   3
  -6   3  -5 70693.5 4111.22   4
   6   3   5 65202.0 4053.34   5
  -6   3  -6 8018.59 714.525   4
  -6   3  -6 8093.10 713.343   2
  -6   3  -7 25733.7 1749.28   4
  -6   3  -7 26150.0 1737.14   2
  -6  -3  -7 25722.2 1778.41  13
  -6   3  -7 28425.0 1773.88  12
  -6   3  -8 1844.31 468.849  12
  -6   3  -8 2588.43 407.377   2
  -6  -3  -8 1815.19 544.070  13
  -6  -3  -9 6843.42 725.122  13
  -6   3  -9 7547.78 701.621  12
  -6   3  -9 5482.51 603.876   2
  -6   3 -10 612.765 467.888  12
  -6  -3 -10 1080.20 502.236  13
  -6   3 -11 216.216 462.084  12
  -6  -3 -11 687.978 445.176  13
  -6   3 -12 2409.05 515.745  12
  -6  -3 -12 3235.18 484.137  13
  -6   3 -13 317.103 404.903  12
  -6   3 -14 12433.8 949.004  12
  -6   3 -15-50.7326 302.139  12
  -6   3 -15-33.5657 307.835  10
  -6   3 -16 3815.44 363.871  10
  -6   3 -16 3788.03 383.034  12
   6   4 -20 712.296 199.827  12
   6   4 -19 6474.53 553.863  12
   6   4 -18 4079.33 495.639  12
   6   4 -17 5446.62 606.836  12
   6   4 -16 8290.55 763.577  12
   6   4 -16 7690.92 750.834  10
   6   4 -15 30756.7 2107.87  12
   6   4 -15 33413.5 2116.25  10
   6   4 -14 8647.78 825.444  12
   6   4 -14 8269.64 817.715  10
   6   4 -13 21944.8 1411.31  10
   6   4 -13 17503.5 1387.43   4
   6   4 -13 20656.5 1408.88  12
   6   4 -13 17883.6 1386.98   1
   6   4 -12 24747.1 1798.80   1
   6  -4 -12 28634.4 1804.05  13
   6   4 -12 28091.7 1815.06  10
   6   4 -12 27902.9 1818.34  12
   6   4 -12 25148.8 1809.66   4
   6   4 -11 19489.5 1378.21   1
   6  -4 -11 21494.5 1392.93  13
   6   4 -11 17510.3 1363.63  10
   6   4 -11 20347.5 1385.24  12
   6   4 -11 19325.8 1370.98   4
   6   4 -10 22725.9 1585.20   1
   6  -4 -10 25352.5 1624.54  13
   6   4 -10 22717.8 1578.39  12
   6   4 -10 23655.8 1583.34   4
   6   4 -10 23614.2 1589.82  10
   6  -4  -9 14678.2 1112.63  13
   6   4  -9 13405.7 1046.91  10
   6   4  -9 14167.9 1036.53   4
   6   4  -9 16204.3 1076.28  12
   6   4  -8 61851.7 3911.54   1
  -6   4   8 65516.8 3895.13   6
   6   4  -8 64713.8 3898.48   4
   6   4  -7 467.902 317.608   1
  -6   4   7 717.876 291.317   6
   6   4  -7 557.615 267.744   4
   6   4  -6 43637.5 2861.36   1
  -6   4   6 49376.0 2858.45   6
   6   4  -5 6921.08 590.320   1
  -6   4   5 6982.53 579.155   6
   6   4  -4 9568.42 718.599   1
  -6   4   4 9339.84 656.831   2
  -6   4   4 9864.24 728.061   6
   6   4  -3 9314.52 681.534   1
  -6   4   3 8798.87 630.098   2
  -6   4   3 7795.71 674.435   6
   6   4  -2 68449.3 4048.24   1
  -6   4   2 66132.9 4058.34   6
  -6   4   2 67013.4 4027.95   2
  -6   4   1 4863.80 431.517   2
  -6   4   1 4083.04 498.823   6
   6   4  -1 4681.32 450.558   1
  -6  -4   0 13261.6 985.215   3
  -6   4   0 16563.4 1007.76   2
  -6  -4  -1 2133.22 294.026   3
  -6   4  -1 2509.07 340.238   2
  -6   4  -1 2417.35 410.253   4
  -6   4  -2 40614.5 2333.40   4
  -6   4  -2 40730.5 2308.74   2
  -6   4  -3 30532.1 1911.16   4
  -6   4  -3 29035.5 1893.51   2
  -6  -4  -4 62912.2 3914.98  13
  -6   4  -4 63935.8 3893.42   4
  -6   4  -4 63943.9 3890.20   2
  -6   4  -5 44628.4 2840.33   4
  -6   4  -5 46252.0 2844.67   2
  -6   4  -6 17550.9 1223.89   4
  -6   4  -6 17048.0 1219.96  12
  -6   4  -7 16491.3 1195.94   4
  -6   4  -7 14895.8 1175.33   2
  -6   4  -7 18739.9 1211.83  12
  -6  -4  -7 15908.4 1254.45  13
  -6   4  -8 377.622 356.288   2
  -6  -4  -8 1184.50 571.269  13
  -6   4  -8 784.572 422.284  12
  -6   4  -8-22.5384 346.830   4
  -6   4  -9 12858.0 1009.96  12
  -6  -4  -9 13792.1 1088.96  13
  -6   4  -9 11411.5 986.072   4
  -6  -4 -10 6536.35 735.276  13
  -6   4 -10 5533.69 648.065  12
  -6   4 -11 27949.1 1842.52  12
  -6  -4 -11 27327.9 1868.68  13
  -6   4 -12 1097.74 436.381  12
  -6  -4 -12 1141.05 466.145  13
  -6   4 -12 1076.99 447.005  10
  -6   4 -13 32993.1 2158.42  12
  -6   4 -13 34627.7 2153.95  10
  -6   4 -14 1957.13 370.384  12
  -6   4 -14 1409.38 368.307  10
  -6   4 -15 16411.4 1149.30  12
  -6   4 -15 18682.3 1149.93  10
   6   5 -19 5126.49 414.561  10
   6   5 -18 4038.86 416.473  12
   6   5 -18 4050.57 436.208  10
   6   5 -17 4284.50 513.163  12
   6   5 -17 5552.69 534.173  10
   6   5 -16 6913.98 680.864  12
   6   5 -16 8408.33 703.115  10
   6   5 -15 1008.93 453.800  10
   6   5 -15 1348.72 436.640  12
   6  -5 -14 10808.2 913.563  13
   6   5 -14 11245.7 927.092  12
   6   5 -14 12106.1 931.151  10
   6   5 -13 7130.34 713.223  10
   6   5 -13 5853.84 674.553  12
   6  -5 -13 6433.69 717.273  13
   6   5 -12 6704.77 711.447  10
   6  -5 -12 7753.54 754.475  13
   6   5 -12 6310.29 687.547  12
   6  -5 -11 6181.21 713.008  13
   6   5 -11 6058.57 652.909  10
   6   5 -11 5044.43 656.715   1
   6   5 -11 5864.61 630.101  12
   6   5 -10 3869.91 561.023  10
   6  -5 -10 4036.81 641.116  13
   6   5 -10 3940.64 526.648  12
   6  -5  -9 8193.02 801.140  13
   6   5  -9 7420.92 709.036  10
   6   5  -9 6539.47 695.007   1
   6   5  -8 8889.10 772.017  10
   6  -5  -8 9655.83 858.494  13
  -6  -5   8 8913.02 753.613   8
   6   5  -8 9002.62 786.307   1
   6  -5  -7 6982.51 731.023  13
   6   5  -7 6570.95 630.346  10
  -6  -5   7 6830.11 636.033   8
   6   5  -7 6616.65 643.832   1
  -6  -5   6-183.088 373.590   8
  -6   5   6-81.5249 292.121   6
   6   5  -6 161.747 343.331   1
  -6   5   5 325.161 314.822   6
   6   5  -5 696.497 338.872   1
   6   5  -4 8540.54 684.983   1
  -6   5   4 7948.75 661.209   6
   6   5  -3 6544.30 568.610   1
  -6   5   3 5472.62 557.003   6
  -6   5   3 5940.51 504.049   2
  -6   5   2 29866.3 1881.08   2
   6   5  -2 29971.2 1901.21   1
  -6   5   1 16695.6 1095.43   2
   6   5  -1 15339.1 1102.38   1
  -6   5   0 6991.92 613.459   4
  -6  -5   0 5744.10 543.661   3
  -6   5   0 7083.22 579.656   2
  -6   5  -1 28761.6 1708.67   4
  -6   5  -1 29935.4 1693.00   2
  -6  -5  -2 1799.20 417.539   8
  -6   5  -2 1589.02 368.666   4
  -6  -5  -2 1255.09 512.850  13
  -6   5  -2 1241.64 354.687   2
  -6  -5  -3 12328.6 1084.11  13
  -6   5  -3 14315.8 1016.21   2
  -6  -5  -3 13078.7 1000.55   8
  -6   5  -3 15187.4 1026.35   4
  -6  -5  -4 32614.1 2241.96  13
  -6   5  -4 36895.6 2216.51   2
  -6  -5  -4 33246.4 2175.31   8
  -6   5  -4 34550.0 2200.24   4
  -6   5  -5 2616.31 408.359   4
  -6  -5  -5 1737.15 431.968   8
  -6  -5  -5 1627.86 562.882  13
  -6   5  -5 2275.41 416.859   2
   6  -5   6 25607.6 1707.96   8
  -6   5  -6 26454.7 1737.84   4
  -6   5  -6 25946.7 1743.13   2
   6  -5   7 436.897 409.326   8
  -6   5  -7 311.565 356.570   4
  -6   5  -7 441.861 376.942  12
  -6   5  -8 33278.5 2272.87   4
  -6   5  -8 36686.4 2247.04  12
  -6  -5  -8 36976.1 2359.26  13
   6  -5   8 33749.3 2221.53   8
   6  -5   9 4453.30 494.890   8
  -6   5  -9 3573.20 533.277  12
  -6  -5  -9 4783.05 702.665  13
  -6   5 -10 47013.1 3051.01  12
  -6  -5 -10 52251.8 3141.37  13
  -6   5 -11 4887.35 545.105  12
  -6  -5 -11 5539.89 669.203  13
  -6   5 -11 4034.15 559.793  10
  -6   5 -12 21004.2 1297.13  10
  -6  -5 -12 16936.0 1310.27  13
  -6   5 -12 18207.0 1270.99  12
  -6   5 -13 3229.57 431.501  10
  -6   5 -13 3325.88 408.865  12
  -6   5 -14 9586.94 657.513  10
  -6   5 -14 8152.77 641.046  12
  -6   5 -15 856.960 193.141  10
   6   6 -18 2043.45 250.738  10
   6   6 -17 10490.8 756.885  10
   6   6 -16 1566.16 367.431  10
   6   6 -16 1916.24 320.005  12
   6   6 -15 11035.4 869.148  12
   6   6 -15 13054.1 908.581  10
   6   6 -14 337.576 334.442  12
   6   6 -14 719.690 410.329  10
   6  -6 -14-333.028 427.603  13
   6   6 -13 5506.05 600.045  10
   6  -6 -13 4287.72 648.372  13
   6   6 -12 682.012 432.641  10
   6  -6 -12-23.5595 536.848  13
   6   6 -11 3379.12 525.600  10
   6  -6 -11 3965.22 665.799  13
   6   6 -10 848.341 438.549  10
   6  -6 -10-126.926 570.399  13
   6   6 -10 671.914 455.150   1
   6   6  -9 1598.47 490.242   1
  -6  -6   9 1547.08 453.336   8
   6   6  -9 1808.03 447.738  10
   6  -6  -9 2953.51 600.589  13
   6   6  -8 9392.91 842.191   1
  -6  -6   8 9014.66 788.378   8
   6  -6  -8 10691.5 941.429  13
   6   6  -7 2713.46 514.438   1
  -6  -6   7 1994.87 454.779   8
   6   6  -6 2910.62 483.012   1
  -6  -6   6 1493.88 498.184   8
   6  -6  -6 1768.25 537.203  13
   6   6  -5 17191.2 1241.03   1
   6  -6  -5 18122.5 1288.59  13
  -6  -6   5 17041.4 1248.62   8
   6   6  -4 26552.5 1716.58   1
  -6  -6   4 25889.4 1729.06   8
   6  -6  -4 25276.9 1664.13   8
  -6  -6   3 147.637 403.710   8
   6   6  -3 542.563 373.909   1
   6  -6  -3-70.5460 328.156   8
   6   6  -2 1621.07 398.319   1
   6  -6  -2 2361.41 407.921   8
  -6   6   1 14266.7 988.549   2
   6  -6  -1 13887.1 1007.81   8
  -6   6   0 12479.5 913.937   4
  -6  -6   0 12696.4 994.089  13
  -6   6   0 13635.1 917.950   2
  -6  -6   0 11216.5 957.192   8
   6  -6   0 11790.2 931.138   8
  -6  -6  -1 9351.44 842.453   8
  -6  -6  -1 9928.19 874.814  13
  -6   6  -1 9667.39 764.856   4
  -6   6  -1 9151.97 756.829   2
  -6  -6  -2 318.204 470.489   8
  -6   6  -2 72.1659 322.749   2
  -6   6  -2 162.901 318.169   4
  -6  -6  -2 46.0397 505.053  13
  -6  -6  -3 18416.5 1480.93  13
  -6   6  -3 22017.7 1394.35   4
   6  -6   3 20749.7 1407.61   8
  -6  -6  -3 19646.9 1416.09   8
  -6   6  -3 20238.1 1401.08   2
  -6   6  -4 2992.70 476.797   2
  -6  -6  -4 3951.48 543.064   8
   6  -6   4 3467.27 497.885   8
  -6  -6  -4 2674.86 646.819  13
  -6   6  -4 2555.81 416.639   4
  -6  -6  -5 24758.1 1687.74   8
   6  -6   5 25935.9 1704.11   8
  -6  -6  -5 25419.8 1805.27  13
  -6   6  -5 25881.3 1705.14   4
  -6   6  -6 255.249 320.215   4
  -6  -6  -6 382.442 598.654  13
   6  -6   6-372.557 436.590   8
   6  -6   7 32508.8 2100.21   8
  -6   6  -8 1381.03 406.224  10
   6  -6   8 1541.50 419.476   8
  -6  -6  -9 55580.6 3555.35  13
   6  -6   9 57632.7 3435.90   8
  -6   6  -9 54933.5 3450.65  10
  -6  -6 -10 1605.23 574.825  13
   6  -6  10 2835.45 375.035   8
  -6   6 -10 2430.50 417.621  10
  -6   6 -11 35883.1 2258.69  10
  -6  -6 -11 36791.8 2342.04  13
  -6   6 -12-92.6150 284.259  10
  -6  -6 -12 14.3247 385.412  13
  -6   6 -13 9008.14 642.771  10
   6   7 -16 7702.53 548.563  10
   6   7 -15 1060.53 294.483  10
   6  -7 -14 10939.8 905.968  13
   6   7 -14 12517.4 864.896  10
   6  -7 -13-186.579 461.908  13
   6   7 -13-181.080 327.297  10
   6  -7 -12 14840.6 1183.76  13
   6   7 -12 15174.5 1065.17  10
   6  -7 -11 491.711 524.090  13
   6   7 -11 1056.11 374.031  10
   6  -7 -10 10663.6 950.371  13
  -6  -7  10 9058.36 779.017   8
  -6  -7   9 204.626 398.409   8
   6  -7  -9 199.315 544.394  13
  -6  -7   8 840.783 420.623   8
  -6  -7   7 1667.74 485.050   8
   6  -7  -7 2315.57 581.865  13
   6   7  -6 2058.97 502.657   1
  -6  -7   6 2182.77 534.256   8
   6  -7  -6 2230.46 573.169  13
   6   7  -5 9194.56 794.588   1
   6  -7  -5 9645.43 840.742  13
   6  -7  -5 7369.44 696.119   8
  -6  -7   5 8151.24 791.758   8
   6  -7  -4 9092.15 844.799  13
  -6  -7   4 8165.19 836.191   8
   6  -7  -4 8984.10 731.919   8
  -6  -7   3 693.083 513.734   8
   6  -7  -3 1253.75 390.530   8
   6  -7  -3 1494.14 483.926  13
   6  -7  -2 405.611 380.000   8
   6  -7  -2-314.920 462.042  13
  -6  -7   1-276.685 513.956   8
   6  -7  -1 609.966 440.275  13
   6  -7  -1 385.340 389.474   8
  -6  -7   0 3721.47 634.978   8
   6  -7   0 3832.24 564.152  13
  -6  -7   0 4544.98 622.065  13
   6  -7   0 3645.67 533.696   8
  -6  -7  -1 1267.93 513.689   8
   6  -7   1 1040.47 420.065  13
  -6  -7  -1 860.129 538.863  13
   6  -7   1 1014.11 460.358   8
  -6  -7  -2 21487.3 1522.14  13
  -6  -7  -2 20276.8 1484.52   8
  -6  -7  -3-200.236 472.495   8
  -6  -7  -3 227.008 574.939  13
   6  -7   3-479.521 462.207   8
   6  -7   4 31564.7 1997.43   8
  -6  -7  -4 29434.1 1996.22   8
  -6  -7  -4 30802.7 2092.67  13
  -6  -7  -5 8930.28 966.249  13
   6  -7   5 9311.68 801.245   8
  -6  -7  -5 8494.24 764.219   8
   6  -7   6 16006.4 1173.68   8
  -6  -7  -6 16708.2 1310.53  13
  -6  -7  -7 3976.07 702.545  13
   6  -7   7 3534.77 495.841   8
   6  -7   8 15834.8 1115.60   8
   6  -7   9 791.352 327.083   8
   6  -7  10 32275.8 1971.32   8
  -6  -7 -10 31380.3 2096.61  13
  -6  -7 -11 323.744 390.278  13
  -6  -7 -12 8740.04 672.438  13
   6  -8 -14 2419.57 338.169  13
   6  -8 -13 3599.02 523.064  13
   6  -8 -12 6700.27 696.387  13
   6  -8 -11 15126.3 1157.21  13
   6  -8 -10 1436.68 524.478  13
  -6  -8  10 2960.19 400.326   8
  -6  -8   9 3361.15 478.045   8
   6  -8  -8 1358.50 547.032  13
  -6  -8   8 2056.88 441.409   8
   6  -8  -7 353.530 516.133  13
  -6  -8   7 72.3725 451.228   8
   6  -8  -6 22.0618 499.848  13
  -6  -8   6 57.5082 436.855   8
   6  -8  -5 4318.28 626.855  13
  -6  -8   5 2840.44 556.651   8
   6  -8  -4 2706.16 559.124  13
  -6  -8   4 2454.98 529.874   8
   6  -8  -4 1801.20 416.153   8
   6  -8  -3 2784.17 568.807  13
   6  -8  -3 3930.18 475.181   8
   6  -8  -2 9206.25 755.225   8
   6  -8  -2 8645.90 810.757  13
   6  -8  -1-77.4936 451.216  13
  -6  -8   1 341.810 516.062   8
   6  -8  -1 82.4864 389.878   8
   6  -8   0 600.328 418.606  13
  -6  -8   0 538.099 448.232  13
   6  -8   0 951.096 405.254   8
  -6  -8   0 697.093 514.547   8
  -6  -8  -1 9781.27 872.250   8
   6  -8   1 8749.68 784.233   8
  -6  -8  -1 9743.64 867.677  13
  -6  -8  -2 5781.21 713.024  13
  -6  -8  -2 5733.79 671.507   8
   6  -8   3 26248.1 1641.15   8
  -6  -8  -3 22209.4 1636.38   8
  -6  -8  -3 24817.1 1711.08  13
  -6  -8  -4 4902.48 711.243  13
  -6  -8  -4 4287.05 586.402   8
   6  -8   5 10586.4 854.871   8
  -6  -8  -5 11339.0 977.329  13
  -6  -8  -6 3825.65 658.304  13
   6  -8   6 4021.34 490.349   8
   6  -8   7 16679.4 1147.39   8
  -6  -8  -7 16993.6 1253.46  13
   6  -8   8 5227.85 509.621   8
  -6  -8  -8 6543.60 660.766  13
   6  -8   9 10102.5 708.308   8
   6  -9 -12 804.397 278.584  13
   6  -9 -11 3366.62 466.775  13
  -6  -9  10 1922.15 302.316   8
  -6  -9   9 7877.75 642.928   8
   6  -9  -9 7992.33 713.787  13
   6  -9  -8 2386.45 489.549  13
  -6  -9   8 1986.96 402.129   8
   6  -9  -7 2408.42 513.161  13
  -6  -9   7 3259.94 452.171   8
   6  -9  -6 345.806 430.091  13
  -6  -9   6 681.909 398.944   8
   6  -9  -5 2738.43 522.565  13
  -6  -9   5 3839.34 512.536   8
   6  -9  -4 69.3843 412.868  13
   6  -9  -4-55.6515 303.817   8
  -6  -9   4-292.212 438.484   8
   6  -9  -3 10346.2 779.455   8
   6  -9  -3 10131.9 857.510  13
   6  -9  -2 2427.16 448.817  13
   6  -9  -2 2040.03 390.810   8
   6  -9  -1 2673.92 461.665  13
   6  -9  -1 3056.72 447.460   8
  -6  -9   0 4688.06 607.051   8
   6  -9   0 5573.73 550.078   8
  -6  -9  -1 3815.64 489.739  13
  -6  -9  -1 3518.38 524.902   8
   6  -9   1 4041.33 489.888   8
  -6  -9  -2 4401.21 560.477  13
  -6  -9  -2 4953.55 542.818   8
  -6  -9  -3 8636.40 693.088   8
  -6  -9  -3 8425.75 755.327  13
   6  -9   4 14368.6 1001.44   8
  -6  -9  -4 13784.8 1043.67  13
   6  -9   5 5174.96 498.500   8
  -6  -9  -5 4038.06 550.216  13
   6  -9   6 18237.6 1123.28   8
  -6  -9  -6 14972.6 1164.71  13
   6  -9   7 4627.00 396.648   8
  -6  -9  -7 2984.01 466.634  13
   6  -9   8 9300.81 606.507   8
  -6  -9  -8 8024.24 674.781  13
   6 -10  -9 648.415 239.368  13
  -6 -10   8 3859.05 350.531   8
   6 -10  -8 2523.84 387.434  13
  -6 -10   7 1334.78 290.456   8
   6 -10  -7 1513.45 318.868  13
  -6 -10   6 2627.55 361.728   8
   6 -10  -6 2109.30 371.312  13
  -6 -10   5 1879.43 341.884   8
   6 -10  -5 337.733 319.100  13
  -6 -10   4 3823.62 413.304   8
   6 -10  -4 2602.81 392.900  13
   6 -10  -3 157.385 275.050  13
  -6 -10   2 1354.36 359.464   8
   6 -10  -2 1195.98 261.555   8
  -6 -10   1 3352.28 409.200   8
   6 -10  -1 2828.62 348.924   8
  -6 -10   0-276.352 301.713   8
   6 -10   0 341.571 261.344   8
   6 -10   1 6355.70 510.184   8
  -6 -10  -1 5545.44 495.523   8
  -6 -10  -2 4807.18 416.509   8
   6 -10   2 6292.08 485.970   8
   6 -10   5 2673.73 286.629   8
   7   0 -20 4854.02 521.818  12
   7   0 -19-17.1744 389.871  12
   7   0 -18 30297.1 1979.15  12
   7   0 -18 29036.1 1904.65  10
   7   0 -17 162.166 431.129  10
   7   0 -17-69.5464 486.909  12
   7   0 -16 40742.4 2638.68  12
   7   0 -16 40562.0 2585.12  10
   7   0 -15-451.686 499.357  12
   7   0 -15 247.827 424.314  10
   7   0 -15-246.384 447.998   4
   7   0 -14 23364.4 1618.40  12
   7   0 -14 22702.8 1561.18  10
   7   0 -13 41.8967 410.650  12
   7   0 -13 728.899 387.775  10
   7   0 -12 24836.5 1642.12  10
   7   0 -12 25124.9 1701.22   4
   7   0 -12 25203.8 1679.93  12
   7   0 -11-263.481 339.323   4
   7   0 -10 485.762 336.770   4
   7   0  -9-47.9960 298.418   4
   7   0  -8 14954.7 946.534   4
   7   0  -8 12399.1 832.947   5
  -7   0   7 9.66945 223.832   3
   7   0  -7 296.008 294.214   4
  -7   0   6 165.949 229.503   3
  -7   0   5 35.1525 208.242   3
  -7   0   4 1878.91 267.164   3
  -7   0   3 48.5291 193.359   3
   7   0  -3 16.1923 179.455   5
  -7   0   2 3316.78 321.714   3
  -7   0   2 3448.71 371.493   6
  -7   0   1 79.4187 197.563   3
  -7   0   1 43.3524 270.694   6
   7   0   0 5070.70 430.567   5
  -7   0   0 5055.65 484.478   6
  -7   0  -1 101.360 206.486   3
   7   0   1-20.1077 211.653   5
  -7   0  -1 31.5108 339.499   6
  -7   0  -2 25182.9 1554.13   3
   7   0   2 24811.3 1574.34   5
  -7   0  -3-258.139 207.878   3
  -7   0  -3 287.791 347.483   4
  -7   0  -4 4764.72 494.043   4
  -7   0  -4 4408.11 405.923   3
  -7   0  -5-95.1396 296.658   4
  -7   0  -6 40234.5 2551.10   4
  -7   0  -6 40964.7 2491.22   2
  -7   0  -7 100.780 252.924   2
  -7   0  -7 428.714 326.175   4
  -7   0  -8 82019.9 5030.57   2
  -7   0  -8 86866.3 5116.45   4
  -7   0  -9-23.0087 379.982   4
  -7   0  -9 247.927 451.940  12
  -7   0 -10 28021.5 2038.24   4
  -7   0 -10 33583.2 2060.33  12
  -7   0 -11-138.572 470.594  12
  -7   0 -12 60304.4 3750.78  12
  -7   0 -13 317.024 415.148  12
  -7   0 -14 26604.3 1719.57  10
  -7   0 -14 27091.2 1769.11  12
  -7   0 -15 34.3949 242.301  10
  -7   0 -15-25.7583 329.534  12
  -7   0 -16 21566.6 1359.13  12
   7   1 -21 4612.07 404.393  12
   7   1 -20 1149.54 274.294  10
   7   1 -20 2311.51 379.905  12
   7   1 -19 10295.4 752.419  12
   7   1 -19 8098.38 673.855  10
   7   1 -18-67.6146 397.320  10
   7   1 -18 494.444 464.043  12
   7  -1 -18-113.793 444.563  12
   7  -1 -17 22385.0 1574.06  12
   7   1 -17 22114.3 1585.49  12
   7   1 -17 22405.6 1548.65  10
   7  -1 -16 1428.02 505.699  12
   7   1 -16 949.839 528.206  12
   7   1 -16 760.819 468.891  10
   7   1 -15 18601.3 1473.66   4
   7  -1 -15 19333.1 1411.73  12
   7   1 -15 20039.5 1440.88  12
   7   1 -15 19912.7 1403.19  10
   7   1 -14-305.100 511.850  12
   7  -1 -14 668.965 422.570  12
   7   1 -14 85.9022 445.359   4
   7  -1 -14 525.665 421.319   4
   7   1 -14 179.574 447.441  10
   7   1 -13 20759.7 1516.65  10
   7  -1 -13 22552.8 1571.78   4
   7   1 -13 22538.5 1581.66   4
   7  -1 -13 23322.5 1522.44  12
   7  -1 -12 224.830 364.384   4
   7   1 -12 330.864 384.414   4
   7  -1 -12 509.440 387.220  12
   7   1 -12 569.093 404.105  10
   7   1 -12 329.480 344.913   1
   7   1 -11 19709.3 1399.71   4
   7  -1 -11 20090.3 1392.87   4
   7   1 -11 20631.1 1343.66   1
   7   1 -10 29944.6 1904.90   1
   7   1 -10 30654.8 1955.26   4
   7   1  -9 1516.53 317.737   1
   7   1  -9 1447.05 340.893   4
  -7   1   9 1435.12 227.213   3
   7   1  -8 313.215 273.587   1
   7   1  -8 457.793 305.885   4
  -7   1   8 123.919 196.620   3
   7   1  -7 115.325 289.100   1
   7   1  -7 240.768 286.065   4
  -7   1   7 56.7160 211.824   3
   7   1  -6 874.134 305.520   4
   7   1  -6 1365.85 312.502   1
   7  -1  -6 1326.30 188.500   5
  -7   1   6 1333.48 242.604   3
   7  -1  -5 4036.26 329.243   5
  -7   1   5 4140.85 369.159   3
   7  -1  -4 3315.87 325.331   5
  -7   1   4 3862.57 350.543   3
   7  -1  -3 13164.6 874.520   5
  -7  -1   3 14157.8 896.272   3
  -7   1   3 13053.7 869.269   3
  -7  -1   2 1911.18 306.419   6
   7  -1  -2 2025.49 267.866   5
  -7   1   2 2260.60 265.418   3
  -7   1   1 17082.9 1051.19   3
  -7  -1   1 15804.8 1051.93   3
  -7  -1   1 16361.9 1058.65   6
  -7  -1   0 1710.18 263.898   3
  -7   1   0 2355.43 274.508   3
  -7  -1   0 1638.46 341.336   6
  -7   1  -1 116165. 6944.30   6
   7   1   1 116757. 6925.79   5
  -7  -1  -1 117153. 6909.49   3
  -7   1  -2 10171.3 771.998   3
  -7  -1  -2 11941.7 769.174   3
  -7  -1  -2 12380.2 820.180   4
   7   1   2 11284.5 782.411   5
  -7  -1  -3 71063.7 4291.05   3
  -7   1  -3 69816.9 4306.72   3
  -7   1  -3 74241.6 4349.64   4
  -7  -1  -3 73262.7 4321.89   4
   7   1   3 72250.1 4318.10   5
  -7  -1  -4 18768.8 1218.97   3
  -7  -1  -4 18977.2 1265.35   4
  -7   1  -4 21618.9 1319.35   4
   7   1   4 18751.2 1250.55   5
  -7  -1  -5 58813.4 3483.37   3
  -7   1  -5 59581.7 3557.39   4
  -7  -1  -5 55532.7 3515.63   4
  -7   1  -6 17533.4 1133.08   4
  -7  -1  -6 14319.3 1083.85   4
  -7   1  -6 16317.4 1079.23   2
  -7  -1  -7 71450.0 4183.40  13
  -7   1  -7 65926.6 4126.34   2
  -7  -1  -7 67249.2 4150.13   4
  -7   1  -7 69560.1 4183.47   4
  -7  -1  -8 618.842 437.806  13
  -7   1  -8 754.184 363.139   4
  -7  -1  -8 628.264 312.383   4
  -7   1  -8 756.260 327.733   2
  -7   1  -9 20099.5 1399.81   4
  -7  -1  -9 20080.6 1374.97  13
  -7  -1  -9 19931.2 1407.60  12
  -7   1  -9 18527.2 1314.48   2
  -7  -1 -10 7424.43 736.438  12
  -7   1 -10 5743.10 675.956   4
  -7  -1 -11 37224.8 2422.72  12
  -7  -1 -12 3499.13 528.006  12
  -7   1 -12 2003.24 519.128  12
  -7  -1 -13 23963.0 1616.75  10
  -7  -1 -13 24382.1 1670.80  12
  -7   1 -13 26655.6 1695.45  12
  -7   1 -14 529.148 355.530  10
  -7   1 -14 482.411 385.133  12
  -7  -1 -14 615.643 370.906  12
  -7   1 -15 13055.5 892.697  12
  -7  -1 -15 10179.2 828.153  12
  -7   1 -15 12735.3 837.426  10
  -7   1 -16 2327.35 313.147  12
   7   2 -21 295.984 194.120  12
   7   2 -20 11539.4 815.953  10
   7   2 -20 12231.0 864.372  12
   7   2 -19 208.982 336.714  10
   7   2 -18 23159.5 1559.42  10
   7   2 -17 6727.96 703.234  10
   7  -2 -16 9994.04 889.158  12
   7   2 -16 12760.3 967.979  10
   7  -2 -15 39502.8 2729.72  12
   7   2 -15 47210.1 2831.01  12
   7   2 -15 43295.6 2839.15   4
   7   2 -15 45909.7 2787.67  10
   7   2 -14 50035.3 3126.24  10
   7   2 -14 47606.5 3174.64   4
   7   2 -14 52063.0 3161.43  12
   7  -2 -14 49103.3 3095.80  12
   7   2 -13 9230.99 872.612  10
   7   2 -13 10601.9 888.103   4
   7   2 -13 9943.54 877.363  12
   7  -2 -13 9457.46 797.712  12
   7   2 -13 10292.0 846.329   1
   7   2 -12 15986.2 1195.73  10
   7   2 -12 18337.1 1199.12   1
   7   2 -12 19024.8 1249.14  12
   7  -2 -12 15241.0 1149.42  12
   7   2 -12 14994.9 1209.84   4
   7   2 -11 37542.3 2243.29   1
   7   2 -11 35036.3 2267.48  12
   7   2 -11 32802.6 2261.22   4
   7   2 -10 3822.98 483.766   4
   7   2 -10 4177.87 469.686   1
   7   2  -9 13620.7 963.277   4
   7   2  -9 12830.7 940.123   1
   7   2  -8-65.2756 273.007   1
   7   2  -8 295.246 302.617   4
  -7   2   7 11797.0 781.524   3
   7   2  -7 12593.6 864.241   4
  -7   2   6 5779.66 441.699   3
   7   2  -6 5985.67 520.131   4
   7   2  -5 50126.8 3023.67   1
  -7   2   5 49630.1 2992.66   3
   7   2  -4 923.464 284.372   1
  -7   2   4 688.357 312.608   6
  -7   2   4 891.358 209.030   3
  -7   2   3 941.335 234.314   3
  -7   2   3 1047.56 317.599   6
  -7  -2   2 1904.82 297.742   3
  -7   2   2 1653.12 258.697   3
  -7  -2   2 1401.43 285.777   6
  -7   2   2 1604.39 377.373   6
  -7  -2   1 18948.4 1169.53   3
  -7   2   1 17307.1 1152.42   3
  -7   2   1 18789.5 1199.84   6
  -7  -2   1 17622.7 1146.56   6
  -7  -2   0 37836.3 2236.32   3
  -7   2   0 35949.4 2236.98   3
  -7  -2   0 35475.9 2215.25   6
  -7   2   0 37717.1 2275.75   6
  -7  -2  -1 18704.7 1155.08   4
  -7  -2  -1 18506.4 1161.04   3
  -7   2  -1 17311.5 1228.16   6
  -7   2  -1 17539.8 1171.41   3
  -7  -2  -2 30863.1 1915.46   3
  -7  -2  -2 31589.3 1906.76   4
  -7  -2  -3 40250.9 2485.93   4
   7   2   3 41162.3 2532.03   5
  -7  -2  -3 42584.7 2500.54   3
  -7  -2  -4 21601.4 1436.38   4
   7   2   4 23282.8 1480.22   5
  -7  -2  -4 23863.1 1443.88   3
  -7   2  -4 24837.6 1496.85   2
   7   2   5 26481.6 1660.26   5
  -7   2  -5 27335.3 1679.81   2
  -7   2  -5 25134.5 1713.63   4
  -7  -2  -5 25788.9 1615.78   3
  -7   2  -6 56155.5 3546.49   2
  -7   2  -6 59167.9 3586.88   4
  -7  -2  -6 59414.5 3589.96  13
   7  -2   7 16387.6 1176.62  11
  -7   2  -7 15921.3 1195.07   4
  -7  -2  -7 18467.8 1238.92  13
  -7   2  -7 16251.5 1160.69   2
  -7  -2  -8 20263.0 1373.55  13
  -7   2  -8 17956.3 1359.20  12
  -7  -2  -8 17982.5 1365.96  12
  -7   2  -8 20222.6 1353.19   4
  -7   2  -8 18625.0 1313.37   2
  -7  -2  -9 22399.7 1396.34  13
  -7  -2  -9 19370.0 1389.94  12
  -7   2  -9 18810.3 1386.98  12
  -7   2  -9 18744.9 1383.76   4
  -7   2  -9 17423.7 1312.65   2
  -7  -2 -10 30660.3 2049.71  12
  -7   2 -10 32766.6 2062.44  12
  -7  -2 -10 30720.4 2032.73  13
  -7   2 -10 28765.2 2052.55   4
  -7  -2 -11 107.890 441.731  12
  -7   2 -11-89.0529 469.189  12
  -7  -2 -12 49346.5 3326.59  12
  -7   2 -12 59028.3 3372.53  12
  -7   2 -13 2400.91 473.122  12
  -7  -2 -13 1833.97 421.906  12
  -7   2 -14 23884.9 1558.92  10
  -7   2 -15 323.483 290.109  10
   7   3 -20 147.469 236.329  10
   7   3 -20 76.1760 261.540  12
   7   3 -19 10937.0 824.302  12
   7   3 -19 10331.9 796.365  10
   7   3 -18 6089.56 612.103  10
   7   3 -18 6127.89 635.327  12
   7   3 -17 17717.4 1328.39  10
   7   3 -17 20510.4 1377.44  12
   7   3 -16 59207.5 3697.27  12
   7   3 -15 30403.8 2048.85  12
   7   3 -14 39265.9 2614.43   1
   7   3 -14 39665.3 2641.56   4
   7   3 -14 42767.1 2631.86  12
   7   3 -13 11684.7 1037.55   1
   7   3 -13 15244.5 1086.37   4
   7   3 -13 13056.6 1063.76  12
   7   3 -12 11359.9 1006.37  10
   7   3 -12 14428.5 1051.27  12
   7   3 -12 12439.7 991.707   1
   7   3 -12 12614.2 1003.95   4
   7   3 -11 1280.62 407.844   4
   7   3 -11 1932.09 485.888  12
   7   3 -11 1720.92 429.058   1
   7   3 -11 2498.54 503.496  10
   7   3 -10 12055.8 918.569  12
   7   3 -10 11782.3 890.112   1
   7   3 -10 11294.4 897.633   4
   7   3 -10 10896.2 887.102  10
   7   3  -9 28484.9 1834.87   1
   7   3  -9 28363.7 1836.76   4
   7   3  -8 11476.1 845.208   4
   7   3  -7 15432.6 1085.52   1
   7   3  -7 16250.0 1076.02   4
   7   3  -6 45232.8 2788.88   1
  -7   3   6 45307.3 2726.40   3
   7   3  -6 45767.0 2769.95   4
   7   3  -5 6523.85 534.247   1
  -7   3   5 6008.96 460.441   3
  -7   3   5 5721.69 545.813   6
   7   3  -4 42927.5 2626.02   1
  -7   3   4 42745.4 2592.22   3
  -7   3   4 42916.1 2631.24   6
  -7   3   3 538.513 325.567   6
  -7   3   3 245.592 199.667   3
   7   3  -3 512.409 306.171   1
  -7   3   2 34581.8 2191.66   6
  -7  -3   2 33715.9 2103.73   6
  -7   3   2 35729.4 2155.42   3
   7   3  -2 38124.2 2174.43   1
  -7   3   1 6699.95 585.224   6
  -7   3   1 6546.68 518.105   3
  -7  -3   1 6260.93 534.671   3
  -7  -3   0 23574.4 1495.00   3
  -7   3   0 23474.3 1532.77   6
  -7  -3  -1 80307.5 4799.79   3
  -7   3  -2 21545.9 1492.72   4
  -7   3  -2 23366.7 1454.28   2
  -7  -3  -2 22426.8 1412.63   3
  -7   3  -3 5868.00 531.465   2
  -7   3  -3 7067.05 589.535   4
  -7  -3  -3 5730.99 456.996   3
   7   3   4 60527.9 3743.34   5
  -7   3  -4 63529.5 3787.90   4
  -7   3  -5 26489.7 1711.15   4
  -7   3  -5 26258.1 1698.70   2
   7   3   5 25626.0 1655.57   5
  -7  -3  -5 25928.2 1751.07  13
   7  -3   5 25636.2 1728.46  11
  -7   3  -6 11659.6 924.323   4
  -7   3  -6 12238.5 932.755   2
  -7  -3  -6 12686.3 987.885  13
  -7   3  -7 57639.3 3682.56  12
  -7   3  -7 58934.9 3673.58   2
  -7  -3  -7 62436.0 3718.44  13
  -7   3  -8 25851.3 1756.96  12
  -7   3  -8 25521.3 1719.32   2
  -7  -3  -8 26009.1 1782.78  13
  -7   3  -9 23772.3 1724.80   2
  -7   3  -9 26969.7 1780.64  12
  -7   3  -9 24299.3 1765.72   4
  -7  -3 -10 544.794 479.060  13
  -7   3 -10 220.293 468.439  12
  -7   3 -11 61465.5 3842.83  12
  -7  -3 -11 62061.8 3817.99  13
  -7   3 -12 9021.79 805.003  12
  -7   3 -13 14672.6 1075.93  12
  -7   3 -14-13.7592 329.782  12
  -7   3 -15 12614.0 825.405  10
  -7   3 -15 11007.1 836.387  12
   7   4 -20 1892.14 239.464  10
   7   4 -20 2116.02 249.515  12
   7   4 -19 685.606 294.286  12
   7   4 -18 2703.74 439.072  12
   7   4 -17 15404.1 1128.33  12
   7   4 -16 12444.0 988.260  10
   7   4 -16 12211.1 989.646  12
   7   4 -15 8660.28 793.230  10
   7   4 -15 7268.81 772.807  12
   7   4 -14 10799.4 939.929  12
   7   4 -14 10757.0 932.025  10
   7   4 -13 8402.01 776.263  12
   7   4 -13 7603.69 759.069   1
   7   4 -13 7376.34 742.143   4
   7   4 -13 7453.91 773.730  10
   7   4 -12 1188.43 448.571   1
   7   4 -12 653.997 454.917  12
   7  -4 -12 914.509 421.116  13
   7   4 -12 783.845 442.373  10
   7   4 -12 93.0037 376.794   4
   7  -4 -11 46270.4 2775.60  13
   7   4 -11 45094.1 2772.10  12
   7   4 -11 41427.6 2754.70   4
   7   4 -11 43542.3 2770.49   1
   7   4 -11 41931.3 2753.00  10
   7   4 -10-41.1178 359.576   1
   7   4 -10 313.426 332.362   4
   7   4 -10-59.0362 416.182  12
   7   4 -10-74.9255 435.490  10
   7  -4 -10 451.949 443.614  13
   7   4  -9 43306.1 2657.00  12
   7  -4  -9 41780.5 2702.82  13
   7   4  -9 39012.8 2643.73  10
  -7   4   9 43917.9 2637.80   6
   7   4  -9 42563.9 2635.39   4
   7   4  -8 943.003 281.977   4
   7   4  -8 73.0617 332.059   1
  -7   4   8 350.689 311.332   6
   7   4  -7 56163.6 3662.37   1
  -7   4   7 63715.3 3662.90   6
   7   4  -6 1110.84 336.378   1
  -7   4   6 1449.78 346.426   6
   7   4  -5 65537.0 3965.24   1
  -7   4   5 65063.2 3952.59   6
  -7   4   4 3340.12 437.835   6
   7   4  -4 4072.73 439.741   1
  -7   4   4 4114.43 365.022   2
  -7   4   3 32865.6 2114.00   6
   7   4  -3 33479.6 2115.60   1
  -7   4   3 34713.4 2080.63   2
  -7   4   2 1328.37 376.261   6
   7   4  -2 1699.15 356.025   1
  -7   4   2 1709.00 293.420   2
  -7   4   1 89319.8 5403.03   6
  -7   4   1 93965.4 5371.92   2
  -7  -4   1 85547.3 5385.78   3
  -7   4   0 3651.26 393.098   2
  -7  -4   0 3061.34 374.291   3
  -7   4  -1 13135.8 927.854   4
  -7   4  -1 12429.3 871.972   2
  -7  -4  -1 11480.6 837.972   3
  -7   4  -2 27857.3 1680.06   4
  -7   4  -2 29347.8 1645.78   2
  -7   4  -3 32933.5 2095.81   4
  -7   4  -3 32011.2 2079.83   2
  -7  -4  -3 33013.4 2127.79  13
  -7  -4  -4 7509.51 759.250  13
   7   4   4 6673.13 592.580   5
  -7   4  -4 7377.78 658.106   2
  -7  -4  -4 6731.33 635.447   8
  -7   4  -4 8247.48 670.042   4
  -7  -4  -5 52799.7 3346.77   8
  -7   4  -5 54604.6 3407.83   4
  -7   4  -5 57484.9 3391.38  12
  -7   4  -6 19633.5 1406.14   4
  -7   4  -6 21033.8 1411.98  12
  -7   4  -7 6056.04 672.864   2
  -7  -4  -7 8181.95 851.744  13
  -7   4  -7 7499.65 702.637   4
  -7   4  -7 8493.82 725.196  12
  -7  -4  -8 38556.5 2416.04  13
  -7   4  -8 35046.4 2355.54   4
  -7   4  -8 38868.1 2357.91  12
  -7   4  -8 33626.3 2339.27   2
  -7  -4  -9 56505.7 3201.36  13
  -7   4  -9 51141.7 3138.70  12
   7  -4   9 46032.1 3061.67   8
  -7  -4 -10 18966.2 1334.98  13
  -7   4 -10 16795.9 1275.04  12
  -7  -4 -11 15405.4 1213.60  13
  -7   4 -11 17378.1 1198.41  12
  -7   4 -12 15840.2 1111.84  10
  -7   4 -12 15613.0 1113.23  12
  -7  -4 -12 14359.1 1093.18  13
  -7   4 -13 53.3752 331.611  10
  -7   4 -13-13.8630 330.236  12
  -7   4 -14 8142.30 666.565  12
  -7   4 -14 9207.45 669.526  10
  -7   4 -15 149.752 186.655  12
  -7   4 -15-127.855 198.853  10
   7   5 -19 783.581 216.411  10
   7   5 -18 2275.18 338.344  12
   7   5 -18 2761.28 370.469  10
   7   5 -17 3064.72 446.313  12
   7   5 -17 4444.23 493.668  10
   7   5 -16 3194.14 481.722  12
   7   5 -16 3689.18 509.595  10
   7   5 -15 14466.5 1090.60  12
   7   5 -15 15187.2 1112.23  10
   7   5 -14 973.383 474.542  10
   7   5 -14 822.161 442.466  12
   7  -5 -14 638.246 410.992  13
   7  -5 -13 9104.66 867.754  13
   7   5 -13 11611.0 901.007  10
   7   5 -13 10122.1 866.017  12
   7  -5 -12 11921.2 1076.96  13
   7   5 -12 14273.7 1054.22  12
   7   5 -12 13466.7 1048.90  10
   7   5 -11 1229.60 467.450  10
   7   5 -11 1924.29 466.667  12
   7  -5 -11 1501.61 524.294  13
   7   5 -10 29436.0 1913.13  12
   7  -5 -10 29161.8 1970.89  13
   7   5 -10 28925.7 1925.16  10
   7  -5  -9 6374.82 719.294  13
   7   5  -9 5682.14 644.786  10
   7   5  -9 5765.28 646.848   1
   7  -5  -8 25052.6 1674.62  13
   7   5  -8 23873.7 1602.63  10
  -7  -5   8 21948.4 1574.23   8
   7   5  -8 25153.7 1626.62   1
   7   5  -7 2167.64 433.849  10
   7   5  -7 1982.50 445.171   1
  -7  -5   7 1705.29 426.831   8
  -7   5   7 1435.40 360.787   6
   7   5  -6 42371.1 2719.61   1
  -7  -5   6 42521.7 2702.15   8
  -7   5   6 44759.5 2694.53   6
  -7   5   5 1723.26 384.480   6
   7   5  -5 2378.06 432.413   1
  -7  -5   5 1708.40 426.462   8
  -7  -5   4 56119.3 3509.98   8
  -7   5   4 58134.9 3511.30   6
   7   5  -4 57707.3 3521.78   1
  -7  -5   3-341.970 428.444   8
  -7   5   3 243.935 325.444   6
   7   5  -3 250.469 329.094   1
  -7   5   3 328.211 276.437   2
  -7  -5   2 66192.8 4168.56   8
   7   5  -2 68028.5 4162.02   1
  -7   5   2 70966.2 4144.37   2
  -7   5   1 235.118 300.353   2
  -7  -5   1 189.977 282.943   3
  -7  -5   0 50489.1 3443.96   3
  -7   5   0 60919.4 3487.13   2
  -7   5   0 59432.6 3519.95   4
  -7  -5   0 58732.9 3488.76   8
  -7  -5  -1 2389.41 532.491  13
  -7   5  -1 3962.44 487.296   4
  -7  -5  -1 3475.15 490.199   8
  -7   5  -1 3289.49 450.513   2
  -7  -5  -2 36852.9 2319.14   8
  -7   5  -2 37291.3 2331.58   2
  -7   5  -2 37246.4 2337.05   4
  -7  -5  -2 34524.2 2370.96  13
  -7  -5  -3 1437.84 562.276  13
  -7   5  -3 1945.31 410.609   2
  -7  -5  -3 1852.93 438.649   8
  -7   5  -3 1522.54 352.367   4
  -7   5  -4 57283.6 3481.06   2
  -7  -5  -4 54159.6 3438.97   8
  -7   5  -4 58889.7 3476.60   4
  -7  -5  -4 53351.0 3518.07  13
  -7   5  -5 12249.3 970.479   2
  -7  -5  -5 12577.2 936.857   8
  -7   5  -5 11956.5 951.527   4
  -7  -5  -5 12673.1 1095.04  13
  -7   5  -6 14692.6 1102.66   4
  -7   5  -6 14712.4 1108.27   2
  -7   5  -7 25008.7 1817.83   4
   7  -5   7 29349.3 1785.56   8
  -7   5  -7 26650.9 1789.24  12
   7  -5   8 3954.80 500.597   8
  -7   5  -8 3254.26 487.011  12
  -7  -5  -8 3130.52 710.979  13
  -7   5  -9 5112.92 552.290  12
   7  -5   9 3642.88 493.200   8
  -7  -5  -9 5203.14 707.823  13
  -7  -5 -10 12352.5 1011.48  13
  -7   5 -10 11324.5 899.539  12
  -7   5 -11 6902.75 637.022  10
  -7  -5 -11 6856.37 706.608  13
  -7   5 -11 6625.59 614.064  12
  -7   5 -12 2821.35 385.402  12
  -7  -5 -12 2452.54 464.937  13
  -7   5 -12 2771.82 414.347  10
  -7   5 -13 7302.32 547.244  10
  -7   5 -13 5675.97 513.240  12
  -7   5 -14 329.373 210.077  10
   7   6 -18-5.98778 187.400  10
   7   6 -17 5234.09 471.301  10
   7   6 -16 226.554 257.797  12
   7   6 -16-144.699 325.576  10
   7   6 -15 21661.6 1356.13  10
   7   6 -15 18681.1 1301.71  12
   7   6 -14 86.3178 334.921  12
   7  -6 -14 1126.45 407.946  13
   7   6 -14 146.364 389.115  10
   7   6 -13 20786.2 1371.50  10
   7  -6 -13 18234.7 1405.46  13
   7  -6 -12 325.028 538.706  13
   7   6 -12 718.756 425.722  10
   7  -6 -11 42265.5 2723.80  13
   7   6 -11 41402.6 2643.48  10
   7  -6 -10 2547.05 640.890  13
   7   6 -10 2114.19 504.141  10
  -7  -6   9 28883.3 1920.64   8
   7   6  -9 29514.1 1928.26  10
   7  -6  -9 30575.0 2025.11  13
   7   6  -9 29322.9 1977.53   1
   7   6  -8 2962.76 538.970   1
   7  -6  -8 2360.79 610.515  13
  -7  -6   8 2417.09 488.379   8
   7   6  -7 49862.9 3085.92   1
  -7  -6   7 47986.2 3053.07   8
   7   6  -6 368.292 434.995   1
   7  -6  -6 940.582 508.996  13
  -7  -6   6 18.9023 437.972   8
  -7  -6   5 99242.7 6135.49   8
   7   6  -5 104486. 6154.46   1
  -7  -6   4-57.8410 422.861   8
   7  -6  -4 167.379 345.084   8
   7   6  -4 804.860 411.284   1
   7  -6  -3 34772.4 2203.58   8
   7   6  -3 36402.1 2256.87   1
  -7  -6   3 33865.6 2262.00   8
   7  -6  -2-60.2932 370.325   8
  -7   6   1 63739.3 3927.93   4
  -7  -6   1 62887.9 3929.61  13
  -7   6   1 65954.4 3897.44   2
   7  -6  -1 62910.1 3896.82   8
  -7   6   0 3293.81 455.704   2
  -7  -6   0 4406.66 595.913  13
  -7  -6   0 3718.21 597.261   8
  -7   6   0 3585.09 484.390   4
   7  -6   0 3846.85 532.052   8
  -7   6  -1 48039.0 3047.81   4
  -7  -6  -1 48673.0 3098.72  13
  -7  -6  -1 46922.2 3053.69   8
  -7   6  -1 51673.2 3048.77   2
  -7   6  -2 13003.4 915.388   4
  -7   6  -2 11203.3 912.194   2
  -7  -6  -2 11707.1 1027.59  13
  -7  -6  -2 11220.7 952.330   8
  -7  -6  -3 26641.9 1885.10  13
  -7   6  -3 28830.8 1804.66   4
  -7  -6  -3 26924.6 1817.46   8
  -7   6  -3 27181.6 1816.47   2
   7  -6   3 26337.0 1801.65   8
  -7   6  -4 166.542 388.161   2
  -7  -6  -4 559.054 449.838   8
   7  -6   4 608.629 452.066   8
  -7  -6  -4 1189.78 638.718  13
  -7   6  -4 392.502 337.227   4
   7  -6   5 44797.7 2598.03   8
  -7  -6  -5 38973.5 2666.83  13
  -7   6  -5 40828.7 2598.54   4
  -7  -6  -5 38253.6 2563.60   8
  -7  -6  -6 1115.71 656.619  13
   7  -6   6 969.849 435.108   8
   7  -6   7 6016.06 618.220   8
   7  -6   8 7701.69 680.952   8
  -7   6  -8 7809.83 673.574  10
  -7  -6  -9 23.0983 555.236  13
   7  -6   9 380.668 328.900   8
  -7   6  -9 143.560 351.186  10
  -7  -6 -10-240.203 489.887  13
  -7   6 -10-216.983 318.491  10
  -7  -6 -11 615.601 416.039  13
  -7   6 -11 85.5015 285.938  10
  -7   6 -12-41.0373 238.900  10
   7   7 -16 8755.19 605.604  10
   7   7 -15 344.248 263.550  10
   7   7 -14 12034.0 807.610  10
   7  -7 -14 9447.73 850.351  13
   7  -7 -13-560.387 439.786  13
   7   7 -13 683.332 338.267  10
   7   7 -12 23447.5 1502.15  10
   7  -7 -12 21605.5 1590.83  13
   7  -7 -11 1483.23 563.151  13
   7   7 -11 1775.24 404.647  10
   7  -7 -10 30044.8 1997.41  13
  -7  -7  10 28437.9 1874.93   8
  -7  -7   9 1296.97 433.284   8
   7  -7  -9 850.762 555.213  13
  -7  -7   8 46827.4 2936.43   8
  -7  -7   7 3012.28 520.632   8
   7  -7  -7 2276.70 594.745  13
  -7  -7   6 160981. 9378.07   8
   7  -7  -6 152159. 9409.38  13
   7   7  -5 13272.5 1031.71   1
  -7  -7   5 12622.6 1031.46   8
   7  -7  -5 11449.6 922.320   8
   7  -7  -5 14407.1 1083.29  13
  -7  -7   4 84443.8 5100.88   8
   7  -7  -4 81190.6 5029.51   8
   7  -7  -4 86310.5 5117.10  13
  -7  -7   3 1655.29 538.869   8
   7  -7  -3 1048.31 368.577   8
   7  -7  -3 675.940 499.526  13
   7  -7  -2 59800.0 3780.81   8
   7  -7  -2 65041.9 3860.66  13
   7  -7  -1 3855.42 515.836   8
  -7  -7   1 3134.29 595.713   8
   7  -7   0 65423.3 3810.60   8
  -7  -7   0 62356.5 3845.89  13
  -7  -7   0 57575.8 3841.60   8
  -7  -7  -1 206.973 510.600  13
   7  -7   1 233.235 424.030   8
  -7  -7  -1 578.572 494.334   8
  -7  -7  -2 18077.7 1361.57  13
  -7  -7  -2 17609.3 1302.69   8
  -7  -7  -3 5981.26 775.047  13
   7  -7   3 6225.15 643.681   8
  -7  -7  -3 5915.73 679.401   8
   7  -7   4 16013.9 1104.50   8
  -7  -7  -4 14691.1 1222.08  13
  -7  -7  -4 13639.7 1100.20   8
   7  -7   5 1234.90 446.328   8
  -7  -7  -5 1754.45 622.996  13
  -7  -7  -5 193.388 395.954   8
  -7  -7  -6 14376.0 1194.27  13
   7  -7   6 14130.2 1050.07   8
  -7  -7  -7-23.8279 594.570  13
   7  -7   7-555.715 384.570   8
   7  -7   8 9415.42 736.087   8
   7  -7   9 493.980 285.086   8
  -7  -7 -10 784.055 424.612  13
  -7  -7 -11 55.4774 323.917  13
   7  -8 -13 1924.67 422.492  13
   7  -8 -12 727.601 422.076  13
   7  -8 -11 11754.9 957.184  13
   7  -8 -10 58.4848 479.906  13
  -7  -8  10 299.102 328.991   8
  -7  -8   9 18544.4 1273.74   8
   7  -8  -8 2907.54 583.523  13
  -7  -8   8 2908.98 481.452   8
   7  -8  -7 61945.9 3881.54  13
  -7  -8   7 63155.3 3847.57   8
   7  -8  -6 16610.4 1229.63  13
  -7  -8   6 15523.2 1184.87   8
   7  -8  -5 99965.6 6217.86  13
  -7  -8   5 105482. 6212.82   8
   7  -8  -4-292.204 481.688  13
  -7  -8   4 451.046 495.777   8
   7  -8  -4 308.769 363.360   8
   7  -8  -3 52452.2 3165.10  13
  -7  -8   3 51262.8 3161.23   8
   7  -8  -3 48015.8 3085.91   8
   7  -8  -2 11183.9 900.068  13
   7  -8  -2 9779.80 814.056   8
   7  -8  -1 36796.5 2390.67  13
  -7  -8   1 37471.7 2419.06   8
   7  -8  -1 37369.4 2355.17   8
   7  -8   0 4250.26 549.286  13
  -7  -8   0 3365.37 541.130  13
   7  -8   0 4009.68 525.763   8
  -7  -8   0 3592.14 601.612   8
   7  -8   1 16263.5 1078.51   8
  -7  -8  -1 14495.7 1118.75   8
  -7  -8  -2 62.5875 488.565  13
  -7  -8  -2-132.796 465.291   8
  -7  -8  -3 7541.18 776.243  13
   7  -8   3 8041.38 691.825   8
  -7  -8  -3 6431.54 698.791   8
  -7  -8  -4-191.394 538.311  13
  -7  -8  -4 29.4127 386.869   8
   7  -8   4 409.334 384.913   8
  -7  -8  -5 6890.37 771.137  13
   7  -8   5 7440.99 656.869   8
   7  -8   6 1208.49 380.187   8
  -7  -8  -6 1516.33 529.705  13
  -7  -8  -7 9243.22 831.186  13
   7  -8   7 9661.88 725.181   8
   7  -8   8 268.085 260.061   8
  -7  -8  -8 227.008 426.177  13
   7  -8   9 4854.19 388.378   8
  -7  -8 -10 385.746 238.254  13
   7  -9 -12 4943.66 482.413  13
   7  -9 -11 33.6699 315.463  13
  -7  -9  10 16087.2 1041.20   8
   7  -9  -9-28.6340 375.524  13
  -7  -9   9-162.275 291.583   8
   7  -9  -8 24170.8 1632.38  13
  -7  -9   8 24934.7 1594.79   8
   7  -9  -7 1179.83 438.229  13
  -7  -9   7 1227.46 391.932   8
   7  -9  -6 31502.0 2134.86  13
  -7  -9   6 35118.0 2132.25   8
   7  -9  -5 1220.55 442.272  13
  -7  -9   5 1852.87 458.653   8
   7  -9  -4 18874.2 1249.20  13
   7  -9  -4 16090.9 1130.84   8
  -7  -9   4 18000.7 1227.54   8
   7  -9  -3 702.331 398.858  13
   7  -9  -3 170.834 306.100   8
   7  -9  -2 16081.4 1195.46  13
   7  -9  -2 17726.5 1157.66   8
   7  -9  -1 601.112 359.265  13
  -7  -9   1 784.112 418.942   8
   7  -9  -1 1143.64 347.158   8
   7  -9   0 15587.1 1079.23   8
  -7  -9   0 15393.1 1123.81   8
  -7  -9  -1 88.9500 380.538   8
   7  -9   1 131.120 351.118   8
  -7  -9  -2 10465.7 796.955  13
  -7  -9  -2 9669.58 788.980   8
  -7  -9  -3 1976.67 436.172  13
  -7  -9  -3 1590.31 352.380   8
  -7  -9  -4 9144.12 806.037  13
   7  -9   4 11104.8 779.827   8
  -7  -9  -5 629.313 364.517  13
   7  -9   5 1010.16 308.460   8
  -7  -9  -6 2528.00 421.478  13
   7  -9   6 3745.19 370.052   8
  -7  -9  -7 345.736 264.175  13
   7  -9   7 140.834 199.633   8
   7 -10  -8 7.97062 229.941  13
  -7 -10   8 404.428 193.736   8
   7 -10  -7 5007.51 478.905  13
  -7 -10   7 5581.39 458.495   8
  -7 -10   6 972.837 288.731   8
   7 -10  -6 495.486 281.709  13
  -7 -10   5 4183.92 414.336   8
   7 -10  -5 3303.01 399.284  13
  -7 -10   4-81.7653 303.139   8
   7 -10  -4 259.359 258.949  13
   7 -10  -3 4164.20 407.655  13
   7 -10  -2 6.42057 211.284   8
  -7 -10   2-132.495 300.667   8
   7 -10  -1 5955.73 474.960   8
  -7 -10   1 5885.75 516.925   8
  -7 -10   0 465.847 267.735   8
   7 -10   0 892.700 255.464   8
  -7 -10  -1 11788.5 828.587   8
   7 -10   1 13619.3 859.595   8
   7 -10   2 3115.67 345.303   8
   8   0 -20 2097.03 388.856  12
   8   0 -19 901.783 415.775  12
   8   0 -18 6710.36 674.050  10
   8   0 -18 8158.84 763.374  12
   8   0 -17-483.500 421.421  10
   8   0 -17 206.523 482.091  12
   8   0 -16 21153.2 1458.81  12
   8   0 -16 18733.9 1391.99  10
   8   0 -15 19.0708 426.138  10
   8   0 -15 95.3004 478.908  12
   8   0 -14 83729.9 4975.23  12
   8   0 -14 79030.6 4923.89  10
   8   0 -13 466.823 394.775  10
   8   0 -13-236.465 394.616   4
   8   0 -13-192.537 430.014  12
   8   0 -12 35034.8 2143.33   4
   8   0 -12 31021.0 2053.01  10
   8   0 -12 31699.0 2096.09  12
  -8   0  11 65.4212 224.648   3
   8   0 -11-21.3611 343.557   4
  -8   0  10 60502.2 3547.79   3
   8   0 -10 55570.7 3593.73   4
  -8   0   9 71.2920 221.967   3
   8   0  -9-34.6393 315.526   4
   8   0  -9 70.3390 131.806   5
   8   0  -8 85470.9 5402.54   5
  -8   0   8 100755. 5453.24   3
   8   0  -7-147.090 161.393   5
  -8   0   7-141.118 229.184   3
   8   0  -6 19739.9 1277.42   5
  -8   0   6 20854.7 1302.78   3
   8   0  -5 35.7567 185.175   5
  -8   0   5-10.0005 229.874   3
   8   0  -4 156756. 9503.14   5
  -8   0   4 165736. 9512.65   3
  -8   0   3 204.990 314.315   6
   8   0  -3 77.6672 206.902   5
  -8   0   3-123.481 230.823   3
  -8   0   2 122733. 7233.38   6
  -8   0   2 121210. 7220.95   3
  -8   0   1 282.087 332.867   6
   8   0   0 304196. 18296.5   5
  -8   0   0 317925. 18301.3   6
  -8   0  -1 140.035 223.553   3
   8   0   1-23.9187 229.764   5
  -8   0  -1 190.833 361.905   6
   8   0   2 111110. 6668.01   5
  -8   0  -2 112975. 6684.49   4
  -8   0  -2 111715. 6642.69   3
  -8   0  -3 89.9794 227.202   3
  -8   0  -3-140.147 346.198   4
  -8   0  -4 694.366 227.387   3
  -8   0  -4 633.552 319.522   4
  -8   0  -5-174.864 331.441   4
  -8   0  -6 7674.06 575.806   2
  -8   0  -6 6428.86 606.851   9
  -8   0  -6 6335.68 614.031   4
  -8   0  -7 352.100 276.176   2
  -8   0  -7 226.377 320.370   4
  -8   0  -8 3280.74 471.150   4
  -8   0  -9 276.176 358.493   4
  -8   0  -9-331.637 463.586  12
  -8   0 -10 6773.25 740.968  12
  -8   0 -11 68.0477 458.207  12
  -8   0 -12 2410.18 495.785  12
  -8   0 -13-195.584 404.964  12
  -8   0 -14 1883.17 343.315  10
  -8   0 -14 1838.01 384.933  12
  -8   0 -15-9.73888 257.629  12
   8   1 -21 2091.39 294.829  12
   8   1 -20 1561.45 360.602  12
   8   1 -20 1002.26 274.889  10
   8   1 -19 12742.0 895.634  12
   8   1 -19 11275.8 830.988  10
   8   1 -18 3784.61 539.459  10
   8   1 -18 3839.26 600.211  12
   8  -1 -18 4027.38 539.833  12
   8   1 -17 7458.20 758.052  10
   8   1 -17 8943.59 815.979  12
   8  -1 -17 7596.24 777.332  12
   8   1 -16 432.280 450.790  10
   8  -1 -16-219.524 448.481  12
   8   1 -16 512.500 502.722  12
   8   1 -15 24814.4 1787.97   4
   8   1 -15 24254.0 1701.69  10
   8  -1 -15 25773.9 1716.85  12
   8   1 -15 24684.6 1743.93  12
   8   1 -14-40.5661 463.190  10
   8   1 -14 144.252 417.700   4
   8  -1 -14 314.227 442.053  12
   8   1 -14 119.551 474.679  12
   8   1 -13 49828.1 3111.99   4
   8  -1 -13 47715.8 2997.64  10
   8   1 -13 47451.2 3042.26  10
   8  -1 -13 50279.3 3057.83  12
   8  -1 -12 2821.40 484.898  12
   8   1 -12 3387.61 435.825   1
   8   1 -12 2818.83 494.513  10
   8  -1 -12 2523.03 421.858  10
   8   1 -12 2700.33 484.520   4
   8   1 -11 38122.4 2359.12   4
   8   1 -11 34241.2 2308.90  10
   8   1 -11 37629.3 2307.88   1
   8   1 -10 4287.05 483.013   1
   8   1 -10 4650.49 505.811   4
   8   1  -9 150284. 9186.45   1
   8   1  -9 156495. 9225.89   4
  -8   1   9 157525. 9157.83   3
   8   1  -8 16568.0 1168.49   1
   8   1  -8 17699.7 1197.17   4
  -8   1   8 18259.1 1132.40   3
   8   1  -7 83705.7 5150.94   1
  -8   1   7 88228.7 5135.72   3
   8  -1  -6 2017.67 241.000   5
  -8   1   6 1974.17 291.660   3
   8  -1  -5 29409.7 1874.50   5
  -8   1   5 31715.9 1891.02   3
  -8  -1   5 31294.6 1921.24   3
   8  -1  -4 436.909 205.060   5
  -8   1   4 155.929 222.738   3
  -8  -1   4 32.6797 244.028   3
  -8   1   3 109154. 6615.45   3
  -8  -1   3 114326. 6626.95   6
   8  -1  -3 111243. 6623.05   5
  -8  -1   3 112070. 6631.22   3
   8  -1  -2 2836.65 338.061   5
  -8  -1   2 3643.75 401.401   6
  -8   1   2 2786.60 326.650   3
  -8   1   1 227567. 13671.0   3
  -8  -1   1 238508. 13676.6   3
  -8   1   1 232268. 13692.7   6
  -8  -1   1 230646. 13674.7   6
  -8   1   0 11400.9 878.883   6
  -8  -1   0 12499.2 860.130   6
  -8   1   0 11157.4 808.024   3
  -8  -1   0 12388.3 816.605   3
   8   1   0 12698.7 830.827   5
  -8  -1  -1 178178. 10594.1   3
   8   1   1 182444. 10615.4   5
  -8   1  -1 177870. 10638.6   6
  -8  -1  -2 73038.4 4321.35   4
  -8  -1  -2 73142.3 4290.44   3
  -8   1  -2 73070.4 4342.79   4
  -8   1  -2 70579.3 4298.92   3
   8   1   2 68758.7 4311.36   5
  -8  -1  -3 38367.7 2355.89   4
  -8   1  -3 40302.6 2402.94   4
  -8  -1  -3 38137.6 2324.39   3
  -8   1  -3 37499.0 2341.27   3
   8   1   3 36394.8 2347.72   5
  -8   1  -4 24005.6 1631.88   4
  -8  -1  -4 24660.2 1603.04   4
  -8  -1  -4 25046.2 1568.08   3
   8   1   4 25867.3 1606.15   5
  -8   1  -5 18547.1 1154.89   4
  -8  -1  -5 14475.7 1097.21   4
  -8  -1  -6 434.345 428.022  13
  -8  -1  -6 198.930 278.501   9
  -8   1  -6 297.787 311.503   9
   8  -1   6 341.339 288.182  11
  -8  -1  -6 384.949 287.987   4
  -8   1  -6 378.454 364.142   4
  -8   1  -6-373.219 305.843   2
  -8  -1  -7 2380.99 518.755  13
  -8  -1  -7 2246.56 373.035   9
   8  -1   7 3100.59 378.448  11
  -8   1  -7 2467.27 399.251   2
  -8   1  -7 1873.57 425.440   4
  -8  -1  -7 2184.74 372.983   4
  -8   1  -8 339.850 323.027   2
  -8  -1  -8 467.568 427.173  13
  -8   1  -8 882.710 380.659   4
  -8   1  -9 6118.46 664.287   4
  -8  -1  -9 6393.37 728.705  12
  -8  -1 -10 3508.44 602.269  12
  -8  -1 -11 7317.54 743.387  12
  -8   1 -12 5283.45 644.998  12
  -8  -1 -12 5944.18 644.889  12
  -8  -1 -13 275.370 305.180  10
  -8   1 -13 669.798 412.930  12
  -8  -1 -13 232.012 381.869  12
  -8   1 -14 5546.19 489.080  10
  -8   1 -14 3975.11 507.956  12
  -8  -1 -14 4627.71 488.447  12
  -8   1 -15 248.828 229.649  10
  -8   1 -15 92.7226 266.633  12
   8   2 -21 2034.97 269.102  12
   8   2 -20 6890.93 606.008  12
   8   2 -20 7192.91 566.073  10
   8   2 -19 7424.91 652.435  10
   8   2 -18 5132.42 586.380  10
   8   2 -17 3856.62 565.361  10
   8   2 -16 229.681 496.428  10
   8  -2 -16 625.508 383.159  12
   8   2 -15 1142.33 513.429  10
   8   2 -15 527.560 459.725   4
   8   2 -15 1125.20 554.065  12
   8  -2 -15 1719.69 415.248  12
   8   2 -14 26671.3 1712.72  10
   8   2 -14 22394.4 1719.95   4
   8  -2 -14 23068.6 1638.54  12
   8   2 -14 27266.0 1744.55  12
   8   2 -13 9165.85 803.042   1
   8   2 -13 8048.36 803.645   4
   8   2 -13 8158.48 806.703  10
   8  -2 -13 7593.45 713.682  12
   8   2 -13 10157.7 848.190  12
   8  -2 -12 21883.9 1514.09  12
   8   2 -12 23424.2 1604.45  12
   8   2 -12 24906.0 1574.19   1
   8   2 -12 24921.6 1603.92   4
   8   2 -12 20328.6 1547.39  10
   8   2 -11 15413.0 1094.07   1
   8   2 -11 14897.7 1118.01  12
   8   2 -11 14620.1 1116.79   4
   8   2 -10 149265. 8848.33   1
   8   2 -10 147717. 8870.80   4
   8   2  -9 25417.3 1749.37   1
   8   2  -9 29369.6 1781.14   4
   8   2  -8 275333. 16716.3   1
   8   2  -8 281727. 16730.9   4
  -8   2   8 289083. 16664.2   3
   8   2  -7 19499.1 1279.83   4
  -8   2   7 19169.3 1217.08   3
  -8   2   6 76631.2 4568.71   3
   8   2  -5 8575.83 646.577   1
  -8   2   5 7812.61 644.736   6
  -8   2   5 8069.32 594.680   3
  -8   2   4 162175. 9645.28   6
  -8   2   4 163243. 9611.17   3
  -8   2   3 74594.2 4453.46   6
  -8  -2   3 72697.1 4426.42   6
  -8   2   3 75009.2 4425.29   3
  -8   2   2 82527.5 5112.78   3
  -8  -2   2 86707.5 5129.97   3
  -8  -2   2 86404.7 5099.59   6
  -8   2   2 88150.8 5142.78   6
  -8  -2   1 1571.25 282.993   3
  -8   2   1 1729.17 273.383   3
  -8  -2   1 1524.20 304.799   6
  -8   2   1 1643.06 383.498   6
  -8  -2   0 113324. 6842.98   3
  -8   2   0 116421. 6880.57   6
  -8   2   0 116347. 6848.90   3
  -8  -2  -1 915.860 247.666   3
  -8   2  -1 1085.80 248.587   3
  -8  -2  -1 862.479 260.227   4
  -8  -2  -2 92068.8 5279.20   3
  -8  -2  -2 85567.5 5259.06   4
   8   2   2 88800.4 5305.70   5
  -8  -2  -3 24984.2 1452.78   3
   8   2   3 23088.2 1483.11   5
  -8  -2  -3 21324.1 1424.59   4
  -8  -2  -4 57074.6 3528.39   3
   8   2   4 57277.3 3565.66   5
  -8   2  -4 61331.1 3575.68   2
  -8   2  -4 60383.4 3612.21   4
  -8   2  -5 5367.84 565.404   9
  -8  -2  -5 7116.05 649.430  13
  -8   2  -5 4898.70 536.768   2
   8  -2   5 4712.53 558.547  11
  -8   2  -5 5661.06 570.660   4
  -8  -2  -5 6881.04 477.196   3
   8   2   5 6080.14 515.876   5
  -8  -2  -6 72795.6 4425.32   9
  -8   2  -6 71410.9 4460.34   4
   8  -2   6 75217.9 4463.39  11
  -8   2  -6 69904.5 4427.87   2
  -8  -2  -6 76609.3 4479.14  13
  -8   2  -7 29239.2 1902.82   4
  -8  -2  -7 30628.9 1942.89  13
   8  -2   7 28539.6 1889.08  11
  -8   2  -7 27192.6 1867.80   2
  -8   2  -8 10570.4 876.868   4
  -8  -2  -8 9822.55 918.090  13
  -8   2  -8 10032.5 831.529   2
  -8   2  -8 10563.5 922.305  12
  -8  -2  -8 10509.6 923.997  12
  -8   2  -9 31875.3 2283.49   4
  -8  -2  -9 40264.9 2300.23  13
  -8  -2  -9 36457.2 2300.14  12
  -8   2  -9 33818.9 2289.32  12
  -8   2  -9 33132.1 2224.48   2
  -8  -2 -10 6119.38 673.243  12
  -8   2 -10 6092.36 705.922  12
  -8  -2 -11 13286.1 1051.51  12
  -8   2 -11 13577.4 1067.51  12
  -8   2 -12 8199.83 734.660  12
  -8  -2 -12 6553.71 670.098  12
  -8  -2 -13 9773.89 786.987  12
  -8   2 -13 12177.3 844.133  10
  -8   2 -13 10101.1 843.371  12
  -8   2 -14 410.956 317.260  10
  -8   2 -15 4207.43 384.269  10
   8   3 -20 4881.46 453.628  12
   8   3 -20 4763.90 429.142  10
   8   3 -19 14566.1 1028.78  12
   8   3 -19 14200.7 1008.35  10
   8   3 -18 228.796 391.724  10
   8   3 -18 255.708 398.733  12
   8   3 -17 6344.00 669.438  10
   8   3 -17 5918.83 673.584  12
   8   3 -16 289.097 498.188  12
   8   3 -15 22226.5 1580.88  12
   8   3 -14 12764.8 1008.66  12
   8   3 -14 11721.3 971.374   4
   8   3 -14 9806.66 970.812   1
   8   3 -13 41983.5 2721.54   4
   8   3 -13 41448.4 2699.49   1
   8   3 -13 43887.9 2723.53  12
   8   3 -13 41441.5 2690.60  10
   8   3 -12 4265.90 613.172  10
   8   3 -12 3919.36 538.971   4
   8   3 -12 2793.23 525.491   1
   8   3 -12 3725.90 597.375  12
   8   3 -11 34374.8 2262.41   4
   8   3 -11 35307.8 2257.03   1
   8   3 -11 36714.9 2273.57  12
   8   3 -11 33591.4 2248.41  10
   8   3 -10 21765.7 1437.75   4
   8   3 -10 22406.8 1446.86   1
   8   3 -10 21395.9 1457.96  12
   8   3 -10 18546.9 1440.47  10
   8   3  -9 40440.0 2386.91   1
   8   3  -9 38799.4 2376.00   4
   8   3  -9 34020.8 2359.00  10
   8   3  -8 7295.15 615.857   4
   8   3  -7 46510.0 2820.29   1
   8   3  -7 44646.6 2797.78   4
  -8   3   6 501.615 337.878   6
  -8   3   6 915.222 199.945   3
   8   3  -6 420.677 306.405   1
  -8   3   5 100313. 5928.12   6
   8   3  -5 96607.9 5926.05   1
  -8   3   5 99762.4 5882.32   3
  -8   3   4 12922.1 968.201   6
   8   3  -4 13649.3 954.190   1
  -8   3   4 14180.6 911.863   3
  -8   3   3 98002.8 5380.62   6
  -8  -3   3 81957.5 5306.09   6
  -8   3   3 96063.2 5348.60   3
  -8   3   2 19029.9 1258.64   6
  -8  -3   2 18434.4 1236.32   3
  -8   3   2 18464.6 1210.08   3
  -8   3   1 22747.0 1444.73   6
  -8  -3   1 20136.5 1395.28   3
  -8   3   1 22245.9 1395.94   3
  -8   3   0 5637.25 571.796   6
  -8  -3   0 5681.17 484.423   3
  -8  -3  -1 6926.89 542.027   3
  -8  -3  -2 1715.83 256.396   3
  -8   3  -2 1478.21 397.709   4
  -8  -3  -3 32599.1 2056.97   3
  -8   3  -3 34455.7 2159.74   4
   8   3   3 31500.8 2097.11   5
  -8   3  -3 36399.5 2121.52   2
  -8   3  -4 23330.8 1574.72   4
   8   3   4 22762.2 1516.90   5
   8  -3   4 23918.4 1589.28  11
  -8   3  -5 19431.8 1305.16   2
  -8  -3  -5 18360.8 1269.78   8
   8   3   5 19194.1 1263.93   5
   8  -3   5 18385.8 1351.25  11
  -8  -3  -6 24595.0 1606.38  13
  -8   3  -6 21298.5 1537.72   2
  -8  -3  -7 7887.19 812.596  13
  -8   3  -7 6655.35 696.249   2
  -8   3  -7 8850.08 776.937  12
  -8   3  -8 59223.2 3887.87   2
  -8  -3  -8 68725.8 3953.92  13
  -8   3  -8 61191.1 3921.43   4
  -8   3  -8 64864.8 3935.36  12
  -8  -3  -9 2481.93 571.380  13
  -8   3  -9 983.856 479.951  12
  -8   3 -10 26318.3 1783.88  12
  -8  -3 -10 26458.4 1800.28  13
  -8   3 -11-79.2199 447.857  12
  -8   3 -12 9853.04 823.166  12
  -8   3 -13-335.267 372.917  12
  -8   3 -14 7853.33 634.000  12
  -8   3 -15 157.893 186.779  10
  -8   3 -15-29.3067 189.503  12
   8   4 -20 1852.96 238.588  10
   8   4 -20 1971.89 238.106  12
   8   4 -19 166.625 281.517  12
   8   4 -18 851.619 363.641  12
   8   4 -17 2579.33 479.778  12
   8   4 -16-258.719 457.781  10
   8   4 -16 98.0990 449.720  12
   8   4 -15 11174.1 948.294  10
   8   4 -15 10991.6 928.284  12
   8   4 -14 8489.23 830.351  12
   8   4 -14 9326.68 834.161  10
   8   4 -13 14082.5 1130.43  10
   8   4 -13 14920.2 1142.10  12
   8   4 -12 19130.7 1288.57  12
   8   4 -12 15829.8 1256.91   1
   8   4 -12 16025.0 1251.28  10
   8  -4 -12 19513.5 1259.00  13
   8   4 -12 15412.0 1226.58   4
   8   4 -11 12424.4 999.735  12
   8   4 -11 11414.9 988.818   1
   8   4 -11 12755.4 1001.69  10
   8  -4 -11 12942.4 1015.42  13
   8   4 -11 12921.3 951.503   4
  -8   4  11 12284.9 962.043   6
   8   4 -10 10391.9 895.855  10
  -8   4  10 10912.1 863.950   6
   8  -4 -10 11215.8 933.702  13
   8   4 -10 11673.8 920.553  12
  -8   4   9 3758.34 503.388   6
   8   4  -9 5242.49 585.151  12
   8   4  -9 4609.74 577.120  10
   8   4  -8 4583.67 529.079  12
  -8   4   8 4697.50 509.779   6
   8   4  -8 3427.88 548.112  10
   8   4  -8 3344.74 500.604   1
   8   4  -7 369.881 341.827   1
  -8   4   7 182.633 334.942   6
   8   4  -6 13040.4 978.320   1
  -8   4   6 13848.0 968.584   6
   8   4  -5 605.067 331.609   1
  -8   4   5 279.843 317.751   6
   8   4  -4 57629.2 3537.57   1
  -8   4   4 57979.8 3531.49   6
   8   4  -3 215.943 339.924   1
  -8   4   3 409.930 330.907   6
  -8   4   2 66375.3 3920.22   6
  -8  -4   2 62168.6 3902.37   3
  -8   4   1 15728.0 1177.83   6
  -8   4   1 17190.0 1129.01   2
  -8  -4   1 16945.4 1135.01   3
  -8   4   0 19117.3 1154.00   2
  -8  -4   0 15005.4 1115.21   3
  -8   4  -1 17175.5 1247.65   4
  -8  -4  -1 17593.5 1157.90   3
  -8   4  -1 17690.5 1190.98   2
  -8   4  -2 14232.0 954.295   2
  -8  -4  -2 12636.9 1024.51  13
  -8  -4  -2 11832.1 865.656   3
  -8  -4  -2 12057.8 943.780   8
  -8   4  -2 14638.7 1002.94   4
  -8  -4  -3 15702.1 1076.92   8
  -8   4  -3 15372.7 1072.39   2
  -8  -4  -3 15331.0 1145.51  13
  -8   4  -3 15602.0 1093.99   4
   8   4   3 12518.7 1027.41   5
  -8   4  -4 1343.62 380.383   4
  -8   4  -4 615.498 357.263   2
  -8  -4  -4 1045.47 561.496  13
   8   4   4 479.696 265.759   5
  -8  -4  -4 780.965 394.688   8
  -8   4  -5 993.128 376.851   4
  -8   4  -5 1677.89 442.208  12
  -8  -4  -5 1167.23 399.926   8
  -8   4  -6 539.422 401.747   2
  -8   4  -6 706.016 426.575  12
  -8   4  -6 316.886 350.100   4
  -8   4  -7 10788.9 900.481  12
  -8  -4  -7 12887.8 1010.56  13
  -8   4  -7 9346.30 864.126   2
  -8   4  -7 10418.6 885.267   4
  -8   4  -8 5289.81 623.154  12
  -8  -4  -8 5016.55 712.954  13
   8  -4   9 21226.5 1538.91   8
  -8   4  -9 25521.6 1629.90  12
  -8  -4  -9 26970.7 1700.31  13
  -8   4 -10 11111.6 870.552  12
  -8  -4 -10 9386.59 909.866  13
  -8  -4 -11 2557.29 511.793  13
  -8   4 -11 3166.94 481.092  12
  -8   4 -12 505.119 353.934  10
  -8   4 -12 532.625 356.412  12
  -8   4 -13 24654.4 1584.10  12
  -8   4 -13 24762.8 1578.32  10
  -8   4 -14 522.101 238.832  10
  -8   4 -14 633.897 230.399  12
   8   5 -19 154.164 192.396  10
   8   5 -18 5931.40 481.884  10
   8   5 -18 4198.15 451.875  12
   8   5 -17-12.8062 325.727  12
   8   5 -17 263.819 344.233  10
   8   5 -16 9524.31 776.382  12
   8   5 -16 9165.96 781.620  10
   8   5 -15-321.639 423.018  10
   8   5 -15 319.056 403.550  12
   8   5 -14 2174.79 503.891  10
   8   5 -14 2584.97 492.976  12
   8  -5 -14 2511.55 456.737  13
   8   5 -13 406.842 450.520  10
   8   5 -13 888.822 449.230  12
   8  -5 -13 583.874 436.258  13
   8   5 -12 393.593 472.643  10
   8   5 -12 307.293 446.735  12
   8  -5 -12 1321.22 500.258  13
   8   5 -11 22563.8 1487.00  12
   8  -5 -11 20121.0 1536.29  13
   8   5 -11 21195.7 1490.17  10
   8   5 -10 803.162 468.198   1
   8   5 -10 1411.14 487.951  10
   8  -5 -10 1493.62 552.464  13
   8   5 -10 747.303 424.093  12
   8   5  -9 34341.1 2275.63   1
   8  -5  -9 35459.6 2344.36  13
  -8  -5   9 32976.1 2219.31   8
   8   5  -9 37615.3 2264.30  10
  -8  -5   8 1354.74 447.074   8
   8   5  -8 770.980 443.716  10
   8   5  -8 1746.23 451.552   1
   8   5  -7 13060.3 988.392   1
   8   5  -7 13472.5 973.781  10
  -8   5   7 12564.6 951.239   6
  -8  -5   7 11378.9 954.706   8
  -8   5   6 3423.94 473.002   6
  -8  -5   6 2576.34 517.741   8
  -8   5   5 7230.27 655.495   6
  -8  -5   5 6696.14 655.986   8
   8   5  -5 6791.19 654.123   1
   8   5  -4 699.845 379.260   1
  -8   5   4-176.934 375.821   6
  -8  -5   4-330.715 390.106   8
  -8   5   3 10147.4 812.088   6
  -8  -5   3 10266.1 843.913   8
  -8   5   3 9922.65 746.360   2
   8   5  -3 9626.36 807.604   1
  -8  -5   2 30677.5 1934.91   8
  -8   5   2 30361.0 1879.52   2
  -8  -5   2 27508.5 1897.05   3
  -8  -5   1 12455.7 1008.37  13
  -8   5   1 14694.9 959.213   2
  -8  -5   1 11668.4 931.139   3
  -8  -5   0 50631.2 3071.28   8
  -8   5   0 56235.4 3081.62   2
  -8  -5   0 42890.3 3018.83   3
  -8   5   0 55401.6 3110.15   4
  -8  -5   0 45735.5 3090.81  13
  -8   5  -1 7108.46 626.131   2
  -8  -5  -1 5013.59 680.365  13
  -8   5  -1 6512.65 641.010   4
  -8  -5  -1 6394.76 674.670   8
  -8  -5  -2 11990.5 928.751   8
  -8   5  -2 11915.8 917.663   2
  -8   5  -2 11270.5 915.783   4
  -8  -5  -2 10731.1 985.545  13
  -8   5  -3 83.9848 382.539   2
  -8   5  -3 931.749 390.517   4
  -8  -5  -3 370.202 526.262  13
  -8  -5  -3 686.935 441.083   8
  -8   5  -4 10958.9 929.390   2
  -8  -5  -4 12832.3 933.500   8
  -8  -5  -4 11807.7 1040.28  13
  -8   5  -4 11330.1 928.343   4
  -8   5  -5 1160.00 410.462   2
  -8  -5  -5 344.299 559.356  13
  -8   5  -5 473.111 362.790   4
  -8  -5  -5 443.568 409.837   8
  -8   5  -6 18027.6 1303.74   4
  -8   5  -6 18156.7 1268.43  12
   8  -5   7 6645.19 656.592   8
  -8   5  -7 7113.39 655.032  12
   8  -5   8 48586.5 3056.95   8
  -8   5  -8 49867.8 3078.17  12
  -8  -5  -8 50887.1 3182.68  13
   8  -5   9 22351.3 1538.41   8
  -8  -5  -9 26217.8 1691.16  13
  -8   5  -9 23954.4 1579.29  12
  -8  -5 -10 12311.8 990.398  13
  -8   5 -10 11064.4 864.433  12
  -8  -5 -11 11809.5 886.075  13
  -8   5 -11 10141.1 793.426  12
  -8   5 -11 10707.0 820.438  10
  -8   5 -12 8807.89 676.292  12
  -8   5 -12 9378.32 688.935  10
  -8   5 -13 1183.02 255.057  10
  -8   5 -13 1015.43 216.911  12
   8   6 -17 15480.5 1029.32  10
   8   6 -16 2161.63 390.320  10
   8   6 -16 2524.23 320.154  12
   8   6 -15 13355.4 914.405  10
   8   6 -15 11017.3 859.615  12
   8   6 -14 778.582 360.339  12
   8  -6 -14 426.645 406.289  13
   8   6 -14 929.816 412.309  10
   8  -6 -13 8982.42 855.174  13
   8   6 -13 10165.1 825.774  10
   8  -6 -12 136.723 513.570  13
   8   6 -12 792.468 442.305  10
   8  -6 -11 5944.72 744.203  13
   8   6 -11 5537.09 627.072  10
   8  -6 -10 1054.01 577.632  13
  -8  -6  10 1202.75 421.335   8
   8   6 -10 2030.41 471.575  10
   8   6  -9 6179.24 649.670  10
   8   6  -9 6529.08 688.286   1
  -8  -6   9 5761.09 637.220   8
   8  -6  -9 6016.38 755.067  13
  -8  -6   8 23738.1 1652.41   8
   8   6  -8 24020.6 1640.29  10
   8  -6  -8 24144.8 1741.23  13
   8   6  -8 27008.5 1721.41   1
  -8  -6   7 1457.57 497.358   8
   8   6  -7 752.348 464.411   1
  -8  -6   6 2060.85 495.201   8
   8   6  -6 1687.22 483.711   1
  -8  -6   5 6674.53 703.701   8
   8   6  -5 6672.94 679.494   1
   8  -6  -5 5634.47 557.941   8
  -8  -6   4 6791.91 750.417   8
   8  -6  -4 6440.87 620.628   8
   8   6  -4 8389.79 721.143   1
  -8  -6   3 8662.48 831.084   8
   8  -6  -3 9761.21 758.363   8
   8  -6  -2 5334.21 539.239   8
  -8   6   2 5703.70 558.812   4
  -8   6   1 14324.2 1065.79   4
   8  -6  -1 14428.1 1046.37   8
  -8  -6   1 12644.7 1099.58  13
  -8   6   1 14867.9 1035.09   2
  -8  -6   0 3473.73 553.073   8
  -8   6   0 3918.47 495.375   4
  -8   6   0 3540.94 485.028   2
  -8  -6   0 2702.92 604.244  13
   8  -6   0 3828.06 515.419   8
  -8   6  -1 954.846 379.886   4
  -8  -6  -1 1681.21 563.747  13
  -8   6  -1 39.0443 339.961   2
  -8  -6  -1 492.123 500.878   8
  -8   6  -2 5843.34 616.878   2
  -8  -6  -2 5828.48 681.102   8
  -8   6  -2 6183.33 600.035   4
  -8  -6  -2 5422.85 744.730  13
  -8   6  -3 3098.38 448.685   4
  -8   6  -3 2314.44 470.293   2
  -8  -6  -3 1668.44 654.894  13
   8  -6   3 2906.46 528.233   8
  -8  -6  -3 2828.10 531.578   8
  -8  -6  -4 4026.75 552.135   8
  -8  -6  -4 2942.43 698.563  13
  -8   6  -4 3209.30 476.293   4
   8  -6   4 4141.98 537.222   8
   8  -6   5 29770.0 1882.42   8
  -8  -6  -5 28903.3 1860.82   8
  -8  -6  -5 25999.7 1985.99  13
   8  -6   6 993.492 415.891   8
  -8  -6  -6 1062.87 614.811  13
   8  -6   7 40292.2 2533.62   8
  -8   6  -8 28.2368 334.722  10
   8  -6   8-614.342 359.267   8
  -8  -6  -9 45828.5 2682.63  13
   8  -6   9 39652.4 2550.26   8
  -8   6  -9 41487.9 2568.37  10
  -8  -6 -10 505.800 445.262  13
  -8   6 -10 529.834 298.862  10
  -8   6 -11 18950.7 1180.71  10
  -8  -6 -11 17031.4 1239.64  13
  -8   6 -12 17.3467 177.416  10
   8   7 -15 1146.88 279.025  10
   8  -7 -14 12821.2 1010.86  13
   8   7 -14 15106.3 975.952  10
   8  -7 -13 208.207 427.354  13
   8   7 -13 36.6051 317.937  10
   8  -7 -12 13797.4 1072.99  13
   8   7 -12 12947.0 948.678  10
   8   7 -11 2470.63 416.039  10
   8  -7 -11 2370.36 569.571  13
   8  -7 -10 9398.07 918.962  13
  -8  -7  10 9780.54 775.904   8
   8  -7  -9 522.911 525.154  13
  -8  -7   9 305.843 413.870   8
  -8  -7   8 92.2153 442.849   8
   8  -7  -7 1084.58 520.520  13
  -8  -7   7 176.310 476.484   8
   8  -7  -6 1486.67 556.893  13
  -8  -7   6 1797.42 524.348   8
   8  -7  -5 387.059 511.136  13
  -8  -7   5 801.175 506.276   8
   8  -7  -5 677.406 344.109   8
   8  -7  -4 8424.86 793.747  13
   8  -7  -4 7015.48 670.725   8
  -8  -7   4 8814.21 828.713   8
   8  -7  -3 1791.93 415.479   8
   8  -7  -3 2583.11 557.517  13
  -8  -7   3 2012.26 531.067   8
   8  -7  -2 18618.3 1286.22   8
   8  -7  -1 556.331 389.738   8
  -8  -7   1-595.294 515.870   8
   8  -7   0 436.788 404.130   8
  -8  -7   0 1034.12 505.461  13
  -8  -7   0 1247.93 514.987   8
   8  -7   1-17.9213 433.816   8
  -8  -7  -1 150.449 494.182   8
  -8  -7  -1 595.812 516.794  13
  -8  -7  -2 13090.1 1075.10  13
  -8  -7  -2 11531.6 999.017   8
  -8  -7  -3 350.742 447.534   8
   8  -7   3-342.094 419.388   8
  -8  -7  -3 739.835 575.449  13
  -8  -7  -4 25092.2 1749.20   8
   8  -7   4 28157.8 1762.94   8
  -8  -7  -4 26497.8 1860.27  13
  -8  -7  -5-244.285 568.941  13
  -8  -7  -5 239.394 388.099   8
   8  -7   5 65.9191 370.106   8
   8  -7   6 19754.4 1327.34   8
  -8  -7  -6 18800.4 1437.21  13
   8  -7   7 105.155 350.959   8
  -8  -7  -7-21.5141 522.373  13
   8  -7   8 23940.9 1527.69   8
   8  -7   9 231.356 257.590   8
  -8  -7 -10 16119.2 1115.94  13
   8  -8 -13 3333.80 468.441  13
   8  -8 -12 239.939 398.651  13
   8  -8 -11 3676.05 547.003  13
  -8  -8  10 4951.19 507.422   8
   8  -8 -10 4973.74 636.380  13
  -8  -8   9 2501.55 437.089   8
  -8  -8   8 5155.75 574.800   8
   8  -8  -8 4618.44 629.002  13
  -8  -8   7 488.055 445.783   8
   8  -8  -7 204.401 465.813  13
  -8  -8   6 7154.82 706.570   8
   8  -8  -6 6950.42 737.658  13
  -8  -8   5 447.976 483.665   8
   8  -8  -5-592.404 505.614  13
   8  -8  -4 2232.09 406.896   8
  -8  -8   4 3321.55 560.862   8
   8  -8  -4 2323.20 526.650  13
   8  -8  -3 11909.0 950.098   8
  -8  -8   3 15044.5 1082.24   8
   8  -8  -3 13932.0 1062.46  13
   8  -8  -2 3080.63 465.153   8
   8  -8  -2 3544.27 533.961  13
  -8  -8   1 24070.5 1580.90   8
   8  -8  -1 22188.2 1495.03   8
   8  -8  -1 21490.5 1538.38  13
  -8  -8   0 241.031 483.799   8
   8  -8   0-110.864 369.559   8
   8  -8   0 305.319 376.701  13
  -8  -8   0 843.798 445.597  13
   8  -8   1 15675.3 1079.14   8
  -8  -8  -1 14751.0 1117.82   8
  -8  -8  -1 13397.5 1106.47  13
  -8  -8  -2 5887.14 653.515   8
  -8  -8  -2 5860.06 685.329  13
  -8  -8  -3 26396.1 1822.77   8
   8  -8   3 30199.0 1823.16   8
  -8  -8  -3 27423.1 1881.95  13
  -8  -8  -4 6372.86 605.242   8
   8  -8   4 7626.55 638.848   8
  -8  -8  -4 6031.01 736.465  13
   8  -8   5 25220.4 1549.87   8
  -8  -8  -5 21562.0 1614.23  13
   8  -8   6 11110.9 798.482   8
  -8  -8  -6 10378.8 885.507  13
   8  -8   7 16722.7 1114.07   8
  -8  -8  -7 17343.3 1194.23  13
   8  -8   8 1647.15 254.584   8
  -8  -8  -8 998.066 363.685  13
   8  -9 -11 693.738 334.237  13
  -8  -9  10 3717.89 350.731   8
   8  -9  -9 4789.39 576.602  13
  -8  -9   9 7012.65 525.988   8
  -8  -9   8 2937.05 409.635   8
   8  -9  -8 3168.04 462.686  13
  -8  -9   7 899.000 370.939   8
   8  -9  -7 253.260 380.675  13
  -8  -9   6 3301.16 472.454   8
   8  -9  -6 3942.44 500.142  13
  -8  -9   5 11493.3 827.716   8
   8  -9  -5 9083.86 833.450  13
   8  -9  -4 148.466 267.805   8
  -8  -9   4 1107.72 400.239   8
   8  -9  -4 350.342 387.807  13
   8  -9  -3 5905.92 585.595  13
   8  -9  -3 5292.68 503.847   8
   8  -9  -2 8880.38 685.528   8
   8  -9  -2 8663.03 728.186  13
  -8  -9   1 789.736 402.579   8
   8  -9  -1 943.659 330.800   8
   8  -9  -1 658.473 345.308  13
  -8  -9   0 3025.02 475.740   8
   8  -9   0 3557.82 425.943   8
   8  -9   1 17480.7 1123.80   8
  -8  -9  -1 15234.1 1124.34   8
  -8  -9  -2 3734.37 434.433   8
  -8  -9  -2 2792.05 419.555  13
  -8  -9  -3 3305.70 370.344   8
  -8  -9  -3 3360.20 444.206  13
   8  -9   4 3660.31 391.085   8
  -8  -9  -4 3113.88 429.292  13
   8  -9   5 2605.44 315.572   8
  -8  -9  -5 1780.20 356.636  13
   8  -9   6 6417.93 466.329   8
  -8  -9  -6 5217.01 498.586  13
   8 -10  -8 956.918 240.993  13
   8 -10  -7 1151.81 278.452  13
  -8 -10   7 1868.71 257.992   8
  -8 -10   6 2009.64 293.401   8
   8 -10  -6 1266.10 286.652  13
  -8 -10   5 42.8579 255.772   8
   8 -10  -5 57.3436 241.816  13
   8 -10  -4 5978.00 494.585  13
   8 -10  -3 480.685 218.393  13
  -8 -10   2 5468.73 477.117   8
   8 -10  -1 2597.20 275.880   8
  -8 -10   1 2180.53 328.580   8
   8 -10   0 5126.14 397.268   8
  -8 -10   0 4445.04 403.770   8
   8 -10   1 2463.02 288.816   8
   8 -10   2 2180.29 262.482   8
   9   0 -20 20405.5 1356.65  12
   9   0 -19-382.763 398.110  12
   9   0 -18 45794.2 2862.94  12
   9   0 -18 44716.3 2805.70  10
   9   0 -17 563.544 398.242  10
   9   0 -17-584.483 505.344  12
   9   0 -16 29671.4 2044.61  12
   9   0 -16 30921.6 1993.44  10
   9   0 -15 19.1287 419.751  10
   9   0 -15-428.588 506.409  12
   9   0 -14 952.630 453.151  10
   9   0 -14 970.755 497.922  12
   9   0 -13 231.074 407.413  10
   9   0 -13-393.575 475.648  12
   9   0 -12 11429.0 952.147  12
   9   0 -12 12112.4 923.341  10
   9   0 -11 94.2723 408.906  12
  -9   0  11 56.2611 248.066   3
   9   0 -11 281.277 358.920  10
  -9   0  10 10224.5 755.720   3
   9   0  -9 158.295 167.326   5
  -9   0   9 156.437 239.801   3
   9   0  -8 742.812 188.450   5
  -9   0   8 551.889 252.097   3
   9   0  -7 186.167 175.873   5
  -9   0   7-36.4679 229.404   3
   9   0  -6 407.204 204.431   5
  -9   0   6 292.586 235.888   3
   9   0  -5 116.479 197.671   5
  -9   0   5 170.954 236.223   3
   9   0  -4 5318.26 448.275   5
  -9   0   4 5391.63 510.719   6
  -9   0   4 5863.75 477.767   3
   9   0  -3 162.777 212.127   5
  -9   0   3-288.165 333.173   6
  -9   0   3-66.2880 230.987   3
  -9   0   2 33266.6 2073.71   6
  -9   0   2 33110.3 2048.22   3
  -9   0   1-163.512 381.906   6
   9   0   0 13619.8 917.135   5
  -9   0   0 13433.6 944.559   6
  -9   0   0 12766.3 888.964   3
  -9   0  -1-234.377 228.713   3
   9   0   1-142.692 231.538   5
  -9   0  -2 2436.11 311.082   3
  -9   0  -2 2807.53 439.599   4
  -9   0  -3 91.3168 211.919   3
  -9   0  -3 138.941 329.089   4
  -9   0  -4 69299.0 4123.65   4
  -9   0  -4 66098.1 4069.93   3
   9   0   5 80.8305 281.799  11
  -9   0  -5-53.5775 281.076   9
  -9   0  -5 266.424 338.754   4
  -9   0  -6 15942.8 1137.66   9
   9   0   6 15598.8 1092.56  11
  -9   0  -6 16496.0 1087.53   2
  -9   0  -6 14882.0 1138.70   4
  -9   0  -7 46.4225 300.635   2
  -9   0  -7 362.118 337.405   4
  -9   0  -8 6857.52 704.754   4
  -9   0  -8 8507.50 781.479  12
  -9   0  -9 315.418 496.442  12
  -9   0 -10 52875.3 3334.80  12
  -9   0 -11-42.8985 465.116  12
  -9   0 -12 17334.1 1241.72  12
  -9   0 -13-15.1700 344.798  12
  -9   0 -13-239.284 312.033  10
  -9   0 -14 21296.0 1378.00  10
  -9   0 -14 23833.6 1443.32  12
   9   1 -21 3135.39 344.710  12
   9   1 -20-148.051 250.395  10
   9   1 -20-98.9909 327.188  12
   9   1 -19 18567.2 1247.26  10
   9   1 -19 19968.7 1299.94  12
   9  -1 -19 16725.8 1250.41  12
   9   1 -18-567.608 420.062  10
   9  -1 -18 198.123 402.625  12
   9   1 -18-221.989 453.793  12
   9   1 -17 26638.7 1842.55  10
   9  -1 -17 27902.0 1864.56  12
   9   1 -17 28702.7 1890.90  12
   9   1 -16-97.2569 510.229  12
   9  -1 -16 451.163 478.746  12
   9   1 -16 225.870 461.263  10
   9   1 -15 2350.72 573.551  12
   9  -1 -15 2527.55 521.143  12
   9   1 -15 2494.88 531.568  10
   9   1 -14 1168.16 480.413   4
   9   1 -14 946.174 515.383  12
   9  -1 -14 1513.33 475.504  12
   9  -1 -14 816.789 385.316  10
   9   1 -14 1254.52 500.573  10
   9   1 -13 4630.62 608.618   4
   9  -1 -13 4929.27 599.285  12
   9  -1 -13 3714.34 509.441  10
   9   1 -13 4910.78 592.588  10
   9  -1 -12 2535.82 434.738  10
   9   1 -12 2822.26 508.690  10
   9  -1 -12 3197.29 490.166  12
   9   1 -12 3502.43 516.794   4
  -9  -1  12 2821.04 403.516   3
   9   1 -11 3146.37 507.495  10
  -9  -1  11 2855.03 418.808   3
   9  -1 -11 3146.25 488.647  12
   9   1 -11 4213.32 504.073   4
  -9  -1  10 11537.8 856.178   3
  -9   1   9-11.1224 215.118   3
  -9  -1   9 169.445 252.526   3
  -9   1   8 961.522 236.363   3
  -9  -1   8 1112.48 284.451   3
  -9   1   7 1617.64 258.556   3
  -9  -1   7 1327.26 302.393   3
  -9   1   6 5638.50 464.259   3
  -9  -1   6 5573.95 498.100   3
   9  -1  -6 5485.44 443.647   5
  -9   1   5 4096.14 391.499   3
  -9  -1   5 4120.85 411.786   3
   9  -1  -5 3866.96 368.837   5
  -9   1   4 1915.48 279.501   3
  -9  -1   4 1997.32 319.169   3
   9  -1  -4 1829.56 283.776   5
  -9   1   3 97.1021 220.526   3
  -9  -1   3 342.326 242.974   3
  -9  -1   3 33.9895 291.142   6
   9  -1  -3 129.036 237.423   5
   9  -1  -2 51741.5 3247.26   5
  -9   1   2 53278.2 3260.61   6
  -9  -1   2 56736.2 3246.16   6
  -9   1   2 52141.9 3228.24   3
  -9  -1   1 77540.8 4574.21   3
  -9   1   1 74152.1 4567.66   3
   9   1  -1 74910.6 4584.56   5
  -9   1   1 76583.7 4606.67   6
  -9  -1   1 78564.3 4580.92   6
  -9   1   0 19654.5 1290.96   3
  -9  -1   0 20508.0 1291.90   3
   9   1   0 20880.4 1313.48   5
  -9  -1   0 20184.4 1324.25   6
  -9   1   0 19061.6 1345.02   6
  -9  -1  -1 57502.7 3504.83   3
   9   1   1 58768.0 3533.22   5
  -9  -1  -2 14445.9 999.080   4
  -9   1  -2 14578.2 1026.43   4
  -9  -1  -2 14959.3 955.309   3
  -9   1  -2 13261.7 955.922   3
   9   1   2 13511.0 971.980   5
  -9   1  -3 71517.0 4186.34   4
  -9  -1  -3 65675.3 4133.16   4
   9   1   3 67494.6 4147.40   5
  -9  -1  -3 70209.7 4115.70   3
  -9   1  -3 67425.2 4129.52   3
  -9  -1  -4 1445.69 322.577   4
  -9   1  -4 1459.21 384.948   4
  -9  -1  -4 1193.53 458.947  13
  -9  -1  -4 1480.95 262.089   3
  -9   1  -5 88299.1 5258.54   2
  -9   1  -5 84813.9 5299.64   9
  -9  -1  -5 88339.5 5279.04   9
   9   1   5 85728.5 5261.82  11
   9  -1   5 89185.5 5278.80  11
  -9  -1  -5 92463.2 5319.05  13
  -9   1  -5 90502.8 5309.94   4
  -9  -1  -5 82202.0 5254.70   4
  -9   1  -6 348.288 324.685   2
  -9   1  -6 236.659 348.130   4
   9  -1   6-251.594 336.749  11
   9   1   6 115.182 287.866  11
  -9  -1  -6-167.010 314.892   9
  -9   1  -6 450.018 337.281   9
  -9  -1  -6 960.093 474.338  13
  -9   1  -7 2652.45 449.770   4
  -9   1  -7 2621.72 425.955   2
   9  -1   7 2679.91 429.929  11
  -9   1  -8 1733.30 400.671   2
  -9  -1  -8 1640.49 529.538  12
  -9   1  -8 2191.09 435.230   4
  -9   1  -9 28157.1 1912.48   4
  -9  -1  -9 28518.7 1919.53  12
  -9  -1 -10 115.125 492.897  12
  -9  -1 -11 53105.6 3321.94  12
  -9  -1 -12 2692.91 458.351  12
  -9   1 -12 2096.40 488.916  12
  -9   1 -13 28435.9 1790.09  10
  -9  -1 -13 26854.0 1792.75  12
  -9   1 -13 29008.7 1820.65  12
  -9   1 -14 3051.04 364.853  10
  -9   1 -14 3469.30 407.977  12
  -9  -1 -14 2785.34 336.755  12
  -9   1 -15 27723.1 1701.33  12
   9   2 -21 191.581 187.311  12
   9   2 -20 2492.56 390.152  12
   9   2 -20 2707.49 351.433  10
   9   2 -19 38.7427 348.660  10
   9   2 -18 17569.2 1244.90  10
   9   2 -17 1051.97 454.950  10
   9   2 -16 19465.7 1230.01  10
   9  -2 -16 13421.1 1141.77  12
   9   2 -15 1020.52 497.127  10
   9   2 -15 1378.56 552.011  12
   9  -2 -15 580.896 399.200  12
   9   2 -14 12774.6 1055.68   4
   9   2 -14 12872.7 1032.53  10
   9  -2 -14 11411.3 958.054  12
   9   2 -14 14036.2 1079.11  12
   9   2 -13 539.510 433.532   4
   9   2 -13 668.373 516.395  12
   9  -2 -13 157.583 377.028  12
   9   2 -13 232.336 489.634  10
   9   2 -12 5784.90 682.584  12
   9  -2 -12 6545.32 609.651  12
   9   2 -12 5603.42 649.284   1
   9   2 -12 6071.52 671.529   4
   9   2 -11 2810.57 546.044  12
   9  -2 -11 2859.82 424.066  12
   9   2 -11 2655.02 473.756   1
   9   2 -11 2652.79 478.353   4
   9   2 -10-317.056 427.428  12
   9   2 -10 36.2378 361.971   1
   9   2 -10 456.383 356.795   4
   9   2  -9 11130.7 854.434   1
   9   2  -8 1893.67 381.556   1
  -9   2   8 1817.57 254.168   3
  -9   2   7 14054.6 925.951   3
  -9   2   6 1422.43 330.987   6
  -9   2   6 1494.47 250.817   3
  -9  -2   5 11429.4 789.026   3
  -9   2   5 10060.6 796.355   6
  -9   2   5 9960.54 721.246   3
  -9   2   4 9095.36 695.332   6
  -9   2   4 8477.75 641.859   3
  -9  -2   3 37790.9 2313.27   3
  -9  -2   3 39573.9 2290.45   6
  -9   2   3 36154.9 2320.21   6
  -9   2   3 35328.0 2283.43   3
  -9  -2   2 7187.56 565.919   3
  -9   2   2 6626.62 549.303   3
  -9   2   2 7195.07 632.264   6
  -9  -2   2 7326.03 566.393   6
  -9  -2   1 11329.9 839.435   6
  -9   2   1 12707.8 849.975   3
  -9  -2   1 12509.6 847.806   3
  -9   2   0 96707.4 5990.81   3
  -9  -2   0 104167. 5993.25   3
  -9  -2  -1 8505.95 607.292   4
  -9   2  -1 7076.72 609.853   3
  -9  -2  -1 8595.09 606.733   3
   9   2   1 7650.24 630.065   5
  -9   2  -2 77255.0 4535.95   4
  -9  -2  -2 75678.0 4454.25   3
   9   2   2 70089.1 4481.27   5
  -9   2  -3 31338.8 1942.85   4
   9   2   3 26974.9 1871.39   5
  -9  -2  -3 30666.5 1849.98   3
  -9   2  -4 39024.4 2650.13   9
  -9   2  -4 41062.6 2620.66   2
  -9  -2  -4 42508.7 2585.55   3
  -9   2  -4 43271.3 2671.85   4
   9  -2   4 44302.1 2660.52  11
   9   2   4 43332.3 2633.37   5
   9   2   5 3287.01 407.619  11
   9  -2   5 2621.48 443.909  11
  -9   2  -5 2899.63 452.763   4
  -9   2  -5 2325.49 453.229   9
  -9  -2  -5 2710.33 389.750   9
  -9  -2  -5 3822.41 565.675  13
  -9   2  -5 2811.49 412.516   2
  -9   2  -6 25287.6 1751.98   4
   9  -2   6 25248.5 1753.99  11
  -9   2  -6 27388.5 1734.30   2
  -9  -2  -6 26951.1 1717.45   9
  -9  -2  -6 25719.3 1786.57  13
  -9  -2  -7 6149.64 729.240  13
   9  -2   7 5469.82 601.688  11
  -9   2  -7 4866.47 589.678   4
  -9   2  -7 5351.35 577.479   2
  -9  -2  -8 1668.58 527.246  13
  -9  -2  -8 571.070 485.022  12
  -9   2  -8 544.224 490.991  12
  -9   2  -8 1322.32 404.553   4
  -9   2  -8 58.3714 395.987   2
  -9   2  -9 1918.82 535.585  12
  -9  -2  -9 1882.68 520.888  12
  -9  -2 -10 27443.3 1911.43  12
  -9   2 -10 30914.4 1956.70  12
  -9   2 -11 160.067 440.644  12
  -9  -2 -11 671.499 382.066  12
  -9  -2 -12 25427.7 1825.04  12
  -9   2 -12 34043.1 1900.04  12
  -9   2 -13 298.459 320.851  10
  -9   2 -14 21475.4 1361.83  10
   9   3 -20 744.371 248.770  10
   9   3 -20 721.980 276.570  12
   9   3 -19 20465.2 1368.85  12
   9   3 -19 20633.8 1354.88  10
   9   3 -18 9445.85 816.845  12
   9   3 -18 10163.2 809.707  10
   9   3 -17 17543.5 1317.28  12
   9   3 -17 19203.7 1317.04  10
   9   3 -16 16977.1 1275.32  12
   9   3 -15 6083.30 727.201  12
   9   3 -14 7935.20 790.564  12
   9   3 -14 6632.68 750.332   4
   9   3 -13 6758.93 726.132   4
   9   3 -13 6899.27 762.788   1
   9   3 -13 8508.56 803.213  12
   9   3 -13 7190.49 768.165  10
   9   3 -12 25844.8 1778.05   4
   9   3 -12 25873.6 1778.14  10
   9   3 -12 26076.4 1793.71  12
   9   3 -12 26961.7 1784.17   1
   9   3 -11 22.5886 362.629   4
   9   3 -11 412.634 416.618   1
   9   3 -11-132.347 491.415  12
   9   3 -11 40.6588 428.468  10
   9   3 -10 21660.0 1500.64  10
   9   3 -10 20264.8 1475.25   4
   9   3 -10 22931.3 1518.05  12
   9   3 -10 22569.6 1509.57   1
   9   3  -9 4735.79 582.706  10
   9   3  -9 4860.68 562.710   1
   9   3  -9 5583.43 601.799  12
  -9   3   8 34004.3 2106.50   6
   9   3  -8 31669.1 2097.45  10
   9   3  -7 4041.52 482.900   1
  -9   3   7 4451.03 505.611   6
   9   3  -6 51230.0 3181.63   1
  -9   3   6 51473.8 3186.19   6
  -9   3   6 51918.8 3119.17   3
   9   3  -5 3900.96 437.272   1
  -9   3   5 2532.49 420.881   6
  -9   3   5 3655.17 359.838   3
  -9   3   4 44655.0 2668.77   3
  -9   3   4 42622.0 2712.83   6
  -9  -3   4 41836.0 2648.46   6
  -9  -3   4 46809.4 2723.85   3
  -9   3   3 1981.65 382.727   6
  -9  -3   3 2179.88 334.892   3
  -9   3   3 1978.35 292.275   3
  -9  -3   2 60454.1 3702.34   3
  -9   3   2 61581.9 3687.66   3
  -9   3   2 60287.2 3719.28   6
  -9  -3   1 8541.88 651.480   3
  -9   3   1 8241.28 645.385   3
  -9   3   1 8360.26 728.110   6
  -9  -3   0 90416.6 5417.55   3
  -9  -3  -1 14968.2 1010.52   3
  -9  -3  -2 40277.0 2530.61  13
   9  -3   2 38988.9 2518.77  11
   9   3   2 38647.0 2486.99   5
  -9  -3  -2 39737.0 2445.85   3
  -9   3  -2 41276.5 2534.79   4
  -9   3  -3 18518.3 1322.18   9
  -9  -3  -3 18255.0 1293.41   8
  -9  -3  -3 19362.8 1382.16  13
   9   3   3 19753.4 1303.88   5
  -9  -3  -3 19022.4 1241.99   3
   9  -3   3 19420.3 1343.97  11
  -9   3  -3 20068.0 1350.04   4
  -9  -3  -4 46157.1 3037.29   8
   9   3   4 50348.9 3059.59   5
   9  -3   4 53002.8 3120.68  11
   9   3   5 134456. 7755.17   5
  -9   3  -5 129395. 7767.84   2
   9  -3   5 123344. 7805.92  11
  -9  -3  -6 5692.27 713.696  13
  -9   3  -6 4279.15 577.701   2
  -9   3  -7 87045.2 5251.08  12
  -9  -3  -7 88563.3 5281.72  13
  -9   3  -7 80643.2 5247.60   4
  -9   3  -7 87923.1 5243.48   2
  -9   3  -8 363.047 488.621  12
  -9  -3  -8 623.959 538.582  13
  -9  -3  -9 24440.6 1761.20  13
  -9   3  -9 26927.0 1758.70  12
  -9   3 -10 3400.20 551.425  12
  -9   3 -11 20056.8 1389.58  12
  -9   3 -12 15.1665 363.196  12
  -9   3 -13 12535.6 895.616  12
  -9   3 -14 108.617 212.232  12
   9   4 -19 371.790 290.851  12
   9   4 -18 12700.9 936.572  12
   9   4 -17 7034.23 702.257  12
   9   4 -17 8281.56 710.777  10
   9   4 -16 4724.29 604.631  12
   9   4 -16 4107.97 586.185  10
   9   4 -15 7982.64 781.483  12
   9   4 -15 7732.13 781.676  10
   9   4 -14 2985.91 556.841  12
   9   4 -14 3063.99 576.009  10
   9   4 -13 39777.5 2601.08  10
   9   4 -13 41031.0 2607.31  12
   9   4 -12 497.329 476.381  12
   9   4 -12 2068.19 498.939   1
   9   4 -12 477.526 490.949  10
  -9   4  12 550.164 366.061   6
   9  -4 -12 540.392 436.783  13
   9   4 -11 38022.8 2262.50  12
   9  -4 -11 34408.8 2241.12  13
   9   4 -11 31800.2 2244.43   1
   9   4 -11 36709.4 2251.30  10
  -9   4  11 31084.5 2209.00   6
  -9   4  10-185.148 367.439   6
   9   4 -10 382.016 458.334  12
   9  -4 -10 378.044 477.133  13
   9   4 -10 368.356 468.693  10
  -9   4   9 32658.2 2008.47   6
   9   4  -9 31418.0 2015.84  12
   9   4  -9 28096.9 1989.69  10
   9   4  -8 1307.85 421.368   1
  -9  -4   8 1583.64 416.377   8
   9   4  -8 1525.92 437.307  12
   9   4  -8 1447.76 462.448  10
  -9   4   8 1557.40 405.185   6
   9   4  -7 71411.3 4319.20  12
   9   4  -7 67138.0 4309.19  10
  -9   4   7 73004.2 4323.91   6
   9   4  -7 72610.5 4334.72   1
  -9  -4   7 70146.7 4294.12   8
  -9  -4   6 844.720 366.740   8
  -9   4   6 320.183 326.829   6
   9   4  -6 57.8907 358.086   1
  -9   4   5 33996.8 2138.26   6
   9   4  -5 33089.9 2147.56   1
  -9   4   4-17.5080 357.984   6
  -9   4   3 69337.9 3988.52   6
  -9  -4   3 61095.6 3974.82   3
  -9  -4   2 3137.74 456.166   8
  -9  -4   2 2869.54 395.707   3
  -9   4   2 3189.21 483.842   6
  -9  -4   1 78191.9 4972.72   3
  -9   4   1 86962.4 4976.83   2
  -9  -4   0 23135.2 1636.82  13
  -9  -4   0 23602.1 1615.86   8
  -9  -4   0 24402.8 1569.37   3
  -9   4   0 25851.4 1599.29   2
  -9  -4  -1 49221.3 3071.32   8
  -9   4  -1 51919.5 3122.30   4
  -9  -4  -1 45447.6 3108.28  13
  -9  -4  -1 48959.8 3031.30   3
  -9   4  -1 52496.4 3078.55   2
  -9  -4  -2 18556.0 1246.71   8
  -9   4  -2 16895.3 1238.42   2
  -9   4  -2 18472.4 1280.75   4
  -9  -4  -2 16922.5 1306.28  13
  -9  -4  -3 18695.4 1305.07   8
   9   4   3 17190.4 1284.90   5
  -9   4  -3 20686.4 1335.88   2
  -9   4  -3 20265.6 1351.88   4
  -9  -4  -3 17673.2 1392.61  13
  -9  -4  -4 39866.0 2433.25   8
  -9   4  -4 37335.0 2454.72   2
   9   4   4 36249.7 2421.18   5
  -9   4  -4 38387.2 2477.62   4
  -9  -4  -4 40763.2 2520.97  13
  -9   4  -5 5138.55 578.690   4
  -9  -4  -5 4281.79 554.123   8
  -9   4  -5 5581.58 607.176  12
  -9   4  -6 123839. 7123.50   4
  -9   4  -6 118544. 7089.14  12
  -9   4  -6 111683. 7096.84   2
  -9   4  -7 980.973 448.627  12
  -9  -4  -7 663.257 576.777  13
  -9  -4  -8 47830.1 3008.80  13
  -9   4  -8 46206.1 2949.89  12
  -9   4  -9 3699.17 523.498  12
   9  -4   9 2734.42 418.501   8
  -9  -4  -9 4041.03 628.361  13
  -9  -4 -10 9824.97 882.927  13
  -9   4 -10 10885.2 854.708  12
  -9   4 -11-73.5218 347.819  12
  -9   4 -12 10571.7 777.152  12
  -9   4 -12 10271.4 772.495  10
  -9   4 -13-248.300 244.182  10
  -9   4 -13 103.712 237.820  12
   9   5 -19 694.807 202.999  10
   9   5 -18 8637.83 672.063  12
   9   5 -18 9810.48 698.808  10
   9   5 -17 528.299 328.754  12
   9   5 -17 603.014 349.128  10
   9   5 -16 13735.1 1013.62  12
   9   5 -16 14257.4 1030.31  10
   9   5 -15 1311.78 426.368  12
   9   5 -15 1445.94 455.558  10
   9   5 -14 27999.2 1899.31  12
   9   5 -14 29719.0 1915.74  10
   9   5 -13-99.7356 422.294  12
   9   5 -13-264.456 480.743  10
   9  -5 -13 98.9424 420.806  13
   9   5 -12 31650.7 2142.97  12
   9  -5 -12 31795.8 2182.94  13
   9   5 -12 35067.3 2164.59  10
   9   5 -11 1746.11 511.698  10
   9   5 -11 1636.59 483.617  12
   9  -5 -11 1833.97 548.006  13
   9   5 -10 4826.21 634.061  10
   9   5 -10 5195.70 649.298   1
   9   5 -10 4479.93 586.498  12
   9  -5 -10 5099.30 688.370  13
  -9  -5   9 4480.20 571.306   8
   9  -5  -9 4470.78 677.297  13
   9   5  -9 4741.47 619.950  10
   9   5  -9 5764.23 650.738   1
  -9  -5   8 22400.1 1661.83   8
  -9   5   8 25681.5 1678.55   6
   9   5  -8 27195.8 1705.34  10
   9   5  -8 26027.9 1731.78   1
  -9  -5   7 832.775 460.617   8
  -9   5   7 1460.78 421.862   6
   9   5  -7 478.643 421.892   1
   9   5  -7 1311.50 464.505  10
   9   5  -6 46706.9 2874.01   1
  -9   5   6 47869.1 2849.96   6
  -9  -5   6 42476.9 2836.81   8
   9   5  -6 44624.0 2840.26  10
  -9   5   5 4111.45 546.104   6
  -9  -5   5 4070.02 581.218   8
   9   5  -5 4311.59 543.162   1
  -9   5   4 50061.5 3198.60   6
  -9  -5   4 52484.3 3196.49   8
  -9   5   3 2901.39 391.084   2
  -9   5   3 2973.33 500.193   6
  -9  -5   3 1858.43 409.874   3
  -9  -5   3 3125.96 506.495   8
  -9   5   2 59640.7 3541.41   2
  -9  -5   2 53345.6 3548.89   3
  -9  -5   2 60279.6 3571.60   8
  -9   5   1 2318.33 404.088   2
  -9   5   1 2755.44 475.779   4
  -9  -5   1 1933.70 365.025   3
  -9  -5   1 2217.34 522.549  13
  -9  -5   0 40475.9 2523.44   8
  -9  -5   0 35067.9 2524.66  13
  -9   5   0 41827.9 2542.94   4
  -9   5   0 40554.0 2504.09   2
  -9   5  -1 4979.20 617.337   4
  -9   5  -1 5541.92 589.153   2
  -9  -5  -1 6140.59 728.474  13
  -9  -5  -1 6001.83 632.281   8
  -9  -5  -2 16844.8 1361.93  13
  -9  -5  -2 18364.4 1287.87   8
  -9   5  -2 17813.5 1306.73   4
  -9   5  -2 18864.4 1307.09   2
  -9  -5  -3 17840.6 1220.61   8
   9   5   3 13964.7 1170.26   5
  -9   5  -3 18935.9 1233.71   4
  -9   5  -3 16836.6 1231.74   2
  -9  -5  -3 16621.5 1314.42  13
  -9  -5  -4 13670.0 1021.91   8
  -9  -5  -4 11676.6 1136.43  13
  -9   5  -4 14233.7 1035.92   4
  -9   5  -4 13007.8 1034.37   2
  -9  -5  -5 1603.24 454.535   8
  -9   5  -5 2479.80 448.790   4
  -9  -5  -5 2329.12 653.320  13
  -9   5  -6 14615.4 1077.39  12
  -9   5  -7 912.559 390.557  12
   9  -5   7 1603.46 429.816   8
  -9   5  -8 1893.14 428.072  12
  -9  -5  -8 2137.46 620.520  13
   9  -5   8 2380.70 408.874   8
  -9   5  -9 6401.77 591.356  12
  -9  -5  -9 7323.47 751.714  13
   9  -5   9 6115.05 556.019   8
  -9   5 -10 439.540 341.559  10
  -9  -5 -10 679.777 453.002  13
  -9   5 -10 227.337 298.255  12
  -9   5 -11 1711.00 305.188  12
  -9   5 -11 1426.91 329.007  10
  -9   5 -12 2935.12 329.144  12
  -9   5 -12 4141.13 366.105  10
   9   6 -17 15591.4 1031.33  10
   9   6 -16 439.184 320.749  10
   9   6 -15 15173.5 1021.81  10
   9   6 -15 13330.9 963.271  12
   9   6 -14 3422.19 484.719  10
   9  -6 -14 2734.79 458.856  13
   9  -6 -13 33821.7 2469.28  13
   9   6 -13 42913.2 2454.65  10
   9   6 -12 2740.13 503.065  10
   9  -6 -12 2849.72 576.377  13
   9   6 -11 32256.8 2008.19  10
   9  -6 -11 28472.3 2058.72  13
  -9  -6  10 946.818 414.523   8
   9   6 -10 1141.50 457.537  10
   9  -6 -10 1417.27 554.444  13
   9   6  -9 27223.3 1801.24  10
   9  -6  -9 26305.1 1881.62  13
  -9  -6   9 27339.9 1789.58   8
  -9  -6   8 341.365 443.642   8
   9   6  -8-55.4905 416.146  10
   9  -6  -8 570.610 538.244  13
   9   6  -8 497.541 480.093   1
  -9  -6   7 40093.2 2605.61   8
   9   6  -7 41945.1 2654.57   1
  -9  -6   6 324.856 483.062   8
   9   6  -6 545.105 461.488   1
   9  -6  -5 38409.4 2465.75   8
  -9  -6   5 41411.4 2542.63   8
  -9  -6   4 577.266 345.277   3
  -9  -6   4-104.965 466.732   8
   9  -6  -4-368.124 371.550   8
  -9  -6   3 78855.0 4752.10   8
   9  -6  -3 85680.9 4703.42   8
  -9   6   3 83261.4 4755.75   4
  -9   6   2 4729.98 559.999   4
   9  -6  -2 4741.47 550.737   8
   9  -6  -1 34213.9 2209.57   8
  -9   6   1 35699.5 2255.48   4
  -9  -6   1 34310.1 2258.00  13
  -9   6   1 34310.8 2218.33   2
   9  -6   0 321.239 411.848   8
  -9  -6   0 457.665 522.042  13
  -9  -6   0 660.657 504.126   8
  -9   6   0 19.6641 361.531   2
  -9   6   0-241.862 370.442   4
  -9  -6  -1 7919.04 875.220  13
  -9   6  -1 9343.35 816.575   2
  -9   6  -1 10467.6 800.401   4
  -9  -6  -1 9081.70 836.281   8
  -9  -6  -2 8505.92 895.210  13
  -9   6  -2 8315.14 769.595   2
  -9   6  -2 8565.70 753.974   4
  -9  -6  -2 9272.46 818.397   8
   9  -6   3 16560.8 1163.99   8
  -9  -6  -3 16197.6 1182.25   8
  -9  -6  -3 14323.2 1265.40  13
   9  -6   4 3766.88 544.363   8
  -9  -6  -4 2543.04 512.039   8
  -9  -6  -4 2400.30 665.308  13
   9  -6   5 13955.6 973.472   8
  -9  -6  -5 11772.6 943.745   8
  -9  -6  -5 10524.0 1080.21  13
   9  -6   6 1648.21 416.605   8
  -9  -6  -6 1228.75 599.703  13
   9  -6   7 13582.1 985.176   8
  -9   6  -8 719.027 326.156  10
   9  -6   8 1301.00 331.582   8
   9  -6   9 2191.57 325.427   8
  -9   6  -9 2104.33 350.006  10
  -9  -6  -9 2317.99 530.935  13
  -9   6 -10 367.514 244.834  10
  -9  -6 -10-245.061 382.299  13
  -9   6 -11 245.322 180.506  10
   9   7 -15 906.622 257.179  10
   9   7 -14 10622.7 700.604  10
   9  -7 -14 7753.38 737.024  13
   9   7 -13 2506.04 366.254  10
   9  -7 -13 920.760 456.746  13
   9  -7 -12 37872.7 2404.65  13
   9   7 -12 36494.4 2308.70  10
   9  -7 -11 106.763 505.529  13
  -9  -7  10 64296.8 3854.75   8
   9  -7 -10 61640.6 3946.83  13
  -9  -7   9 250.480 400.423   8
   9  -7  -9 532.303 521.167  13
  -9  -7   8 39946.6 2537.47   8
  -9  -7   7 195.246 477.902   8
   9  -7  -7 324.459 505.438  13
  -9  -7   6 23497.4 1627.24   8
   9  -7  -6 23604.1 1666.40  13
   9  -7  -5 2752.76 411.345   8
  -9  -7   5 2772.89 549.022   8
   9  -7  -5 2958.34 570.131  13
   9  -7  -4 39995.4 2690.87   8
  -9  -7   4 42575.8 2776.25   8
  -9  -7   3 439.382 490.422   8
   9  -7  -3 354.951 375.381   8
   9  -7  -2 50643.7 3127.16   8
  -9  -7   1 1190.13 543.914   8
   9  -7  -1 1526.69 419.688   8
  -9  -7   1 1889.57 450.055  13
   9  -7   0 37600.1 2298.64   8
  -9  -7   0 35910.0 2338.57   8
  -9  -7   0 34183.2 2333.49  13
  -9  -7  -1 1983.60 557.623   8
   9  -7   1 2804.77 496.291   8
  -9  -7  -1 1876.29 555.658  13
  -9  -7  -2 25152.5 1678.95   8
  -9  -7  -2 23616.9 1717.80  13
  -9  -7  -3 1704.08 470.798   8
   9  -7   3 1105.09 423.696   8
  -9  -7  -3 655.875 557.993  13
   9  -7   4 17669.2 1138.36   8
  -9  -7  -4 14222.4 1125.68   8
  -9  -7  -4 14782.7 1235.65  13
   9  -7   5 849.166 383.843   8
  -9  -7  -5 1385.81 585.308  13
   9  -7   6 13513.0 956.623   8
  -9  -7  -6 12422.3 1064.48  13
   9  -7   7 56.8362 301.362   8
  -9  -7  -7 18.8760 483.720  13
   9  -7   8 7267.50 573.094   8
   9  -7   9 428.798 193.473   8
   9  -8 -13 9851.79 758.353  13
   9  -8 -12 181.993 378.619  13
   9  -8 -11 38938.5 2466.89  13
  -9  -8  10 579.112 325.274   8
   9  -8 -10 351.884 438.921  13
  -9  -8   9 30163.0 1917.42   8
  -9  -8   8 396.194 398.113   8
   9  -8  -8 823.990 473.905  13
  -9  -8   7 51595.7 3262.72   8
   9  -8  -7 54336.8 3302.06  13
  -9  -8   6-17.9142 425.985   8
   9  -8  -6 39.1961 448.766  13
  -9  -8   5 31127.6 2030.90   8
   9  -8  -5 30805.4 2051.57  13
   9  -8  -4 101.798 330.538   8
  -9  -8   4 136.113 443.128   8
   9  -8  -4-173.641 449.336  13
   9  -8  -3 18088.4 1232.60   8
   9  -8  -3 18494.1 1318.42  13
   9  -8  -2 833.932 378.048   8
   9  -8  -2 2629.57 474.581  13
  -9  -8   1 29799.7 2070.15   8
   9  -8  -1 32029.7 2018.66   8
   9  -8  -1 32929.6 2063.29  13
   9  -8   0 1419.04 410.098   8
  -9  -8   0 530.050 478.523   8
   9  -8   0 1079.59 400.759  13
  -9  -8   0 1386.11 435.144  13
   9  -8   1 28905.6 1697.44   8
  -9  -8  -1 25168.4 1721.42   8
  -9  -8  -1 22968.7 1711.32  13
  -9  -8  -2 630.856 435.982   8
  -9  -8  -2 1688.09 462.842  13
  -9  -8  -3 22650.2 1630.41   8
   9  -8   3 28436.7 1650.81   8
  -9  -8  -3 24821.6 1689.83  13
   9  -8   4 1376.53 384.219   8
  -9  -8  -4 1309.80 331.516   8
  -9  -8  -4 2068.18 481.689  13
   9  -8   5 18112.2 1127.27   8
  -9  -8  -5 14498.4 1171.20  13
   9  -8   6 706.525 298.005   8
  -9  -8  -6 1009.40 404.425  13
   9  -8   7 5099.09 428.358   8
  -9  -8  -7 4677.86 517.770  13
   9  -9 -11 193.241 266.962  13
  -9  -9  10 8435.22 576.085   8
  -9  -9   9 1529.87 296.526   8
  -9  -9   8 24271.6 1490.83   8
   9  -9  -8 21878.2 1534.61  13
  -9  -9   7 2781.39 406.989   8
   9  -9  -7 2327.21 419.283  13
  -9  -9   6 35794.7 2189.16   8
   9  -9  -6 33924.1 2204.11  13
  -9  -9   5 248.993 347.524   8
   9  -9  -5 98.6955 351.386  13
  -9  -9   4 13595.4 1011.42   8
   9  -9  -4 14456.8 1019.59  13
   9  -9  -3 1864.93 302.244   8
   9  -9  -3 1593.15 394.165  13
   9  -9  -2 4048.69 405.258   8
   9  -9  -2 2855.75 448.630  13
   9  -9  -1-497.931 306.051   8
   9  -9  -1 254.038 287.792  13
  -9  -9   1 83.2793 376.807   8
   9  -9   0 4159.22 452.068   8
  -9  -9   0 4963.57 515.333   8
   9  -9   1 8619.32 663.844   8
  -9  -9  -1 8551.01 691.233   8
  -9  -9  -2 4509.83 423.609   8
  -9  -9  -2 3719.32 417.676  13
  -9  -9  -3 1749.60 313.945  13
   9  -9   4 7622.74 543.835   8
  -9  -9  -4 5991.89 541.143  13
   9  -9   5 2053.97 277.274   8
  -9 -10   6 1383.60 233.088   8
   9 -10  -6 900.127 231.344  13
   9 -10  -5 4735.97 449.684  13
  -9 -10   5 7248.11 483.459   8
  -9 -10   2 155.025 222.521   8
  -9 -10   1 4910.03 404.834   8
  10   0 -20 5087.92 517.714  12
  10   0 -19 447.233 396.189  12
  10   0 -18 14360.6 1156.85  12
  10   0 -18 16238.5 1108.21  10
  10   0 -17 206.637 412.762  10
  10   0 -17-481.800 505.329  12
  10   0 -16 52256.1 3182.90  12
  10   0 -16 48247.0 3126.90  10
  10   0 -15 364.325 421.197  10
  10   0 -15-118.242 508.502  12
  10   0 -14 34260.4 2155.36  12
  10   0 -14 30757.1 2096.62  10
  10   0 -13 18.4309 410.250  10
  10   0 -13-335.231 500.937  12
  10   0 -12 23229.9 1583.78  10
  10   0 -12 24273.3 1627.34  12
  10   0 -11 149.967 383.503  10
 -10   0  11 121.028 260.360   3
  10   0 -11 316.151 425.831  12
  10   0 -10 47542.7 3145.14  12
 -10   0  10 53536.1 3120.12   3
  10   0  -9 42.3437 177.684   5
 -10   0   9-14.2384 233.829   3
  10   0  -8 64151.7 3879.96   5
 -10   0   8 65063.8 3912.40   3
  10   0  -7-11.6702 197.618   5
 -10   0   7 67.5715 230.439   3
  10   0  -6 162178. 9903.50   5
 -10   0   6 173633. 9923.59   3
 -10   0   5 42.9826 315.061   6
  10   0  -5 175.918 207.660   5
 -10   0   5 143.483 242.022   3
 -10   0   4 42237.5 2647.13   6
  10   0  -4 43037.2 2625.18   5
 -10   0   4 42804.6 2624.50   3
 -10   0   3 164.746 332.483   6
  10   0  -3-40.9424 233.107   5
 -10   0   3-38.0491 225.748   3
 -10   0   2 14372.2 964.891   6
 -10   0   2 12849.6 915.973   3
 -10   0   1-149.427 376.237   6
 -10   0   0 7367.77 648.638   6
 -10   0   0 7018.20 550.987   3
  10   0   0 6519.87 571.730   5
 -10   0  -1 95.3265 229.839   3
  10   0   1 66.3568 230.809   5
 -10   0  -2 75675.0 4630.82   3
 -10   0  -2 78699.1 4682.41   4
 -10   0  -3-74.6483 232.549   3
 -10   0  -3 155.883 295.842   9
  10   0   3 50.9768 283.681  11
 -10   0  -3-76.6444 337.254   4
 -10   0  -4 54589.8 3303.44   9
 -10   0  -4 51669.6 3306.62   4
  10   0   4 53560.2 3282.41  11
 -10   0  -5 79.5583 323.762   9
  10   0   5 161.254 310.919  11
 -10   0  -5 322.946 333.487   4
 -10   0  -6 55124.9 3456.58   9
 -10   0  -6 52382.8 3431.97   4
  10   0   6 58599.7 3426.83  11
 -10   0  -6 55472.6 3397.81   2
 -10   0  -7 106.859 330.180   4
  10   0   7-256.186 311.535  11
 -10   0  -8 4412.71 652.341  12
 -10   0  -9-264.538 496.657  12
 -10   0 -10 776.300 473.818  12
 -10   0 -11-348.736 443.261  12
 -10   0 -12 4688.38 542.241  12
 -10   0 -13 96.2141 313.806  12
 -10   0 -13 26.3438 243.527  10
 -10   0 -14 1089.16 228.602  12
  10   1 -20 261.080 318.764  12
  10   1 -19 10673.4 792.561  10
  10   1 -19 11571.5 854.574  12
  10   1 -18 324.923 406.989  10
  10  -1 -18 657.391 423.498  12
  10   1 -18 157.249 461.713  12
  10   1 -17 30289.6 2045.84  10
  10  -1 -17 30791.1 2056.58  12
  10   1 -17 32818.0 2095.17  12
  10   1 -16 4275.58 613.014  10
  10  -1 -16 4613.42 614.967  12
  10   1 -16 4801.88 674.165  12
  10   1 -15 51399.4 3314.40  10
  10  -1 -15 53116.3 3320.33  12
  10   1 -15 54384.0 3357.38  12
  10  -1 -14 3996.59 533.790  10
  10   1 -14 5386.48 653.844  10
  10  -1 -14 5506.51 626.574  12
  10   1 -13 48278.4 3046.19  10
  10  -1 -13 46945.8 2998.11  10
  10  -1 -13 50559.5 3051.64  12
  10   1 -12 19913.6 1453.37  10
  10  -1 -12 21618.2 1412.32  10
 -10  -1  12 21397.8 1426.22   3
  10  -1 -12 20494.4 1453.87  12
  10   1 -11 45919.4 3038.02  10
  10  -1 -11 48943.9 3014.12  10
  10  -1 -11 49599.3 3053.50  12
 -10  -1  11 51371.4 3052.27   3
  10  -1 -10 6028.37 618.087  12
 -10  -1  10 6566.22 585.050   3
 -10   1  10 6682.04 512.987   3
  10   1 -10 5457.07 642.194  10
 -10   1   9 64544.8 3801.54   3
 -10  -1   9 60741.1 3841.62   3
 -10   1   8 6529.28 538.979   3
 -10  -1   8 6855.25 586.412   3
 -10  -1   7 51293.4 3187.37   3
 -10   1   7 52313.3 3157.20   3
  10  -1  -6 2025.86 274.398   5
 -10   1   6 1871.98 306.238   3
 -10  -1   6 2646.53 344.799   3
  10  -1  -5 172937. 10438.1   5
 -10  -1   5 176724. 10458.8   3
 -10   1   5 179827. 10439.5   3
 -10   1   4 4505.35 517.805   6
  10   1  -4 5789.70 468.250   5
 -10  -1   4 5115.41 516.554   6
  10  -1  -4 4481.63 447.404   5
 -10  -1   4 5135.71 466.238   3
 -10   1   4 5270.06 451.504   3
  10   1  -3 87855.5 5607.99   5
 -10   1   3 95007.5 5625.74   6
 -10  -1   3 93905.1 5606.47   6
 -10   1   3 97727.8 5600.29   3
 -10   1   2 2539.31 445.946   6
 -10  -1   2 2314.22 400.609   6
 -10   1   2 2746.12 323.460   3
 -10  -1   1 17235.1 1166.96   3
 -10   1   1 17760.3 1166.65   3
 -10  -1   1 17592.8 1198.14   6
 -10   1   1 17803.3 1227.11   6
  10   1  -1 18175.7 1186.66   5
 -10  -1   0 17522.2 1217.99   3
  10   1   0 19070.8 1249.55   5
 -10   1   0 20162.7 1308.56   6
 -10  -1  -1 110002. 6454.88   3
  10   1   1 109338. 6482.26   5
 -10  -1  -1 105011. 6474.34   4
 -10   1  -2 482.357 263.114   3
 -10  -1  -2 513.751 247.979   3
  10   1   2 832.833 267.573   5
 -10  -1  -2 893.354 323.212   4
 -10   1  -2 878.429 396.506   4
 -10   1  -3 22028.0 1460.82   4
 -10  -1  -3 20638.7 1394.97   4
  10   1   3 21414.4 1412.17  11
  10  -1   3 21880.3 1417.35  11
 -10  -1  -3 21193.4 1409.53   9
 -10  -1  -3 20890.7 1377.76   3
 -10   1  -3 20532.1 1392.78   3
 -10  -1  -4 530.610 282.342   4
 -10   1  -4 149.971 368.721   4
 -10  -1  -4 522.343 458.111  13
 -10  -1  -4 454.951 315.072   9
  10  -1   4 344.899 327.166  11
  10   1   4 479.998 323.404  11
 -10  -1  -4 498.980 261.656   3
 -10  -1  -5 16867.7 1166.25   9
 -10   1  -5 15438.5 1167.41   9
 -10   1  -5 15971.3 1133.89   2
 -10   1  -5 16111.2 1179.83   4
  10   1   5 16959.4 1144.44  11
  10  -1   5 16321.6 1156.14  11
 -10  -1  -6 7594.91 697.089   9
  10   1   6 8726.13 669.203  11
  10  -1   6 6937.90 679.527  11
 -10   1  -6 8186.80 672.417   2
 -10   1  -6 6902.77 699.615   4
  10  -1   7 31921.1 1999.75  11
 -10   1  -7 30091.1 1970.15   2
 -10   1  -7 29305.9 2027.75   4
 -10  -1  -8 4752.00 646.162  12
 -10   1  -8 3624.41 525.828   4
 -10  -1  -9 734.478 489.229  12
 -10  -1 -10 472.425 455.938  12
 -10  -1 -11 876.001 434.304  12
 -10  -1 -12 6404.45 618.258  12
 -10   1 -12 6571.34 627.967  12
 -10   1 -13 1830.26 319.353  10
 -10   1 -13 1004.00 349.493  12
 -10  -1 -13 1622.91 309.192  12
 -10   1 -14 780.291 236.636  12
  10   2 -20 4615.43 417.268  10
  10   2 -20 3876.13 456.295  12
  10   2 -19 6893.07 609.293  10
  10   2 -18 11550.4 909.881  10
  10   2 -17 9699.90 772.966  10
  10  -2 -17 6277.18 662.799  12
  10   2 -16 18225.8 1248.17  10
  10  -2 -16 14994.2 1170.01  12
  10   2 -15 8619.61 788.627  10
  10   2 -15 9055.76 848.628  12
  10   2 -14 22586.7 1605.72  10
  10  -2 -14 22095.6 1560.43  12
  10   2 -14 25260.5 1656.35  12
  10   2 -13 1071.95 528.888  12
  10  -2 -13 520.100 396.156  12
  10   2 -13 455.884 504.587  10
 -10  -2  13 896.790 370.147   3
  10  -2 -12 42612.3 2750.92  12
  10   2 -12 46796.9 2829.10  12
 -10  -2  12 43403.6 2801.91   3
  10  -2 -11 7348.72 723.833  12
  10   2 -11 9696.69 819.968  12
  10  -2 -10 39088.3 2570.88  12
  10   2 -10 43887.6 2626.27  12
  10   2  -9 1565.43 483.426  10
  10   2  -9 1925.11 436.093  12
 -10   2   8 36490.2 2262.37   3
 -10  -2   8 37046.1 2336.84   3
 -10   2   7 19479.9 1262.25   3
 -10   2   7 19532.6 1339.57   6
 -10  -2   7 19927.0 1332.80   3
 -10   2   6 85940.4 5066.50   3
 -10   2   6 85145.1 5122.05   6
 -10  -2   6 82388.5 5114.35   3
 -10   2   5 18658.6 1191.07   3
 -10   2   5 18139.7 1245.54   6
 -10  -2   5 17708.1 1230.78   3
 -10   2   4 171247. 10127.7   6
 -10  -2   4 170474. 10098.6   6
 -10   2   4 170115. 10096.3   3
 -10   2   3 15485.8 1057.00   3
 -10   2   3 15500.3 1109.18   6
 -10  -2   3 16622.4 1071.27   6
 -10  -2   3 15648.1 1079.29   3
 -10  -2   2 151713. 9210.53   6
 -10  -2   2 158676. 9239.11   3
 -10   2   2 157589. 9232.17   3
 -10  -2   1 112.602 230.892   3
 -10   2   1 210.672 222.977   3
  10   2  -1 267.286 243.711   5
 -10  -2   1-23.6276 296.332   6
 -10  -2   0 70430.7 4458.53   4
 -10  -2   0 76456.3 4483.01   3
 -10   2   0 76055.3 4492.52   3
  10   2   0 76021.3 4512.93   5
 -10   2  -1 9964.54 780.256   3
 -10  -2  -1 11377.1 781.732   3
  10   2   1 10749.9 802.416   5
 -10   2  -2 24400.4 1642.21   9
 -10  -2  -2 23462.4 1622.28   8
 -10  -2  -2 25169.5 1598.57   3
 -10  -2  -2 25214.6 1683.27  13
  10  -2   2 24668.2 1649.47  11
  10   2   2 25389.5 1635.90   5
 -10   2  -2 27611.4 1705.62   4
 -10  -2  -3 16703.4 1097.81   3
 -10   2  -3 16289.9 1198.45   4
  10  -2   3 14796.5 1154.60  11
  10   2   3 16826.7 1139.30   5
 -10  -2  -3 17512.8 1146.60   9
 -10   2  -3 15817.6 1160.51   9
 -10   2  -4 7633.97 712.382   2
 -10  -2  -4 10232.1 689.342   3
 -10   2  -4 9737.57 796.944   4
  10   2   4 8925.80 733.473  11
  10  -2   4 7980.70 765.334  11
 -10   2  -4 7904.37 761.749   9
 -10  -2  -4 9683.67 742.031   9
  10   2   4 9740.59 737.150   5
  10   2   5 22660.2 1519.81  11
  10  -2   5 22428.2 1557.25  11
 -10  -2  -5 24395.1 1533.44   9
 -10  -2  -5 23573.7 1608.81  13
 -10   2  -5 22614.6 1575.62   4
 -10   2  -5 21280.5 1516.61   2
 -10   2  -6 6342.05 665.690   4
  10   2   6 8021.40 614.651  11
 -10  -2  -6 6376.32 620.904   9
 -10  -2  -6 7534.85 761.153  13
 -10   2  -6 5880.37 639.526   2
  10  -2   6 5711.02 661.695  11
 -10   2  -7 37492.9 2545.87   4
  10  -2   7 38835.5 2534.94  11
 -10   2  -7 36779.4 2504.00   2
 -10   2  -8 16676.6 1244.09  12
 -10  -2  -8 14814.5 1200.97  12
 -10  -2  -9 4301.21 595.404  12
 -10   2  -9 4394.04 643.681  12
 -10  -2 -10 6015.49 638.852  12
 -10   2 -10 6186.25 670.090  12
 -10  -2 -11 5936.13 576.363  12
 -10   2 -11 5958.87 637.953  12
 -10   2 -12 1146.18 390.609  12
 -10   2 -13 4069.46 410.750  10
  10   3 -20 5681.65 455.419  10
  10   3 -20 5348.32 478.137  12
  10   3 -19 930.404 342.441  10
  10   3 -19 1456.77 359.341  12
  10   3 -18 9191.11 806.129  10
  10   3 -18 10638.6 830.553  12
  10   3 -17 6655.11 697.062  10
  10   3 -17 7191.42 709.720  12
  10   3 -16 15234.0 1181.24  12
  10   3 -15 24304.3 1698.72  12
  10   3 -14 2427.57 587.452  12
  10   3 -13 22965.9 1588.33  12
  10   3 -13 21480.4 1567.44  10
  10   3 -12 213.023 497.269  12
  10   3 -12 242.141 502.347  10
  10   3 -12 849.483 472.694   1
  10   3 -11 34151.1 2241.60  10
  10   3 -11 37911.4 2263.03  12
  10  -3 -11 29973.9 2216.05  13
  10   3 -11 35983.4 2250.46   1
  10   3 -10 1875.78 506.175  10
  10   3 -10 2426.63 543.883  12
  10   3 -10 1865.25 463.576   1
  10   3  -9 74307.8 4853.27  10
  10   3  -9 80569.9 4873.79  12
 -10   3   9 85815.1 4890.43   6
  10   3  -8 4921.64 578.993  10
 -10   3   8 5241.54 544.047   6
  10   3  -8 4126.54 570.593  12
 -10   3   7 83082.3 4883.04   6
 -10   3   7 82712.8 4800.36   3
  10   3  -7 74014.0 4852.79  10
 -10   3   6 1175.29 375.577   6
 -10   3   6 1877.40 273.230   3
 -10   3   5 52044.5 3025.76   6
 -10   3   5 53929.8 2971.13   3
 -10   3   4 5280.03 474.168   3
 -10   3   4 5466.18 561.799   6
 -10  -3   4 4782.21 497.003   3
 -10   3   3 81846.2 4790.53   3
 -10   3   3 79041.9 4822.17   6
 -10  -3   3 77257.0 4809.30   3
 -10   3   2 1687.59 427.897   6
 -10  -3   2 2357.81 353.928   3
 -10   3   2 2140.31 315.977   3
 -10   3   1 47357.8 2967.00   6
 -10   3   1 48053.7 2924.22   3
 -10  -3   1 46751.9 2918.45   3
 -10  -3   0 16804.6 1252.68  13
 -10  -3   0 17431.6 1161.69   3
 -10   3  -1 31828.2 2046.36   9
 -10  -3  -1 31982.5 2048.42   8
  10   3   1 30363.9 2044.58   5
 -10   3  -1 34379.3 2100.73   4
 -10  -3  -1 33539.3 2015.31   3
 -10  -3  -1 31152.2 2089.46  13
  10  -3   1 30064.9 2072.42  11
 -10   3  -2 51881.9 3377.88   9
 -10  -3  -2 59156.2 3378.12   9
 -10  -3  -2 53856.3 3362.74   8
 -10   3  -2 54437.4 3366.38   2
  10  -3   2 53217.0 3414.18  11
 -10  -3  -2 55736.4 3332.68   3
  10   3   2 52127.3 3375.56   5
 -10  -3  -2 56455.4 3420.83  13
 -10  -3  -3 42709.7 2882.33  13
  10   3   3 47080.5 2842.43   5
 -10   3  -3 43953.8 2852.72   9
 -10  -3  -3 47333.5 2824.09   9
 -10  -3  -3 42883.3 2818.67   8
  10  -3   3 47675.1 2885.59  11
  10  -3   4 10768.2 923.096  11
 -10  -3  -4 11474.3 840.561   9
  10   3   4 11185.0 851.328   5
 -10   3  -4 10738.8 891.991   2
 -10   3  -5 33636.2 2093.69   4
  10   3   5 31967.0 2031.79  11
 -10   3  -5 29091.7 2046.70   2
  10   3   6 36308.0 2240.07  11
 -10   3  -6 31306.2 2270.87   4
 -10   3  -6 34631.4 2282.73   2
 -10  -3  -6 39359.9 2361.28  13
 -10  -3  -7 18679.2 1323.57  13
 -10  -3  -7 15900.8 1235.68  12
 -10   3  -7 16892.7 1273.28  12
 -10  -3  -8 34021.0 2275.89  13
 -10   3  -8 34914.7 2259.81  12
 -10   3  -9-20.5342 453.266  12
 -10   3 -10 16419.1 1186.57  12
 -10   3 -11 340.852 364.692  12
 -10   3 -12 13356.5 946.322  12
 -10   3 -13-296.143 247.179  12
  10   4 -19 1097.66 283.445  12
  10   4 -18 504.659 345.772  12
  10   4 -17 144.452 376.211  12
  10   4 -17-215.874 409.364  10
  10   4 -16 7708.69 726.026  12
  10   4 -16 7002.39 722.310  10
  10   4 -15 18486.2 1353.74  10
  10   4 -15 19297.2 1364.76  12
  10   4 -14 7273.18 761.560  12
  10   4 -14 7683.19 768.416  10
  10   4 -13 16967.1 1260.93  12
  10   4 -13 16437.2 1265.81  10
  10   4 -12 6218.31 709.086  12
  10   4 -12 6467.17 736.145  10
  10   4 -12 6793.22 732.945   1
  10  -4 -12 5989.54 674.401  13
 -10   4  12 5933.57 652.860   6
  10   4 -11 5912.87 692.849  12
  10   4 -11 5811.71 699.376  10
  10  -4 -11 5038.69 680.953  13
  10   4 -11 6049.68 691.716   1
 -10   4  11 5197.68 625.047   6
  10   4 -10 43228.3 2717.16  12
 -10   4  10 44124.2 2715.01   6
  10   4 -10 40262.9 2701.41  10
  10   4  -9-21.2839 460.069  12
 -10   4   9 42.1785 376.587   6
  10   4  -9-47.0751 438.411   1
  10   4  -9-394.437 495.421  10
  10   4  -8 16632.3 1161.26  12
  10   4  -8 14536.7 1125.50  10
  10   4  -8 14400.0 1142.65   1
 -10  -4   8 14529.2 1098.99   8
 -10   4   8 16312.8 1143.92   6
 -10  -4   7 5054.04 569.480   8
 -10   4   7 5625.04 597.659   6
  10   4  -7 4622.35 606.059  10
  10   4  -7 5266.15 602.250   1
  10   4  -7 5150.19 612.923  12
  10   4  -6 16638.2 1239.00  10
 -10   4   6 19003.2 1249.60   6
  10   4  -6 17051.6 1240.44  12
 -10  -4   6 17066.2 1220.75   8
  10   4  -5 8828.37 753.206  10
 -10   4   5 8272.87 717.149   6
 -10  -4   5 7042.87 703.336   3
 -10  -4   5 8255.57 720.191   8
 -10  -4   4 15156.6 1191.60   3
  10   4  -4 17457.0 1214.20  10
 -10   4   4 18358.4 1225.06   6
 -10  -4   4 17388.9 1207.64   8
 -10  -4   3 6884.36 660.060   8
  10   4  -3 7594.59 644.211  10
 -10   4   3 5307.59 635.535   6
 -10  -4   3 5400.05 581.563   3
 -10   4   2 20167.7 1393.12   6
 -10  -4   2 19032.2 1331.05   3
 -10  -4   2 20048.8 1363.72   8
 -10  -4   2 19280.5 1373.41  13
 -10   4   1 5807.87 546.589   2
 -10  -4   1 5256.36 533.399   3
 -10  -4   1 5658.87 661.098  13
 -10  -4   0 6478.44 741.526  13
 -10   4   0 7720.18 712.633   4
 -10   4   0 6862.43 637.609   9
 -10  -4   0 6475.46 580.622   3
 -10   4   0 7260.55 631.291   2
 -10  -4   0 7064.82 670.378   8
 -10  -4  -1 18189.6 1225.72   8
 -10  -4  -1 16018.1 1259.88  13
 -10  -4  -1 15387.3 1135.06   3
 -10   4  -1 17129.8 1256.89   4
 -10   4  -1 18104.0 1206.49   2
 -10  -4  -1 16843.2 1190.74   9
 -10  -4  -2 11873.7 981.828   8
 -10   4  -2 12836.2 1012.05   4
 -10  -4  -2 12362.8 1052.18  13
 -10   4  -2 13697.3 987.634   2
  10   4   2 12397.3 954.125   5
 -10  -4  -3 5861.65 726.805  13
 -10   4  -3 4820.96 599.419   4
  10   4   3 4758.20 521.485   5
 -10   4  -3 4866.50 570.214   2
 -10  -4  -3 5413.11 598.323   8
 -10  -4  -4 29114.4 1976.79   8
 -10  -4  -4 30268.7 2077.26  13
 -10   4  -4 32586.7 2041.32   4
  10   4   5 3447.64 471.415  11
 -10   4  -5 2598.54 531.067  12
 -10   4  -5 3931.56 512.198   4
 -10   4  -6 18185.3 1318.16  12
 -10   4  -7 11479.4 985.627  12
 -10  -4  -7 14139.7 1107.83  13
 -10  -4  -8 4188.59 669.107  13
 -10   4  -8 4064.98 549.961  12
  10  -4   9 14553.0 1091.23   8
 -10   4  -9 17958.0 1176.46  12
 -10  -4  -9 18445.1 1243.99  13
 -10   4 -10 132.956 339.979  12
 -10   4 -11 27505.0 1764.85  10
 -10   4 -11 28303.3 1772.25  12
 -10   4 -12 570.228 260.529  10
 -10   4 -12 477.449 254.725  12
 -10   4 -13 9096.92 617.707  10
  10   5 -19 173.641 175.697  10
  10   5 -18 507.595 239.866  12
  10   5 -18 602.255 276.604  10
  10   5 -17 650.011 336.685  10
  10   5 -17-195.993 309.062  12
  10   5 -16 6041.94 604.710  12
  10   5 -16 7297.46 641.245  10
  10   5 -15 4539.39 577.608  10
  10   5 -15 4683.67 549.303  12
  10   5 -14 13078.3 990.721  12
  10   5 -14 12508.2 1010.55  10
  10   5 -13 10812.8 926.522  10
  10   5 -13 12297.2 922.207  12
  10  -5 -13 9950.32 896.185  13
  10   5 -12 34517.6 2197.45  10
  10   5 -12 33298.0 2182.39  12
  10  -5 -12 32426.2 2202.35  13
  10   5 -11 18035.0 1277.86  10
  10   5 -11 16822.3 1241.88  12
  10  -5 -11 16062.5 1298.66  13
  10   5 -10 7299.92 716.884  12
  10  -5 -10 6607.28 799.231  13
  10   5 -10 5964.16 751.831   1
  10   5 -10 7629.06 743.065  10
  10   5  -9 18753.2 1183.96  12
  10   5  -9 16703.9 1214.66  10
  10   5  -9 16362.2 1250.89   1
 -10   5   9 17590.7 1208.56   6
  10   5  -8 98.3815 462.066   1
 -10  -5   8-573.973 469.028   8
 -10   5   8 586.181 426.023   6
  10   5  -8 267.110 480.753  10
  10   5  -7 4683.01 609.251   1
  10   5  -7 3559.54 585.517  10
 -10   5   7 4405.76 563.744   6
 -10  -5   7 4258.08 581.485   8
  10   5  -6 1709.26 488.836  10
 -10   5   6 2039.24 467.990   6
 -10  -5   6 1761.38 498.649   8
 -10   5   5 32556.8 2069.44   6
 -10  -5   5 33248.5 2052.80   8
 -10  -5   5 28031.3 2046.45   3
 -10   5   4 31202.2 2020.65   6
 -10  -5   4 32792.1 2011.95   8
 -10  -5   4 27602.1 1986.29   3
 -10  -5   3 46141.1 2846.96   8
 -10   5   3 50218.9 2811.96   2
 -10  -5   2 1309.08 339.078   3
 -10  -5   2 1489.27 523.262   8
 -10  -5   2 1484.60 487.825  13
 -10   5   2 1660.39 374.240   2
 -10  -5   1 1910.89 353.941   3
 -10   5   1 1740.74 409.351   2
 -10  -5   1 1555.90 517.042  13
 -10   5   1 1715.51 473.448   4
 -10  -5   0 506.474 451.130   8
 -10   5   0 49.0433 404.501   4
 -10  -5   0 139.998 502.955  13
 -10   5   0 363.491 369.866   2
 -10  -5  -1 172.171 543.359  13
 -10   5  -1 1149.18 417.229   2
 -10   5  -1 1119.14 430.212   4
 -10  -5  -1 949.176 501.915   8
  10   5   2 9167.10 806.224   5
 -10  -5  -2 10345.1 870.589   8
 -10   5  -2 9952.79 864.295   2
 -10  -5  -2 9732.92 952.028  13
 -10   5  -2 10137.3 852.902   4
 -10  -5  -3 1053.66 594.284  13
 -10  -5  -3 720.255 452.976   8
 -10   5  -3 474.288 382.198   4
 -10   5  -3 408.365 389.682   2
 -10  -5  -4 18586.3 1454.86  13
 -10  -5  -4 19637.5 1350.09   8
 -10   5  -4 19077.4 1366.07   4
 -10  -5  -5 1135.03 622.230  13
 -10   5  -5 1364.11 405.341  12
 -10   5  -6 49445.0 3067.35  12
  10  -5   7 404.607 378.037   8
 -10   5  -7 999.335 364.590  12
 -10   5  -8 39544.5 2397.90  12
  10  -5   8 36037.0 2368.76   8
 -10  -5  -8 40784.1 2496.84  13
  10  -5   9 1096.31 295.890   8
 -10   5  -9 1282.25 324.870  12
 -10  -5  -9 1470.95 476.364  13
 -10   5 -10 18867.0 1278.51  12
 -10   5 -10 20972.0 1298.99  10
 -10   5 -11 202.203 199.068  12
 -10   5 -11 383.391 241.538  10
  10   6 -17 2949.94 342.640  10
  10   6 -16 7008.63 588.989  10
  10   6 -15 5484.45 540.987  10
  10  -6 -14 4388.23 534.373  13
  10   6 -14 5309.14 550.426  10
  10  -6 -13 1879.78 494.802  13
  10   6 -13 2308.99 455.859  10
  10  -6 -12 6196.89 735.859  13
  10   6 -12 6773.69 674.386  10
  10   6 -11 11327.5 894.321  10
  10  -6 -11 10267.1 967.195  13
 -10  -6  10 5042.42 572.680   8
  10   6 -10 5563.77 627.483  10
  10  -6 -10 5287.38 726.337  13
 -10  -6   9 591.943 423.501   8
  10   6  -9 340.447 423.841  10
  10  -6  -9-200.249 526.033  13
 -10  -6   8 2167.60 495.031   8
  10   6  -8 915.822 475.435  10
  10  -6  -8 1522.70 568.621  13
 -10  -6   7 100.654 443.483   8
 -10  -6   6 2337.45 499.481   3
 -10  -6   6 3745.69 565.964   8
 -10  -6   5 2072.83 461.755   3
 -10  -6   5 3426.03 555.631   8
  10  -6  -5 2660.88 422.776   8
  10  -6  -4 27139.3 1526.13   8
 -10  -6   4 24491.4 1597.55   8
 -10   6   3 19536.0 1260.10   4
 -10  -6   3 19859.5 1283.37   8
  10  -6  -3 17826.4 1171.50   8
  10  -6  -2 637.135 397.135   8
 -10   6   2 935.629 392.532   4
 -10  -6   1 970.619 490.167  13
 -10   6   1 932.347 399.068   4
  10  -6  -1 613.868 427.195   8
 -10  -6   0 69.2555 518.925  13
 -10  -6   0-433.631 488.822   8
 -10   6   0 68.2860 357.466   4
  10  -6   0 163.833 395.153   8
 -10  -6  -1 12295.3 1081.04  13
 -10  -6  -1 12538.7 1042.35   8
 -10   6  -1 13473.5 1001.56   4
 -10  -6  -2 9324.68 840.754   8
 -10  -6  -2 8909.04 918.704  13
  10  -6   3 25120.4 1668.88   8
 -10  -6  -3 25091.7 1764.76  13
 -10  -6  -3 24341.3 1676.96   8
 -10  -6  -4 1976.77 486.995   8
  10  -6   4 1736.15 454.797   8
 -10  -6  -4 2778.46 637.472  13
  10  -6   5 22271.2 1515.52   8
 -10  -6  -5 23191.4 1637.81  13
  10  -6   6-14.7206 351.071   8
 -10  -6  -6-438.262 570.489  13
  10  -6   7 50639.4 3094.02   8
 -10   6  -8 963.689 299.645  10
  10  -6   8 1481.87 320.099   8
  10  -6   9 11875.0 837.194   8
 -10   6  -9 13920.9 865.335  10
 -10   6 -10 445.210 196.275  10
  10   7 -15 374.534 214.786  10
  10   7 -14 3337.68 365.550  10
  10  -7 -14 2766.96 412.891  13
  10   7 -13-73.9400 294.273  10
  10  -7 -13 352.332 403.511  13
  10   7 -12 1817.14 374.183  10
  10  -7 -12 2052.64 510.715  13
  10  -7 -11 244.627 477.605  13
  10  -7 -10 497.912 528.354  13
 -10  -7  10 870.204 361.819   8
  10  -7  -9 871.735 517.709  13
 -10  -7   9 711.689 409.331   8
 -10  -7   8 3712.66 542.025   8
  10  -7  -7-248.994 517.362  13
 -10  -7   7 364.640 457.199   8
  10  -7  -6-112.309 490.225  13
 -10  -7   6 363.213 489.985   8
  10  -7  -5 4647.83 629.143  13
  10  -7  -5 3003.25 444.023   8
 -10  -7   5 4001.80 599.915   8
 -10  -7   4 2274.94 537.739   8
  10  -7  -4 1573.88 389.671   8
 -10  -7   3 3782.97 616.604   8
  10  -7  -3 3436.19 469.207   8
  10  -7  -2 13697.3 1004.83   8
  10  -7  -1 12124.5 929.611   8
 -10  -7   1 10986.2 971.673  13
 -10  -7   0 23587.9 1559.87   8
  10  -7   0 21532.1 1485.47   8
 -10  -7   0 21213.9 1539.78  13
 -10  -7  -1 261.997 460.317   8
 -10  -7  -1 1077.35 501.452  13
 -10  -7  -2 35972.6 2380.97   8
 -10  -7  -2 38784.0 2431.65  13
 -10  -7  -3 493.470 425.578   8
 -10  -7  -3 1015.54 531.349  13
  10  -7   3-16.0844 393.876   8
 -10  -7  -4 13246.4 1028.08   8
 -10  -7  -4 15162.0 1142.52  13
  10  -7   4 14998.4 1044.07   8
 -10  -7  -5 59.6692 492.752  13
  10  -7   5 188.995 335.593   8
  10  -7   6 19859.4 1270.83   8
 -10  -7  -6 18200.8 1363.81  13
  10  -7   7 214.575 274.361   8
 -10  -7  -7-79.2009 432.099  13
  10  -7   8 15853.6 1013.90   8
  10  -8 -13 2717.56 379.400  13
  10  -8 -12 675.432 363.747  13
  10  -8 -11 2490.78 475.141  13
 -10  -8  10 613.758 299.828   8
  10  -8 -10 754.722 419.329  13
 -10  -8   9 12.3973 331.227   8
 -10  -8   8 3282.01 467.952   8
  10  -8  -8 3303.82 547.016  13
 -10  -8   7 4161.37 546.241   8
  10  -8  -7 4562.28 597.737  13
  10  -8  -6 6237.78 701.497  13
 -10  -8   6 7625.78 686.393   8
 -10  -8   5 1247.20 466.709   8
  10  -8  -5 128.799 437.191  13
 -10  -8   4 7969.66 759.191   8
  10  -8  -4 7721.42 655.390   8
  10  -8  -4 8850.76 763.187  13
  10  -8  -3 4052.49 482.343   8
  10  -8  -3 5002.69 586.087  13
  10  -8  -2 2454.93 400.400   8
  10  -8  -2 1771.15 459.198  13
  10  -8  -1 4496.35 504.851   8
  10  -8  -1 5005.85 563.840  13
 -10  -8   1 4808.34 610.152   8
  10  -8   0 13.7319 353.278   8
  10  -8   0 330.671 349.416  13
 -10  -8   0-103.720 417.612   8
  10  -8   1 10024.3 733.149   8
 -10  -8  -1 9313.00 778.816   8
 -10  -8  -1 7648.36 752.179  13
 -10  -8  -2 296.546 382.612   8
 -10  -8  -2-61.4185 388.094  13
 -10  -8  -3 22229.2 1521.81   8
 -10  -8  -3 21657.3 1564.05  13
  10  -8   4 132.274 328.868   8
 -10  -8  -4 443.004 387.160  13
  10  -8   5 15527.8 999.479   8
 -10  -8  -5 13965.5 1053.52  13
  10  -8   6-223.200 247.814   8
 -10  -8  -6-277.035 331.131  13
  10  -9 -11 759.460 250.843  13
 -10  -9   9 4231.18 378.028   8
  10  -9  -8 797.370 332.049  13
 -10  -9   8 1404.31 302.615   8
 -10  -9   7 7399.34 586.695   8
  10  -9  -7 6527.57 621.124  13
 -10  -9   6 4832.79 467.082   8
  10  -9  -6 3327.73 474.905  13
 -10  -9   5 2606.56 404.485   8
  10  -9  -5 2451.72 412.642  13
  10  -9  -4 455.481 333.143  13
 -10  -9   4 435.579 346.140   8
  10  -9  -3 3818.48 451.278  13
  10  -9  -3 4188.23 387.672   8
  10  -9  -2 298.607 291.773  13
  10  -9  -2 254.280 259.309   8
 -10  -9   2 88.4796 354.180   8
  10  -9  -1 1657.49 299.335  13
 -10  -9   1 2115.28 367.866   8
  10  -9  -1 940.788 294.641   8
 -10  -9   0 1571.07 355.127   8
  10  -9   0 1148.22 295.982   8
 -10  -9  -1 1343.72 320.971   8
  10  -9   1 1607.85 301.258   8
  10  -9   2 5130.43 451.568   8
  10  -9   4 13049.5 851.726   8
  11   0 -20 6719.16 581.051  12
  11   0 -19 377.481 366.649  12
  11   0 -18 11694.3 873.863  10
  11   0 -18 11166.0 933.579  12
  11   0 -17 1130.48 410.402  10
  11   0 -17-63.5708 475.380  12
  11   0 -16 751.899 454.963  10
  11   0 -16 2027.80 527.154  12
  11   0 -15 325.441 426.614  10
  11   0 -15 23.4913 490.144  12
  11   0 -14 10764.4 914.749  10
  11   0 -14 11827.4 981.274  12
  11   0 -13 160.115 470.755  12
  11   0 -13 361.070 424.499  10
  11   0 -12 7296.82 734.114  10
  11   0 -12 8872.02 806.211  12
 -11   0  11 114.394 255.602   3
  11   0 -11 70.9668 416.616  10
  11   0 -11-271.228 442.170  12
 -11   0  10 3808.21 427.541   3
  11   0 -10 3318.67 528.136  12
  11   0 -10 3408.30 499.843  10
 -11   0   9 157.025 252.565   3
  11   0  -9 18.7014 417.048  12
  11   0  -9-24.7850 194.251   5
  11   0  -9 180.091 373.112  10
 -11   0   8 1079.14 285.027   3
  11   0  -8 1147.23 253.151   5
 -11   0   7-60.5631 232.942   3
  11   0  -7 189.359 205.888   5
 -11   0   6 36876.8 2235.03   3
 -11   0   6 35644.2 2257.09   6
  11   0  -6 34548.2 2213.20   5
 -11   0   5 385.348 244.807   3
 -11   0   5-147.556 320.055   6
  11   0  -5-14.5418 219.441   5
 -11   0   4 17083.6 1132.65   3
 -11   0   4 16695.8 1157.61   6
  11   0  -4 16706.2 1132.78   5
 -11   0   3-274.834 242.929   3
  11   0  -3-31.4716 226.293   5
 -11   0   3-64.0614 339.517   6
 -11   0   2 26667.4 1737.56   6
 -11   0   1 283.776 374.147   6
 -11   0   0 25459.8 1645.10   3
  11   0   0 25989.0 1681.77   5
 -11   0  -1 20.3666 387.470   4
  11   0   1 107.367 328.443  11
 -11   0  -1 15.5639 246.415   3
 -11   0  -2 26118.8 1734.59   9
 -11   0  -2 26405.4 1704.64   3
 -11   0  -2 27508.1 1772.37   4
  11   0   2 26257.9 1731.47  11
 -11   0  -3-100.740 264.281   3
  11   0   3 75.5359 322.604  11
 -11   0  -3 642.887 368.002   4
 -11   0  -3 19.4002 303.488   9
 -11   0  -4 131669. 8137.88   4
  11   0   4 138054. 8129.87  11
 -11   0  -4 137988. 8145.42   9
  11   0   5-19.4283 331.313  11
 -11   0  -5-145.809 340.836   4
 -11   0  -5-86.8155 360.413   9
  11   0   6 14451.2 1063.22  11
 -11   0  -6 14872.9 1103.72   9
  11   0   7 94.9481 344.927  11
 -11   0  -8 16232.9 1250.15  12
 -11   0  -9 455.492 483.939  12
 -11   0 -10 30459.6 2004.60  12
 -11   0 -11-16.5652 370.143  12
 -11   0 -12 25367.9 1627.40  12
 -11   0 -13 401.529 226.672  12
  11   1 -20 233.013 301.103  12
  11   1 -19 17507.6 1107.67  10
  11  -1 -19 14075.6 1102.53  12
  11   1 -19 17123.9 1162.31  12
  11   1 -18-405.364 398.927  10
  11  -1 -18 163.378 395.335  12
  11   1 -18 169.947 435.693  12
  11   1 -17 7150.80 740.621  10
  11  -1 -17 7946.02 742.197  12
  11   1 -17 7999.93 802.315  12
  11   1 -16 1530.99 517.080  10
  11  -1 -16 2049.23 500.150  12
  11   1 -16 2120.21 553.726  12
  11  -1 -15 8959.08 803.929  10
  11   1 -15 10206.4 888.341  10
  11  -1 -15 10551.2 895.621  12
  11   1 -15 10546.1 949.073  12
  11   1 -14 1699.97 529.379  10
  11  -1 -14 1443.68 429.041  10
  11  -1 -14 2217.48 503.808  12
  11   1 -13 4794.72 649.632  10
  11  -1 -13 5793.57 576.185  10
  11  -1 -13 5523.24 644.839  12
  11   1 -12 284.178 475.947  10
  11  -1 -12 196.784 368.830  10
 -11  -1  12 254.781 294.617   3
  11  -1 -12 80.9971 437.859  12
  11   1 -11 2159.78 507.088  10
  11  -1 -11 1380.00 413.697  10
  11  -1 -11 1552.84 452.713  12
 -11  -1  11 1659.21 377.334   3
  11  -1 -10 8509.37 739.214  12
  11  -1 -10 8559.21 708.756  10
  11   1 -10 8457.52 741.268  10
 -11   1  10 7551.39 639.259   3
 -11  -1  10 8327.15 707.556   3
  11  -1  -9 2104.56 462.465  12
  11   1  -9 3072.90 510.022  12
 -11   1   9 3098.79 357.451   3
 -11  -1   9 2658.90 397.434   3
  11   1  -9 2723.19 471.807  10
  11   1  -9 2132.97 323.321   5
  11   1  -8 8141.34 731.854  12
  11   1  -8 7581.25 622.719   5
 -11  -1   8 8442.07 680.089   3
 -11   1   8 8122.22 626.678   3
 -11   1   7 1335.53 268.910   3
 -11  -1   7 1218.24 315.462   3
  11   1  -7 1120.46 269.248   5
  11   1  -6 14200.9 1020.50   5
 -11  -1   6 17073.0 1058.60   3
 -11   1   6 13974.9 1006.83   3
 -11   1   5 2158.01 320.182   3
 -11  -1   5 1976.93 332.721   3
 -11   1   5 1763.11 381.733   6
 -11  -1   5 2374.49 388.916   6
  11   1  -5 2001.29 305.076   5
  11   1  -4 18665.2 1264.98   5
 -11  -1   4 19832.3 1281.11   6
 -11   1   4 18475.8 1298.58   6
 -11  -1   4 19558.8 1268.86   3
 -11   1   4 18492.4 1249.92   3
  11   1  -3 3710.12 415.852   5
 -11   1   3 4362.27 507.722   6
 -11  -1   3 3707.10 470.357   6
 -11   1   3 4064.42 410.306   3
 -11  -1   2 63688.7 3926.56   3
 -11   1   2 64443.0 3925.35   3
 -11  -1   2 65785.8 3941.84   6
 -11   1   2 65375.5 3963.71   6
 -11   1   1 35870.3 2251.12   6
 -11  -1   1 36629.1 2227.22   6
  11   1  -1 34012.2 2220.89   5
 -11   1   1 33493.4 2191.91   3
 -11  -1   1 36066.4 2199.00   3
  11   1   0 1405.55 309.774   5
 -11  -1   0 1727.43 305.203   3
 -11  -1  -1 15287.1 1054.11   4
  11  -1   1 14626.7 1043.75  11
  11   1   1 14001.9 1034.52   5
 -11   1  -1 14209.8 1091.28   4
 -11  -1  -1 14631.9 1005.69   3
 -11   1  -1 13750.9 1006.18   3
 -11   1  -1 14664.3 1040.76   9
 -11  -1  -1 14841.6 1043.33   9
  11   1   1 15154.1 1046.50  11
 -11   1  -2 916.303 283.436   3
 -11  -1  -2 1072.77 279.800   3
 -11  -1  -2 817.717 334.820   9
 -11   1  -2 743.645 334.937   9
  11   1   2 318.216 269.220   5
 -11  -1  -2 1051.68 330.708   4
 -11   1  -2 832.889 407.212   4
  11  -1   2 1292.15 364.381  11
  11   1   2 1226.41 362.668  11
 -11  -1  -3 69589.9 4071.28   9
 -11  -1  -3 68467.0 4031.25   3
  11  -1   3 67204.4 4062.83  11
  11   1   3 66209.7 4056.97  11
 -11  -1  -3 60200.2 4022.44   4
 -11   1  -3 67956.9 4100.66   4
 -11  -1  -4 5033.01 563.069   9
 -11   1  -4 5644.31 604.669   4
 -11  -1  -4 5032.07 485.383   3
  11   1   4 4873.05 542.849  11
  11  -1   4 6065.72 587.786  11
 -11   1  -5 40522.3 2564.80   2
 -11  -1  -5 42549.6 2596.43   9
 -11   1  -5 38770.4 2602.97   9
 -11   1  -5 40812.2 2611.03   4
  11   1   5 40260.5 2564.99  11
  11  -1   5 41794.8 2592.48  11
 -11   1  -6 9956.17 826.381   2
 -11  -1  -6 10615.8 855.725   9
  11   1   6 10649.5 819.826  11
  11  -1   6 10779.2 852.868  11
 -11   1  -6 9555.64 873.299   4
  11  -1   7 26830.7 1846.04  11
  11   1   7 28923.2 1817.82  11
 -11  -1  -8 9661.02 890.372  12
 -11  -1  -9 58938.8 3673.24  12
 -11  -1 -10 454.619 416.823  12
 -11  -1 -11 44598.3 2764.31  12
 -11   1 -11 44544.1 2783.50  12
 -11   1 -12 38.4562 321.324  12
 -11  -1 -12 309.490 292.848  12
 -11   1 -13 27558.5 1666.89  12
 -11   1 -13 26171.5 1637.96  10
  11   2 -20 4760.68 454.674  12
  11   2 -20 4244.36 400.205  10
  11   2 -19 486.651 336.097  10
  11   2 -18 14252.4 1052.43  10
  11  -2 -17 2194.84 458.076  12
  11   2 -17 4704.32 563.912  10
  11  -2 -16 2312.36 429.259  12
  11   2 -16 1823.94 526.722  10
  11   2 -16 1903.59 575.874  12
  11   2 -15 8609.02 830.250  12
  11   2 -15 8739.78 806.218  10
  11  -2 -14 11039.4 879.058  12
  11   2 -14 11627.2 979.883  12
  11   2 -14 9783.68 944.823  10
  11  -2 -13 274.821 383.764  12
  11   2 -13-24.7567 510.630  12
  11   2 -13 178.635 511.514  10
 -11  -2  13 392.289 371.409   3
 -11  -2  12 817.103 353.756   3
  11  -2 -12 271.559 408.983  12
  11   2 -12-96.3582 532.374  12
  11  -2 -11 2404.66 452.905  12
  11   2 -11 2689.00 557.058  12
 -11  -2  11 2036.75 416.643   3
  11  -2 -10 446.699 398.089  12
 -11  -2  10 213.390 324.971   3
  11   2 -10 66.3692 495.967  12
  11  -2 -10 113.096 316.006   7
  11   2  -9 17159.4 1203.08  10
 -11  -2   9 16031.3 1176.67   3
  11  -2  -9 17047.6 1138.10   7
  11   2  -9 17366.9 1211.48  12
  11  -2  -9 14147.6 1142.15  12
 -11  -2   8 2422.98 427.544   3
 -11   2   8 3216.18 362.867   3
  11   2  -8 3451.88 509.991  10
  11   2  -8 3197.67 510.799  12
 -11   2   8 3281.45 487.370   6
 -11   2   7 33488.7 2097.73   6
  11   2  -7 30990.9 2094.13  12
 -11   2   7 33595.0 2024.67   3
  11   2  -7 30987.3 2072.84  10
 -11  -2   7 32124.3 2081.91   3
 -11  -2   6-54.5358 289.021   3
 -11   2   6 69.6983 236.547   3
 -11   2   6 450.724 338.017   6
 -11   2   5 34937.6 2080.16   3
 -11   2   5 31989.3 2119.72   6
 -11  -2   5 32204.0 2093.75   6
 -11   2   4 2778.75 361.954   3
 -11  -2   4 3272.89 407.221   6
 -11   2   3 17237.5 1107.89   3
 -11  -2   3 16399.8 1118.88   3
 -11  -2   3 15245.9 1105.97   6
 -11  -2   2 102964. 6304.74   6
  11   2  -2 105827. 6352.53   5
 -11   2   2 105474. 6323.48   3
 -11  -2   2 109078. 6333.12   3
 -11   2   1 20855.1 1328.78   3
 -11  -2   1 21354.5 1325.57   3
  11   2  -1 19721.3 1344.77   5
  11  -2  -1 17773.1 1341.99   7
 -11   2   1 19228.1 1384.53   6
  11  -2  -1 19066.0 1338.99  11
 -11  -2   1 20614.9 1342.02   8
 -11  -2   0 81515.3 5037.85  13
 -11  -2   0 83621.9 4987.31   3
 -11   2   0 81642.7 4995.31   3
  11   2   0 81870.1 5020.09   5
 -11   2   0 84730.7 5005.79   9
 -11  -2  -1 21127.4 1457.78   8
 -11   2  -1 22424.8 1522.87   4
 -11  -2  -1 22689.5 1437.35   3
 -11   2  -1 20654.3 1455.87   9
 -11  -2  -1 23409.5 1478.63   9
  11   2   1 21923.8 1467.95   5
  11  -2   1 20304.2 1473.95  11
 -11  -2  -1 22298.0 1534.62  13
 -11   2  -2 53796.6 3187.80   4
 -11  -2  -2 50888.0 3089.21   3
 -11  -2  -2 52766.3 3130.65   9
 -11   2  -2 46512.8 3116.67   9
  11   2   2 50229.5 3127.48   5
  11  -2   2 49469.3 3140.26  11
 -11  -2  -2 48835.7 3166.94  13
 -11  -2  -3 22027.9 1417.22   3
 -11   2  -3 22561.6 1518.26   4
  11   2   3 22152.7 1467.70   5
 -11  -2  -3 22279.9 1461.60   9
 -11   2  -3 19705.1 1477.69   9
  11   2   3 21780.8 1465.18  11
  11  -2   3 20215.6 1475.12  11
 -11  -2  -4 22031.1 1489.84   9
 -11   2  -4 21401.5 1514.48   9
  11  -2   4 22112.7 1521.85  11
  11   2   4 22254.6 1490.51  11
 -11   2  -4 22594.5 1539.89   4
 -11   2  -4 21628.8 1483.13   2
 -11   2  -5 8848.31 762.307   4
 -11  -2  -5 8588.79 715.037   9
  11   2   5 8007.19 698.275  11
  11  -2   5 7494.27 763.960  11
 -11  -2  -5 7798.67 824.322  13
 -11   2  -5 7470.65 716.163   2
  11  -2   6 23570.8 1692.80  11
  11   2   6 25742.5 1636.14  11
 -11  -2  -6 27349.8 1668.51   9
 -11   2  -6 24687.2 1693.04   4
 -11   2  -6 22047.4 1653.37   2
 -11   2  -7 952.059 517.470  12
 -11  -2  -8 60520.6 3908.01  12
 -11   2  -8 66299.3 3936.03  12
 -11  -2  -9 2016.60 450.531  12
 -11   2  -9 1966.33 520.727  12
 -11   2 -10 49463.5 2892.54  12
 -11  -2 -10 43377.3 2842.68  12
 -11  -2 -11-161.350 273.026  12
 -11   2 -11-105.199 368.377  12
 -11   2 -12 21536.9 1375.80  12
 -11   2 -12 20640.0 1350.97  10
 -11   2 -13 1326.62 226.636  10
  11   3 -20 1544.65 242.868  10
  11   3 -20 1243.57 264.911  12
  11   3 -19 6742.64 597.242  12
  11   3 -19 7055.77 589.614  10
  11   3 -18 2329.39 466.182  12
  11   3 -18 2901.07 452.915  10
  11   3 -17 2034.50 495.715  12
  11   3 -17 1899.17 475.691  10
  11   3 -16 13865.0 1084.94  12
  11   3 -15 2446.28 565.898  12
  11   3 -14 16959.9 1297.37  12
  11   3 -13 1504.50 553.317  10
 -11   3  13 241.292 389.863   6
  11   3 -13 607.768 540.672  12
 -11   3  12 11396.2 965.732   6
  11   3 -12 11485.3 983.994  10
 -11  -3  12 9591.92 950.762   3
  11   3 -11 4674.27 623.234  10
 -11   3  11 5335.85 597.369   6
 -11  -3  11 3725.13 547.950   3
  11   3 -11 4110.73 654.260  12
  11   3 -10 19359.0 1347.71  12
 -11   3  10 17568.1 1323.08   6
  11   3 -10 18968.4 1342.15  10
 -11  -3  10 16778.3 1319.01   3
  11   3  -9 751.031 522.896  12
 -11   3   9 539.783 436.534   6
 -11  -3   9 936.695 368.795   3
  11   3  -9 1136.90 503.009  10
 -11  -3   8 45208.4 2835.39   3
  11   3  -8 45358.9 2832.76  12
  11   3  -8 42082.0 2803.36  10
 -11   3   8 46900.4 2830.72   6
  11  -3  -8 44129.5 2760.85   7
  11   3  -7 288.014 463.362  12
 -11  -3   7-149.646 323.220   3
 -11   3   7 79.9706 224.514   3
 -11  -3   7-219.378 358.821   8
 -11   3   7-246.729 389.531   6
  11   3  -7-19.2913 431.923  10
  11  -3  -7 15.5672 321.344   7
  11   3  -6 37532.7 2352.42  12
 -11   3   6 37890.2 2274.12   3
 -11  -3   6 37214.2 2304.95   8
  11   3  -6 34871.1 2322.92  10
  11  -3  -6 34305.5 2291.69   7
 -11   3   6 37364.3 2342.73   6
  11   3  -5 3167.45 522.885  10
  11   3  -5 3524.05 531.262  12
 -11  -3   5 2596.32 456.326   8
  11  -3  -5 2602.58 428.603   7
 -11   3   5 3068.23 474.821   6
 -11  -3   5 2457.42 406.829   3
 -11   3   5 2847.37 354.173   3
 -11   3   4 56572.9 3452.43   6
  11   3  -4 54726.1 3435.07  10
 -11  -3   4 54782.5 3418.47   8
 -11   3   4 58616.6 3406.57   3
  11  -3  -4 53683.9 3412.15   7
 -11  -3   4 55069.9 3437.49   3
  11   3  -4 55840.3 3446.05  12
 -11  -3   3 44468.0 2832.53   8
 -11   3   3 47116.4 2827.09   3
 -11   3   3 46448.2 2879.41   6
  11   3  -3 44699.3 2859.26  12
 -11  -3   3 47446.6 2848.54   3
  11  -3  -3 43641.4 2842.23  11
 -11   3   2 48813.8 3031.26   9
 -11  -3   2 49535.6 3050.33   8
 -11   3   2 48142.4 3092.86   6
 -11  -3   2 51503.6 3096.10  13
  11  -3  -2 45729.6 3061.47  11
 -11  -3   2 51637.8 3054.79   3
 -11   3   2 49436.8 3043.02   3
 -11  -3   1 29473.8 1929.35   8
 -11   3   1 29127.9 1965.14   6
  11  -3  -1 28677.7 1943.41  11
 -11  -3   1 29961.7 1908.23   3
 -11   3   1 30530.5 1910.93   9
 -11  -3   1 30152.8 1975.74  13
 -11  -3   0 40468.8 2506.94   3
 -11  -3   0 41287.8 2587.40  13
  11   3   0 41885.7 2554.98   5
 -11   3   0 37427.7 2520.33   9
 -11  -3  -1 22327.3 1486.41   9
 -11   3  -1 22461.6 1486.31   9
 -11  -3  -1 20455.7 1481.02   8
  11  -3   1 21632.1 1522.98  11
 -11  -3  -1 22404.7 1438.83   3
  11   3   1 21093.2 1478.98   5
 -11  -3  -1 22244.4 1547.02  13
 -11   3  -2 75452.0 4805.78   9
 -11  -3  -2 86847.1 4809.82   9
 -11  -3  -2 76029.6 4779.41   8
 -11  -3  -2 78950.3 4841.41  13
  11  -3   2 78122.1 4841.87  11
  11   3   2 78761.9 4811.32   5
 -11   3  -2 77129.1 4784.85   2
 -11  -3  -2 79203.6 4755.50   3
  11  -3   3 9928.41 921.074  11
 -11  -3  -3 10932.8 853.504   9
 -11   3  -3 11038.3 890.128   9
 -11  -3  -3 11322.0 983.250  13
  11   3   3 11115.5 859.659   5
 -11  -3  -4 20814.6 1384.54   9
 -11   3  -4 19427.8 1419.58   2
  11   3   4 21502.6 1402.87   5
  11   3   4 20806.4 1409.40  11
  11  -3   4 17451.6 1448.14  11
 -11   3  -4 21042.7 1447.49   4
  11   3   5 1440.99 383.241  11
 -11   3  -5 1271.54 428.160   2
 -11   3  -5 1594.78 440.524   4
 -11  -3  -5 1734.85 377.263   9
  11   3   6 407.926 324.778  11
 -11  -3  -6 177.704 600.197  13
 -11   3  -6 225.846 478.471  12
 -11  -3  -7 19204.7 1407.73  12
 -11   3  -7 22469.6 1481.79  12
 -11   3  -8 5164.74 636.429  12
 -11   3  -9 26102.9 1740.84  12
 -11   3 -10-62.4405 359.851  12
 -11   3 -11 18135.7 1214.60  12
 -11   3 -12 102.527 252.224  12
  11   4 -19 3610.33 381.092  12
  11   4 -18 6161.63 568.125  12
  11   4 -17 6364.80 619.408  12
  11   4 -17 6279.90 606.253  10
  11   4 -16 3909.96 544.521  12
  11   4 -16 3814.21 541.147  10
  11   4 -15 8117.20 793.109  10
  11   4 -15 8246.94 779.081  12
  11   4 -14 20126.9 1452.11  10
  11   4 -14 20588.6 1453.98  12
  11   4 -13 22265.1 1612.31  10
  11   4 -13 23696.9 1614.32  12
  11   4 -12 2383.36 562.331  10
  11  -4 -12 2506.45 522.986  13
  11   4 -12 2577.02 566.672  12
  11   4 -11 46795.0 2865.06  12
  11   4 -11 46710.4 2862.61  10
  11  -4 -11 37573.6 2845.45  13
 -11   4  11 48249.1 2857.40   6
  11   4 -10 44.3972 504.022  10
  11   4 -10-385.629 475.999  12
 -11   4  10-135.952 428.790   6
  11   4  -9 36722.9 2454.99  10
  11   4  -9 40961.6 2473.38  12
 -11   4   9 36690.4 2461.66   6
 -11  -4   8 3450.38 510.309   8
 -11   4   8 3201.83 516.904   6
  11   4  -8 3203.22 598.090  10
  11   4  -8 2715.34 562.483  12
  11   4  -7 32355.1 2174.87  10
 -11  -4   7 32820.0 2149.78   8
 -11   4   7 36538.6 2197.70   6
  11   4  -7 32564.4 2178.07  12
  11   4  -6 283.757 452.440  12
 -11  -4   6 455.008 435.946   8
 -11   4   6-43.2259 430.043   6
  11   4  -6 486.298 483.110  10
 -11  -4   6 549.793 373.251   3
  11   4  -5 46127.1 3013.37  10
 -11   4   5 48566.3 3028.93   6
 -11  -4   5 46611.5 3016.98   3
 -11  -4   5 50948.9 3014.15   8
  11   4  -4 1194.34 475.915  10
 -11   4   4 898.794 434.379   6
 -11  -4   4 1396.19 364.254   3
 -11  -4   4 1342.66 483.918   8
 -11  -4   3 80843.8 4721.11   8
 -11   4   3 75976.4 4747.80   6
 -11  -4   3 75390.0 4715.63   3
 -11   4   2 17163.9 1245.43   6
 -11  -4   2 16899.0 1190.34   3
 -11  -4   2 16479.1 1207.59   8
 -11  -4   2 16793.6 1242.61  13
 -11  -4   1 31474.1 2143.06  13
 -11  -4   1 31227.9 2081.72   3
 -11   4   1 34728.5 2101.70   2
 -11   4   1 32786.8 2091.67   9
 -11  -4   0 18914.8 1454.95  13
  11   4   0 18201.6 1386.95   5
 -11  -4   0 19058.8 1341.57   3
 -11   4   0 23166.7 1476.46   4
 -11   4   0 22896.1 1400.88   2
 -11   4   0 18994.0 1372.42   9
 -11  -4  -1 1287.53 494.980   8
 -11  -4  -1 1479.56 579.306  13
  11   4   1 1239.53 361.175   5
 -11   4  -1 994.001 456.232   4
 -11   4  -1 1297.90 406.630   2
 -11  -4  -1 1493.20 372.708   9
 -11  -4  -2 20918.3 1427.12   9
 -11  -4  -2 21313.8 1544.74  13
 -11   4  -2 21189.7 1466.05   2
  11   4   2 20676.7 1452.76   5
 -11  -4  -2 21313.8 1465.05   8
 -11   4  -2 20924.8 1504.96   4
 -11   4  -3 177.403 409.812   2
 -11  -4  -3-104.712 560.626  13
 -11  -4  -3 134.421 433.740   8
 -11   4  -3 375.935 384.293   4
  11   4   3 563.088 318.649   5
 -11   4  -4 15941.4 1180.90   4
 -11  -4  -4 14939.5 1256.48  13
 -11   4  -5 471.882 425.862  12
  11   4   5 459.694 333.578  11
 -11   4  -6 758.759 435.246  12
 -11   4  -7 1127.26 426.795  12
 -11  -4  -7 922.469 561.336  13
  11  -4   8 7177.54 628.209   8
 -11   4  -8 7992.41 695.911  12
  11  -4   9 722.731 274.277   8
 -11   4  -9 673.046 352.189  12
 -11   4 -10 14625.5 1015.72  12
 -11   4 -11 712.280 280.954  10
 -11   4 -11 800.418 255.638  12
 -11   4 -12 3668.53 328.874  10
  11   5 -18 10863.0 705.813  10
  11   5 -18 8757.10 668.065  12
  11   5 -17-389.959 327.965  10
  11   5 -17 73.7609 289.268  12
  11   5 -16 12066.0 844.148  10
  11   5 -16 9395.25 796.420  12
  11   5 -15 32.8552 410.993  10
  11   5 -15 265.475 381.201  12
  11   5 -14 23860.8 1612.97  12
  11   5 -14 24568.2 1636.89  10
  11   5 -13 3476.24 535.391  12
  11   5 -13 4330.47 580.479  10
  11  -5 -13 3016.71 515.909  13
  11   5 -12 52370.4 3255.57  12
  11   5 -12 56438.8 3283.02  10
  11  -5 -12 47809.3 3273.13  13
  11   5 -11 1438.66 465.565  12
  11  -5 -11 1151.09 532.589  13
  11   5 -11 1044.03 509.949  10
  11   5 -10 38625.1 2378.56  10
  11  -5 -10 31489.0 2412.62  13
  11   5 -10 38711.1 2362.86  12
  11   5  -9 1975.11 513.397  10
 -11   5   9 971.671 415.870   6
  11   5  -9 1448.90 488.233  12
 -11  -5   9 1034.07 452.075   8
 -11  -5   8 28867.5 2205.67   3
 -11   5   8 37110.4 2211.21   6
  11   5  -8 38721.5 2218.33  10
 -11  -5   8 30406.2 2160.16   8
 -11  -5   7 39.5307 466.329   8
 -11  -5   7-77.4274 395.417   3
  11   5  -7 604.551 487.826  10
 -11   5   7 225.754 438.411   6
 -11   5   6 14622.5 1118.65   6
 -11  -5   6 12143.3 1074.12   3
  11   5  -6 15531.2 1100.47  10
 -11  -5   6 14432.2 1100.90   8
 -11   5   5 513.601 439.561   6
  11   5  -5 1506.17 484.033  10
 -11  -5   5 370.904 489.825   8
 -11  -5   5 710.871 394.524   3
 -11  -5   4 8659.05 800.839   3
 -11  -5   4 10637.1 879.326   8
 -11   5   4 9322.49 858.827   6
 -11   5   3 3245.91 445.779   2
 -11  -5   3 1996.82 533.618   8
 -11  -5   3 2241.08 413.905   3
 -11  -5   2 35780.2 2309.52  13
 -11  -5   2 36981.5 2310.58   8
 -11  -5   2 30922.0 2261.80   3
 -11   5   2 39565.6 2298.43   2
 -11   5   1 9505.85 829.022   2
 -11  -5   1 10842.3 927.373  13
 -11   5   1 9714.29 883.049   4
 -11   5   0 5738.49 628.503   2
 -11   5   0 5919.56 664.595   4
 -11  -5   0 7251.18 717.680   8
 -11  -5  -1 20201.5 1412.74   8
 -11   5  -1 21680.9 1442.78   4
 -11  -5  -1 17777.0 1452.13  13
  11   5   1 18037.9 1381.41   5
 -11   5  -1 21816.4 1438.33   2
 -11  -5  -2 5859.47 823.403  13
 -11   5  -2 7439.19 708.107   4
  11   5   2 6841.89 670.374   5
 -11  -5  -2 8212.90 753.856   8
 -11  -5  -3 8752.72 792.418   8
 -11  -5  -3 8431.65 889.959  13
 -11  -5  -4 14230.5 1197.40  13
 -11  -5  -5 1138.00 593.868  13
 -11   5  -5 1549.32 384.758  12
  11   5   5 282.757 333.550  11
 -11   5  -6 399.872 345.162  12
  11  -5   6-92.7233 360.036   8
 -11   5  -7 625.659 325.388  12
  11  -5   7 846.530 354.209   8
 -11   5  -8 144.300 284.935  12
  11  -5   8-73.9963 296.938   8
 -11   5  -9 2482.08 344.707  12
  11  -5   9 2596.79 309.092   8
 -11   5 -10-105.465 194.443  12
 -11   5 -10-256.416 242.643  10
 -11   5 -11 2887.66 273.335  10
  11   6 -17 8594.11 611.307  10
  11   6 -16 856.651 302.176  10
  11   6 -15 18186.9 1218.62  10
  11  -6 -14 1467.00 379.137  13
  11   6 -14 768.117 393.687  10
  11  -6 -13 42307.4 2761.54  13
  11   6 -13 45441.2 2744.24  10
  11  -6 -12 1240.19 489.690  13
  11   6 -12 1457.13 433.549  10
  11  -6 -11 35441.9 2335.10  13
  11   6 -11 35380.4 2269.75  10
  11  -6 -10 1840.69 586.194  13
  11   6 -10 2118.50 478.191  10
 -11  -6  10 1686.56 424.641   8
  11  -6  -9 40750.3 2665.34  13
 -11  -6   9 39710.5 2565.41   8
  11   6  -9 41651.5 2580.75  10
  11  -6  -8-424.100 560.802  13
  11   6  -8 166.762 426.343  10
 -11  -6   8-134.110 446.218   8
 -11  -6   7 47259.6 2980.50   8
 -11  -6   6 231.145 471.606   8
  11  -6  -5 16081.4 1128.51   8
 -11  -6   5 16429.0 1231.24   8
  11  -6  -4 4878.65 538.901   8
 -11  -6   4 5395.64 676.423   8
 -11   6   4 4451.47 629.375   4
 -11  -6   3 12760.4 1104.72   8
  11  -6  -3 14442.3 1034.15   8
 -11   6   3 15373.6 1119.58   4
  11  -6  -2 9670.91 788.769   8
 -11  -6   1 35062.6 2382.73  13
  11  -6  -1 38348.2 2348.98   8
 -11  -6   0 688.180 498.353   8
 -11  -6   0 1389.88 534.935  13
 -11  -6  -1 40818.8 2537.57   8
 -11  -6  -1 37803.3 2559.75  13
 -11  -6  -2 99.1553 477.669   8
 -11  -6  -2 531.744 547.859  13
 -11  -6  -3 45720.9 3194.65  13
  11  -6   3 54073.5 3146.89   8
 -11  -6  -3 50632.2 3146.19   8
  11  -6   4 3172.87 488.615   8
 -11  -6  -4 2677.79 625.550  13
  11  -6   5 16523.9 1090.24   8
 -11  -6  -5 13429.1 1189.00  13
  11  -6   6 2017.57 386.345   8
 -11  -6  -6 1714.01 562.263  13
  11  -6   7 504.611 289.624   8
 -11   6  -7 906.814 271.759  10
 -11   6  -8 3237.22 331.578  10
  11  -6   8 3245.37 349.973   8
  11  -7 -14 13757.1 1071.95  13
  11   7 -14 18916.2 1066.99  10
  11  -7 -13 166.595 384.269  13
  11   7 -13 1035.52 286.441  10
  11   7 -12 28276.2 1755.31  10
  11  -7 -12 27374.5 1844.78  13
  11  -7 -11 499.739 470.355  13
  11  -7 -10 28439.8 1865.10  13
 -11  -7  10 27041.6 1753.72   8
  11  -7  -9-21.3908 477.722  13
 -11  -7   9 427.946 372.335   8
 -11  -7   8 43863.0 2750.09   8
  11  -7  -7 3802.39 606.267  13
 -11  -7   7 2994.24 532.668   8
  11  -7  -6 56772.8 3465.26  13
 -11  -7   6 53530.9 3412.76   8
  11  -7  -5 4166.76 494.071   8
 -11  -7   5 4590.08 609.952   8
  11  -7  -5 4852.14 648.185  13
 -11  -7   4 15857.9 1224.47   8
  11  -7  -4 16774.2 1131.92   8
 -11  -7   3 14035.0 1129.84   8
  11  -7  -3 14922.3 1040.78   8
  11  -7  -2 33170.1 2111.52   8
 -11  -7   1 163.983 485.020   8
 -11  -7   1 350.676 423.039  13
  11  -7  -1 187.938 377.264   8
 -11  -7   0 35292.1 2299.61   8
  11  -7   0 39501.5 2269.78   8
 -11  -7   0 31815.0 2277.91  13
 -11  -7  -1 634.571 473.909   8
 -11  -7  -1 486.253 484.083  13
 -11  -7  -2 23279.5 1496.03   8
 -11  -7  -2 20115.5 1519.78  13
 -11  -7  -3 1007.35 407.284   8
 -11  -7  -3-38.6266 473.749  13
  11  -7   3 43.3657 378.007   8
  11   7   4 12667.7 1070.83  11
 -11  -7  -4 15393.1 1165.52  13
  11  -7   5 1022.91 324.261   8
 -11  -7  -5 1237.87 458.181  13
  11  -7   6 4907.67 464.048   8
 -11  -7  -6 5136.58 573.303  13
  11  -7   7 63.0817 222.516   8
  11  -8 -12 390.171 325.844  13
  11  -8 -11 11812.8 911.505  13
  11  -8 -10-329.397 404.305  13
 -11  -8  10-60.8721 249.469   8
 -11  -8   9 33143.1 2062.09   8
 -11  -8   8 1539.26 389.919   8
 -11  -8   7 29922.5 1927.79   8
  11  -8  -7 30421.1 1973.46  13
  11  -8  -6 2062.85 468.274  13
 -11  -8   6 1541.20 443.633   8
 -11  -8   5 26439.6 1847.19   8
  11  -8  -5 30966.4 1876.38  13
  11  -8  -4 618.842 409.877  13
 -11  -8   4 388.319 443.074   8
  11  -8  -4 632.583 302.682   8
  11  -8  -3 21021.1 1361.07   8
  11  -8  -3 20662.5 1427.32  13
  11  -8  -2 1940.82 436.755  13
  11  -8  -2 1931.69 366.332   8
 -11  -8   1 25560.6 1751.31   8
  11  -8  -1 28172.8 1703.08   8
  11  -8  -1 25756.1 1730.26  13
  11  -8   0 509.597 321.014  13
 -11  -8   0-106.464 388.922   8
  11  -8   0-109.761 322.472   8
 -11  -8  -1 18416.8 1160.89   8
  11  -8   1 19024.5 1137.88   8
 -11  -8  -2 222.038 327.639   8
 -11  -8  -2-303.621 353.323  13
 -11  -8  -3 7044.68 615.123  13
  11   8   3 6133.75 526.158  11
  11  -8   4 2066.58 317.495   8
  11  -8   5 7338.34 550.127   8
  11  -8   6 1755.63 220.541   8
  11  -9  -8 13377.2 987.232  13
 -11  -9   8 15078.9 943.758   8
 -11  -9   7 308.541 264.857   8
  11  -9  -7 668.346 306.479  13
  11  -9  -6 17690.2 1232.91  13
 -11  -9   6 19284.8 1217.60   8
 -11  -9   5-42.3718 305.499   8
  11  -9  -5 335.102 306.440  13
 -11  -9   4 12062.0 829.606   8
  11  -9  -4 10652.1 819.356  13
  11  -9  -3 1983.47 359.451  13
  11  -9  -3 2619.47 276.921   8
 -11  -9   2 12849.8 837.768   8
  11  -9  -2 11825.3 771.302   8
  11  -9  -2 10154.2 784.987  13
  11  -9  -1 4831.22 415.163   8
 -11  -9   1 4923.48 466.784   8
  11  -9   0 12902.6 859.823   8
 -11  -9   0 13088.5 880.204   8
  11  -9   1 466.243 228.767   8
  11  -9   2 7002.17 519.333   8
  12   0 -20 8996.36 679.809  12
  12   0 -19 195.085 355.082  12
  12   0 -18 29346.7 1934.19  10
  12   0 -18 32372.2 2007.84  12
  12   0 -17-646.966 474.829  12
  12   0 -17 269.724 402.614  10
  12   0 -16 38590.1 2480.88  10
  12   0 -16 39454.7 2526.49  12
  12   0 -15 46.3361 489.997  12
  12   0 -15 246.578 420.937  10
  12   0 -14 34789.2 2296.61  10
  12   0 -14 36707.5 2348.50  12
  12   0 -13 303.090 477.390  12
  12   0 -13 58.5721 442.895  10
  12   0 -12 18040.7 1299.84  10
  12   0 -12 18445.3 1343.75  12
  12   0 -11 226.547 431.092  10
  12   0 -11 438.549 505.008  12
 -12   0  11-35.0233 257.158   3
  12   0 -10 82399.1 5110.82  12
  12   0 -10 80222.8 5082.56  10
 -12   0  10 88706.8 5080.24   3
  12   0  -9-40.4511 422.379  12
  12   0  -9-43.3453 214.583   5
  12   0  -9 250.723 422.826  10
 -12   0   9-68.4773 257.121   3
  12   0  -8 99775.8 6253.39  12
 -12   0   8 107740. 6239.91   3
  12   0  -8 108125. 6214.92   5
  12   0  -8 98654.7 6236.91  10
 -12   0   7 84.3466 262.767   3
  12   0  -7-34.2377 423.003  10
 -12   0   7 213.354 327.288   6
  12   0  -7-76.9964 233.339   5
  12   0  -6 104834. 6206.14   5
 -12   0   6 107212. 6242.45   6
  12   0  -6 96434.2 6212.65  10
 -12   0   6 106337. 6216.23   3
 -12   0   5 148.234 248.577   3
  12   0  -5 18.2329 344.051   7
 -12   0   5 325.561 322.520   6
  12   0  -5 49.6776 229.860   5
 -12   0   4 163563. 9542.58   3
 -12   0   4 161524. 9560.66   6
  12   0  -4 163666. 9552.13   5
  12   0  -4 153284. 9551.56   7
  12   0  -3 37.1279 392.994  12
  12   0  -3-145.484 261.985   5
 -12   0   3 184.906 375.805   6
  12   0  -3-52.3576 341.549   7
 -12   0   3 164.751 250.185   3
  12   0  -2 48775.9 2983.82  11
 -12   0   2 48513.3 2990.99   9
  12   0  -2 45719.2 2977.41   7
 -12   0   2 49723.7 3010.18   6
 -12   0   1-301.827 294.264   3
 -12   0   1-102.750 374.420   6
  12   0  -1-51.9189 330.228   7
 -12   0   1 55.6506 293.179   9
 -12   0   0 74053.5 4416.31   3
  12   0   0 68862.5 4422.01   7
  12   0   0 73281.4 4436.00  11
 -12   0   0 75122.1 4438.25   9
 -12   0  -1 407.681 381.577   4
  12   0   1-99.2391 355.028  11
 -12   0  -1 122.944 280.375   3
  12   0   2 21724.3 1499.11  11
 -12   0  -2 22194.0 1500.48   9
 -12   0  -2 22083.4 1514.82   4
 -12   0  -2 22457.2 1475.99   3
  12   0   3 308.336 356.611  11
 -12   0  -3 93.1449 286.091   3
 -12   0  -3-43.4677 351.018   4
 -12   0  -3 339.951 378.290   9
  12   0   4 2912.18 458.494  11
 -12   0  -4 2312.49 416.597   4
 -12   0  -4 1773.87 427.582   9
 -12   0  -5-108.642 356.217   2
 -12   0  -5-22.9459 381.016   9
  12   0   5-20.4895 342.081  11
  12   0   6 7672.80 685.120  11
  12   0   7 113.179 330.998  11
 -12   0  -8 2590.07 562.367  12
 -12   0  -9-40.8729 444.569  12
 -12   0 -10 645.341 403.092  12
 -12   0 -11-26.1626 330.064  12
 -12   0 -12 166.938 244.473  12
  12   1 -20 956.138 299.935  12
  12   1 -19 11487.2 790.558  10
  12   1 -19 11853.1 848.275  12
  12   1 -18 2039.69 423.451  10
  12  -1 -18 1489.37 429.701  12
  12   1 -18 1641.90 473.185  12
  12   1 -17 18355.0 1206.47  10
  12  -1 -17 14403.8 1183.49  12
  12   1 -17 16877.2 1244.74  12
  12  -1 -16 3578.94 557.651  12
  12   1 -16 3160.26 608.086  12
  12   1 -16 3680.23 576.976  10
  12  -1 -15 19757.3 1415.94  12
  12   1 -15 20369.0 1463.30  12
  12  -1 -15 18808.7 1352.35  10
  12   1 -15 20920.0 1432.47  10
  12   1 -14 2267.29 547.092  10
  12  -1 -14 1274.44 419.683  10
  12  -1 -14 874.894 479.477  12
  12  -1 -14 980.455 373.467   7
  12  -1 -13 21286.0 1461.11   7
  12  -1 -13 21229.8 1497.35  12
  12  -1 -13 20758.7 1440.08  10
  12   1 -13 22104.9 1512.89  10
  12   1 -12 1328.63 502.911  10
  12  -1 -12 1290.06 415.791  10
  12  -1 -12 592.789 360.923   7
  12  -1 -12 755.165 468.371  12
 -12  -1  12 545.719 331.720   3
  12  -1 -11 43384.5 2651.96  12
  12  -1 -11 40138.0 2633.07   7
  12  -1 -11 40411.6 2608.52  10
  12   1 -11 40839.6 2641.52  10
 -12  -1  11 42904.9 2636.12   3
  12   1 -10-139.040 460.878  10
  12  -1 -10 203.028 400.531  10
  12  -1 -10 257.411 448.178  12
  12  -1 -10-152.133 356.226   7
 -12   1  10 153.742 238.481   3
 -12  -1  10-234.432 294.717   3
 -12  -1   9 66542.1 4052.40   3
  12   1  -9 67472.7 4017.83   5
  12   1  -9 66967.2 4076.53  12
  12  -1  -9 64361.4 4052.54  12
  12  -1  -9 65129.1 4054.78   7
  12  -1  -9 61573.5 4021.22  10
  12   1  -9 63170.8 4048.15  10
 -12   1   9 72546.3 4019.14   3
 -12   1   8 3590.25 428.322   3
 -12  -1   8 3531.65 443.467   3
  12  -1  -8 4461.09 531.438  10
  12   1  -8 4024.15 548.411  12
  12  -1  -8 3730.49 532.212  12
  12   1  -8 3758.38 424.688   5
  12  -1  -8 4055.64 506.367   7
 -12   1   7 76808.6 4483.87   6
 -12  -1   7 72857.2 4455.67   6
  12   1  -7 71368.3 4434.02   5
 -12  -1   7 73344.0 4454.55   3
 -12   1   7 79511.7 4434.25   3
  12  -1  -7 74490.3 4458.81   7
  12   1  -7 70041.4 4465.86  12
  12  -1  -7 71262.0 4451.62  12
  12  -1  -7 68953.1 4426.56  10
 -12  -1   6 12429.2 919.869   3
 -12   1   6 13356.2 909.341   3
  12  -1  -6 12101.4 960.705  12
  12  -1  -6 11985.1 944.366   7
 -12   1   6 13247.6 968.841   6
 -12  -1   6 12791.7 939.774   6
  12   1  -6 12262.4 903.436   5
  12   1  -6 11257.0 975.925  12
 -12   1   5 92292.8 5569.11   6
 -12  -1   5 93058.5 5553.59   6
  12   1  -5 94959.6 5555.44   5
 -12  -1   5 93745.2 5552.82   3
 -12   1   5 97975.8 5540.91   3
  12  -1  -5 93379.2 5557.37   7
  12   1  -5 84793.8 5545.76  10
  12   1  -5 89426.4 5563.96  12
  12  -1  -5 88961.7 5546.67  12
  12   1  -4 2128.38 428.313   7
 -12  -1   4 2114.02 369.979   3
 -12   1   4 3139.37 369.227   3
  12   1  -4 2577.44 363.787   5
 -12   1   4 3098.31 473.028   6
 -12  -1   4 2586.17 438.392   6
  12   1  -4 2985.37 513.611  12
  12  -1  -4 2138.65 471.489  12
  12  -1  -3 28066.0 1846.79  11
  12  -1  -3 27551.9 1857.84   7
  12   1  -3 27421.4 1865.98   7
 -12   1   3 31517.8 1869.17   9
 -12   1   3 29178.1 1844.18   3
 -12  -1   3 31403.3 1877.59   6
  12   1  -3 27488.4 1858.25   5
 -12   1   3 28686.4 1885.24   6
  12   1  -3 28115.0 1895.88  12
  12  -1  -2 767.025 368.582   7
  12   1  -2 1752.82 396.215   7
 -12  -1   2 1281.73 304.177   3
 -12   1   2 1622.47 321.664   3
 -12  -1   2 2099.25 429.150   6
 -12   1   2 1750.67 430.811   6
  12  -1  -2 1462.40 360.007  11
 -12   1   2 1108.72 326.574   9
  12   1  -1 61316.2 3887.65   7
 -12   1   1 65735.3 3942.01   6
  12  -1  -1 59177.4 3888.72   7
  12   1  -1 64841.2 3914.60   5
 -12   1   1 65194.1 3884.78   3
 -12  -1   1 63420.6 3884.26   3
 -12   1   1 67161.9 3903.74   9
  12  -1   0 6739.31 656.857  11
  12   1   0 8042.24 668.749  11
  12   1   0 7709.86 665.392   7
  12   1   0 7765.00 661.625   5
 -12   1   0 7099.44 653.165   9
 -12  -1   0 7948.27 682.775   9
 -12  -1   0 7437.69 623.982   3
 -12  -1   0 7533.23 680.086   4
 -12   1  -1 32827.5 2144.28   4
 -12  -1  -1 31301.1 2072.50   4
  12  -1   1 31052.6 2078.28  11
  12   1   1 32885.6 2086.49  11
  12   1   1 29640.4 2057.88   7
 -12   1  -1 34323.5 2090.84   9
 -12  -1  -1 32534.2 2084.08   9
  12   1   1 33952.7 2102.40   5
 -12  -1  -1 33021.7 2059.04   3
 -12   1  -1 32341.4 2065.03   3
  12  -1   2 10129.9 892.139  11
  12   1   2 11691.0 895.698  11
 -12   1  -2 12393.5 953.297   4
 -12  -1  -2 11898.3 854.569   3
 -12   1  -2 10865.0 857.373   3
 -12  -1  -2 13164.2 919.323   9
 -12   1  -2 10265.4 873.938   9
  12  -1   3 3660.70 500.923  11
  12   1   3 3530.84 490.289  11
 -12  -1  -3 2975.25 404.732   3
 -12  -1  -3 2750.26 452.347   9
 -12   1  -3 2971.90 483.554   4
  12  -1   4 818.040 381.400  11
  12   1   4 1296.74 387.735  11
 -12  -1  -4 1239.62 400.875   9
 -12   1  -4 1103.89 422.594   4
 -12   1  -5 24363.4 1733.96   9
 -12  -1  -5 26905.4 1720.19   9
 -12   1  -5 24551.9 1688.88   2
 -12   1  -5 25331.7 1732.91   4
  12   1   5 25856.8 1692.90  11
  12  -1   5 25778.4 1721.92  11
 -12  -1  -6 8584.57 774.638   9
  12  -1   6 8375.17 772.061  11
  12   1   6 9310.25 746.246  11
  12  -1   7 770.701 364.032  11
  12   1   7 1171.74 343.088  11
 -12  -1  -8 403.934 487.184  12
 -12  -1  -9 1590.46 468.908  12
 -12  -1 -10 2422.44 435.389  12
 -12  -1 -11 336.262 288.059  12
 -12   1 -11 143.928 335.374  12
 -12   1 -12 2134.89 318.374  12
 -12   1 -12 2457.08 292.699  10
  12   2 -20 9130.91 690.148  12
  12   2 -19 2416.66 395.963  10
  12   2 -18 12271.7 941.428  10
  12   2 -17 3058.77 530.221  10
  12   2 -16 8043.43 792.693  12
  12   2 -16 8255.83 771.423  10
  12  -2 -16 7146.32 673.196  12
  12   2 -15 1194.05 558.346  12
  12  -2 -15 830.415 418.256  12
  12   2 -15 880.969 519.691  10
  12   2 -14 12944.0 1067.09  10
  12   2 -14 13389.0 1096.03  12
  12  -2 -14 13050.6 998.678  12
  12   2 -13 2153.22 570.192  10
  12  -2 -13 1023.09 443.163  12
  12   2 -13 1900.54 565.657  12
 -12  -2  12 38397.1 2469.69   3
  12  -2 -12 37546.1 2428.50  12
  12   2 -12 38762.7 2500.84  12
  12   2 -11 481.532 520.700  12
 -12  -2  11 409.168 375.782   3
  12  -2 -11 356.816 346.601   7
  12  -2 -11-18.5711 414.495  12
 -12  -2  10 47191.6 2944.52   3
  12   2 -10 47607.2 2959.96  12
  12  -2 -10 48641.1 2912.28  12
  12  -2 -10 48382.7 2904.73   7
 -12   2  10 53097.9 2983.69   6
  12   2  -9 452.868 456.320  10
 -12  -2   9-150.596 308.528   3
  12  -2  -9 574.246 399.846  12
  12   2  -9-179.746 515.533  12
 -12   2   9-69.2172 418.470   6
  12  -2  -9 264.269 331.061   7
 -12  -2   8 78849.7 4990.48   3
  12  -2  -8 84390.4 4971.84   7
  12   2  -8 79166.0 5004.11  12
 -12   2   8 88168.4 4942.12   3
 -12   2   8 85510.5 5023.51   6
  12  -2  -8 79398.7 4964.85  12
  12   2  -8 76884.1 4984.94  10
  12   2  -7 1457.59 489.508  10
 -12  -2   7 1032.57 343.903   3
 -12   2   7 1611.76 310.261   3
 -12  -2   7 1268.65 407.510   8
  12  -2  -7 742.915 359.250   7
  12   2  -7 1329.99 494.754  12
  12  -2  -7 1335.26 425.685  12
 -12   2   7 1194.96 417.922   6
 -12  -2   7 818.932 374.864   6
 -12   2   6 95658.2 5635.39   6
 -12  -2   6 91262.4 5597.09   6
  12  -2  -6 90126.0 5598.18  12
 -12   2   6 98966.6 5588.73   3
 -12  -2   6 94249.2 5625.55   3
 -12  -2   6 91394.0 5582.01   8
  12  -2  -6 93112.4 5603.90   7
  12   2  -6 94098.2 5635.55  12
  12   2  -6 87768.3 5613.77  10
  12   2  -5 10812.4 904.893  10
  12   2  -5 10370.6 834.694   5
 -12  -2   5 10174.3 832.511   6
 -12   2   5 10390.1 812.589   9
  12  -2  -5 10862.5 856.845  12
 -12   2   5 11410.6 808.795   3
  12  -2  -5 11332.5 850.507   7
 -12  -2   5 11048.8 835.175   8
  12   2  -5 11178.5 905.876  12
  12   2  -4 34285.6 2241.82   5
 -12  -2   4 32979.8 2202.63   6
 -12   2   4 35552.9 2210.35   9
 -12  -2   4 33831.2 2229.39   3
  12  -2  -4 35810.5 2234.34   7
 -12   2   4 36519.6 2210.84   3
  12  -2  -4 35243.1 2215.73  11
 -12  -2   4 36147.3 2223.26   8
  12   2  -4 34981.9 2263.76  12
 -12   2   3 14875.3 1105.05   9
 -12  -2   3 15976.5 1121.09   3
  12   2  -3 15990.6 1153.51   7
 -12  -2   3 15958.6 1115.82   6
 -12   2   3 17126.2 1117.60   3
  12  -2  -3 15620.9 1118.74  11
  12   2  -3 18298.5 1210.15  12
 -12  -2   3 15141.1 1124.65   8
 -12   2   2 16938.5 1149.40   9
 -12  -2   2 16264.5 1141.84   3
  12  -2  -2 16492.3 1165.13  11
 -12  -2   2 17166.6 1184.59   8
  12   2  -2 16715.0 1174.62   5
  12   2  -2 15346.9 1163.24   7
 -12   2   2 16278.9 1218.12   6
 -12   2   2 16817.9 1145.08   3
 -12  -2   1 2798.44 414.672   3
 -12   2   1 3459.30 415.553   3
  12   2  -1 3185.07 463.561   7
 -12   2   1 3592.18 429.683   9
  12  -2  -1 3787.43 496.380  11
  12   2  -1 3044.03 445.978   5
 -12   2   1 3468.10 551.428   6
 -12  -2   1 3411.58 518.866   8
  12   2   0 60383.6 3759.75   5
 -12  -2   0 61041.0 3722.88   3
 -12   2   0 58649.1 3729.73   3
  12   2   0 60710.2 3722.94   7
 -12  -2   0 65321.6 3769.09   9
 -12   2   0 59642.0 3736.84   9
 -12   2  -1 51.4678 443.139   4
  12   2   1 284.722 299.134   5
  12   2   1 657.278 379.255  11
  12  -2   1 85.4076 381.918  11
 -12  -2  -1 309.490 351.933   9
 -12   2  -1 695.878 333.888   9
 -12  -2  -1 469.810 275.855   3
 -12   2  -2 13776.1 1047.53   4
 -12  -2  -2 11853.8 909.363   3
  12   2   2 12633.4 962.914   5
  12   2   2 12560.1 965.929  11
  12  -2   2 12358.2 1000.58  11
 -12  -2  -2 13488.1 972.208   9
 -12   2  -2 12177.1 964.401   9
 -12   2  -3 7296.02 722.836   4
 -12  -2  -3 6948.05 603.211   3
 -12   2  -3 6496.76 645.075   2
 -12   2  -3 6283.89 688.047   9
 -12  -2  -3 8556.17 685.607   9
  12  -2   3 5831.22 688.344  11
  12   2   3 7663.76 682.814  11
 -12  -2  -4 9468.14 770.628   9
 -12   2  -4 8217.99 782.633   9
 -12   2  -4 8417.78 810.236   4
  12  -2   4 9378.30 835.470  11
  12   2   4 9642.33 778.891  11
 -12   2  -4 8689.98 764.408   2
  12  -2   5 642.227 429.400  11
  12   2   5 1560.40 386.160  11
 -12   2  -5 519.205 391.161   4
 -12  -2  -5 1231.18 387.091   9
  12  -2   6 20153.9 1480.77  11
  12   2   6 21635.2 1420.34  11
 -12   2  -7 10026.9 928.405  12
 -12  -2  -7 11263.3 920.746  12
 -12  -2  -8 2531.36 502.837  12
 -12   2  -8 1892.30 519.229  12
 -12  -2  -9 9257.96 754.440  12
 -12   2  -9 9128.95 802.313  12
 -12  -2 -10 1143.25 297.508  12
 -12   2 -10 303.412 369.916  12
 -12   2 -11 7459.15 610.217  12
 -12   2 -12-76.4830 202.664  10
  12   3 -20 4601.94 396.486  12
  12   3 -19 12613.5 925.489  12
  12   3 -19 13668.4 914.281  10
  12   3 -18 8878.53 735.326  12
  12   3 -18 8473.75 715.632  10
  12   3 -17 13648.2 1044.38  12
  12   3 -17 14213.4 1045.84  10
  12   3 -16 866.137 492.507  12
  12   3 -15 9886.67 907.981  12
  12   3 -14 1742.47 565.706  12
  12   3 -13 14440.4 1171.18  12
  12   3 -13 14507.0 1147.60  10
  12   3 -12 322.683 524.251  10
 -12   3  12-273.297 475.938   6
  12   3 -12-122.306 562.272  12
 -12   3  11 43751.3 2663.35   6
  12   3 -11 41318.8 2648.57  12
  12   3 -11 40406.2 2634.81  10
 -12  -3  11 38455.4 2628.03   3
 -12   3  10 5893.97 670.500   6
  12   3 -10 5271.56 663.518  10
 -12  -3  10 4765.79 602.253   3
  12   3 -10 4929.81 696.070  12
 -12   3   9 24148.8 1611.97   6
  12   3  -9 21597.5 1584.69  12
  12   3  -9 22193.3 1574.58  10
  12  -3  -9 24932.7 1511.79   7
 -12  -3   9 20142.6 1565.65   3
  12  -3  -8 97.0182 392.378  12
  12   3  -8 1472.43 533.768  12
 -12  -3   8 1030.43 386.273   3
  12   3  -8 1257.87 532.260  10
 -12   3   8 1003.07 417.609   6
  12  -3  -8 784.725 380.310   7
 -12  -3   8 2050.04 415.724   8
  12   3  -7 69408.3 4472.64  10
  12  -3  -7 73419.4 4440.16   7
 -12   3   7 76541.7 4417.61   3
  12   3  -7 73303.6 4488.51  12
 -12   3   7 73929.1 4496.94   6
 -12  -3   7 71143.6 4480.78   3
 -12  -3   7 72159.1 4439.20   8
 -12   3   6 37760.3 2369.68   6
  12  -3  -6 34019.3 2317.08   7
 -12  -3   6 38968.6 2330.10   8
  12   3  -6 37949.7 2377.59  12
 -12   3   6 37577.5 2298.89   3
  12   3  -6 36708.5 2365.04  10
  12  -3  -6 33843.6 2314.09  11
 -12   3   5 107638. 6270.33   6
  12  -3  -5 95268.8 6232.80  11
 -12   3   5 110357. 6218.68   3
 -12  -3   5 104925. 6223.99   8
  12  -3  -5 99587.8 6224.65   7
  12   3  -5 104100. 6256.75  12
  12   3  -5 101198. 6244.91  10
 -12  -3   5 105198. 6251.00   3
  12   3  -4 34277.2 2169.76  12
 -12  -3   4 32477.3 2125.33   8
 -12   3   4 33231.0 2168.23   6
  12  -3  -4 33267.6 2130.25   7
 -12   3   4 36590.3 2120.01   3
 -12  -3   4 31589.9 2131.67   3
  12  -3  -4 30535.9 2131.70  11
 -12   3   3 22218.1 1450.80   9
  12   3  -3 22155.3 1517.59  12
 -12   3   3 24390.7 1472.21   3
  12   3  -3 21029.9 1502.11   7
 -12   3   3 21916.0 1527.43   6
 -12  -3   3 19981.3 1466.81   3
  12  -3  -3 21191.4 1499.40  11
 -12  -3   3 21824.6 1487.94   8
  12   3  -2 180.709 294.383   5
 -12   3   2 239.075 448.075   6
 -12   3   2 279.649 299.908   9
 -12  -3   2 537.853 407.960   8
  12   3  -2 373.070 361.493   7
  12  -3  -2-61.8056 370.443  11
 -12  -3   2 284.611 307.268   3
 -12   3   2 223.534 286.897   3
 -12   3   1 75202.0 4413.32   9
 -12  -3   1 70311.0 4410.35   8
 -12  -3   1 71867.4 4398.87   3
  12  -3  -1 69850.2 4446.77  11
  12   3  -1 73959.2 4442.94   5
 -12  -3   1 72176.0 4458.35  13
 -12   3   0 2655.84 424.731   9
 -12  -3   0 2317.74 440.546   9
 -12  -3   0 1621.52 356.466   3
  12   3   0 2006.99 385.206   5
 -12  -3   0 1766.57 597.291  13
 -12  -3  -1 61967.7 3950.65   8
  12  -3   1 65902.4 4007.76  11
  12   3   1 67585.6 3989.27   5
 -12  -3  -1 61100.0 4005.43  13
 -12   3  -1 62533.5 3966.31   9
 -12  -3  -1 68037.7 3980.64   9
 -12  -3  -1 63865.5 3928.21   3
 -12   3  -2 105.446 435.762   4
 -12  -3  -2 559.205 363.657   9
 -12   3  -2 368.883 375.871   9
  12   3   2 805.783 309.299   5
 -12  -3  -2 793.146 559.886  13
  12  -3   2 657.942 460.246  11
 -12   3  -3 31915.1 1974.73   4
  12   3   3 28468.9 1917.49  11
 -12  -3  -3 29938.0 1901.88   9
  12   3   3 27815.0 1907.39   5
 -12  -3  -3 28747.6 1989.10  13
  12  -3   3 27397.5 1964.50  11
  12   3   4 8031.17 685.059  11
  12  -3   4 4998.04 709.673  11
 -12   3  -4 5577.47 686.853   4
 -12  -3  -4 8813.30 661.570   9
 -12  -3  -5 21703.4 1408.44   9
  12   3   5 19502.5 1398.70  11
 -12   3  -6 31508.7 2131.31  12
 -12  -3  -6 29918.9 2099.50  12
  12   3   6 35867.9 2097.12  11
 -12  -3  -7 1063.60 389.818  12
 -12   3  -7 325.967 447.228  12
 -12   3  -8 19269.6 1344.25  12
 -12   3  -9 575.822 374.204  12
 -12   3 -10 10787.6 803.228  12
 -12   3 -11 468.820 259.059  12
 -12   3 -11 44.5941 249.033  10
  12   4 -19 3814.09 366.248  12
  12   4 -18 19695.6 1296.39  12
  12   4 -17 12440.3 944.094  12
  12   4 -17 13293.1 954.560  10
  12   4 -16 13103.0 972.986  12
  12   4 -16 12394.1 983.221  10
  12   4 -15 973.138 473.274  12
  12   4 -15 826.797 483.315  10
  12   4 -14 17943.1 1316.65  12
  12   4 -14 18311.0 1335.11  10
  12   4 -13 220.871 488.168  12
  12   4 -13 152.222 511.687  10
  12   4 -12 17467.5 1271.43  10
  12   4 -12 19166.9 1276.03  12
  12   4 -11 254.071 492.813  12
 -12   4  11 46.4894 460.848   6
  12   4 -11 705.934 505.297  10
  12  -4 -11 762.755 472.077  13
  12   4 -10 10070.0 907.068  10
 -12   4  10 9777.78 843.771   6
 -12  -4  10 8018.81 835.841   3
  12   4 -10 9599.98 869.867  12
 -12   4   9 1193.72 461.202   6
 -12  -4   9 864.424 422.657   3
  12   4  -9 405.285 525.647  10
  12   4  -9 319.971 495.867  12
 -12   4   8 4080.27 604.927   6
  12   4  -8 3557.04 620.628  10
 -12  -4   8 3141.82 535.062   8
  12   4  -8 4777.81 635.484  12
  12   4  -7 1274.17 504.066  12
 -12  -4   7 1302.73 459.823   8
  12   4  -7 788.122 530.261  10
 -12   4   7 1176.78 484.220   6
 -12  -4   7 640.993 384.532   3
  12   4  -6 28193.0 1883.02  10
  12   4  -6 30051.3 1891.38  12
 -12  -4   6 29589.3 1864.05   8
 -12   4   6 25599.6 1893.28   6
 -12  -4   6 26441.1 1868.73   3
 -12   4   5 20711.7 1471.73   6
  12   4  -5 21956.5 1447.31  12
  12   4  -5 21544.6 1465.42  10
 -12  -4   5 20348.6 1424.54   8
 -12  -4   5 18229.1 1420.27   3
 -12  -4   4 36808.2 2286.00   8
 -12  -4   4 31668.3 2270.18   3
 -12   4   4 38723.4 2342.04   6
 -12  -4   3 17112.8 1227.74   8
 -12  -4   3 16300.3 1184.22   3
 -12   4   3 16107.5 1249.75   6
 -12  -4   2 14966.7 1207.37  13
 -12  -4   2 17521.3 1197.86   8
 -12  -4   2 15209.1 1134.42   3
 -12   4   1 36353.8 2386.44   4
 -12  -4   1 36086.7 2310.78   3
  12   4  -1 37874.2 2371.22   5
 -12  -4   1 33727.0 2365.22  13
 -12   4   1 36214.3 2322.81   2
 -12   4   1 37130.1 2317.18   9
 -12  -4   0 11557.6 959.779   3
 -12  -4   0 12382.2 1094.42  13
 -12  -4   0 12479.0 1017.14   9
 -12   4   0 14074.8 1033.03   2
  12   4   0 13232.2 1019.26   5
 -12  -4  -1 71683.9 4216.88   9
 -12  -4  -1 69539.2 4216.08   8
  12   4   1 66236.4 4237.08   5
 -12  -4  -1 65039.1 4258.84  13
 -12   4  -1 71509.6 4278.50   4
 -12   4  -1 67233.1 4221.71   2
 -12  -4  -2 8382.02 748.993   8
 -12  -4  -2 5954.21 625.582   9
 -12  -4  -2 6601.55 843.169  13
  12   4   2 7394.17 667.818   5
 -12   4  -2 7912.31 723.129   2
 -12   4  -2 6961.66 722.048   4
 -12  -4  -3 19690.8 1483.70  13
 -12  -4  -4 2643.91 660.745  13
  12   4   4 1469.96 392.275  11
  12   4   5 26251.2 1732.76  11
 -12  -4  -5 28857.5 1849.95  13
 -12   4  -5 24437.8 1729.85  12
 -12   4  -6 4136.71 537.314  12
 -12   4  -7 29709.4 1919.89  12
 -12   4  -8-71.5529 343.923  12
  12  -4   8 177.984 280.150   8
 -12   4  -9 16409.0 1107.15  12
 -12   4 -10 776.304 257.350  12
 -12   4 -10 770.550 279.395  10
 -12   4 -11 4344.68 359.191  10
  12   5 -18 11257.7 772.372  10
  12   5 -17 3736.48 416.430  12
  12   5 -17 5229.89 463.755  10
  12   5 -16 14214.8 1030.39  12
  12   5 -16 15704.3 1055.36  10
  12   5 -15 5639.71 576.957  10
  12   5 -15 4235.61 537.163  12
  12   5 -14 3679.23 536.206  10
  12   5 -14 2782.62 482.710  12
  12  -5 -13 5894.25 631.240  13
  12   5 -13 6092.34 660.149  10
  12   5 -13 5923.27 636.218  12
  12  -5 -12 2047.57 530.653  13
  12   5 -12 2798.36 497.375  12
  12   5 -12 2828.40 547.657  10
  12   5 -11 9535.81 847.910  12
  12  -5 -11 8436.77 889.802  13
  12   5 -11 10935.2 891.194  10
  12  -5 -10-76.4628 525.863  13
  12   5 -10-260.173 459.572  12
  12   5 -10-622.470 524.616  10
 -12  -5   9 7362.82 717.334   8
  12   5  -9 7811.51 758.997  12
  12   5  -9 9182.70 809.532  10
 -12  -5   8 502.299 466.256   8
  12   5  -8 755.324 507.581  10
 -12   5   8-117.551 438.294   6
 -12  -5   7 746.156 471.960   8
 -12  -5   7 1182.96 414.796   3
  12   5  -7 575.414 489.192  10
 -12   5   7 1129.83 487.462   6
 -12  -5   6 103.862 487.029   8
 -12   5   6 441.601 480.252   6
  12   5  -6-41.9098 490.857  10
 -12  -5   6 247.062 363.752   3
 -12   5   5 11977.6 960.439   6
 -12  -5   5 8806.54 858.163   3
 -12  -5   5 10959.7 903.840   8
 -12  -5   4 180.638 350.309   3
 -12  -5   4-21.4815 457.837   8
 -12   5   3 11643.5 825.402   2
 -12  -5   3 10492.9 899.874   8
 -12  -5   2 4277.64 601.328  13
 -12   5   2 3369.04 499.689   2
 -12   5   2 3589.69 576.847   4
 -12  -5   2 3747.80 629.720   8
 -12  -5   2 3282.27 459.985   3
 -12   5   1 5440.97 615.102   4
  12   5  -1 4308.27 545.341   5
 -12   5   1 5052.11 576.372   2
 -12  -5   1 3430.88 521.148   9
 -12  -5   1 3692.70 651.237  13
  12   5   0 42362.5 2731.47   5
 -12  -5   0 38497.0 2728.90  13
 -12  -5   0 40448.2 2669.58   9
 -12   5   0 45860.2 2758.08   4
 -12  -5   0 46027.9 2720.69   8
 -12  -5  -1 5528.80 751.400  13
 -12  -5  -1 5666.50 660.304   8
 -12  -5  -2 22576.2 1749.15  13
 -12  -5  -2 26515.9 1687.63   8
 -12  -5  -3 507.709 597.386  13
 -12  -5  -4 24315.7 1713.77  13
  12   5   4 23522.4 1614.72  11
  12   5   5 913.030 343.005  11
 -12   5  -5 941.212 345.511  12
 -12  -5  -5 698.660 554.768  13
 -12   5  -6 28753.8 1833.73  12
  12  -5   6 28930.0 1840.32   8
  12  -5   7 3549.60 417.262   8
 -12   5  -7 3993.37 420.202  12
  12  -5   8 22144.6 1439.72   8
 -12   5  -8 24001.6 1454.49  12
 -12   5  -9 277.391 242.671  10
 -12   5  -9 527.676 194.377  12
  12   6 -16 2704.79 335.145  10
  12   6 -15 3295.88 417.525  10
  12  -6 -14 1687.26 359.169  13
  12   6 -14 1995.57 396.714  10
  12  -6 -13 1591.33 442.524  13
  12   6 -13 2177.04 438.292  10
  12  -6 -12 5051.97 641.189  13
  12   6 -12 4892.78 564.136  10
  12  -6 -11 637.708 507.461  13
  12   6 -11 863.187 429.417  10
  12  -6 -10 2353.18 586.280  13
  12   6 -10 2344.24 480.774  10
 -12  -6  10 1102.64 401.927   8
  12  -6  -9 4674.54 723.097  13
  12   6  -9 5557.32 639.567  10
 -12  -6   9 6259.97 622.202   8
  12   6  -8 3372.52 527.640  10
 -12  -6   8 2681.25 517.327   8
 -12  -6   7 2894.57 550.782   8
 -12  -6   6 9691.20 865.421   8
  12  -6  -5 704.254 345.786   8
 -12  -6   5 447.601 484.736   8
 -12  -6   4 4441.53 635.723   8
  12  -6  -4 4901.78 526.031   8
 -12  -6   3 3987.20 617.413   8
  12  -6  -3 4031.57 514.984   8
  12  -6  -2 1070.96 403.516   8
 -12  -6   1 14235.6 1192.62  13
  12  -6  -1 17136.8 1153.95   8
 -12  -6   0 1738.09 542.177   8
  12  -6   0 2507.91 486.357   8
 -12  -6   0 1811.62 549.159  13
 -12  -6  -1 16830.2 1203.19   8
 -12  -6  -1 15210.0 1226.83  13
 -12  -6  -2 6723.95 680.751   8
 -12  -6  -2 6056.53 749.050  13
  12  -6   3 21896.1 1462.68   8
 -12  -6  -3 21166.7 1538.97  13
  12  -6   4 467.196 375.609   8
 -12  -6  -4 1302.32 535.595  13
  12   6   4 395.440 310.870  11
  12  -6   5 39772.4 2308.29   8
 -12  -6  -5 32889.1 2364.45  13
  12  -6   6 414.730 298.554   8
  12  -6   7 20830.9 1320.16   8
  12  -6   8-338.567 175.663   8
  12  -7 -13 601.270 347.214  13
  12  -7 -12 1622.33 458.058  13
  12  -7 -11 832.983 448.074  13
  12  -7 -10-269.704 469.413  13
 -12  -7  10 350.822 313.440   8
  12  -7  -9 462.377 487.064  13
 -12  -7   9 587.885 364.973   8
 -12  -7   8 855.052 406.991   8
 -12  -7   7 1208.98 427.372   8
  12  -7  -6 930.748 497.171  13
 -12  -7   6-311.943 442.636   8
  12  -7  -5 3259.50 416.908   8
  12  -7  -5 4360.28 593.186  13
 -12  -7   5 2864.12 565.745   8
 -12  -7   4 1034.50 500.213   8
  12  -7  -4 1791.68 369.666   8
 -12  -7   3 78.4768 453.951   8
  12  -7  -3-13.6431 339.325   8
  12  -7  -2 26322.8 1700.20   8
 -12  -7   1 396.167 477.865   8
  12  -7  -1-216.837 364.742   8
 -12  -7   0 18053.8 1294.29   8
  12  -7   0 19118.1 1248.02   8
 -12  -7   0 17304.2 1256.77  13
 -12  -7  -1 411.067 433.266  13
 -12  -7  -1 1048.26 421.027   8
 -12  -7  -2 20218.8 1466.72  13
 -12  -7  -2 22576.2 1445.56   8
  12  -7   3 112.162 324.961   8
  12   7   3 603.661 300.461  11
 -12  -7  -3-230.008 420.586  13
  12  -7   4 38112.1 2351.07   8
  12  -7   5 4846.39 451.441   8
  12  -7   6 23116.4 1439.54   8
  12  -8 -12-135.340 261.333  13
  12  -8 -11 1079.94 348.338  13
  12  -8 -10 4937.03 557.969  13
 -12  -8  10 5714.97 439.695   8
 -12  -8   9 2451.77 352.137   8
 -12  -8   8 4065.50 450.130   8
  12  -8  -7 762.996 413.893  13
 -12  -8   7 1731.96 374.065   8
  12  -8  -6 2807.09 478.265  13
 -12  -8   6 2902.57 445.048   8
  12  -8  -5 960.194 390.109  13
 -12  -8   5 582.650 364.993   8
  12  -8  -4 1557.39 312.287   8
  12  -8  -4 1937.38 423.778  13
 -12  -8   4 1826.55 415.200   8
  12  -8  -3 4318.53 445.350   8
  12  -8  -3 5624.05 542.075  13
  12  -8  -2 163.273 295.372   8
  12  -8  -2 454.181 345.583  13
  12  -8  -1 14090.3 953.656   8
 -12  -8   1 14677.5 1009.72   8
  12  -8  -1 13092.1 978.145  13
  12  -8   0 2192.18 348.117   8
  12  -8   0 1623.98 326.245  13
 -12  -8   0 2250.57 406.585   8
  12  -8   1 13065.2 898.955   8
  12   8   2 563.927 224.268  11
  12  -8   4 641.998 214.140   8
  12  -9  -8 194.325 230.304  13
  12  -9  -7 293.295 251.355  13
 -12  -9   7 461.126 225.503   8
  12  -9  -6 308.853 259.744  13
 -12  -9   6 688.441 251.171   8
  12  -9  -5 931.307 290.399  13
 -12  -9   5 2393.26 305.079   8
  12  -9  -4 2818.59 346.028  13
 -12  -9   4 3089.37 362.974   8
  12  -9  -3 2346.63 300.346  13
 -12  -9   2 4658.24 423.514   8
  13   0 -20 8990.64 650.422  12
  13   0 -19 399.776 341.315  12
  13   0 -18 14954.8 1074.72  12
  13   0 -18 14014.6 997.318  10
  13   0 -17 460.267 377.852  10
  13   0 -17-627.591 473.767  12
  13   0 -16 15034.8 1164.81   7
  13   0 -16 17503.6 1245.25  12
  13   0 -16 16700.0 1182.23  10
  13   0 -15-120.791 389.829   7
  13   0 -15 225.700 497.690  12
  13   0 -15-37.1576 416.798  10
  13   0 -14 466.733 518.033  12
  13   0 -14 760.130 459.998  10
  13   0 -13 117.664 500.951  12
  13   0 -13 636.140 456.247  10
  13   0 -12 233.444 531.094  12
  13   0 -12 180.011 453.312  10
  13   0 -11 39.7816 460.239  10
 -13   0  11-18.4755 280.561   3
  13   0 -11-160.385 477.386  12
  13   0 -10 6868.21 720.314  10
 -13   0  10 7617.06 637.443   3
  13   0 -10 7100.78 754.698  12
 -13   0   9-148.108 305.745   3
  13   0  -9-195.121 512.798  12
  13   0  -9 329.256 450.246  10
 -13   0   9-114.343 388.608   6
 -13   0   8 9199.93 709.777   3
  13   0  -8 8149.37 766.663   7
  13   0  -8 8517.52 675.145   5
 -13   0   8 8106.52 752.617   6
  13   0  -8 7667.27 770.307  10
  13   0  -8 8180.12 797.951  12
 -13   0   7-202.417 288.424   3
  13   0  -7 16.5359 296.208  11
 -13   0   7-127.739 377.157   6
  13   0  -7-35.2512 247.105   5
  13   0  -7 113.179 442.159  10
  13   0  -6 12620.5 972.802  11
 -13   0   6 14771.7 999.849   3
  13   0  -6 13677.8 980.904   5
 -13   0   6 14100.1 1043.62   6
  13   0  -5-75.9093 258.463   5
 -13   0   5 546.748 415.045   6
  13   0  -5-122.888 305.482  11
  13   0  -5-39.9141 386.454   7
 -13   0   5-183.419 285.710   3
 -13   0   4 15674.1 1101.74   3
  13   0  -4 15417.8 1106.93  11
  13   0  -4 15117.6 1139.57   7
 -13   0   4 17845.1 1171.51   6
  13   0  -4 15019.6 1109.16   5
 -13   0   3 202.926 283.874   3
  13   0  -3-132.226 299.751  11
  13   0  -3 363.831 376.783   7
  13   0  -3 268.974 281.890   5
 -13   0   3-83.9266 430.619   6
 -13   0   3 139.697 317.307   9
  13   0  -2 9683.59 778.311  11
  13   0  -2 8897.04 779.167   7
 -13   0   2 10105.5 836.108   6
 -13   0   2 9619.44 787.946   9
 -13   0   1 40.6866 352.219   9
 -13   0   1-150.035 307.989   3
  13   0  -1 191.668 359.550   7
 -13   0   0 7940.25 667.352   3
 -13   0   0 7806.09 752.231   4
  13   0   0 8182.35 722.081  11
 -13   0   0 8714.26 716.535   9
  13   0   0 7696.12 719.827   7
 -13   0  -1 290.211 404.504   4
 -13   0  -1 58.1185 306.129   3
  13   0   1-42.9585 367.540  11
 -13   0  -2 33574.6 2229.73   4
 -13   0  -2 34871.4 2197.30   3
  13   0   2 33796.4 2218.36  11
 -13   0  -2 35116.5 2230.98   9
  13   0   3 21.7380 353.061  11
 -13   0  -3-271.198 384.760   9
  13   0   4 135368. 8144.36  11
 -13   0  -4 136220. 8164.65   9
  13   0   5-20.8305 355.938  11
 -13   0  -5-324.799 403.813   9
  13   0   6 76209.5 4650.57  11
  13   0   7-230.318 333.321  11
 -13   0  -7 414.351 507.096  12
 -13   0  -8 57695.7 3583.73  12
 -13   0  -9-273.413 405.579  12
 -13   0 -10 31132.9 1970.21  12
 -13   0 -11-297.066 244.053  12
 -13   0 -11 122.431 201.489  10
  13   1 -20 112.803 251.147  12
  13   1 -19 11189.5 744.875  10
  13   1 -19 11561.0 812.835  12
  13   1 -18 662.402 407.982  12
  13  -1 -18 948.535 386.374  12
  13   1 -18 67.4872 355.036  10
  13   1 -17 16552.7 1159.96  10
  13  -1 -17 15006.8 1149.60  12
  13   1 -17 16246.4 1200.53  12
  13   1 -16 1335.89 492.745  10
  13  -1 -16 979.348 456.906  12
  13   1 -16 1667.35 530.775  12
  13   1 -15 6847.69 716.197  10
  13  -1 -15 6383.96 709.421  12
  13  -1 -15 7172.67 643.522  10
  13   1 -15 7066.06 778.921  12
  13  -1 -14 2929.13 462.997   7
  13  -1 -14 2768.67 545.103  12
  13  -1 -14 2488.92 464.976  10
  13   1 -14 2560.53 567.869  10
  13  -1 -13 77.5160 366.165   7
  13  -1 -13 193.605 463.011  12
  13  -1 -13 139.425 407.433  10
  13   1 -13 21.7450 490.775  10
  13  -1 -12-301.713 479.127  12
 -13  -1  12-187.408 327.688   3
  13  -1 -12 79.7150 356.402   7
  13  -1 -12 249.439 395.715  10
  13   1 -12-21.7307 480.667  10
  13  -1 -11 640.303 466.959  12
 -13  -1  11 83.1885 326.913   3
  13  -1 -11 60.5608 373.520   7
  13  -1 -11 108.049 419.635  10
  13   1 -11 730.387 519.992  10
  13  -1 -10 1194.85 492.505  12
  13  -1 -10 952.453 392.439   7
  13  -1 -10 307.463 417.638  10
  13   1 -10 1223.05 493.600  10
 -13   1  10 787.566 296.516   3
 -13  -1  10 1236.92 352.014   3
 -13   1   9 2115.49 353.688   3
 -13  -1   9 1953.50 390.509   3
  13  -1  -9 2032.40 506.312  12
  13   1  -9 2846.34 593.245  12
  13  -1  -9 1731.61 462.314  10
  13   1  -9 2312.35 529.998  10
 -13   1   9 1520.59 448.014   6
  13   1  -9 2374.24 353.151   5
  13  -1  -9 2207.00 451.834   7
  13  -1  -8 302.717 380.355   7
 -13   1   8 312.199 269.831   3
 -13  -1   8 180.816 319.530   3
  13   1  -8 354.100 505.439  12
  13  -1  -8 80.5645 440.593  12
 -13   1   8-46.0441 385.886   6
 -13  -1   8 316.326 367.721   6
  13   1  -8 92.0184 240.518   5
 -13   1   7 9101.04 802.629   6
 -13  -1   7 8431.37 762.333   6
  13   1  -7 8340.66 709.947   5
  13  -1  -7 8648.76 768.194   7
 -13  -1   7 8695.31 734.553   3
 -13   1   7 9298.10 718.006   3
  13   1  -7 9510.35 725.553  11
  13   1  -7 8965.82 824.103  12
  13  -1  -7 9029.19 816.894  12
  13  -1  -6 11964.5 950.614   7
  13   1  -6 12693.3 970.985   7
  13  -1  -6 12709.0 986.229  12
  13   1  -6 12435.0 1000.75  12
 -13  -1   6 12987.9 929.273   3
  13  -1  -6 11826.7 893.995  11
 -13   1   6 11199.7 970.254   6
 -13  -1   6 12226.7 934.003   6
  13   1  -6 10953.7 896.460   5
 -13   1   6 12534.3 898.004   3
  13   1  -6 12689.7 908.954  11
  13   1  -5 23591.6 1578.16  11
 -13   1   5 23656.9 1620.19   6
 -13  -1   5 23907.7 1607.27   6
  13   1  -5 23679.4 1587.19   5
 -13   1   5 24847.8 1599.78   9
 -13  -1   5 23949.5 1587.64   3
  13  -1  -5 22279.6 1559.25  11
  13  -1  -5 24186.0 1618.58  12
  13   1  -5 24571.9 1639.48  12
  13   1  -5 24153.0 1617.09   7
 -13   1   5 24044.7 1572.18   3
 -13   1   4 7689.68 680.309   9
  13  -1  -4 7212.45 652.440  11
  13   1  -4 9619.34 746.416   7
  13  -1  -4 6919.46 682.672   7
 -13   1   4 8266.13 657.293   3
  13   1  -4 8290.24 679.064  11
  13   1  -4 7586.18 759.521  12
 -13  -1   4 7788.73 713.154   6
  13   1  -4 7834.63 662.152   5
 -13   1   4 6603.91 720.340   6
  13  -1  -3 23482.2 1603.56  11
 -13   1   3 25043.4 1668.80   6
 -13  -1   3 24710.2 1639.39   6
  13  -1  -3 23253.8 1619.86   7
  13   1  -3 22559.0 1618.45   7
  13   1  -3 23486.5 1618.86   5
  13   1  -3 23402.9 1613.69  11
 -13   1   3 27459.0 1617.00   3
 -13   1   3 25714.4 1626.64   9
  13  -1  -2 271.268 385.324   7
  13   1  -2 745.686 393.059   7
 -13  -1   2 910.378 433.629   6
 -13   1   2 1148.22 466.722   6
  13  -1  -2 663.016 338.993  11
 -13   1   2 642.168 331.487   9
 -13  -1   2 375.967 294.383   3
 -13   1   2 74.8226 293.545   3
  13  -1  -1 23805.2 1671.11   7
  13   1  -1 23537.3 1661.76   7
  13   1  -1 24831.1 1688.46   5
 -13  -1   1 25836.5 1658.71   3
  13   1  -1 26721.0 1690.49  11
 -13   1   1 26557.7 1683.42   9
 -13  -1   0 358.639 305.664   3
  13   1   0 324.010 409.547   7
 -13   1   0 20.5157 365.435   9
 -13  -1   0 213.860 371.159   9
  13   1   0 302.334 332.078   5
 -13   1   0 25.7156 436.437   4
  13  -1   0 232.028 373.926  11
  13   1   0 366.133 360.480  11
 -13   1  -1 21775.2 1446.56   4
 -13  -1  -1 19821.7 1385.68   9
 -13   1  -1 19623.6 1370.29   9
 -13  -1  -1 18744.9 1335.50   3
 -13   1  -1 19428.3 1352.10   3
  13  -1   1 19956.7 1382.30  11
  13   1   1 19933.7 1382.78  11
 -13   1  -2 13289.4 991.219   4
 -13  -1  -2 12819.1 947.870   9
 -13   1  -2 11811.7 958.588   9
 -13  -1  -2 11823.5 894.507   3
  13   1   2 11958.8 942.470  11
  13  -1   2 10808.2 944.110  11
 -13   1  -3 54903.4 3380.30   4
 -13  -1  -3 54482.9 3353.55   9
 -13  -1  -3 51333.0 3307.31   3
  13  -1   3 52919.3 3355.42  11
  13   1   3 55025.6 3347.45  11
 -13  -1  -4 18555.6 1266.40   9
 -13   1  -4 16982.6 1277.27   4
  13   1   4 17365.2 1240.04  11
  13  -1   4 16701.1 1257.90  11
  13   1   5 60152.2 3852.66  11
  13  -1   5 63018.4 3890.93  11
 -13  -1  -5 65560.7 3892.21   9
  13  -1   6 184.845 367.457  11
  13   1   6 186.370 315.771  11
  13   1   7 35849.8 2193.00  11
 -13  -1  -7 32790.7 2254.98  12
 -13  -1  -8-155.968 431.772  12
 -13  -1  -9 42997.8 2678.48  12
 -13  -1 -10 432.839 293.874  12
 -13   1 -11 12648.6 863.376  12
  13   2 -20 3109.50 356.758  12
  13   2 -19 2924.97 386.815  10
  13   2 -18 175.030 363.135  10
  13   2 -17 5730.19 620.441  10
  13  -2 -16 4295.14 513.202  12
  13   2 -16 4595.62 664.249  12
  13   2 -16 5995.68 647.757  10
  13  -2 -15 8751.48 825.123  12
  13   2 -15 11945.9 960.153  12
  13   2 -15 11490.0 928.219  10
  13   2 -14 8673.09 877.145  10
  13  -2 -14 9857.58 817.865  12
  13   2 -14 10670.1 921.325  12
  13   2 -13 8828.65 847.348  10
  13   2 -13 9781.81 893.635  12
  13  -2 -13 8409.88 773.533  12
  13  -2 -12 1199.25 438.524  12
 -13   2  12 802.749 471.642   6
  13  -2 -12 509.058 337.556   7
 -13  -2  12 601.930 366.234   3
  13   2 -12 1001.76 557.394  12
  13  -2 -11 7447.95 739.160  12
 -13   2  11 8490.05 801.354   6
  13  -2 -11 7506.21 693.304   7
 -13  -2  11 8004.66 725.432   3
  13   2 -11 7809.90 833.706  12
  13  -2 -10 1967.93 434.363   7
 -13  -2  10 2419.52 442.988   3
 -13   2  10 2685.92 511.548   6
  13   2 -10 1913.35 360.822   5
  13  -2 -10 2389.33 488.801  12
  13   2 -10 2528.47 595.199  12
  13  -2  -9 35447.7 2295.57   7
  13   2  -9 37417.2 2361.47  12
  13   2  -9 36680.9 2355.17  10
  13  -2  -9 36850.2 2311.00  12
  13   2  -9 33168.9 2278.77   5
 -13   2   9 36656.5 2355.75   6
 -13  -2   9 36520.9 2329.47   3
 -13  -2   8 3330.07 475.172   3
 -13   2   8 4036.21 426.952   3
  13  -2  -8 3588.77 515.484   7
 -13   2   8 3635.02 535.591   6
 -13  -2   8 3593.19 484.031   6
  13   2  -8 2680.61 416.773   5
  13   2  -8 3523.22 601.296  12
  13  -2  -8 3638.76 551.334  12
  13   2  -8 3092.92 572.086  10
  13   2  -7 17941.1 1291.71  10
  13   2  -7 16339.1 1224.69   5
 -13  -2   7 15823.7 1232.25   6
  13   2  -7 17927.6 1312.66  12
 -13   2   7 19374.9 1214.24   3
 -13  -2   7 18262.5 1258.83   3
  13  -2  -7 18049.1 1247.12   7
  13  -2  -7 15710.3 1247.45  12
 -13  -2   7 18949.6 1236.29   8
  13  -2  -6 11852.1 906.765  11
  13  -2  -6 12190.3 956.178  12
  13   2  -6 13463.9 1032.65  12
  13   2  -6 11196.5 911.439   5
 -13  -2   6 11652.8 924.063   6
 -13   2   6 12794.1 904.910   9
 -13  -2   6 12174.3 936.971   3
  13  -2  -6 11073.9 932.540   7
 -13  -2   6 11860.7 928.046   8
 -13   2   6 13206.9 909.085   3
  13   2  -6 12685.7 998.951  10
  13   2  -5 9092.07 723.706   5
 -13  -2   5 7796.24 718.481   6
 -13   2   5 8155.29 691.343   9
  13   2  -5 8755.00 814.204  12
  13  -2  -5 7433.20 693.533  11
  13   2  -5 8381.36 769.864   7
  13  -2  -5 8419.99 726.875   7
 -13   2   5 8902.67 691.880   3
 -13  -2   5 8671.03 732.827   8
  13   2  -4 14056.5 1049.69   5
 -13   2   4 15025.4 1038.75   9
 -13  -2   4 14466.4 1053.86   3
  13   2  -4 14953.3 1123.85  12
  13  -2  -4 12842.5 1030.52  11
 -13  -2   4 14432.4 1060.64   8
 -13   2   4 15444.8 1039.49   3
  13   2  -4 14260.3 1084.27   7
 -13   2   4 14056.7 1101.16   6
  13  -2  -4 13924.5 1062.43   7
 -13   2   3 16309.3 1133.43   3
 -13  -2   3 16146.4 1134.83   3
 -13  -2   3 17551.6 1186.15   8
  13  -2  -3 14240.4 1139.54  11
 -13   2   3 16566.7 1141.63   9
  13   2  -3 16093.4 1176.13   7
 -13   2   3 15685.8 1211.71   6
 -13   2   2 52662.0 3216.87   6
  13   2  -2 48638.5 3152.90   7
 -13  -2   2 50573.5 3147.50   3
 -13   2   2 50578.0 3147.87   3
  13  -2  -2 49771.3 3164.85  11
  13   2  -2 50469.3 3179.78   5
 -13   2   2 52573.1 3153.25   9
  13   2  -1 1744.32 368.416   5
 -13  -2   1 1993.52 357.455   3
 -13   2   1 1146.17 348.437   3
  13   2  -1 1714.90 434.360   7
  13  -2  -1 1966.32 446.352  11
 -13  -2   1 2170.17 446.979   9
 -13   2   1 2119.81 417.494   9
  13   2   0 22931.4 1654.09   7
 -13   2   0 27839.0 1780.27   4
 -13   2   0 25270.9 1670.46   3
 -13  -2   0 26066.8 1666.88   3
  13   2   0 24427.5 1692.41  11
  13   2   0 24260.4 1691.86   5
 -13   2   0 25625.6 1684.79   9
 -13  -2   0 26559.9 1708.01   9
 -13  -2  -1 6355.51 604.480   3
 -13   2  -1 7739.41 754.567   4
 -13   2  -1 6952.62 666.650   9
 -13  -2  -1 8071.23 699.405   9
  13   2   1 7388.97 677.081  11
  13  -2   1 5761.39 686.502  11
  13   2   1 6901.84 652.769   5
  13   2   2 60796.8 3766.46  11
  13  -2   2 58511.4 3779.80  11
 -13   2  -2 63791.3 3813.06   4
 -13   2  -2 58927.9 3764.41   9
 -13  -2  -2 64066.9 3770.97   9
 -13  -2  -2 59102.5 3719.01   3
  13   2   3 24181.6 1589.86  11
  13  -2   3 24729.8 1634.46  11
 -13   2  -3 21321.1 1602.64   9
 -13  -2  -3 25370.4 1600.07   9
 -13   2  -3 23590.1 1633.92   4
 -13   2  -3 21229.5 1573.88   2
 -13  -2  -4 55777.6 3211.15   9
  13  -2   4 45707.2 3224.56  11
  13   2   4 51241.0 3187.65  11
 -13  -2  -5 105.364 338.914   9
  13  -2   5 248.158 392.551  11
  13   2   5-214.947 352.183  11
 -13   2  -6 41286.3 2617.64  12
  13   2   6 40056.8 2542.60  11
 -13   2  -7 62.0806 461.110  12
 -13  -2  -7 276.195 429.282  12
 -13  -2  -8 37922.6 2398.63  12
 -13   2  -8 38626.5 2442.23  12
 -13  -2  -9 417.268 296.311  12
 -13   2  -9 45.0899 361.529  12
 -13   2 -10 20791.2 1351.46  12
 -13   2 -11 97.2656 219.135  12
 -13   2 -11-28.5987 206.748  10
  13   3 -19 2582.14 384.995  12
  13   3 -19 3971.88 375.127  10
  13   3 -18 983.815 377.988  12
  13   3 -18 1485.38 380.004  10
  13   3 -17 531.703 393.814  10
  13   3 -17 243.739 409.026  12
  13   3 -16 6122.33 679.369  12
  13   3 -15 5185.76 662.794  12
  13   3 -14 21353.7 1527.50  12
  13   3 -13 9221.36 838.223  10
  13   3 -13 7719.01 831.340  12
  13   3 -12 23295.4 1669.64  10
  13   3 -12 24327.1 1677.21  12
  13   3 -11-93.1356 565.953  10
 -13   3  11 125.564 436.438   6
  13   3 -11 663.419 519.149  12
  13   3 -10 27547.9 1799.83  12
  13   3 -10 27565.5 1788.04  10
 -13   3  10 25588.9 1781.43   6
  13  -3 -10 28240.6 1690.76   7
 -13  -3  10 24269.0 1756.82   3
  13  -3 -10 22368.4 1685.69  12
 -13   3   9 147.084 431.949   6
 -13  -3   9 320.641 370.180   3
  13   3  -9-114.418 535.782  10
  13  -3  -9 639.301 353.449   7
  13  -3  -9 272.585 400.571  12
  13   3  -9 652.197 541.747  12
 -13  -3   8 25767.5 1650.83   8
  13   3  -8 25734.5 1728.28  12
  13   3  -8 23387.2 1697.31  10
 -13   3   8 26165.0 1730.27   6
  13  -3  -8 25279.3 1636.56   7
 -13  -3   8 22217.9 1678.55   3
  13   3  -7 35755.3 2267.29  12
  13   3  -7 32752.3 2242.34  10
 -13   3   7 33286.4 2258.60   6
  13  -3  -7 34265.9 2195.03   7
 -13   3   7 34752.6 2165.27   3
 -13  -3   7 34542.3 2197.22   8
  13  -3  -6 57.7709 364.149   7
  13  -3  -6 286.635 345.835  11
  13   3  -6 728.235 516.912  10
 -13   3   6 540.625 292.735   3
  13   3  -6 1066.64 532.563  12
 -13  -3   6 478.506 427.757   8
 -13   3   6 240.699 443.789   6
  13   3  -5 17250.2 1330.86  12
 -13  -3   5 17356.4 1287.79   3
 -13   3   5 19239.0 1344.84   6
  13  -3  -5 19304.4 1282.17   7
 -13   3   5 19735.9 1258.57   3
 -13  -3   5 19159.4 1293.65   8
  13  -3  -5 16753.4 1277.85  11
  13   3  -5 16117.8 1283.67   5
 -13   3   4 13844.2 976.708   9
  13   3  -4 13856.2 1076.69  12
  13  -3  -4 11932.9 1014.11  11
 -13  -3   4 14827.6 1039.17   8
 -13  -3   4 12967.7 1010.32   3
  13   3  -4 13065.7 1035.96   7
 -13   3   4 12028.0 1060.92   6
 -13   3   4 14197.5 986.071   3
 -13   3   3 507.310 308.876   9
 -13  -3   3 807.409 340.011   3
 -13   3   3 1554.14 353.294   3
  13   3  -3 756.875 388.184   7
  13   3  -3 717.443 327.033   5
 -13   3   3 685.278 510.811   6
 -13  -3   3 1349.40 495.290   8
  13  -3  -3 857.277 384.857  11
 -13  -3   2 15186.3 1070.95   3
  13  -3  -2 13626.1 1113.85  11
  13   3  -2 14065.2 1086.80   7
 -13  -3   2 15452.8 1115.70   8
 -13   3   2 14644.6 1065.00   9
  13   3  -2 15530.6 1110.89   5
 -13  -3   1 1729.18 346.074   3
  13  -3  -1 1541.14 420.405  11
  13   3  -1 1230.49 367.222   5
 -13  -3   1 1354.62 421.860   9
 -13  -3   1 1132.50 489.100   8
 -13   3   1 1276.68 366.056   9
  13   3   0 9090.35 804.584   5
 -13  -3   0 10569.4 850.179   9
 -13   3   0 9508.44 804.763   9
 -13  -3   0 9299.10 770.861   3
 -13   3  -1 3967.11 594.057   4
 -13   3  -1 2764.42 464.881   9
 -13  -3  -1 3743.58 494.542   9
  13   3   1 3601.28 464.446   5
 -13   3  -1 3785.46 494.964   2
  13  -3   1 2509.77 560.600  11
  13   3   2 10723.2 844.189   5
 -13   3  -2 8642.09 858.108   4
  13  -3   2 10341.7 907.452  11
  13   3   2 10242.2 851.344  11
 -13  -3  -2 10508.5 830.899   9
 -13   3  -2 9008.08 830.181   9
  13  -3   3 11040.1 1063.34  11
  13   3   3 13378.8 1009.32  11
 -13  -3  -3 14397.2 1004.93   9
 -13  -3  -4-196.348 334.239   9
  13   3   4 393.959 353.569  11
  13   3   5 29692.9 1959.67  11
 -13  -3  -5 30973.7 1956.02   9
  13   3   6 3877.95 452.731  11
 -13   3  -6 3722.97 557.288  12
 -13  -3  -6 3676.69 486.452  12
 -13   3  -7 42016.0 2649.73  12
 -13   3  -8 1305.52 389.979  12
 -13   3  -9 13575.2 948.594  12
 -13   3 -10 1006.87 273.779  12
  13   4 -18 682.956 283.468  12
  13   4 -17 4147.44 480.374  12
  13   4 -17 3881.94 478.494  10
  13   4 -16 1112.70 398.856  12
  13   4 -16 1417.51 434.585  10
  13   4 -15 11542.1 902.768  10
  13   4 -15 10582.9 897.700  12
  13   4 -14 8142.02 785.451  12
  13   4 -14 8096.86 792.036  10
  13   4 -13 42411.2 2785.31  10
  13   4 -13 45134.2 2793.02  12
  13   4 -12 3446.89 579.370  12
  13  -4 -12 1804.32 515.859  13
  13   4 -12 2830.87 577.267  10
  13   4 -11 19680.7 1468.58  12
  13   4 -11 21074.7 1470.79  10
  13   4 -10 4596.75 650.546  10
  13   4 -10 4086.12 661.522  12
 -13  -4   9 21376.2 1443.48   8
 -13   4   9 19636.3 1499.51   6
  13   4  -9 19877.8 1501.00  10
  13   4  -9 23378.5 1522.80  12
  13   4  -8 917.928 539.101  10
 -13  -4   8 451.958 434.548   8
  13   4  -8 1168.15 531.702  12
 -13   4   8 1292.86 486.978   6
 -13  -4   7 12530.7 1083.38   3
 -13   4   7 14520.4 1134.56   6
 -13  -4   7 15206.9 1093.38   8
  13   4  -7 14385.0 1128.69  10
  13   4  -7 15048.6 1141.04  12
  13   4  -6 3665.57 578.144  12
  13   4  -6 2658.09 603.208  10
 -13  -4   6 2464.08 470.641   3
 -13  -4   6 4267.59 553.163   8
 -13   4   6 3674.94 580.136   6
 -13  -4   5 16642.0 1203.17   8
 -13  -4   5 13873.5 1168.39   3
  13   4  -5 17400.1 1218.33  12
 -13   4   5 15525.9 1234.11   6
  13   4  -4 1936.99 499.378   7
 -13  -4   4 2345.77 425.311   3
 -13   4   4 2452.35 577.827   6
 -13  -4   4 2262.56 541.966   8
 -13  -4   3 81179.8 5248.10   3
 -13  -4   3 91707.1 5266.78   8
  13   4  -3 86769.2 5303.11   5
  13   4  -2 920.211 375.890   5
 -13   4   2 320.099 368.498   2
 -13  -4   2 1275.45 338.563   3
 -13  -4   2 1056.32 532.607   8
 -13   4   2 278.772 310.322   9
 -13   4   1 29585.6 1925.65   4
 -13   4   1 30218.4 1843.71   9
 -13  -4   1 27892.7 1867.13   9
 -13  -4   1 25689.2 1815.56   3
  13   4  -1 25223.4 1859.07   5
 -13   4   1 29118.8 1859.37   2
 -13  -4   0 1190.94 397.056   9
  13   4   0 1297.82 388.070   5
 -13   4   0 1481.02 483.355   4
 -13  -4  -1 22268.9 1655.20  13
 -13  -4  -1 23770.2 1577.71   9
  13   4   2 411.744 387.102  11
 -13  -4  -2 246.119 330.488   9
  13   4   3 1854.20 427.566  11
 -13   4  -4 960.488 431.328  12
  13   4   4 571.098 366.646  11
 -13   4  -5 388.948 390.069  12
  13   4   5 119.541 310.896  11
 -13   4  -6 22169.2 1482.57  12
  13  -4   7 8452.85 675.289   8
 -13   4  -7 9375.73 725.718  12
  13  -4   8 16042.5 1082.00   8
 -13   4  -8 18354.1 1133.15  12
 -13   4  -9 1786.08 281.116  12
 -13   4 -10 2923.34 284.575  10
  13   5 -18 9427.31 648.840  10
  13   5 -17-64.2652 274.093  10
  13   5 -17 328.113 233.440  12
  13   5 -16 13198.2 884.201  10
  13   5 -16 11067.1 841.986  12
  13   5 -15 3690.36 471.603  10
  13   5 -15 2918.16 439.501  12
  13   5 -14 24617.9 1709.90  12
  13   5 -14 28367.2 1743.65  10
  13  -5 -13 417.817 368.072  13
  13   5 -13 149.032 407.532  12
  13   5 -13 754.008 458.226  10
  13   5 -12 40477.9 2414.10  10
  13   5 -12 38081.1 2388.49  12
  13  -5 -12 33643.7 2409.71  13
  13   5 -11 568.689 492.911  10
  13  -5 -11 69.3682 508.779  13
  13   5 -11 897.095 436.438  12
  13   5 -10 23777.7 1640.91  12
  13  -5 -10 21412.5 1718.94  13
 -13  -5   9 1876.35 464.861   8
  13   5  -9 3110.61 582.622  10
  13   5  -9 2073.96 476.488  12
  13   5  -8 37811.5 2220.12  10
 -13  -5   8 30513.1 2158.32   8
 -13  -5   7-100.411 440.581   8
  13   5  -7 340.440 485.857  10
 -13  -5   6 19680.5 1403.21   8
 -13  -5   5 21278.0 1499.07   8
 -13  -5   4 35217.3 2298.16   8
 -13  -5   3 17365.2 1290.05   8
 -13  -5   2 15085.0 1153.84   8
 -13  -5   1 23816.5 1615.24   9
 -13  -5   0 14423.0 1047.99   8
 -13  -5   0 12790.8 1065.95  13
 -13  -5   0 12130.2 959.999   9
 -13  -5  -1 10633.9 864.385   8
 -13  -5  -1 8187.54 882.839  13
 -13  -5  -2 9335.04 891.010  13
  13   5   3 259.026 353.851  11
  13   5   4 680.062 327.201  11
 -13   5  -5 1124.15 321.562  12
  13  -5   5 824.742 351.479   8
  13   5   5 521.597 294.772  11
  13  -5   6 4187.00 448.806   8
 -13   5  -6 4315.97 424.074  12
  13  -5   7 2090.08 310.819   8
 -13   5  -7 2302.98 295.116  12
  13  -5   8 519.886 181.202   8
 -13   5  -8 654.023 223.461  10
  13   6 -16 220.368 212.360  10
  13   6 -15 15956.2 1057.03  10
  13   6 -14 429.467 317.245  10
  13  -6 -13 28402.8 1913.25  13
  13   6 -13 31620.7 1911.97  10
  13   6 -12 954.966 387.654  10
  13  -6 -12 1110.61 459.409  13
  13  -6 -11 34776.4 2346.74  13
  13   6 -11 36655.8 2274.81  10
  13   6 -10-97.8990 409.453  10
  13  -6 -10 783.992 518.089  13
 -13  -6  10 381.812 340.137   8
  13   6  -9 38990.6 2343.77  10
 -13  -6   9 34451.9 2320.68   8
  13  -6  -9 37570.9 2442.40  13
 -13  -6   8 1671.22 474.224   8
 -13  -6   7 36439.1 2338.58   8
 -13  -6   6 11719.5 956.989   8
  13  -6  -5 36531.4 2226.09   8
 -13  -6   5 33867.4 2293.35   8
  13  -6  -4 17009.3 1148.21   8
 -13  -6   4 15423.1 1215.23   8
  13  -6  -3 38053.1 2454.89   8
 -13  -6   3 40721.9 2518.16   8
  13  -6  -2 509.956 391.342   8
  13  -6  -1 18078.6 1260.80   8
  13  -6   0 651.690 407.563   8
 -13  -6   0-442.483 466.760   8
 -13  -6  -1 10549.6 877.953   8
  13   6   3 5895.42 581.616  11
  13  -6   3 6130.08 569.818   8
  13  -6   4 382.892 339.612   8
  13   6   4 678.620 276.635  11
  13  -6   5 1831.34 336.769   8
  13  -6   6 1432.14 281.629   8
  13  -6   7 1675.51 226.781   8
  13  -7 -13 418.803 289.483  13
  13  -7 -12 32834.4 2093.10  13
  13  -7 -11-364.121 410.557  13
  13  -7 -10 33268.8 1919.46  13
 -13  -7  10 26865.3 1794.40   8
 -13  -7   9 394.988 334.801   8
  13  -7  -9-165.781 464.537  13
 -13  -7   8 21568.3 1433.92   8
 -13  -7   7 3345.02 502.400   8
  13  -7  -6 22166.2 1450.28  13
 -13  -7   6 19071.2 1386.90   8
  13  -7  -5 3299.37 545.499  13
  13  -7  -5 2774.76 364.545   8
 -13  -7   5 1964.08 476.620   8
  13  -7  -4 59400.0 3626.60   8
 -13  -7   4 60744.9 3689.55   8
 -13  -7   3 602.856 447.129   8
  13  -7  -3 208.158 326.384   8
  13  -7  -2 42223.6 2607.71   8
 -13  -7   1-16.6956 430.625   8
  13  -7  -1-345.282 349.018   8
  13  -7   0 12312.8 859.148   8
 -13  -7   0 10723.9 888.312   8
  13  -7   1-12.1832 315.288   8
  13   7   2 6781.77 599.541  11
  13   7   3 727.313 246.554  11
  13  -7   3 894.629 283.387   8
  13  -7   4 1483.97 286.914   8
  13  -7   5-73.2210 214.361   8
  13  -8 -11 18099.3 1196.96  13
  13  -8 -10 199.632 312.935  13
 -13  -8   9 12430.9 824.974   8
 -13  -8   8 1008.99 287.389   8
  13  -8  -7 9671.14 748.999  13
 -13  -8   7 9071.50 706.783   8
 -13  -8   6 834.002 351.900   8
  13  -8  -6 451.665 348.626  13
  13  -8  -5 16467.2 1119.49  13
 -13  -8   5 15754.3 1099.66   8
 -13  -8   4 343.174 343.997   8
  13  -8  -4 731.741 226.427   8
  13  -8  -4 152.332 348.708  13
  13  -8  -3 26702.7 1607.87  13
  13  -8  -3 23796.6 1542.41   8
  13  -8  -2 443.896 261.871   8
  13  -8  -2 741.391 310.167  13
 -13  -8   1 16639.1 1114.69   8
  13  -8  -1 16839.0 1073.72   8
  13  -8  -1 15821.0 1082.08  13
  13  -8   0 987.815 265.129   8
  13   8   1 8337.12 733.191  11
  13  -8   1 13368.8 754.536   8
  13  -9  -6 6437.54 502.501  13
 -13  -9   5 351.531 197.130   8
  14   0 -19 365.282 301.580  12
  14   0 -18 14038.2 1024.99  12
  14   0 -17-54.0029 344.798  10
  14   0 -17-350.379 429.799  12
  14   0 -16 12296.6 954.731   7
  14   0 -16 12441.5 972.855  10
  14   0 -16 13259.5 1019.32  12
  14   0 -15 292.021 395.787   7
  14   0 -15 339.232 427.674  10
  14   0 -15-216.472 478.426  12
  14   0 -14 21980.6 1468.90   7
  14   0 -14 19000.0 1445.59  10
  14   0 -14 21896.5 1514.61  12
  14   0 -13 79.7972 455.970  10
  14   0 -13-87.4651 415.453   7
  14   0 -13 422.381 532.195  12
  14   0 -12 64300.6 3819.05  12
  14   0 -12 64731.1 3785.05  10
  14   0 -12 64136.7 3802.47   7
 -14   0  12 51282.7 3791.68   6
  14   0 -11-494.432 512.170  12
 -14   0  11-25.5755 453.779   6
  14   0 -11 248.523 416.514   7
  14   0 -11 1092.73 511.955  10
 -14   0  11-287.507 321.711   3
  14   0 -10 85836.7 5209.90   7
  14   0 -10 86278.6 5211.77  12
 -14   0  10 90087.3 5167.19   3
  14   0 -10 80182.0 5175.56  10
 -14   0  10 82528.5 5212.97   6
  14   0  -9-160.459 513.235  12
 -14   0   9-39.2445 301.848   3
  14   0  -9 329.986 481.662  10
  14   0  -9 158.431 438.861   7
 -14   0   9 97.0137 431.704   6
 -14   0   8 242732. 14065.7   3
 -14   0   8 235627. 14091.4   6
  14   0  -8 232501. 14088.2   7
  14   0  -7 162.523 321.421  11
 -14   0   7 111.633 428.265   6
  14   0  -7-117.336 272.030   5
 -14   0   7 19.9045 298.951   3
  14   0  -6 162328. 9964.72   7
 -14   0   6 169629. 9949.72   3
  14   0  -6 172852. 9952.91   5
 -14   0   6 163061. 9968.10   6
  14   0  -6 165955. 9933.00  11
  14   0  -5 229.524 312.503  11
 -14   0   5 241.684 325.315   3
  14   0  -5 147.684 284.371   5
 -14   0   5-66.7851 424.798   6
  14   0  -5 191.671 389.833   7
  14   0  -4 3140.93 498.861   7
 -14   0   4 3309.62 420.075   3
  14   0  -4 3165.04 445.395  11
 -14   0   4 3166.62 534.415   6
 -14   0   4 3104.18 475.670   9
  14   0  -3 410.725 371.322  11
 -14   0   3 80.8618 309.037   3
  14   0  -3-20.6449 398.747   7
 -14   0   3 173.116 346.735   9
 -14   0   3-188.508 435.733   6
 -14   0   2 10658.6 829.188   9
  14   0  -2 9216.58 823.911   7
  14   0  -2 9905.12 831.392  11
 -14   0   1 142.721 305.869   3
 -14   0   1 614.014 388.720   9
 -14   0   1 50.1168 430.446   4
  14   0  -1 187.219 409.995   7
  14   0   0 30584.6 2033.03  11
 -14   0   0 31004.6 2012.70   3
 -14   0   0 31741.8 2040.04   9
 -14   0   0 30862.1 2069.17   4
  14   0   1 67.8791 377.913  11
 -14   0  -1 332.461 380.613   4
 -14   0  -1 185.648 300.234   3
  14   0   2 27036.8 1807.18  11
  14   0   3-353.923 391.299  11
 -14   0  -3 92.5814 362.830   9
 -14   0  -4 18028.9 1307.84   9
  14   0   4 18218.0 1285.53  11
  14   0   5 483.959 360.035  11
  14   0   6 986.590 355.650  11
 -14   0  -7 161.237 457.525  12
  14   0   7-76.5477 299.607  11
 -14   0  -8 589.913 395.130  12
 -14   0  -9 39.0292 327.487  12
 -14   0 -10 982.600 258.581  12
  14   1 -20 235.626 205.956  12
  14   1 -19 6735.99 598.021  12
  14  -1 -18 421.557 339.886  12
  14   1 -18 59.9075 378.207  12
  14   1 -18 1044.04 362.737  10
  14  -1 -17 15180.8 1190.17  12
  14   1 -17 18253.3 1244.26  12
  14   1 -17 17847.3 1207.44  10
  14   1 -17 17037.2 1186.42   7
  14  -1 -16-105.186 416.657  12
  14   1 -16-20.6369 473.593  12
  14   1 -16-886.265 466.004  10
  14   1 -16 247.268 405.957   7
  14  -1 -15 16381.3 1269.20  12
  14   1 -15 18317.0 1302.77  10
  14  -1 -15 18242.1 1221.10   7
  14  -1 -14-349.109 461.710  12
  14  -1 -14 440.157 365.473  10
  14   1 -14 334.523 482.035  10
  14  -1 -14 90.0394 352.070   7
  14  -1 -13 40261.1 2491.65  12
  14  -1 -13 34518.0 2430.03  10
  14   1 -13 39412.8 2487.78  10
  14  -1 -13 40797.8 2460.89   7
  14  -1 -12 20.2005 382.781   7
  14  -1 -12 695.225 483.562  12
  14  -1 -12 181.149 388.675  10
  14   1 -12-331.860 528.938  10
 -14   1  11 37923.8 2503.38   6
 -14  -1  11 32926.9 2460.77   6
  14  -1 -11 39804.3 2467.61   7
  14  -1 -11 38750.8 2474.71  12
  14   1 -11 39982.6 2485.69  10
 -14  -1  11 39985.5 2454.39   3
  14  -1 -10 4269.25 533.970   7
  14   1 -10 2749.16 617.924  12
  14  -1 -10 4721.61 609.276  12
  14   1 -10 4370.60 631.339  10
 -14   1  10 3785.30 587.219   6
 -14  -1  10 3053.79 551.866   6
 -14  -1  10 3538.85 483.930   3
 -14  -1   9 61046.2 3758.74   3
  14   1  -9 60851.2 3796.76  12
 -14   1   9 64141.8 3730.70   3
  14  -1  -9 61815.0 3766.06   7
 -14   1   9 60498.8 3795.69   6
  14   1  -9 59075.5 3731.04   5
 -14  -1   9 56704.5 3768.63   6
  14  -1  -9 61326.1 3777.94  12
  14   1  -8 1556.73 349.160  11
 -14   1   8 1407.23 334.265   3
 -14  -1   8 1560.83 358.277   3
  14   1  -8 1931.84 554.929  12
  14  -1  -8 1228.30 505.483  12
 -14   1   8 767.841 464.613   6
 -14  -1   8 1281.59 434.740   6
  14   1  -8 1489.91 331.918   5
  14   1  -8 1540.24 467.130   7
  14  -1  -8 1319.94 436.965   7
  14  -1  -7 157749. 9527.10  12
  14   1  -7 155341. 9540.02  12
  14  -1  -7 168671. 9497.21  11
  14   1  -7 161401. 9504.05  11
 -14   1   7 160117. 9550.63   6
 -14  -1   7 146795. 9511.63   6
  14   1  -7 157157. 9510.83   5
 -14   1   7 170083. 9508.74   3
  14  -1  -7 159787. 9525.96   7
  14   1  -7 154096. 9543.59   7
 -14  -1   7 159505. 9523.36   3
  14   1  -6 315.181 285.849   5
 -14   1   6 582.164 487.132   6
 -14  -1   6 418.445 420.864   6
 -14   1   6 140.601 344.640   9
  14   1  -6 224.793 399.177   7
  14  -1  -6-63.9690 491.327  12
  14   1  -6 416.462 513.591  12
  14   1  -6 19.4394 324.943  11
  14  -1  -6 603.013 330.246  11
 -14  -1   6 607.963 331.633   3
 -14   1   6-58.3697 307.226   3
 -14   1   5 71221.6 4136.70   9
  14   1  -5 66291.0 4153.75  12
 -14  -1   5 67577.6 4122.48   3
 -14   1   5 69059.4 4115.40   3
  14   1  -5 68076.7 4145.45   7
  14  -1  -5 66779.4 4109.01  11
  14   1  -5 65670.4 4114.88  11
 -14   1   5 65583.9 4153.74   6
 -14  -1   5 65108.6 4125.72   6
  14   1  -5 66232.8 4126.09   5
 -14   1   4 431.450 377.600   9
  14   1  -4 617.189 409.267   7
  14  -1  -4 437.308 416.963   7
  14   1  -4 134.145 311.623   5
 -14  -1   4 84.3458 439.786   6
 -14   1   4 596.278 466.570   6
  14   1  -4 164.737 339.371  11
  14  -1  -4 488.653 337.293  11
 -14   1   4 320.428 307.378   3
 -14  -1   3 29667.6 2075.60   6
  14  -1  -3 30617.8 2066.83   7
  14   1  -3 30853.6 2070.34   7
 -14   1   3 32219.3 2119.56   6
 -14   1   3 31265.8 2048.52   3
 -14  -1   3 31189.7 2053.48   3
  14   1  -3 31181.1 2064.60  11
  14  -1  -3 32987.4 2063.52  11
  14   1  -3 31949.5 2077.75   5
 -14   1   3 33864.5 2074.91   9
 -14  -1   3 34420.3 2104.59   9
  14  -1  -2 1245.99 424.549   7
  14   1  -2 1734.32 429.844   7
  14  -1  -2 1373.06 394.054  11
 -14   1   2 2080.82 425.778   9
 -14   1   2 1701.53 357.574   3
 -14  -1   2 2001.34 367.289   3
  14   1  -1 15193.2 1162.68   7
 -14  -1   1 16232.2 1146.81   3
  14   1  -1 16571.4 1184.83   5
  14   1  -1 16583.5 1181.62  11
 -14   1   1 16060.3 1169.77   9
  14   1   0-61.0833 348.379   7
 -14  -1   0-113.289 356.554   9
 -14   1   0 21.9199 364.630   9
 -14   1   0 81.7326 442.395   4
 -14   1   0-21.0055 306.239   3
 -14  -1   0 101.268 302.162   3
  14  -1   0 45.0351 408.957  11
  14   1   0 136.939 376.199  11
 -14  -1  -1 4127.16 527.222   9
 -14   1  -1 3810.95 516.779   9
 -14   1  -1 4625.20 593.430   4
 -14   1  -1 3790.13 476.461   3
 -14  -1  -1 4403.02 474.067   3
  14  -1   1 3423.49 541.289  11
  14   1   1 4654.18 560.082  11
 -14   1  -2 848.566 411.376   9
 -14  -1  -2 457.870 388.294   9
 -14   1  -2 780.751 402.894   4
  14  -1   2 856.228 407.869  11
  14   1   2 968.012 401.371  11
  14   1   3 7619.66 704.779  11
  14  -1   3 8091.27 735.059  11
 -14  -1  -3 7214.78 706.746   9
  14  -1   4 578.616 395.303  11
  14   1   4 1469.65 402.296  11
 -14  -1  -4 923.284 408.085   9
  14  -1   5 3897.22 531.055  11
  14   1   5 4161.04 491.879  11
 -14  -1  -5 4023.19 519.339   9
  14  -1   6 1013.44 377.066  11
  14   1   6 1769.74 349.384  11
 -14  -1  -7 2960.60 504.814  12
  14   1   7 2785.81 378.831  11
 -14  -1  -8-93.3734 375.308  12
 -14  -1  -9 169.062 292.279  12
 -14   1 -10 362.328 248.133  12
  14   2 -19 1847.68 307.980  10
  14   2 -18 4133.82 477.336  10
  14   2 -18 3791.46 421.673   7
  14   2 -17 867.691 405.309  10
  14   2 -16 23064.8 1417.38  12
  14   2 -16 21776.3 1386.59  10
  14   2 -15-179.466 493.624  10
  14   2 -15-285.144 511.860  12
  14  -2 -15-93.4200 355.973  12
  14   2 -14 17277.5 1236.44  12
  14  -2 -14 14925.4 1130.91  12
  14   2 -14 15384.7 1196.74  10
  14  -2 -13 427.636 308.115   7
[truncated: 79,288 more chars]
